# Supplementary material for: Widespread release of translational repression across Plasmodium’s host-to-vector transmission event
Source: PLoS Pathog. 2025 Jan 8;21(1):e1012823. doi: 10.1371/journal.ppat.1012823 (PMC11750109; doi:10.1371/journal.ppat.1012823)
Supplement: S1 Table — (XLSX) [file ppat.1012823.s007.xlsx]

## Sheet: README
Table S1: Complete datasets for RNA-seq experiments completed in this study.
	Tab Name
	Original	Data from deseq2
	deseq2_res_TIN	Differential gene expression analysis via DEseq2, with the additional TIN metric applied to filter run-in transcription. DE genes have shading. Green = pass TIN, Red = fail TIN
	0. DE	Differentially expressed genes only
	0_1 TIN flag resolved	DE genes that were flagged for TIN, but were resolved due to minimal difference in TIN across experimental sample groups being < log2 1.5
	0_1_1 TIN flag resolved -vars	DE genes, TIN flag resolved, and deleting all fam and pir genes
	0_2 TIN flag, not resolved	DE genes, TIN flag was not resolved
	1. Pass TIN (no rescues)	DE genes that pass TIN filter, no rescued DE genes from TIN flag added back
	2. Pass TIN -fams (no rescues)	DE genes that pass TIN filter, no rescued DE genes from TIN flag added back, deleted all fam and pir genes
	3. FG Enriched (<log2 2.3)	DE genes from 2. above that are enriched in Female Gametocytes using log2 2.3 threshold.
	4. ZYG Enriched (>log2 2.3)	DE genes from 2. above that are enriched in Zygotes using log2 2.3 threshold.
	Py orthologs of AP2-Z Targets	List of PbApiAP2-Z target genes from Nishi, et al. (2022) Plos Pathogens PMID: 35947628
		Searched on plasmodb.org for syntenic orthlogs of ApiAP2-Z targets for comparison to transcripts differentially abundant in P. yoelii zygotes.
	Py orthologs of AP2-O Targets	List of PbApiAP2-O target genes from Kaneko, et al. (2015) Plos Pathogens PMID: 26018192
		Searched on plasmodb.org for syntenic orthlogs of ApiAP2-O targets for comparison to transcripts differentially abundant in P. yoelii zygotes.
	Comparison	Overlap of transcripts in lists of Py zygote-enriched, PbApiAP2-O targets, PbApiAP2-Z targets
	Py17X Gene List	Gene IDs, Product Descriptions and Gene Names as of 20230501 from PlasmoDB.

## Sheet: original
name	Product Description	Gene Name or Symbol	baseMean	baseMeanA	baseMeanB	foldChange	log2FoldChange	lfcSE	stat	PValue	PAdj	FDR	falsePos	Fe1_S1	Fe3_S3	Zy1_S4	Zy2R_S5	Zy3_S6	Fe1_S1_tin	Fe3_S3_tin	Zy1_S4_tin	Zy2R_S5_tin	Zy3_S6_tin
PY17X_1412750	apical ring associated protein 1, putative	ARA1	38541.8	164.4	64126.8	391	8.6	0.45	19.33	3.04645e-83	1.57989e-79	1.551e-79	0	142	186.9	69710.3	59820.5	62849.5	98.2	88	99	99.3	99.4
PY17X_1040200	secreted ookinete adhesive protein, putative	SOAP	138559	617.2	230521	373	8.5	0.54	15.8	3.01082e-56	1.56111e-52	7.666e-53	0	688.3	546.2	159773	229546	302243	53.5	46.3	76.1	79.3	79.3
PY17X_1345100	lactate dehydrogenase, putative	N/A	9516.7	23537.3	169.6	0.00717	-7.1	0.49	-14.58	3.70746e-48	1.92195e-44	6.293e-45	0	21462.9	25611.8	147.2	215.6	146.1	78.8	67.2	58.1	61.3	40.4
PY17X_0810000	coiled-coil domain-containing protein CCDC148/CCDC112, putative	N/A	4317.1	10596.5	130.8	0.0123	-6.3	0.48	-13.14	1.83604e-39	9.51621e-36	2.337e-36	0	11443.9	9749.1	126.1	159.8	106.6	69.2	52.7	26.7	34	7.2
PY17X_1232400	von Willebrand factor A domain-related protein	WARP	40423.3	884	66782.9	75.5	6.2	0.48	13.1	3.32836e-39	1.72476e-35	3.39e-36	0	1037.8	730.2	64620.3	77877.7	57850.6	75.8	43	81	86.6	83
PY17X_0603200	NIMA related kinase 3, putative	NEK3	13233.5	32735.2	232.4	0.00711	-7.1	0.55	-13.08	4.23899e-39	2.19622e-35	3.597e-36	0	40925.4	24545.1	290	217.6	189.6	78.5	85.8	25.8	45.6	18.8
PY17X_0415800	circumsporozoite- and TRAP-related protein, putative	CTRP	85419.6	141.5	142272	1010	10	0.79	12.7	5.82719e-37	3.01848e-33	4.239e-34	0	60.2	222.8	108031	204918	113866	1.9	2	36.8	43.6	18.8
PY17X_0927400	dynein heavy chain, putative	N/A	4899.5	12184	43.2	0.00354	-8.1	0.72	-11.37	6.05092e-30	3.13377e-26	3.851e-27	0	14088.5	10279.5	19.7	46.2	63.8	12.7	8.2	0.9	2.6	2.5
PY17X_1011500	conserved Plasmodium protein, unknown function	N/A	9878.2	324.2	16247.5	50.2	5.6	0.5	11.3	1.34136e-29	6.94559e-26	7.589e-27	0	247.4	401.1	17939.4	16378.4	14424.6	53.5	21.7	83.3	91.6	77.8
PY17X_0929700	DDRGK domain-containing protein, putative	N/A	1048	2577.9	28.1	0.0107	-6.5	0.58	-11.21	3.67962e-29	1.90494e-25	1.874e-26	0	2900.5	2255.4	19.7	34.7	29.9	27.1	10.4	1.9	5.4	2.7
PY17X_1335600	conserved Plasmodium protein, unknown function	N/A	6835.9	16429.2	440.3	0.0268	-5.2	0.48	-10.92	9.01426e-28	4.66578e-24	3.987e-25	0	18506.4	14351.9	431.8	363.9	525.3	38.6	32.3	25.2	53.8	29.6
PY17X_1415000	ubiquitin-like protein, putative	N/A	882.9	2148.6	39	0.018	-5.8	0.53	-10.92	9.39648e-28	4.86268e-24	3.987e-25	0	2112.2	2185	30.5	44.3	42.3	78.5	80.8	34.4	69.1	34.6
PY17X_1041000	dynein regulatory complex protein, putative	N/A	1513.2	3689.1	62.6	0.0169	-5.9	0.54	-10.91	1.05143e-27	5.4401e-24	4.118e-25	0	3708.2	3669.9	75.8	67.4	44.6	47.1	40.1	14.4	14.4	10.6
PY17X_1311900	EF-hand calcium-binding domain-containing protein, putative	N/A	1153.6	2843.2	27.2	0.00982	-6.7	0.62	-10.77	4.74592e-27	2.45506e-23	1.726e-24	0	2844.6	2841.9	30	15.4	36.1	85.4	78.4	28.4	15.4	41.1
PY17X_1329500	thioredoxin-like protein	TLP1	1035.6	2562.3	17.9	0.00673	-7.2	0.68	-10.66	1.53409e-26	7.93433e-23	5.208e-24	0	2643.5	2481.1	9.4	25	19.2	71.9	85.8	45.1	3	11.7
PY17X_1221300	oocyst capsule protein Cap380, putative	Cap380	22009.9	171.1	36569.2	214	7.7	0.74	10.48	1.05009e-25	5.42999e-22	3.342e-23	0	140.9	201.2	14860.9	47412	47434.7	4.1	1.5	28.5	44.1	22.1
PY17X_1230300	DNA repair and recombination protein RAD54, putative	RAD54	3290.5	171.6	5369.8	31.3	5	0.48	10.41	2.31612e-25	1.19743e-21	6.937e-23	0	159.2	184	4708.4	6522.9	4878.2	5.8	3.5	45.1	60.8	33.8
PY17X_1457600	replication factor C subunit 4, putative	RFC4	3421.3	8324.5	152.5	0.0184	-5.8	0.57	-10.1	5.2792e-24	2.72882e-20	1.493e-21	0	8340.2	8308.7	151.2	98.2	208.2	56.3	78.7	27.7	51.9	62
PY17X_0524100	alpha tubulin 2	N/A	58878	138996	5466.4	0.0393	-4.7	0.46	-10.09	6.02483e-24	3.11363e-20	1.615e-21	0	151385	126606	6657.9	5125.1	4616.3	78.9	79.8	73.1	87.4	64.9
PY17X_1121700	inner membrane complex protein 1j, putative	ALV7	13413.2	1075.4	21638.4	20.1	4.3	0.43	10.05	9.33463e-24	4.82321e-20	2.377e-21	0	1032.4	1118.4	20667.9	19250.9	24996.3	60	45	88.8	91.3	72.3
PY17X_1228600	gamete release protein, putative	GAMER	12193.6	671	19875.4	29.6	4.9	0.49	10.04	1.02838e-23	5.31261e-20	2.494e-21	0	557.1	784.9	17419	23979.4	18227.8	98.7	82.1	99.2	98.9	98.1
PY17X_1243800	inner membrane complex protein 1g, putative	IMC1g	9685.2	479.1	15822.5	33	5	0.5	9.99	1.63042e-23	8.42111e-20	3.774e-21	0	527	431.2	11496.3	18109.2	17862.1	63.5	24.8	85.3	93.4	76.1
PY17X_1237100	conserved protein, unknown function	N/A	6455.3	0	10758.8	47000	15.5	1.56	9.98	1.87842e-23	9.70016e-20	4.159e-21	0	0	0	8589.6	11170.5	12516.2	0	0	95.7	96.2	93.8
PY17X_1330200	glyceraldehyde-3-phosphate dehydrogenase	GAPDH	16114.4	37508.6	1851.6	0.0494	-4.3	0.44	-9.81	1.06638e-22	5.50571e-19	2.262e-20	0	42128.8	32888.3	1618.1	2025.4	1911.2	88.9	90.2	80.6	91.9	86.8
PY17X_0905100	cysteine-rich PDZ-binding protein, putative	CRIPT	4733.7	206.6	7751.8	37.5	5.2	0.54	9.74	1.94661e-22	1.00484e-18	3.965e-20	0	216.2	196.9	5493.3	7626	10136.1	90.6	81	97	95	91.7
PY17X_1124300	hexokinase, putative	HK	10553.8	24939.2	963.4	0.0386	-4.7	0.48	-9.74	2.08872e-22	1.07799e-18	4.091e-20	0	25504.4	24374.1	1101	1074.3	714.9	65.3	62.9	31.8	75.9	55.4
PY17X_1205100	inner membrane complex protein 1c, putative	IMC1c	42383.3	3501.6	68304.4	19.5	4.3	0.44	9.7	2.88716e-22	1.48977e-18	5.445e-20	0	3715.7	3287.5	81109.6	63232.1	60571.5	87.7	78.4	86.5	93.3	81.5
PY17X_1433800	radial spoke head protein 9, putative	RSPH9	2123.9	5309.7	0	2.81e-05	-15.1	1.57	-9.62	6.28069e-22	3.24021e-18	1.142e-19	0	8307.9	2311.5	0	0	0	65.7	36.3	0	0	0
PY17X_1459200	conserved Plasmodium protein, unknown function	N/A	6308.3	0	10513.8	46000	15.5	1.62	9.55	1.26325e-21	6.51584e-18	2.218e-19	0	0	0	6327.9	9593.7	15619.7	0	0	91.4	96	94.7
PY17X_1419100	conserved Plasmodium protein, unknown function	N/A	8520.3	482.9	13878.5	28.7	4.8	0.51	9.51	1.94119e-21	1.00107e-17	3.27e-19	0	551.7	414	15247.9	16099.2	10288.4	48.7	18.5	83.9	90.6	59.1
PY17X_0624700	conserved Plasmodium protein, unknown function	N/A	2908	6974	197.3	0.0284	-5.1	0.54	-9.51	1.99073e-21	1.02642e-17	3.27e-19	0	7566.9	6381	265.9	148.2	177.7	43.1	47.3	31.8	50	31
PY17X_0514100	inner membrane complex protein 1m, putative	IMC1m	3442.9	0	5738.2	25100	14.6	1.54	9.49	2.42231e-21	1.2487e-17	3.854e-19	0	0	0	6065.5	5433.1	5716.1	0	0	73.1	87.1	66.7
PY17X_1309100	FACT complex subunit SSRP1, putative	FACT-S	3674.5	8991.5	129.7	0.0144	-6.1	0.65	-9.45	3.27993e-21	1.69048e-17	5.061e-19	0	9803.8	8179.3	68.9	138.6	181.7	53.8	54.1	6.1	15.5	14.4
PY17X_0706900	conserved Plasmodium protein, unknown function	N/A	4602.7	0	7671.2	33500	15	1.6	9.43	4.28785e-21	2.20953e-17	6.422e-19	0	0	0	4888.1	9896	8229.4	0	0	68.4	83	32.2
PY17X_1343400	plasmepsin V, putative	PMV	3424.9	149.7	5608.4	37.5	5.2	0.56	9.4	5.26317e-21	2.71159e-17	7.657e-19	0	109.7	189.7	6670.2	5704.6	4450.4	13.2	6.3	58.9	79.1	56
PY17X_1028100	inner membrane complex protein 1l, putative	IMC1l	3311.5	0	5519.2	24100	14.6	1.55	9.4	5.70721e-21	2.93978e-17	8.073e-19	0	0	0	4966.9	6391.9	5198.7	0	0	75	84.8	84.9
PY17X_0720000	conserved Plasmodium protein, unknown function	N/A	871.5	2154.6	16.1	0.00778	-7	0.75	-9.32	1.20781e-20	6.22023e-17	1.662e-18	0	2499.4	1809.8	26.6	7.7	14.1	57.9	27.6	4.1	10.7	6.8
PY17X_1312400	fructose-bisphosphate aldolase 2	ALDO2	47161.9	111784	4080.7	0.0365	-4.8	0.52	-9.27	1.81749e-20	9.35824e-17	2.435e-18	0	128635	94931.9	5293.4	3704.2	3244.6	78.4	76.3	78.5	86.6	80.2
PY17X_1007500	flap endonuclease 1, putative	FEN1	1853.6	4342.9	194.1	0.0445	-4.5	0.49	-9.07	1.16483e-19	5.99653e-16	1.521e-17	0	4755.7	3930.1	193.5	233	155.7	84.4	61.4	47.6	52.6	34.9
PY17X_1139500	14-3-3 protein, putative	14-3-3II	2323.2	0	3871.9	16900	14	1.57	8.96	3.20795e-19	1.65113e-15	4.084e-17	0	0	0	2975.1	4607.2	4033.4	0	0	75.6	80.8	69.7
PY17X_0821300	merozoite organizing protein, putative	MOP	576	1370.2	46.5	0.0336	-4.9	0.55	-8.96	3.35271e-19	1.72531e-15	4.164e-17	0	1228.2	1512.2	40.4	55.8	43.4	20.3	11.7	6	7.8	5.6
PY17X_0711800	perforin-like protein 5	PLP5	2460	0	4100.1	17900	14.1	1.59	8.91	5.3339e-19	2.74429e-15	6.467e-17	0	0	0	2813.6	5182.9	4303.7	0	0	80.9	82.6	43.4
PY17X_1036900	conserved protein, unknown function	N/A	2462.1	0	4103.5	17900	14.1	1.6	8.84	9.58908e-19	4.93262e-15	1.136e-16	0	0	0	4397.7	5284.9	2627.8	0	0	55.9	77.1	52.7
PY17X_0419400	replication protein A1, small fragment	N/A	1936.8	4468.4	249.1	0.0556	-4.2	0.47	-8.82	1.14934e-18	5.91104e-15	1.33e-16	0	4607.2	4329.7	215.2	302.3	229.7	75.9	72.1	56.4	53.6	46.5
PY17X_0303400	conserved Plasmodium protein, unknown function	N/A	1140	2818.6	21	0.00712	-7.1	0.81	-8.8	1.43017e-18	7.35392e-15	1.617e-16	0	2141.2	3496	13.8	38.5	10.7	40.3	35.2	8	12.3	15.1
PY17X_0923300	deoxyuridine 5'-triphosphate nucleotidohydrolase, putative	N/A	3377.5	7916.6	351.4	0.0445	-4.5	0.51	-8.79	1.46099e-18	7.51093e-15	1.617e-16	0	7757.3	8075.8	393.4	248.4	412.5	86	95.2	82.1	75.3	57.7
PY17X_0707400	inner membrane complex protein 1i, putative	IMC1i	77059.1	6007.8	124427	20.7	4.4	0.5	8.79	1.5195e-18	7.81025e-15	1.646e-16	0	4800.8	7214.8	150485	114470	108325	65.2	64.9	65.1	78.7	50.3
PY17X_1431300	conserved Plasmodium protein, unknown function	N/A	1238.2	2997.1	65.7	0.0222	-5.5	0.63	-8.71	3.02348e-18	1.55377e-14	3.207e-16	0	2558.5	3435.6	63.5	40.4	93.1	72	69.2	47	46.3	66.1
PY17X_1349000	conserved Plasmodium protein, unknown function	N/A	2563.4	5874.2	356.3	0.0607	-4	0.47	-8.69	3.56198e-18	1.83014e-14	3.702e-16	0	6500.1	5248.3	333.4	319.6	415.9	95.9	86.5	61.5	79.7	74
PY17X_1235400	WD repeat-containing protein, putative	N/A	1205.6	2.1	2007.9	863	9.8	1.12	8.68	4.13545e-18	2.12438e-14	4.212e-16	0	4.3	0	1578.7	1253.4	3191.5	8	0	42.8	70.3	46
PY17X_1139300	proliferating cell nuclear antigen 1, putative	PCNA1	4974.7	12094.5	228.2	0.0189	-5.7	0.66	-8.65	5.08854e-18	2.61347e-14	5.081e-16	0	12612.9	11576.1	137.4	181	366.2	83.2	84	47.8	77.4	60.5
PY17X_1245000	DNA replication licensing factor MCM3, putative	MCM3	11321.3	25871.5	1621.2	0.0627	-4	0.46	-8.63	6.12998e-18	3.14775e-14	6.003e-16	0	30833.3	20909.7	1628.4	1511.3	1723.9	25.6	27.5	31.6	33.7	19.4
PY17X_0827400	nitric oxide synthase, putative	NOS	1556.9	0	2594.8	11300	13.5	1.56	8.62	6.56945e-18	3.37276e-14	6.312e-16	0	0	0	2825.9	2847.5	2111	0	0	47.5	76.8	37
PY17X_0827100	3-oxoacyl-[acyl-carrier-protein] reductase	FabG	2011.3	0	3352.1	14700	13.8	1.61	8.59	8.77717e-18	4.50532e-14	8.277e-16	0	0	0	2354.2	2812.8	4889.4	0	0	32.9	38.8	41.2
PY17X_1432800	conserved Plasmodium protein, unknown function	N/A	4717.2	296.5	7664.3	25.8	4.7	0.55	8.55	1.2128e-17	6.22407e-14	1.123e-15	0	390.4	202.7	7403.4	7092.7	8496.9	95.1	59.5	86.5	91.1	90.1
PY17X_1235600	FACT complex subunit SPT16, putative	FACT-L	5531.5	12306.3	1014.9	0.0825	-3.6	0.42	-8.54	1.34702e-17	6.91154e-14	1.225e-15	0	12797.9	11814.7	1128.1	993.4	923.2	23	23.4	12.9	22.5	24.3
PY17X_0808700	EKC/KEOPS complex subunit BUD32, putative	BUD32	1403.6	3286.9	148.1	0.0452	-4.5	0.53	-8.45	2.83542e-17	1.45457e-13	2.533e-15	0	3069.3	3504.6	190.1	113.6	140.5	51.7	43.5	46.6	29.5	34.1
PY17X_0914500	condensin-2 complex subunit D3, putative	CAPD3	1597.5	3841.3	101.6	0.0264	-5.2	0.62	-8.45	3.0075e-17	1.54255e-13	2.64e-15	0	4375	3307.7	126.1	119.4	59.2	24.9	15.3	8.2	13.4	6.2
PY17X_0923200	conserved Plasmodium protein, unknown function	N/A	2965.4	81.6	4887.9	60.2	5.9	0.7	8.41	4.08838e-17	2.09652e-13	3.528e-15	0	45.2	117.9	3598.5	6723.1	4342.1	82.2	0	94.2	94.8	95.4
PY17X_1007800	conserved Plasmodium protein, unknown function	N/A	1883.6	0	3139.4	13700	13.7	1.64	8.39	4.77686e-17	2.44909e-13	4.054e-15	0	0	0	1714.6	3197.9	4505.7	0	0	37.6	72.7	44.9
PY17X_1360300	inner membrane complex suture component, putative	ISC1	1167.7	0	1946.3	8510	13.1	1.56	8.38	5.10491e-17	2.61678e-13	4.261e-15	0	0	0	2056.8	2048.5	1733.5	0	0	62.8	80	61.7
PY17X_1424800	conserved Plasmodium protein, unknown function	N/A	1860.4	0	3100.6	13600	13.7	1.64	8.36	6.23504e-17	3.19546e-13	5.121e-15	0	0	0	1610.7	3417.4	4273.8	0	0	80.1	89	84.9
PY17X_0512100	biotin--protein ligase 1, putative	HCS1	1114.6	0	1857.7	8120	13	1.56	8.33	7.76426e-17	3.97841e-13	6.275e-15	0	0	0	1813	1698.1	2061.9	0	0	71.9	88.5	41
PY17X_0716700	RNA-binding protein, putative	N/A	3967.4	9334.9	389.1	0.0417	-4.6	0.55	-8.33	7.89967e-17	4.047e-13	6.285e-15	0	9685.5	8984.3	546.6	313.8	307	81.6	72.3	66.3	78.5	73.3
PY17X_0519200	thioredoxin-like associated protein 2, putative	TLAP2	1390.8	0	2317.9	10100	13.3	1.6	8.33	8.13943e-17	4.16902e-13	6.376e-15	0	0	0	1534.3	2576	2843.4	0	0	74.1	89	49.7
PY17X_0931400	myosin light chain B, putative	MLC-B	4672.9	217.2	7643.4	35.2	5.1	0.62	8.32	8.50742e-17	4.35665e-13	6.522e-15	0	131.2	303.3	6198.9	8696.5	8034.7	6.1	12.8	71.8	83.7	52.7
PY17X_0311000	conserved Plasmodium protein, unknown function	N/A	1367.3	3167.8	167.1	0.053	-4.2	0.51	-8.32	8.5818e-17	4.39388e-13	6.522e-15	0	3295.2	3040.3	195.5	125.1	180.6	38.9	15.1	6	5.8	10.6
PY17X_1367300	E1-E2 ATPase, putative	N/A	3220.5	7183.6	578.4	0.0805	-3.6	0.44	-8.29	1.14251e-16	5.8485e-13	8.555e-15	0	8089.6	6277.5	552	593	590.2	13.4	12.6	15.6	31.4	7.8
PY17X_0619100	conserved protein, unknown function	N/A	1486.8	0	2478	10800	13.4	1.63	8.25	1.63295e-16	8.35745e-13	1.205e-14	0	0	0	3066.2	2970.7	1397.1	0	0	66.8	76.4	76.9
PY17X_0910800	conserved Plasmodium protein, unknown function	N/A	1245.8	0	2076.3	9080	13.1	1.6	8.24	1.72042e-16	8.80339e-13	1.251e-14	0	0	0	1599.3	2824.4	1805.1	0	0	73.3	88.3	46.1
PY17X_0938800	conserved Plasmodium protein, unknown function	N/A	370.4	887.6	25.6	0.0294	-5.1	0.62	-8.22	2.02169e-16	1.0343e-12	1.45e-14	0	786.2	989	30	19.3	27.6	87.5	80.2	39.3	28.9	35.3
PY17X_1455900	protein kinase 2	PK2	3122.5	236.3	5046.7	21.3	4.4	0.54	8.22	2.1012e-16	1.07476e-12	1.486e-14	0	252.7	219.9	6472.7	5103.9	3563.4	38.4	10.3	69.6	77.4	66.6
PY17X_1370200	inner membrane complex protein 1f, putative	IMC1f	6475	327	10573.7	32.3	5	0.61	8.2	2.44596e-16	1.25086e-12	1.685e-14	0	324.8	329.2	14357.2	11393.8	5970	20.2	4.5	34.1	49.2	25.2
PY17X_0410700	calcium-dependent protein kinase 3	CDPK3	8017.5	408.4	13090.3	32.1	5	0.61	8.2	2.44884e-16	1.25209e-12	1.685e-14	0	336.6	480.1	7635.3	16249.4	15386.1	53.8	18.5	64.6	80.9	53.1
PY17X_0711600	perforin-like protein 4	PLP4	1853.5	0	3089.2	13500	13.7	1.68	8.19	2.6953e-16	1.37784e-12	1.83e-14	0	0	0	1968.7	5308	1990.8	0	0	69	87.4	52.9
PY17X_0607600	Tat binding protein 1(TBP-1)-interacting protein, putative	N/A	1264.3	0	2107.2	9210	13.2	1.61	8.18	2.81323e-16	1.43784e-12	1.885e-14	0	0	0	1729.8	1576.8	3014.9	0	0	61.8	68.4	75.1
PY17X_1453700	p25-alpha family protein	N/A	5771.6	300.6	9418.9	31.4	5	0.61	8.17	2.96305e-16	1.51412e-12	1.929e-14	0	191.4	409.7	10036.8	7192.9	11027.1	37.1	77.3	67.1	82.6	74.8
PY17X_1359200	conserved Plasmodium protein, unknown function	N/A	45500.4	3476.2	73516.6	21.1	4.4	0.54	8.17	2.98027e-16	1.52262e-12	1.929e-14	0	3064	3888.4	100903	63089.6	56557.3	81	58.6	70.9	82.4	64.8
PY17X_0620500	conserved Plasmodium protein, unknown function	N/A	984.7	0	1641.1	7170	12.8	1.57	8.17	2.99206e-16	1.52834e-12	1.929e-14	0	0	0	1443.3	1913.7	1566.4	0	0	91.7	96.5	90.5
PY17X_0935700	mitogen-activated protein kinase 2, putative	MAPK2	1865.4	4562.2	67.6	0.0146	-6.1	0.75	-8.17	3.05423e-16	1.5598e-12	1.944e-14	0	5831.1	3293.3	66.5	104	32.2	83.3	44.6	15	40.7	15.5
PY17X_0502300	DNA polymerase delta catalytic subunit, putative	N/A	1434.6	3494.6	61.3	0.0177	-5.8	0.71	-8.15	3.77101e-16	1.92548e-12	2.371e-14	0	3296.3	3692.9	102.9	44.3	36.7	42.6	39.2	11.9	10.9	13
PY17X_0717000	conserved Plasmodium protein, unknown function	N/A	1659.5	0	2765.9	12100	13.6	1.67	8.13	4.46369e-16	2.27871e-12	2.772e-14	0	0	0	1232.5	3531	3534.1	0	0	92.7	97.7	99.4
PY17X_1207400	IMP1-like protein, putative	IMP4	16927.8	1260.4	27372.8	21.7	4.4	0.55	8.08	6.55709e-16	3.34674e-12	4.023e-14	0	1103.4	1417.4	35531.7	18405.7	28181	61.8	44.5	72	85.3	85
PY17X_1109900	leucine-rich repeat protein	LRR2	365.7	880.4	22.5	0.026	-5.3	0.65	-8.06	7.8146e-16	3.98779e-12	4.737e-14	0	896.9	863.9	31	17.3	19.2	53.8	41.4	24.5	16.2	21.7
PY17X_1451500	microgamete surface protein MiGS	MiGS	33629.9	78023.3	4034.4	0.0517	-4.3	0.53	-8.01	1.19087e-15	6.0758e-12	7.134e-14	0	87330.2	68716.4	5501.7	3448.2	3153.2	37.2	43.2	40.1	52.3	38.5
PY17X_1337800	protein MGET, putative	N/A	2369.7	5735.6	125.7	0.0219	-5.5	0.69	-8	1.277e-15	6.514e-12	7.561e-14	0	6895.8	4575.5	161.5	154	61.5	49.4	55.3	25	41.5	29.9
PY17X_0304100	PH domain-containing protein, putative	PH1	1359.7	97.1	2201.4	22.7	4.5	0.56	7.99	1.32597e-15	6.76246e-12	7.761e-14	0	110.8	83.4	2902.3	1723.1	1978.9	33.9	7.1	43.2	60.5	63
PY17X_1460300	PIMMS57 protein, putative	PIMMS57	2141.6	0	3569.3	15600	13.9	1.74	7.99	1.35931e-15	6.93113e-12	7.865e-14	0	0	0	1116.8	5758.5	3832.6	0	0	78.7	90.7	57.7
PY17X_0926500	structural maintenance of chromosomes protein 5, putative	SMC5	1073.2	0	1788.7	7820	12.9	1.62	7.97	1.53942e-15	7.84795e-12	8.807e-14	0	0	0	1447.7	2626.1	1292.2	0	0	54.5	67.5	32.7
PY17X_0938600	RNA cytosine C(5)-methyltransferase NSUN2	NSUN2	1928.2	155.9	3109.6	19.9	4.3	0.54	7.97	1.55663e-15	7.93413e-12	8.807e-14	0	171	140.9	3301.6	2208.3	3819	24.8	15.7	40.6	46.7	33.2
PY17X_1450100	nucleotidyltransferase, putative	N/A	817.4	0	1362.3	5950	12.5	1.58	7.96	1.71943e-15	8.76221e-12	9.621e-14	0	0	0	1287.2	1624.9	1174.8	0	0	46.8	64.6	48.8
PY17X_0714500	small heat shock protein HSP20, putative	HSP20	21087.5	1076.7	34428.1	32	5	0.63	7.91	2.64992e-15	1.35013e-11	1.467e-13	0	606.6	1546.7	38819.1	29041	35424.1	65	52.9	88.9	93.2	94.3
PY17X_1305400	conserved Plasmodium protein, unknown function	N/A	1242.9	3067.4	26.5	0.00872	-6.8	0.87	-7.88	3.178e-15	1.61887e-11	1.74e-13	0	4092.1	2042.7	11.8	19.3	48.5	37.4	13.4	1.4	3.8	2.4
PY17X_1142800	DNA topoisomerase 6 subunit B, putative	TOP6B	809.2	0	1348.7	5900	12.5	1.59	7.87	3.58021e-15	1.8234e-11	1.939e-13	0	0	0	1697.3	1030	1318.7	0	0	32.9	48.1	39.2
PY17X_0418600	WD repeat-containing protein 66, putative	WDR66	544.2	1311.2	32.9	0.0246	-5.3	0.68	-7.86	3.7525e-15	1.91077e-11	2.011e-13	0	1604.6	1017.7	23.1	48.1	27.6	29.8	12.2	6.5	13.9	5.7
PY17X_0305300	serine repeat antigen 5	SERA5	736	0	1226.7	5360	12.4	1.58	7.83	4.71374e-15	2.39976e-11	2.481e-13	0	0	0	1349.7	1355.4	975.1	0	0	42.6	62.8	35.8
PY17X_1022400	14-3-3 protein, putative	N/A	801.5	0	1335.8	5840	12.5	1.6	7.83	4.72549e-15	2.40528e-11	2.481e-13	0	0	0	1201.5	1755.9	1050.1	0	0	62.8	87.5	57.9
PY17X_1007900	tRNA N6-adenosine threonylcarbamoyltransferase, putative	KAE1	777.9	0	1296.5	5670	12.5	1.59	7.83	4.91006e-15	2.49873e-11	2.551e-13	0	0	0	1182.3	1039.7	1667.4	0	0	54.2	61.7	46.7
PY17X_1328100	inner membrane complex sub-compartment protein 3	ISP3	692.4	0	1154.1	5040	12.3	1.58	7.81	5.92185e-15	3.01304e-11	3.046e-13	0	0	0	1041	1345.8	1075.5	0	0	66.2	80.9	55.8
PY17X_1016700	diphthamide biosynthesis protein 2, putative	DPH2	1134.4	128.5	1804.9	14.1	3.8	0.49	7.78	7.39956e-15	3.76416e-11	3.768e-13	0	107.5	149.5	1672.7	1867.5	1874.5	13.2	7.5	46.8	68.4	36.6
PY17X_1452700	serine hydroxymethyltransferase, putative	SHMT	2270.2	5254.4	280.8	0.0534	-4.2	0.55	-7.74	1.01966e-14	5.18602e-11	5.097e-13	0	5545	4963.7	337.8	317.7	186.8	53.9	65.7	39	56.7	49.2
PY17X_1114500	secreted ookinete protein, putative	PSOP12	6629.5	748.2	10550.5	14.1	3.8	0.49	7.74	1.02097e-14	5.19163e-11	5.097e-13	0	799.1	697.2	10417.9	13136.2	8097.3	29.1	17.9	70.2	75.8	43.5
PY17X_1145000	secreted ookinete protein, putative	PSOP2	17553.9	16.6	29245.4	1790	10.8	1.4	7.73	1.10586e-14	5.6222e-11	5.467e-13	0	0	33.1	22426.8	47200.2	18109.3	0	6.1	52.4	64.1	42.5
PY17X_0206200	secreted ookinete protein, putative	PSOP24	2630.7	198	4252.5	21.5	4.4	0.57	7.72	1.13347e-14	5.76141e-11	5.55e-13	0	143	253	3711.3	3634.9	5411.4	12.8	9.6	39.4	57.6	41.8
PY17X_0505400	flagellar outer arm dynein-associated protein, putative	N/A	2075.9	4804.8	256.6	0.0534	-4.2	0.55	-7.72	1.19749e-14	6.08565e-11	5.807e-13	0	4355.6	5254	184.7	246.4	338.6	98.5	97.8	95	98.1	93.6
PY17X_1437600	zinc finger protein, putative	N/A	1275.9	0	2126.5	9300	13.2	1.71	7.7	1.36934e-14	6.95761e-11	6.578e-13	0	0	0	2364.1	3211.4	804.1	0	0	85.3	85.6	81.9
PY17X_1108700	6-cysteine protein P38, putative	P38	765.3	0	1275.5	5570	12.4	1.62	7.69	1.50039e-14	7.62198e-11	7.14e-13	0	0	0	814.9	1621.1	1390.4	0	0	84.7	87.3	83.2
PY17X_0815300	DNA primase large subunit, putative	N/A	2686.7	5926.5	526.8	0.0889	-3.5	0.45	-7.68	1.55348e-14	7.89013e-11	7.324e-13	0	6833.4	5019.7	540.7	498.6	541.1	44.1	25.9	23.3	27.5	36.4
PY17X_1447500	subpellicular microtubule protein 2, putative	SPM2	19918.8	1257.2	32359.9	25.7	4.7	0.61	7.68	1.59344e-14	8.09148e-11	7.444e-13	0	1135.7	1378.6	49481.7	23840.8	23757.1	46	44.1	52.3	70.5	68.6
PY17X_0303500	MORN repeat protein, putative	N/A	732.6	1741.3	60.2	0.035	-4.8	0.63	-7.64	2.13677e-14	1.08484e-10	9.891e-13	0	1871.3	1611.4	75.8	34.7	70	95.2	82.1	64.3	50.7	61
PY17X_0107900	GTP-binding protein, putative	N/A	653.8	0	1089.6	4760	12.2	1.6	7.62	2.49252e-14	1.26521e-10	1.143e-12	0	0	0	1295	1197.5	776.4	0	0	61.8	74	35.6
PY17X_1224700	50S ribosomal protein L1, mitochondrial, putative	RPL1	2442.9	153.2	3969.5	26	4.7	0.62	7.61	2.81464e-14	1.42843e-10	1.264e-12	0	119.4	186.9	3052.9	3134.4	5721.2	6.5	4.4	32.7	51.3	26.9
PY17X_0606800	tetratricopeptide repeat protein, putative	N/A	15264.1	32995.9	3442.9	0.104	-3.3	0.43	-7.61	2.81848e-14	1.4301e-10	1.264e-12	0	36178.3	29813.6	3820.1	3396.2	3112.5	81.6	88	80.4	87.9	85.1
PY17X_1425000	conserved protein, unknown function	N/A	650.3	1.6	1082.8	616	9.3	1.22	7.61	2.82904e-14	1.43517e-10	1.264e-12	0	3.2	0	508.2	1322.7	1417.5	6.3	0	65.8	89.9	73.4
PY17X_1039900	adenylyl cyclase alpha	ACalpha	862.3	2068.7	58.2	0.0283	-5.1	0.68	-7.57	3.87731e-14	1.96657e-10	1.717e-12	0	1506.7	2630.6	46.3	42.4	85.8	49.1	27.1	9.2	12	26.5
PY17X_1361400	myosin A	MyoA	44929.2	4379	71962.7	16.4	4	0.53	7.56	3.92529e-14	1.99051e-10	1.723e-12	0	4477.1	4280.8	100366	58850.1	56672.4	73.8	37.5	70.9	85	42.5
PY17X_1027300	DNA replication licensing factor MCM2, putative	MCM2	2630.9	5982	396.9	0.0663	-3.9	0.52	-7.52	5.40926e-14	2.74249e-10	2.354e-12	0	6610.8	5353.2	439.7	465.9	285	64.9	49.4	40.6	54.4	29.8
PY17X_0716600	conserved Plasmodium protein, unknown function	N/A	657	0	1095	4790	12.2	1.63	7.48	7.55791e-14	3.83111e-10	3.261e-12	0	0	0	655.4	1247.6	1381.9	0	0	87.6	91.8	75.1
PY17X_1332400	conserved Plasmodium protein, unknown function	N/A	237.9	594.8	0	0.000251	-12	1.6	-7.48	7.66016e-14	3.88217e-10	3.278e-12	0	446.3	743.2	0	0	0	41.5	13.1	0	0	0
PY17X_1113000	CDK-activating kinase assembly factor MAT1, putative	MAT1	665.8	4.3	1106.8	244	7.9	1.06	7.47	7.97085e-14	4.03883e-10	3.382e-12	0	8.6	0	789.8	1270.7	1260	16.3	0	43.8	66	48.3
PY17X_1110200	ERCC4 domain-containing protein, putative	N/A	580.3	0	967.1	4230	12	1.61	7.46	8.35231e-14	4.23128e-10	3.488e-12	0	0	0	1070.5	1166.7	664.2	0	0	71.7	77.5	50.9
PY17X_1311800	conserved Plasmodium protein, unknown function	N/A	1426	3504.4	40.5	0.0117	-6.4	0.86	-7.46	8.35793e-14	4.23329e-10	3.488e-12	0	3716.8	3291.9	18.7	23.1	79.6	7.6	4.5	0.7	1.5	1.8
PY17X_0316700	replication factor C subunit 1, putative	RFC1	2288.6	5042	453	0.0897	-3.5	0.47	-7.44	9.818e-14	4.97183e-10	4.039e-12	0	5380.5	4703.5	414.1	544.9	400.1	54	52.6	46.4	67.9	28.1
PY17X_1021700	calcium-dependent protein kinase, putative	N/A	2225.6	4956.5	404.9	0.0818	-3.6	0.49	-7.44	9.83508e-14	4.9795e-10	4.039e-12	0	4410.4	5502.7	481.6	333.1	400.1	27	10.3	66.8	74.6	55.5
PY17X_1333700	conserved Plasmodium protein, unknown function	N/A	254.9	637.2	0	0.000234	-12.1	1.63	-7.42	1.16418e-13	5.89307e-10	4.742e-12	0	864.7	409.7	0	0	0	56.8	18.3	0	0	0
PY17X_0521800	WD repeat-containing protein, putative	N/A	843.4	2013.8	63.2	0.031	-5	0.68	-7.4	1.34784e-13	6.82143e-10	5.447e-12	0	2311.2	1716.4	66.5	88.6	34.4	46.6	29.2	9.7	23.7	14.8
PY17X_0618200	conserved Plasmodium protein, unknown function	N/A	6305.6	111.8	10434.9	93.2	6.5	0.89	7.34	2.16369e-13	1.09483e-09	8.675e-12	0	186.1	37.4	14157.7	11634.5	5512.4	6.6	0.5	53.3	66.5	42.6
PY17X_1213100	conserved protein, unknown function	N/A	5775.5	157.3	9520.9	60.6	5.9	0.81	7.33	2.36577e-13	1.19684e-09	9.411e-12	0	55.9	258.7	7342.8	10540.9	10678.9	14.6	33.7	71	79.5	75
PY17X_1364600	dynactin subunit 2, putative	N/A	523	0	871.6	3810	11.9	1.62	7.32	2.41439e-13	1.2212e-09	9.53e-12	0	0	0	1043.4	995.4	576.1	0	0	70.9	74.2	35.9
PY17X_1329900	conserved Plasmodium protein, unknown function	N/A	880.7	2143.2	39	0.018	-5.8	0.79	-7.31	2.67226e-13	1.35136e-09	1.047e-11	0	1973.5	2312.9	14.3	52	50.8	70.4	29.3	6.5	19.1	17
PY17X_1346700	Qa-SNARE protein, putative	N/A	902.2	0.7	1503.2	2410	11.2	1.54	7.28	3.22792e-13	1.63203e-09	1.255e-11	0	0	1.4	1032.1	1857.9	1619.5	0	0	75.8	82	78.3
PY17X_0918200	conserved Plasmodium protein, unknown function	N/A	454.2	0	756.9	3310	11.7	1.61	7.28	3.32034e-13	1.67816e-09	1.271e-11	0	0	0	590.9	772	907.9	0	0	91.6	96.2	97.3
PY17X_1339700	conserved Plasmodium protein, unknown function	N/A	8965.5	704.2	14473.1	20.5	4.4	0.6	7.28	3.32045e-13	1.67816e-09	1.271e-11	0	829.2	579.3	20882.6	12585.6	9951	52.7	36.7	61.8	77.8	62.1
PY17X_1015100	PhIL1 interacting protein PIP2, putative	PIP2	720.8	1724.5	51.7	0.0294	-5.1	0.7	-7.28	3.44286e-13	1.73968e-09	1.303e-11	0	1719.7	1729.3	35.5	84.7	35	75.5	56	21	48.6	30.8
PY17X_1462100	myosin A-tail interacting protein, putative	MTIP	61970.3	7257.5	98445.5	13.6	3.8	0.52	7.28	3.45356e-13	1.74474e-09	1.303e-11	0	6676.4	7838.6	132911	81035.1	81390.5	94.5	95.5	97	98.8	95.6
PY17X_0718600	histone acetyltransferase, putative	HAT1	2048.4	236.9	3256.2	13.7	3.8	0.52	7.26	3.79691e-13	1.91782e-09	1.422e-11	0	253.8	219.9	3785.1	3629.2	2354.2	9.3	2.1	27.9	51.8	26.4
PY17X_1125200	GAS8-like protein, putative	N/A	1575.9	3805.6	89.5	0.0235	-5.4	0.75	-7.26	3.83792e-13	1.93815e-09	1.426e-11	0	4274.9	3336.4	41.9	80.9	145.6	59.7	53.1	25.6	29.2	44
PY17X_1113700	AKAP-like protein, putative	AKAL	518.2	0	863.7	3780	11.9	1.64	7.26	3.88016e-13	1.95909e-09	1.432e-11	0	0	0	549	906.8	1135.3	0	0	44.5	61.1	44.4
PY17X_0108600	respiratory chain complex 4 associated protein 4, putative	N/A	1947.1	194.4	3115.5	16	4	0.55	7.26	3.98089e-13	2.00955e-09	1.458e-11	0	147.3	241.5	2792	2681.9	3872.6	56.7	69.8	95.6	97.9	96.2
PY17X_1426500	conserved Plasmodium protein, unknown function	N/A	754.9	0.6	1257.9	2040	11	1.52	7.25	4.12883e-13	2.08382e-09	1.502e-11	0	1.1	0	1323.1	1382.4	1068.2	3.9	0	56.5	70.7	50.3
PY17X_0905200	serine/threonine protein kinase, putative	N/A	5231.1	446.3	8421	18.9	4.2	0.59	7.22	5.08531e-13	2.56605e-09	1.836e-11	0	546.3	346.4	6846.9	6667.3	11748.8	28.1	8.2	74.3	81.4	54.1
PY17X_1212100	ankyrin-repeat protein, putative	N/A	1466.3	3366.6	199.5	0.0591	-4.1	0.57	-7.22	5.16397e-13	2.60522e-09	1.852e-11	0	4219	2514.2	189.6	246.4	162.5	87.4	84.3	82	94.4	80.7
PY17X_0918500	conserved Plasmodium protein, unknown function	N/A	420.1	1.1	699.4	585	9.2	1.28	7.2	5.875e-13	2.96335e-09	2.092e-11	0	2.2	0	489	929.9	679.4	11.9	0	74.5	75.5	54.1
PY17X_1346000	GTPase-activating protein, putative	N/A	426	0	710	3100	11.6	1.61	7.2	6.1799e-13	3.11652e-09	2.185e-11	0	0	0	729.8	856.8	543.4	0	0	80.2	88.1	37.1
PY17X_0943500	conserved Plasmodium protein, unknown function	N/A	382.9	0	638.2	2790	11.4	1.59	7.19	6.43216e-13	3.2431e-09	2.259e-11	0	0	0	623.9	666.1	624.7	0	0	73.6	92.6	95.1
PY17X_1108800	SET domain protein, putative	SET9	435.2	0	725.2	3170	11.6	1.62	7.19	6.65816e-13	3.35638e-09	2.309e-11	0	0	0	672.1	564.1	939.5	0	0	14.2	30	16.7
PY17X_1341200	CKK domain-containing protein, putative	N/A	364.9	861.4	33.8	0.0386	-4.7	0.65	-7.19	6.66513e-13	3.35923e-09	2.309e-11	0	745.3	977.5	31	46.2	24.3	36.5	16.5	11.1	15.7	13.2
PY17X_1235700	UTP--glucose-1-phosphate uridylyltransferase, putative	N/A	1099.1	120.1	1751.7	14.6	3.9	0.54	7.18	6.93184e-13	3.49295e-09	2.385e-11	0	89.3	150.9	1807.1	1605.7	1842.4	6.1	0.9	33.8	50.6	34
PY17X_1041400	radial spoke protein 3, putative	N/A	1555.5	3845.4	28.9	0.00763	-7	0.98	-7.17	7.7221e-13	3.89039e-09	2.628e-11	0	4499.7	3191.2	13.8	9.6	63.2	80.6	51.6	9	14.8	39.1
PY17X_0522300	conserved Plasmodium protein, unknown function	N/A	436.2	1029.8	40.5	0.0391	-4.7	0.65	-7.17	7.74099e-13	3.89914e-09	2.628e-11	0	1175.5	884.1	49.2	46.2	26	84	25.7	37.9	20.7	9.5
PY17X_1036100	conserved Plasmodium protein, unknown function	N/A	556.9	1233.3	105.9	0.0857	-3.5	0.5	-7.14	9.26589e-13	4.6663e-09	3.125e-11	0	1213.1	1253.5	106.4	115.5	95.9	45.9	35.7	56.9	78.5	25.1
PY17X_1404200	DNA ligase I, putative	N/A	3685.3	8400.2	542	0.0646	-4	0.55	-7.14	9.58496e-13	4.82603e-09	3.211e-11	0	10370.6	6429.9	702.2	460.1	463.8	51.8	49.9	31.4	43.5	15.5
PY17X_1306400	DNA primase small subunit, putative	N/A	1834.5	4344.1	161.3	0.0373	-4.7	0.67	-7.13	9.99516e-13	5.03156e-09	3.326e-11	0	4722.3	3966	122.1	104	257.9	82.7	73.6	54.1	45.8	54.4
PY17X_0414200	conserved Plasmodium protein, unknown function	N/A	2988.2	472	4665.6	9.88	3.3	0.46	7.12	1.07946e-12	5.43292e-09	3.569e-11	0	518.4	425.5	4076.2	4441.6	5479.1	31.8	17.3	36.3	44.9	37.9
PY17X_1111800	conserved Plasmodium protein, unknown function	N/A	366.9	1.1	610.7	511	9	1.27	7.11	1.18439e-12	5.95983e-09	3.891e-11	0	2.2	0	781	583.4	467.8	83.9	0	98.1	92.3	90.7
PY17X_0509400	ookinete maturation gene OMG1, putative	N/A	31400.7	687.8	51875.9	75.4	6.2	0.88	7.1	1.22859e-12	6.18102e-09	4e-11	0	939.9	435.6	24290	30288.5	101049	44.6	14.5	73.6	82.2	71.6
PY17X_1332500	zinc finger protein, putative	N/A	380.2	0	633.7	2770	11.4	1.61	7.1	1.23328e-12	6.20339e-09	4e-11	0	0	0	528.4	606.5	766.3	0	0	96.9	94.7	89.2
PY17X_1042500	conserved protein, unknown function	N/A	1009.1	2361.1	107.8	0.0458	-4.4	0.63	-7.09	1.35044e-12	6.79137e-09	4.352e-11	0	2024	2698.2	78.8	86.6	158	71.1	45.8	19.7	26.8	16.1
PY17X_0607400	conserved Plasmodium protein, unknown function	N/A	5667.5	148.2	9347.1	63.1	6	0.84	7.08	1.48032e-12	7.44306e-09	4.741e-11	0	148.4	148.1	4254.4	5465.9	18320.9	7.1	1.9	54.2	69.6	49.5
PY17X_1239500	ribosomal large subunit pseudouridylate synthase, putative	N/A	426.5	0	710.8	3110	11.6	1.64	7.06	1.69973e-12	8.54454e-09	5.408e-11	0	0	0	485.5	983.8	663	0	0	67	73	58.4
PY17X_0314900	E2F-associated phosphoprotein, putative	N/A	416	0	693.3	3030	11.6	1.64	7.06	1.71002e-12	8.59456e-09	5.408e-11	0	0	0	454	754.7	871.2	0	0	70.5	75.2	75
PY17X_0710200	conserved Plasmodium protein, unknown function	N/A	2109	4743	353	0.0742	-3.8	0.53	-7.04	1.91486e-12	9.62216e-09	6.019e-11	0	5042.8	4443.3	278.7	475.5	304.7	26.4	14.9	13.7	29.7	17.2
PY17X_0833700	G2 protein, putative	N/A	20265.4	1832.4	32554.2	17.8	4.2	0.59	7.04	1.93883e-12	9.7407e-09	6.057e-11	0	1783.1	1881.7	47550	29104.5	21008	73.5	74.6	63.5	83.1	70.5
PY17X_0606500	HAD domain ookinete protein, putative	HADO	598.2	0	997.1	4360	12.1	1.72	7.04	1.97595e-12	9.92519e-09	6.135e-11	0	0	0	571.7	1752	667.5	0	0	82.8	83.5	48.3
PY17X_0408300	apicomplexan kinetochore protein 10, putative	AKIT10	2390.4	5306.5	446.3	0.0841	-3.6	0.51	-7.04	1.98933e-12	9.99043e-09	6.139e-11	0	5859.1	4753.8	348.1	435.1	555.8	32	28.8	17.8	30.1	14.7
PY17X_0516200	MORN repeat-containing protein 1, putative	MORN1	1047.1	111	1671.1	15.1	3.9	0.56	7.02	2.17194e-12	1.09053e-08	6.662e-11	0	92.5	129.4	1901.2	1236	1876.2	28	13.9	82.9	92.3	85.9
PY17X_1423400	C-Myc-binding protein, putative	MYCBP	1205.6	2833.9	120.1	0.0426	-4.6	0.65	-7.02	2.19187e-12	1.10032e-08	6.683e-11	0	3032.8	2634.9	186.1	82.8	91.4	97.3	91.3	93.4	78.1	67.1
PY17X_1367200	WD repeat-containing protein 16, putative	WDR16	3074.9	7103	389.4	0.0549	-4.2	0.6	-7	2.47096e-12	1.24017e-08	7.489e-11	0	7547.5	6658.5	579.1	277.2	312	42.6	24.9	48.1	42.4	21.6
PY17X_0942200	vacuolar fusion protein CCZ1, putative	N/A	954.1	55.6	1553.1	27.8	4.8	0.69	7	2.61749e-12	1.31346e-08	7.887e-11	0	71	40.2	1997.2	1742.4	919.8	14.2	7.7	38.5	41	39.9
PY17X_1025000	conserved Plasmodium protein, unknown function	N/A	2362.1	11.3	3929.4	342	8.4	1.2	6.99	2.79537e-12	1.40244e-08	8.373e-11	0	22.6	0	3913.2	4672.7	3202.3	4	0	43	50.4	26.8
PY17X_1014500	inner membrane complex suture component, putative	ISC3	648.5	1415.2	137.4	0.0971	-3.4	0.48	-6.97	3.07877e-12	1.54431e-08	9.168e-11	0	1507.8	1322.5	144.3	138.6	129.2	45.3	34.2	31.6	27.1	14.1
PY17X_1441000	conserved Plasmodium protein, unknown function	N/A	385.4	0	642.4	2810	11.5	1.64	6.97	3.09972e-12	1.55451e-08	9.177e-11	0	0	0	808	697	422.1	0	0	22.3	28.1	26
PY17X_0944800	radial spoke head protein, putative	N/A	398.9	945.2	34.7	0.0369	-4.8	0.68	-6.97	3.18812e-12	1.59853e-08	9.384e-11	0	721.6	1168.7	47.3	30.8	26	47.6	35.9	18.9	21.7	15.7
PY17X_0703300	magnesium transporter, putative	N/A	392.7	0	654.4	2860	11.5	1.65	6.97	3.22102e-12	1.6147e-08	9.426e-11	0	0	0	432.3	650.7	880.3	0	0	41	69.2	62.5
PY17X_1012900	DNA topoisomerase 2, putative	TOP2	8122.3	18243.9	1374.5	0.0753	-3.7	0.54	-6.96	3.33685e-12	1.67243e-08	9.709e-11	0	20770.3	15717.5	1754.9	1395.8	972.8	20.9	19.6	12.5	26.4	12.8
PY17X_0931100	acyl-CoA-binding protein, putative	N/A	400.4	0	667.4	2920	11.5	1.66	6.95	3.60984e-12	1.80889e-08	1.044e-10	0	0	0	424	658.4	919.8	0	0	74.1	79.2	70.5
PY17X_1449200	phenylalanine--tRNA ligase, putative	N/A	443.7	0	739.4	3230	11.7	1.68	6.95	3.64582e-12	1.82656e-08	1.049e-10	0	0	0	780	1037.7	400.6	0	0	69.3	69.6	65.1
PY17X_0821700	conserved Plasmodium protein, unknown function	N/A	390.2	0	650.4	2840	11.5	1.65	6.93	4.11826e-12	2.06284e-08	1.173e-10	0	0	0	687.9	858.7	404.6	0	0	33.1	45.6	27.4
PY17X_1411000	PhIL1-interacting candidate PIC5, putative	N/A	14535.9	1373.6	23310.7	17	4.1	0.59	6.93	4.12506e-12	2.06583e-08	1.173e-10	0	1519.6	1227.6	32453.7	22991.7	14486.6	88.1	91.6	94.2	97.8	97.5
PY17X_0511800	conserved Plasmodium protein, unknown function	N/A	440.4	0	734	3210	11.6	1.68	6.92	4.43717e-12	2.22169e-08	1.255e-10	0	0	0	420	1112.8	669.2	0	0	95.9	97.7	96.8
PY17X_0621900	secreted ookinete protein, putative	PSOP1	27279	3028	43446.4	14.3	3.8	0.56	6.87	6.55113e-12	3.2795e-08	1.843e-10	0	2524.1	3531.9	32401.5	60151.6	37786.1	69.5	68.3	75.4	85.6	62.5
PY17X_1040300	conserved Plasmodium protein, unknown function	N/A	880.3	2106.4	62.8	0.0296	-5.1	0.74	-6.87	6.59254e-12	3.29957e-08	1.844e-10	0	1747.6	2465.3	28.1	84.7	75.6	83.4	95.4	32.1	82.9	18.6
PY17X_1458300	GAS8-like protein, putative	N/A	557.1	1316.7	50.7	0.0383	-4.7	0.69	-6.85	7.13223e-12	3.56897e-08	1.984e-10	0	1499.2	1134.2	61.1	63.5	27.6	69.2	29.9	18.6	22.6	11
PY17X_1320300	conserved Plasmodium protein, unknown function	N/A	440.8	977.5	82.9	0.0851	-3.6	0.52	-6.85	7.16934e-12	3.58682e-08	1.984e-10	0	1007.7	947.3	89.1	75.1	84.6	84.7	52.9	62.5	51.4	54.6
PY17X_1130600	DNA polymerase epsilon catalytic subunit A, putative	N/A	738.4	1728.1	78.6	0.0457	-4.5	0.65	-6.85	7.22229e-12	3.61259e-08	1.988e-10	0	1736.9	1719.2	55.1	61.6	119.1	14.7	8.8	4.7	7.5	4.3
PY17X_0405400	circumsporozoite (CS) protein	CSP	2046.6	28.5	3392	118	6.9	1	6.85	7.43235e-12	3.71692e-08	2.035e-10	0	52.7	4.3	3750.7	3631.1	2794.3	27.6	11.1	82.8	84.1	73.7
PY17X_0702600	mitochondrial inner membrane protein OXA1, putative	OXA1	302.1	0	503.6	2200	11.1	1.62	6.85	7.51602e-12	3.75801e-08	2.047e-10	0	0	0	482.6	598.8	429.4	0	0	71.8	85.4	59.7
PY17X_1333900	dynein beta chain, putative	N/A	3276	7798.4	261.2	0.0336	-4.9	0.72	-6.84	7.68819e-12	3.84333e-08	2.082e-10	0	9202.7	6394	396.4	121.3	265.8	4.7	3.5	2.4	3.5	2.2
PY17X_0823200	nucleosome assembly protein, putative	NAPS	6308.5	14290.2	987.4	0.0691	-3.9	0.56	-6.84	7.97512e-12	3.98596e-08	2.149e-10	0	13860.5	14719.9	741.1	799	1422	88.2	87.3	66.7	85.7	85.5
PY17X_0307700	conserved Plasmodium protein, unknown function	N/A	4082.7	9096.5	740.1	0.0815	-3.6	0.53	-6.83	8.71155e-12	4.35316e-08	2.335e-10	0	9261.8	8931.1	886.3	496.7	837.4	19	12.4	13.5	19.7	21.3
PY17X_1344900	U6 snRNA-associated Sm-like protein LSm6, putative	LSM6	518.5	0	864.2	3780	11.9	1.74	6.82	8.97309e-12	4.48295e-08	2.392e-10	0	0	0	505.7	516	1570.9	0	0	99.7	98.4	98.4
PY17X_1335200	WD repeat-containing protein 79, putative	WDR79	307.8	0	513	2240	11.1	1.63	6.82	9.10866e-12	4.54977e-08	2.416e-10	0	0	0	396.9	629.6	512.4	0	0	58.2	58.1	29.8
PY17X_0924500	kelch domain-containing protein, putative	N/A	3455.5	427.1	5474.5	12.8	3.7	0.54	6.82	9.22914e-12	4.60903e-08	2.435e-10	0	302.2	552	5576	6035.8	4811.6	53.8	23.3	66.7	76	55.8
PY17X_1242600	50S ribosomal protein L12, apicoplast, putative	N/A	1249.6	145.9	1985.4	13.6	3.8	0.55	6.81	9.53046e-12	4.75856e-08	2.501e-10	0	132.3	159.6	1388.6	2339.2	2228.3	56.8	10.3	62.2	64.2	55.1
PY17X_1219100	conserved Plasmodium protein, unknown function	N/A	321.1	735.5	44.8	0.0606	-4	0.59	-6.81	9.82347e-12	4.90388e-08	2.565e-10	0	660.3	810.7	36.4	50.1	48	17.1	10.6	5.2	4.5	6.9
PY17X_0927700	conserved Plasmodium protein, unknown function	N/A	566.4	1397.2	12.5	0.00881	-6.8	1	-6.81	9.87251e-12	4.92737e-08	2.565e-10	0	1464.8	1329.7	19.7	15.4	2.3	25.9	13.6	5.5	1.8	2.8
PY17X_0812800	apicoplast integral membrane protein, putative	N/A	276.2	2.1	458.9	197	7.6	1.12	6.8	1.05765e-11	5.2777e-08	2.734e-10	0	4.3	0	528.4	512.1	336.3	6.3	0	62.5	63.3	44.5
PY17X_1111100	PDCD2 domain-containing protein, putative	N/A	385	0	641.7	2800	11.5	1.69	6.78	1.20671e-11	6.02026e-08	3.103e-10	0	0	0	474.7	1016.5	433.9	0	0	78.5	87.7	63.2
PY17X_1244600	conserved Plasmodium protein, unknown function	N/A	297.3	0	495.6	2170	11.1	1.63	6.78	1.21788e-11	6.07478e-08	3.116e-10	0	0	0	594.3	516	376.4	0	0	92.9	96.4	91.7
PY17X_1463200	uroporphyrinogen-III synthase, putative	N/A	400.8	0	667.9	2920	11.5	1.7	6.77	1.33202e-11	6.64277e-08	3.391e-10	0	0	0	594.3	363.9	1045.6	0	0	53.9	41.1	29.5
PY17X_1108000	PIMMS2 protein, putative	PIMMS2	2977.8	11.3	4955.5	432	8.8	1.3	6.76	1.40576e-11	7.00912e-08	3.561e-10	0	22.6	0	2916	8382.7	3567.9	2.5	0	52.4	66.3	51.2
PY17X_1368100	spindle and kinetochore-associated protein 3, putative	SKA3	348	0	580	2540	11.3	1.68	6.75	1.47402e-11	7.34801e-08	3.716e-10	0	0	0	335.3	633.4	771.4	0	0	44.4	79	49.4
PY17X_1362100	DNA repair protein RAD5, putative	RAD5	1141.5	2740.2	75.7	0.0274	-5.2	0.77	-6.74	1.55275e-11	7.7389e-08	3.895e-10	0	3525.3	1955	77.3	115.5	34.4	47	22.6	6.2	23.3	6.3
PY17X_1139100	cytochrome c oxidase subunit 2A, putative	COX2A	1376.6	222.2	2146.3	9.66	3.3	0.49	6.74	1.60895e-11	8.01738e-08	4.016e-10	0	234.4	209.9	2419.7	1732.8	2286.4	64.8	25.2	84.3	90.5	84.5
PY17X_1210100	tubulin beta chain, putative	N/A	29661.5	68352.1	3867.8	0.0566	-4.1	0.62	-6.73	1.68194e-11	8.37941e-08	4.178e-10	0	73907.4	62796.8	5974.4	2924.5	2704.6	82.3	83.6	75	84.4	72.8
PY17X_1453300	WD repeat-containing protein, putative	N/A	526.6	0	877.7	3840	11.9	1.77	6.72	1.8539e-11	9.23429e-08	4.583e-10	0	0	0	366.8	641.1	1625.1	0	0	55.7	57.7	58.1
PY17X_1036500	FANCJ-like helicase, putative	FANCJ	1558.7	3757.2	93.1	0.0247	-5.3	0.8	-6.71	1.96043e-11	9.76293e-08	4.822e-10	0	3546.9	3967.5	32	117.4	129.8	50.1	33.5	8.3	24.3	10.5
PY17X_1431600	dynein light chain 1, putative	N/A	2389.2	5620.5	235	0.0419	-4.6	0.68	-6.71	2.01058e-11	1.00107e-07	4.922e-10	0	4829.9	6411.2	379.2	182.9	142.8	91.1	87.6	89.3	87.8	81.4
PY17X_0814000	subpellicular microtubule protein 1, putative	SPM1	67720.1	4034.3	110177	27.3	4.8	0.71	6.7	2.15662e-11	1.07357e-07	5.254e-10	0	4056.6	4012	190913	77088.3	62530.7	75.8	73.3	78.8	82.7	78.6
PY17X_1003200	AP2 domain transcription factor AP2-SP2	AP2-SP2	286.6	0	477.6	2090	11	1.65	6.67	2.6315e-11	1.3097e-07	6.381e-10	0	0	0	326	581.4	525.3	0	0	5.6	14.3	15
PY17X_1308300	protein SOC3, putative	SOC3	2359.1	5648.3	166.4	0.0294	-5.1	0.76	-6.66	2.72881e-11	1.35785e-07	6.585e-10	0	6923.8	4372.8	68	186.8	244.3	69.5	57.2	16.9	33	23.6
PY17X_0523700	conserved Plasmodium protein, unknown function	N/A	523.9	0	873.1	3820	11.9	1.79	6.65	2.88539e-11	1.43548e-07	6.93e-10	0	0	0	1175.4	1191.7	252.2	0	0	99.6	99	98.1
PY17X_1016900	CPW-WPC family protein	N/A	10640.5	963.8	17091.6	17.7	4.1	0.62	6.65	2.97068e-11	1.47762e-07	7.102e-10	0	764.6	1162.9	25283.2	14661	11330.6	56.8	44.2	63.2	77.3	61.9
PY17X_1038000	ATP-dependent Clp protease regulatory subunit ClpC, putative	ClpC	622.5	1494.1	41.4	0.0278	-5.2	0.78	-6.64	3.03286e-11	1.50824e-07	7.216e-10	0	1316.4	1671.8	19.2	38.5	66.6	38	23.6	4.1	12	16.4
PY17X_1304400	cysteine repeat modular protein 4	CRMP4	297.4	0	495.8	2170	11.1	1.67	6.64	3.10263e-11	1.54263e-07	7.348e-10	0	0	0	389.5	712.4	385.4	0	0	8.9	11.3	5.6
PY17X_1452500	tetQ family GTPase, putative	N/A	240.7	0	401.1	1750	10.8	1.63	6.63	3.44557e-11	1.71279e-07	8.123e-10	0	0	0	402.8	381.2	419.3	0	0	24.9	28.6	16.4
PY17X_1406700	MORN repeat protein, putative	N/A	896	2172.6	45	0.0208	-5.6	0.84	-6.62	3.50052e-11	1.73976e-07	8.214e-10	0	1333.6	3011.5	72.9	42.4	19.7	46.6	35.5	17.8	18.5	6.7
PY17X_0210700	actin-related protein ARP1, putative	ARP1	9103.2	544.9	14808.8	27.2	4.8	0.72	6.62	3.71016e-11	1.84358e-07	8.666e-10	0	819.5	270.2	20155.3	12262.1	12008.9	50.4	7.7	75.2	83.2	68.9
PY17X_1361300	sporozoite protein essential for cell traversal	SPECT1	286.8	0	478.1	2090	11	1.67	6.6	4.162e-11	2.06768e-07	9.677e-10	0	0	0	444.2	666.1	323.9	0	0	53	75.6	78
PY17X_0510800	dynein, putative	N/A	1638.2	3728.5	244.6	0.0658	-3.9	0.59	-6.6	4.19664e-11	2.08447e-07	9.713e-10	0	3332.8	4124.2	330.4	154	249.4	13.1	7.7	6	7.4	8.5
PY17X_0705800	ankyrin-repeat protein, putative	N/A	474.5	1110.5	50.5	0.0458	-4.4	0.67	-6.59	4.31042e-11	2.14055e-07	9.932e-10	0	994.8	1226.2	37.4	38.5	75.6	93.1	67.7	68.3	48.6	48.1
PY17X_0815600	spindle and kinetochore-associated protein 1, putative	SKA1	251.2	0	418.6	1830	10.8	1.65	6.58	4.64063e-11	2.30407e-07	1.064e-09	0	0	0	316.6	469.8	469.5	0	0	97	93.5	62.9
PY17X_0827300	OTU domain-containing protein, putative	N/A	234.1	0	390.2	1710	10.7	1.64	6.56	5.3196e-11	2.64065e-07	1.215e-09	0	0	0	358.5	448.6	363.4	0	0	50.8	74.9	57.9
PY17X_1230100	tubulin gamma chain, putative	N/A	494.3	1136.1	66.4	0.0589	-4.1	0.62	-6.56	5.39381e-11	2.67695e-07	1.226e-09	0	1056.1	1216.1	56.1	50.1	93.1	64.1	44.4	30.6	29.9	27.4
PY17X_0707800	RWD domain-containing protein, putative	N/A	1539.1	117.4	2486.8	21.1	4.4	0.67	6.56	5.46101e-11	2.70975e-07	1.236e-09	0	168.8	66.1	3130.2	2167.9	2162.3	72.5	7.6	59.1	76.8	65.6
PY17X_1366700	step II splicing factor, putative	N/A	312.9	0	521.6	2280	11.2	1.7	6.55	5.72353e-11	2.83944e-07	1.286e-09	0	0	0	333.9	412	818.8	0	0	91.1	91.4	86.5
PY17X_0416100	ribosomal protein L47, mitochondrial, putative	N/A	799.9	64.1	1290.5	20.2	4.3	0.66	6.55	5.73199e-11	2.84307e-07	1.286e-09	0	37.6	90.6	1377.8	1422.8	1071	15.8	7.4	60.7	83.9	87.3
PY17X_0613700	conserved protein, unknown function	N/A	319.6	1.1	532	448	8.8	1.34	6.55	5.76395e-11	2.85834e-07	1.287e-09	0	2.2	0	288.1	602.6	705.3	9.2	0	43.3	38.8	15.4
PY17X_0508900	conserved protein, unknown function	N/A	876.9	1989.3	135.2	0.0679	-3.9	0.59	-6.54	6.29989e-11	3.12349e-07	1.401e-09	0	2614.4	1364.2	141.3	148.2	116.2	58.2	49.7	11.2	20.1	17.2
PY17X_1120300	PIMMS43 protein, putative	PSOP25	12924.1	29.6	21520.5	724	9.5	1.46	6.52	7.2265e-11	3.58218e-07	1.6e-09	0	59.2	0	9778.7	28336.3	26446.4	10.7	0	78.4	92	89.2
PY17X_1461400	kinesin-15, putative	N/A	581	1392.9	39.8	0.0281	-5.2	0.79	-6.51	7.34182e-11	3.6386e-07	1.618e-09	0	1904.6	881.2	21.7	61.6	36.1	52.8	9.9	3.6	14.4	6.5
PY17X_0930100	phosphoglycerate mutase, putative	PGM1	1926.9	4463.8	235.7	0.0529	-4.2	0.65	-6.5	7.89945e-11	3.91418e-07	1.734e-09	0	4490	4437.5	144.8	194.5	367.9	92	86.5	85.2	80	74.4
PY17X_1452300	inorganic pyrophosphatase, putative	VP2	246.7	0	411.2	1800	10.8	1.66	6.5	7.93744e-11	3.93221e-07	1.735e-09	0	0	0	344.2	552.6	336.9	0	0	26.1	36.4	13.9
PY17X_0209800	major facilitator superfamily-related transporter, putative	MFR2	218.6	0	364.3	1590	10.6	1.64	6.49	8.31087e-11	4.11637e-07	1.809e-09	0	0	0	340.7	398.5	353.8	0	0	56.4	69.6	43.4
PY17X_1411400	meiosis-specific nuclear structural protein 1, putative	N/A	6705	16493.6	179.3	0.0109	-6.5	1	-6.49	8.54103e-11	4.22952e-07	1.844e-09	0	23965.4	9021.7	70.9	80.9	386	78.8	55	23.9	34.7	73.9
PY17X_1465600	osmiophilic body protein G377, putative	G377	2844.1	353	4504.9	12.7	3.7	0.57	6.49	8.54412e-11	4.23019e-07	1.844e-09	0	468.9	237.2	4408.5	5092.4	4013.7	9.3	2.9	16.9	29.2	9.4
PY17X_0622300	protein pelota homolog, putative	PELO	277.8	0	462.9	2020	11	1.7	6.48	9.29336e-11	4.60022e-07	1.989e-09	0	0	0	330.9	704.7	353.2	0	0	80.8	73.9	38.5
PY17X_1209200	conserved Plasmodium protein, unknown function	N/A	303.7	0	506.2	2210	11.1	1.72	6.48	9.30227e-11	4.60369e-07	1.989e-09	0	0	0	269.8	485.2	763.5	0	0	40.3	57	47.8
PY17X_0915600	erythrocyte membrane and merozoite antigen EMMA1, putative	N/A	343.2	2.1	570.5	248	8	1.23	6.48	9.33499e-11	4.61895e-07	1.989e-09	0	4.3	0	394.4	365.8	951.4	2.3	0	15.3	21.8	15.5
PY17X_0607200	shewanella-like protein phosphatase 2, putative	SHLP2	218.1	0	363.5	1590	10.6	1.64	6.47	9.75871e-11	4.82764e-07	2.07e-09	0	0	0	417.1	348.5	325	0	0	59.9	55.1	54.4
PY17X_0314200	conserved Plasmodium membrane protein, unknown function	N/A	221.6	0	369.4	1610	10.7	1.65	6.47	1.01268e-10	5.00873e-07	2.14e-09	0	0	0	353.1	440.9	314.3	0	0	36.4	33.3	44.3
PY17X_0312000	conserved Plasmodium protein, unknown function	N/A	1936.3	202.7	3092	15.2	3.9	0.61	6.46	1.04993e-10	5.1919e-07	2.209e-09	0	281.8	123.6	3003.7	3425.1	2847.3	60.6	17.8	90.3	91.4	85.4
PY17X_0718200	conserved Plasmodium protein, unknown function	N/A	244.7	0	407.9	1780	10.8	1.68	6.44	1.21174e-10	5.99086e-07	2.539e-09	0	0	0	280.2	392.8	550.7	0	0	29.2	61.9	39.3
PY17X_0803000	chitinase	CHT1	142107	140.9	236751	1680	10.7	1.67	6.43	1.26476e-10	6.25171e-07	2.639e-09	0	281.8	0	174698	299782	235772	16.9	0	61.4	73.8	48.8
PY17X_0820000	cytochrome c oxidase subunit ApiCOX30, putative	N/A	229.7	0	382.9	1670	10.7	1.67	6.42	1.40289e-10	6.93307e-07	2.916e-09	0	0	0	449.6	433.2	265.8	0	0	82	94.5	88.3
PY17X_1020830	small nucleolar RNA snoR30	N/A	278.5	0	464.1	2030	11	1.72	6.4	1.57926e-10	7.8031e-07	3.269e-09	0	0	0	633.2	234.9	524.2	0	0	95.9	95.7	93.5
PY17X_0708400	dynein light chain 1, putative	DLC1	2118.9	4905.9	260.9	0.0532	-4.2	0.66	-6.39	1.64133e-10	8.10819e-07	3.384e-09	0	5834.3	3977.5	146.7	258	378.1	81.2	70.8	27.4	80.8	72.8
PY17X_0608800	conserved Plasmodium protein, unknown function	N/A	8808.3	20905.4	743.6	0.0355	-4.8	0.75	-6.38	1.79217e-10	8.85155e-07	3.68e-09	0	22892.1	18918.8	969.6	985.7	275.4	55.9	57.6	46.5	54.9	25
PY17X_1313900	conserved Plasmodium protein, unknown function	N/A	196.1	0	326.8	1430	10.5	1.65	6.35	2.1843e-10	1.07861e-06	4.467e-09	0	0	0	299.4	363.9	317.1	0	0	29	34	13.1
PY17X_0821800	conserved protein, unknown function	N/A	1349.9	2982.4	261.6	0.0877	-3.5	0.55	-6.34	2.22464e-10	1.0983e-06	4.531e-09	0	3636.1	2328.7	320.6	256.1	208.2	63.7	38.4	38.4	57.3	32.4
PY17X_0210500	thrombospondin related sporozoite protein, putative	TRSP	233.1	0	388.5	1700	10.7	1.69	6.34	2.26724e-10	1.11911e-06	4.6e-09	0	0	0	315.1	288.8	561.5	0	0	81.3	88.5	91.6
PY17X_1322400	conserved protein, unknown function	N/A	50808.7	6229.9	80528	12.9	3.7	0.58	6.34	2.33731e-10	1.15346e-06	4.712e-09	0	7034.6	5425.1	118022	60761.9	62800.4	86.6	75.8	83	92	86.7
PY17X_1030600	atypical protein kinase, ABC-1 family, putative	N/A	4857.8	516.6	7751.9	15	3.9	0.62	6.34	2.34103e-10	1.15506e-06	4.712e-09	0	419.4	613.8	11489.4	5490.9	6275.3	9.4	5.3	13.3	25.1	20.6
PY17X_0417600	arginase, putative	N/A	491.6	4.3	816.4	182	7.5	1.19	6.33	2.39112e-10	1.17954e-06	4.794e-09	0	8.6	0	836.6	425.5	1187.2	12.5	0	84.5	71.7	68.3
PY17X_1029400	serine palmitoyltransferase, putative	SPT	1141.3	217.1	1757.4	8.09	3	0.48	6.32	2.63603e-10	1.30009e-06	5.264e-09	0	225.8	208.4	1638.2	1571	2063	23.3	8	75.7	71.9	59.3
PY17X_0618400	dynein heavy chain, putative	N/A	783.6	1779.6	119.7	0.0674	-3.9	0.62	-6.31	2.71756e-10	1.34003e-06	5.405e-09	0	2225.1	1334	158.1	107.8	93.1	11.8	2.6	8.5	7.3	4.2
PY17X_1410600	zinc finger protein, putative	N/A	190.2	0	317	1390	10.4	1.66	6.29	3.16711e-10	1.56139e-06	6.275e-09	0	0	0	363.9	310	277.1	0	0	62.2	82.4	64.8
PY17X_0938500	replication factor C subunit 5, putative	RFC5	516.4	1152.2	92.5	0.0796	-3.7	0.58	-6.27	3.59412e-10	1.77154e-06	7.094e-09	0	1058.2	1246.3	75.3	123.2	79	84.9	33.2	43.5	43.6	30.8
PY17X_0832250	conserved Plasmodium protein, unknown function	N/A	1612	4015.9	9.5	0.00229	-8.8	1.4	-6.27	3.64083e-10	1.7942e-06	7.158e-09	0	3589.9	4441.8	0	15.4	13	93.9	88.6	0	90	81.4
PY17X_0310400	conserved protein, unknown function	N/A	234.8	0	391.3	1710	10.7	1.71	6.27	3.69218e-10	1.81914e-06	7.231e-09	0	0	0	213.7	479.4	480.8	0	0	27.8	86.2	43.5
PY17X_1212900	protein ARV1, putative	ARV1	227.9	0	379.9	1660	10.7	1.71	6.26	3.84307e-10	1.8931e-06	7.498e-09	0	0	0	504.2	415.9	219.5	0	0	63.4	46.9	38.9
PY17X_0204100	kinesin-8B, putative	N/A	2819.8	6407.5	428	0.0668	-3.9	0.62	-6.25	4.17621e-10	2.05678e-06	8.117e-09	0	8528.4	4286.6	534.3	452.4	297.4	47.3	30.9	23.3	35.5	13.6
PY17X_1423300	4-nitrophenylphosphatase, putative	N/A	332.8	752.8	52.8	0.07	-3.8	0.61	-6.25	4.22975e-10	2.08273e-06	8.189e-09	0	933.5	572.1	49.7	53.9	54.7	60	27.8	38.4	32.3	29.6
PY17X_1212000	MORN repeat protein, putative	N/A	5951.7	12784.2	1396.6	0.109	-3.2	0.51	-6.24	4.30615e-10	2.11992e-06	8.306e-09	0	16030.7	9537.7	1217.7	1505.6	1466.6	78.7	68.7	82	75.6	74.7
PY17X_0404800	inner membrane complex protein 1a, putative	IMC1a	271.8	0	453	1980	11	1.76	6.24	4.37726e-10	2.15449e-06	8.411e-09	0	0	0	614.5	552.6	191.9	0	0	40.5	56.9	38.2
PY17X_0706400	conserved protein, unknown function	N/A	190.9	0	318.1	1390	10.4	1.68	6.23	4.69101e-10	2.30844e-06	8.98e-09	0	0	0	390.5	319.6	244.3	0	0	43.5	45.3	58.9
PY17X_0925100	ubiquitin-like domain-containing protein, putative	N/A	187.1	0	311.9	1360	10.4	1.68	6.21	5.38188e-10	2.64788e-06	1.025e-08	0	0	0	270.8	267.6	397.2	0	0	91.8	87	65.5
PY17X_0511600	conserved Plasmodium protein, unknown function	N/A	316.2	0	527.1	2300	11.2	1.8	6.21	5.39582e-10	2.6542e-06	1.025e-08	0	0	0	496.3	895.3	189.6	0	0	49	77.4	33.3
PY17X_1138900	actin-depolymerizing factor 2	ADF2	618.5	1462.4	55.9	0.0384	-4.7	0.76	-6.2	5.82588e-10	2.86517e-06	1.103e-08	0	1602.4	1322.5	90.1	50.1	27.6	96.2	86	73	74.7	37.4
PY17X_0809500	P4-type ATPase ATP7	ATP7	296.5	0	494.2	2160	11.1	1.79	6.19	6.1246e-10	3.01146e-06	1.155e-08	0	0	0	584	725.8	172.7	0	0	31.3	44	22.4
PY17X_1234200	pyridoxal kinase, putative	PDXK	221.9	0	369.9	1620	10.7	1.72	6.18	6.47611e-10	3.18366e-06	1.217e-08	0	0	0	219.1	552.6	338	0	0	67.5	80.2	53
PY17X_1239400	conserved protein, unknown function	N/A	171.4	0	285.6	1250	10.3	1.67	6.17	6.68849e-10	3.28739e-06	1.252e-08	0	0	0	304.8	296.5	255.6	0	0	38.5	55.9	25.7
PY17X_0306600	6-cysteine protein P230p, putative	P230p	2137.7	5327.4	11.3	0.00204	-8.9	1.45	-6.16	7.24669e-10	3.56102e-06	1.349e-08	0	6174.2	4480.7	0	23.1	10.7	38.2	18.1	0	3.1	0.7
PY17X_1039600	conserved Plasmodium protein, unknown function	N/A	244.1	0	406.9	1780	10.8	1.75	6.16	7.25859e-10	3.56615e-06	1.349e-08	0	0	0	455.5	579.5	185.6	0	0	43.3	46.8	38.6
PY17X_1358800	secreted ookinete protein, putative	PSOP7	4539.2	19.4	7552.5	387	8.6	1.4	6.15	7.54564e-10	3.70642e-06	1.397e-08	0	38.7	0	6618.5	12291	3747.9	6.1	0	56.8	72.3	50.3
PY17X_0611300	conserved Plasmodium protein, unknown function	N/A	173.6	0	289.3	1260	10.3	1.68	6.14	8.07784e-10	3.96703e-06	1.49e-08	0	0	0	328.4	308	231.4	0	0	34.4	50.2	45.6
PY17X_0711400	ubiquitin-like protein, putative	N/A	9801.9	1061.1	15629.1	14.7	3.9	0.63	6.13	8.60739e-10	4.22623e-06	1.582e-08	0	1015.2	1106.9	24682.5	11076.2	11128.6	69.9	41.3	73.2	78.8	69.6
PY17X_0829100	conserved Plasmodium protein, unknown function	N/A	2555.6	6202.6	124.2	0.02	-5.6	0.92	-6.13	8.65787e-10	4.25015e-06	1.586e-08	0	7473.3	4932	32.5	115.5	224.6	87	78.5	15.2	71.6	61.6
PY17X_0911200	RNA-binding protein, putative	N/A	256.5	0	427.5	1870	10.9	1.77	6.13	8.70017e-10	4.27004e-06	1.588e-08	0	0	0	352.6	723.9	206	0	0	25.8	36	17.9
PY17X_0109400	citrate synthase-like protein, putative	N/A	141.6	2	234.6	124	7	1.14	6.12	9.15161e-10	4.49069e-06	1.664e-08	0	1.1	2.9	236.8	256.1	211	2.8	6.6	45.7	38.1	26.1
PY17X_0108000	conserved Plasmodium protein, unknown function	N/A	3991.4	394.1	6389.6	16.2	4	0.66	6.12	9.25615e-10	4.54107e-06	1.677e-08	0	211.9	576.4	5705.5	6049.2	7414	19.8	14.1	30.5	44.1	40.5
PY17X_0505200	autophagy-related protein 8, putative	ATG8	179	0	298.4	1300	10.3	1.69	6.12	9.42891e-10	4.62488e-06	1.703e-08	0	0	0	262.5	392.8	239.8	0	0	94.9	93	85.8
PY17X_0941800	coiled-coil domain-containing protein 40, putative	N/A	357.2	779.9	75.5	0.0966	-3.4	0.55	-6.12	9.56526e-10	4.6908e-06	1.721e-08	0	721.6	838.1	65.5	80.9	80.1	42.7	14.1	14.7	15.3	18.6
PY17X_1342200	protein STU2, putative	STU2	3275	6946.8	827.2	0.119	-3.1	0.5	-6.11	9.93882e-10	4.873e-06	1.782e-08	0	8599.3	5294.3	790.3	912.6	778.7	32.8	20.4	21.4	34.1	16.8
PY17X_0215300	dynein light chain, putative	N/A	976	2234.8	136.8	0.0611	-4	0.66	-6.11	1.01344e-09	4.9679e-06	1.811e-08	0	1771.3	2698.2	172.8	159.8	77.9	94.7	98.5	94.4	93.4	91.1
PY17X_0303300	2-methoxy-6-polyprenyl-1,4-benzoquinol methylase, mitochondrial, putative	COQ5	164.6	0	274.4	1200	10.2	1.68	6.11	1.02093e-09	5.00356e-06	1.818e-08	0	0	0	298.4	288.8	235.9	0	0	51.2	67.3	50.2
PY17X_0702800	leucine--tRNA ligase, putative	N/A	162.6	0	270.9	1180	10.2	1.68	6.09	1.12374e-09	5.50634e-06	1.994e-08	0	0	0	277.2	300.3	235.3	0	0	21.9	32.6	19.2
PY17X_0709400	polyribonucleotide 5'-hydroxyl-kinase Clp1, putative	CLP1	206.3	0	343.8	1500	10.6	1.73	6.09	1.13059e-09	5.53876e-06	1.999e-08	0	0	0	219.6	283	528.7	0	0	48.4	68.8	37.2
PY17X_0612700	DNA replication licensing factor MCM5, putative	MCM5	8352.7	18060.2	1881	0.104	-3.3	0.54	-6.08	1.17084e-09	5.73479e-06	2.063e-08	0	23099.7	13020.8	2226.2	1763.6	1653.3	47.9	44.7	46	62.7	35.3
PY17X_1109800	structural maintenance of chromosomes protein 4, putative	SMC4	22308.8	52904.7	1911.5	0.0361	-4.8	0.79	-6.08	1.18106e-09	5.78366e-06	2.069e-08	0	80667.7	25141.7	1235	1551.8	2947.8	24.2	21.9	15.6	24.6	26.8
PY17X_0832200	conserved Plasmodium protein, unknown function	N/A	2970.4	6680.4	497.1	0.0742	-3.8	0.62	-6.08	1.18259e-09	5.78997e-06	2.069e-08	0	7367.9	5992.9	328.9	747	415.3	70.6	62	77.3	77.3	63.5
PY17X_0903800	kinesin-X4, putative	N/A	1478.3	3540.4	103.5	0.029	-5.1	0.84	-6.06	1.33132e-09	6.51679e-06	2.322e-08	0	3126.3	3954.5	77.8	192.5	40.1	23.7	30	20.5	24.8	11.2
PY17X_1404000	GINS complex subunit Psf3, putative	N/A	1769.4	4308.1	76.9	0.018	-5.8	0.96	-6.05	1.44063e-09	7.05044e-06	2.504e-08	0	4351.3	4265	156.6	19.3	54.7	94.8	92	74.3	27.3	40.6
PY17X_0404400	plasmoredoxin	Plrx	208.5	0	347.6	1520	10.6	1.75	6.04	1.57226e-09	7.69308e-06	2.723e-08	0	0	0	255.1	564.1	223.5	0	0	71	75.6	62.2
PY17X_1453600	conserved Plasmodium protein, unknown function	N/A	3266.3	20.4	5430.2	264	8	1.33	6.04	1.58203e-09	7.73929e-06	2.731e-08	0	40.9	0	5511	6184	4595.5	17.1	0	90.9	95.1	78.6
PY17X_1137300	conserved Plasmodium protein, unknown function	N/A	171.7	0	286.1	1250	10.3	1.71	6.03	1.65242e-09	8.082e-06	2.835e-08	0	0	0	345.7	319.6	193	0	0	86	82.9	94.8
PY17X_0205700	elongation of fatty acids protein, putative	N/A	166.1	0	276.9	1210	10.2	1.7	6.03	1.65385e-09	8.08733e-06	2.835e-08	0	0	0	333.4	296.5	200.9	0	0	56.7	50.1	51.1
PY17X_1024300	dynein light chain, putative	N/A	580.2	1334.5	77.4	0.0573	-4.1	0.69	-6.02	1.73551e-09	8.4849e-06	2.966e-08	0	1615.3	1053.7	57.1	117.4	57.6	74.2	57	11.9	43.8	39
PY17X_1465400	ribosomal RNA small subunit methyltransferase A2, putative	KsgA2	164.8	0	274.7	1200	10.2	1.7	6.02	1.77872e-09	8.6944e-06	3.029e-08	0	0	0	204.8	273.4	345.9	0	0	30.5	65.4	52.6
PY17X_0807000	DNA mismatch repair protein MSH2, putative	MSH2-2	2058.4	5017.3	85.8	0.0171	-5.9	0.98	-6.01	1.85372e-09	9.05912e-06	3.146e-08	0	4830.9	5203.7	145.3	96.3	15.8	51.2	26.4	22.6	32.4	7.9
PY17X_0302200	WD repeat-containing protein, putative	N/A	20263.8	2120.2	32359.5	15.3	3.9	0.65	6.01	1.86083e-09	9.09202e-06	3.148e-08	0	1832.6	2407.8	50388.7	27864.6	18825.3	56.6	24.4	62.9	72.8	62.1
PY17X_0708500	conserved Plasmodium protein, unknown function	N/A	1298.2	3149.1	64.3	0.0202	-5.6	0.94	-6	1.92701e-09	9.41345e-06	3.249e-08	0	3713.5	2584.6	15.3	111.7	66	54.5	46.7	10.8	47.4	30.2
PY17X_1015800	autophagy protein 5, putative	ATG5	184.2	2.1	305.5	132	7	1.17	6	1.94837e-09	9.51584e-06	3.274e-08	0	4.3	0	333.4	348.5	234.7	7.8	0	40.1	50	25.3
PY17X_1318100	S-adenosylmethionine-dependent methyltransferase, putative	N/A	235	0	391.7	1710	10.7	1.79	5.99	2.14226e-09	1.04607e-05	3.588e-08	0	0	0	652.4	356.2	166.5	0	0	30.1	51.2	24.9
PY17X_1032500	actin II	ACT2	2767.3	6724.4	129.2	0.0192	-5.7	0.95	-5.99	2.15382e-09	1.05149e-05	3.596e-08	0	6803.3	6645.5	252.6	104	31	83	84.5	62.9	41.1	27
PY17X_1328500	conserved Plasmodium protein, unknown function	N/A	148	0	246.7	1080	10.1	1.68	5.98	2.23664e-09	1.09171e-05	3.722e-08	0	0	0	245.7	267.6	226.8	0	0	18.3	45.2	28.5
PY17X_0805700	origin recognition complex subunit 2, putative	ORC2	2468.5	5191	653.5	0.126	-3	0.5	-5.98	2.24612e-09	1.09611e-05	3.725e-08	0	6207.5	4174.5	608.6	587.2	764.6	67.4	54.4	38.2	68.3	51.2
PY17X_1011200	conserved protein, unknown function	N/A	5607.5	402.8	9077.2	22.5	4.5	0.75	5.97	2.37684e-09	1.15966e-05	3.93e-08	0	476.4	329.2	14720.1	8552.1	3959.5	78.6	15.3	81.2	90.2	82.6
PY17X_1315100	inner membrane complex protein, putative	N/A	2604.7	324.4	4124.9	12.7	3.7	0.62	5.95	2.62991e-09	1.28287e-05	4.334e-08	0	413	235.7	2705.3	4449.3	5220.1	85.3	33.6	95	95.8	96.1
PY17X_0612000	kinesin-X3, putative	N/A	7635	647.8	12293.1	19	4.2	0.71	5.95	2.68763e-09	1.31076e-05	4.415e-08	0	980.8	314.8	10373.6	10539	15966.7	30.6	5.8	74	82.1	43.5
PY17X_1450900	conserved protein, unknown function	N/A	415.3	952	57.6	0.0602	-4.1	0.68	-5.94	2.82966e-09	1.37974e-05	4.627e-08	0	753.9	1150	35.5	67.4	70	54.4	38.5	28.6	33.8	43.3
PY17X_0105700	calcium-binding protein, putative	N/A	265.9	632	21.8	0.0342	-4.9	0.82	-5.94	2.83479e-09	1.38196e-05	4.627e-08	0	370	894.1	13.8	25	26.5	88	52	27.5	65.2	52.7
PY17X_1441200	citrate/oxoglutarate carrier protein, putative	YHM2	151.2	0	252	1100	10.1	1.7	5.93	3.03968e-09	1.48154e-05	4.945e-08	0	0	0	282.2	284.9	189	0	0	84.1	87.9	54.6
PY17X_1366300	centrosomal protein CEP72, putative	CEP72	815.7	1928.1	74	0.0386	-4.7	0.79	-5.93	3.07865e-09	1.50023e-05	4.993e-08	0	2410.1	1446.1	42.8	50.1	129.2	45.3	48.7	38.1	21.2	39.1
PY17X_0214300	conserved Plasmodium protein, unknown function	N/A	171	0	285.1	1250	10.3	1.74	5.92	3.21258e-09	1.56517e-05	5.193e-08	0	0	0	165	333.1	357.2	0	0	37	69.9	69.1
PY17X_0309800	nucleoporin NUP390, putative	NUP390	1571.7	367.3	2374.6	6.46	2.7	0.45	5.92	3.27347e-09	1.59451e-05	5.262e-08	0	401.1	333.5	2320.2	2171.7	2631.8	5	2.6	11.2	17.6	4.7
PY17X_0718300	glutamyl-tRNA(Gln) amidotransferase subunit A, putative	GATA	218.7	1.4	363.6	279	8.1	1.37	5.92	3.27557e-09	1.5952e-05	5.262e-08	0	0	2.9	362.4	517.9	210.5	0	6.7	43.7	60.4	28.7
PY17X_0937700	Josephin domain-containing protein, putative	N/A	145.5	0	242.5	1060	10.1	1.7	5.92	3.31317e-09	1.61318e-05	5.305e-08	0	0	0	288.6	233	206	0	0	53	59.2	18.1
PY17X_1236200	NOSIP domain-containing protein, putative	N/A	2382.4	550.4	3603.7	6.55	2.7	0.46	5.91	3.35967e-09	1.63549e-05	5.363e-08	0	573.2	527.6	4275.6	3182.5	3352.9	74.8	50.1	80.4	81.9	85
PY17X_1020700	conserved Plasmodium protein, unknown function	N/A	615.2	65.8	981.4	14.8	3.9	0.66	5.9	3.59667e-09	1.7505e-05	5.72e-08	0	91.4	40.2	947.9	1149.4	847	31.6	17.9	89.3	88.9	77.1
PY17X_0907400	alpha/beta hydrolase, putative	N/A	161	0	268.4	1170	10.2	1.73	5.9	3.60571e-09	1.75454e-05	5.72e-08	0	0	0	170.4	340.8	294	0	0	23	80.1	50.7
PY17X_0303900	conserved Plasmodium protein, unknown function	N/A	3496.5	7706	690.1	0.0896	-3.5	0.59	-5.9	3.71201e-09	1.80589e-05	5.87e-08	0	9738.2	5673.8	926.7	619.9	523.6	20.3	19.8	9.5	19	9.4
PY17X_1421600	cGMP-specific 3',5'-cyclic phosphodiesterase gamma	PDEgamma	150.6	0	251	1100	10.1	1.71	5.89	3.82656e-09	1.86124e-05	6.032e-08	0	0	0	278.2	296.5	178.3	0	0	46.8	52	29.3
PY17X_0107700	spindle assembly abnormal protein 6, putative	SAS6	2832.4	5971.1	739.9	0.124	-3	0.51	-5.89	3.90141e-09	1.89725e-05	6.131e-08	0	7281.9	4660.3	770.1	831.7	617.9	38.3	27.5	22.6	39.6	15.8
PY17X_0936900	conserved Plasmodium protein, unknown function	N/A	334.6	721.9	76.4	0.106	-3.2	0.55	-5.88	4.0456e-09	1.96697e-05	6.339e-08	0	651.7	792.1	72.4	82.8	73.9	12.4	6.5	11.4	17.9	14.6
PY17X_1321700	conserved Plasmodium protein, unknown function	N/A	301	3.8	499.2	126	7	1.19	5.88	4.16783e-09	2.02598e-05	6.51e-08	0	7.5	0	637.2	573.7	286.7	3.6	0	29.8	43.8	18.4
PY17X_0104800	conserved protein, unknown function	N/A	1216	195.6	1896.4	9.68	3.3	0.56	5.87	4.34589e-09	2.1121e-05	6.766e-08	0	238.8	152.4	1447.7	2152.5	2088.9	58.4	6.4	85.7	77.7	52.3
PY17X_1028500	conserved Plasmodium protein, unknown function	N/A	244.2	0	407	1780	10.8	1.84	5.87	4.3584e-09	2.11775e-05	6.766e-08	0	0	0	624.4	473.6	123	0	0	7.3	19.2	6.4
PY17X_0414100	conserved Plasmodium protein, unknown function	N/A	6379.7	12579.4	2246.6	0.179	-2.5	0.42	-5.87	4.42286e-09	2.14863e-05	6.845e-08	0	13558.3	11600.5	2289.7	2025.4	2424.7	72	68.7	46.6	58.8	40.5
PY17X_0838000	tubulin delta chain, putative	N/A	1043.7	2317.1	194.7	0.0839	-3.6	0.61	-5.83	5.3873e-09	2.61661e-05	8.313e-08	0	2413.3	2220.9	114.7	229.1	240.4	51.4	20.6	31.7	41.1	12.6
PY17X_1360600	inner membrane complex protein 1k, putative	IMC1k	11487.8	1518.8	18133.9	11.9	3.6	0.61	5.83	5.41762e-09	2.6308e-05	8.334e-08	0	1250.8	1786.8	26869.3	15307.9	12224.5	55.9	55.2	75.6	84.7	60.6
PY17X_1361100	tetratricopeptide repeat protein, putative	N/A	215.8	0	359.7	1570	10.6	1.83	5.81	6.08984e-09	2.95662e-05	9.34e-08	0	0	0	136.4	331.1	611.7	0	0	23	38.7	32.6
PY17X_1229900	C/D small nucleolar RNA	N/A	140.5	0	234.1	1020	10	1.72	5.81	6.43379e-09	3.12296e-05	9.837e-08	0	0	0	267.4	167.5	267.5	0	0	92.7	99.9	100
PY17X_1217500	enolase	ENO	6471.1	12709.4	2312.2	0.182	-2.5	0.42	-5.8	6.45269e-09	3.13149e-05	9.837e-08	0	13798.1	11620.7	2180.9	2216	2539.8	74.4	68.6	60.6	78.9	61
PY17X_1007600	sporozoite invasion-associated protein 1, putative	SIAP1	4070.5	24.8	6767.7	272	8.1	1.39	5.8	6.55288e-09	3.17946e-05	9.96e-08	0	49.5	0	4663.1	9347.2	6292.8	5.2	0	46.4	64.8	31.4
PY17X_0203100	PIMMS1 protein, putative	PIMMS1	333.7	0	556.1	2430	11.2	1.94	5.8	6.60615e-09	3.20464e-05	1.001e-07	0	0	0	90.1	606.5	971.7	0	0	92.9	92.9	82.3
PY17X_1330600	replication factor C subunit 3, putative	RFC3	1305.4	3094.6	112.5	0.0365	-4.8	0.82	-5.8	6.76511e-09	3.28108e-05	1.022e-07	0	3550.1	2639.2	207.8	78.9	50.8	80.2	70.1	41.2	64.3	35.7
PY17X_1350400	elongation factor Tu, putative	N/A	920.5	181.2	1413.4	7.79	3	0.51	5.79	6.92174e-09	3.35635e-05	1.043e-07	0	208.6	153.8	1514.2	1536.4	1189.5	32.2	10.9	80.5	77.1	64.2
PY17X_1041600	conserved Plasmodium protein, unknown function	N/A	143.7	0	239.4	1050	10	1.73	5.78	7.3298e-09	3.55349e-05	1.101e-07	0	0	0	204.3	331.1	182.8	0	0	59.3	51.5	45.9
PY17X_1144400	CLAMP domain-containing protein, putative	N/A	487.7	1139.3	53.3	0.0465	-4.4	0.77	-5.77	7.73661e-09	3.74994e-05	1.158e-07	0	1673.4	605.2	37.9	67.4	54.7	68.1	34.3	22.9	41.9	32.6
PY17X_1353200	conserved Plasmodium protein, unknown function	N/A	193.1	0	321.8	1410	10.5	1.81	5.77	7.75743e-09	3.75925e-05	1.158e-07	0	0	0	436.8	406.2	122.4	0	0	34.2	59.3	44.9
PY17X_0714100	adenylate kinase 2, putative	AK2	822.5	1869.9	124.2	0.0661	-3.9	0.68	-5.77	8.09411e-09	3.92159e-05	1.205e-07	0	1953	1786.8	143.8	165.6	63.2	88	67.4	46.2	91.3	48.6
PY17X_1014800	mitogen-activated protein kinase 1, putative	MAP1	687.1	7.6	1140.1	148	7.2	1.25	5.75	9.02696e-09	4.37266e-05	1.34e-07	0	15.1	0	1297	1559.5	563.7	6.6	0	55	86.7	43.4
PY17X_1137000	high mobility group protein B4, putative	HMGB4	2039.2	3966.2	754.5	0.19	-2.4	0.42	-5.72	1.09315e-08	5.29412e-05	1.618e-07	0	3914.7	4017.8	795.2	720.1	748.2	84.9	71.2	80.4	93.4	80.3
PY17X_1334700	enkurin domain-containing protein, putative	N/A	1159.6	2789	73.3	0.0263	-5.2	0.92	-5.71	1.12389e-08	5.44189e-05	1.659e-07	0	3414.6	2163.4	21.2	65.5	133.2	85.6	45.5	20.8	61.1	68.8
PY17X_1126700	centrosomal protein CEP135, putative	CEP135	1980.2	4721.6	152.6	0.0321	-5	0.87	-5.71	1.15859e-08	5.60874e-05	1.705e-07	0	5178.3	4265	63.5	302.3	92	42.4	40.8	12	24	20.9
PY17X_0718500	DNA helicase MCM9, putative	MCM9	2434	18.8	4044.1	213	7.7	1.36	5.7	1.233e-08	5.9677e-05	1.809e-07	0	37.6	0	2434.5	5531.3	4166.6	4	0	40.2	61.2	44.2
PY17X_1329300	conserved Plasmodium protein, unknown function	N/A	179	0	298.4	1300	10.3	1.82	5.69	1.25034e-08	6.05042e-05	1.83e-07	0	0	0	235.9	516	143.3	0	0	34.1	57.4	18.1
PY17X_1133000	DNA replication licensing factor MCM6, putative	MCM6	3823.3	7900.1	1105.5	0.14	-2.8	0.5	-5.69	1.25583e-08	6.07571e-05	1.832e-07	0	8806.9	6993.4	1224.1	1261.1	831.2	60.5	57.2	59.7	62.7	42.4
PY17X_1040900	dynein light chain, putative	N/A	660.2	1372.4	185.3	0.135	-2.9	0.51	-5.69	1.28837e-08	6.23185e-05	1.874e-07	0	1590.6	1154.3	189.6	192.5	173.8	67.6	61	51.2	56.3	54.5
PY17X_1113100	conserved Plasmodium protein, unknown function	N/A	274.5	0	457.5	2000	11	1.93	5.68	1.31599e-08	6.36411e-05	1.909e-07	0	0	0	152.2	999.2	221.2	0	0	73.9	94.8	85.3
PY17X_0709500	ribosomal RNA small subunit methyltransferase NEP1, putative	NEP1	124.7	0	207.8	909	9.8	1.73	5.68	1.32813e-08	6.42153e-05	1.921e-07	0	0	0	179.7	184.8	259	0	0	75.2	57.3	58.9
PY17X_1248650	dolichol-phosphate mannosyltransferase subunit 3, putative	DPM3	179.8	0	299.7	1310	10.4	1.82	5.68	1.35688e-08	6.55914e-05	1.957e-07	0	0	0	484	292.6	122.4	0	0	72	78.8	80.7
PY17X_1115300	conserved Plasmodium protein, unknown function	N/A	612.4	125.2	937.2	7.48	2.9	0.51	5.66	1.47958e-08	7.1502e-05	2.123e-07	0	135.5	115	922.8	820.2	1068.7	42.3	2.6	66.4	88.9	53.7
PY17X_1036700	AP2 domain transcription factor AP2-G2, putative	AP2-G2	565.3	1208	136.8	0.113	-3.1	0.56	-5.66	1.47976e-08	7.1502e-05	2.123e-07	0	1158.3	1257.8	102.9	169.4	138.2	24.9	14.4	15.9	25.9	11.4
PY17X_1328600	conserved Plasmodium protein, unknown function	N/A	129.8	0	216.3	944	9.9	1.75	5.66	1.49067e-08	7.20037e-05	2.126e-07	0	0	0	186.6	294.6	167.6	0	0	27.7	57.7	18.7
PY17X_1455200	conserved Plasmodium protein, unknown function	N/A	168	0	280.1	1220	10.3	1.81	5.66	1.49076e-08	7.20037e-05	2.126e-07	0	0	0	456.5	252.2	131.5	0	0	53.9	60.6	31.5
PY17X_1369400	AP2 domain transcription factor AP2-O4	AP2-O4	256	0	426.7	1860	10.9	1.92	5.65	1.60738e-08	7.76205e-05	2.286e-07	0	0	0	367.3	816.3	96.5	0	0	45	70	17.7
PY17X_1417900	conserved Plasmodium protein, unknown function	N/A	118	0	196.6	859	9.7	1.73	5.65	1.63207e-08	7.87963e-05	2.315e-07	0	0	0	189.1	225.3	175.5	0	0	67.3	68.6	57.1
PY17X_1117300	conserved protein, unknown function	N/A	190.9	2.1	316.7	138	7.1	1.26	5.64	1.67092e-08	8.06555e-05	2.363e-07	0	4.3	0	290	471.7	188.5	2.5	0	66.5	82.8	44.4
PY17X_1437800	AP-5 complex subunit beta-1, putative	N/A	141.3	0	235.4	1030	10	1.77	5.64	1.68956e-08	8.15381e-05	2.383e-07	0	0	0	310.2	265.7	130.3	0	0	16.8	21.1	11.7
PY17X_0204400	chromatin assembly factor 1 subunit C, putative	CAF1C	3933.3	8579.6	835.7	0.0974	-3.4	0.6	-5.64	1.69714e-08	8.18868e-05	2.387e-07	0	9480.1	7679.1	491.9	951.1	1064.2	82.1	68.2	63.4	90.8	67.8
PY17X_1015400	PhIL1 interacting protein PIP3, putative	PIP3	835.9	1783.8	204	0.114	-3.1	0.56	-5.63	1.77989e-08	8.58621e-05	2.497e-07	0	1888.5	1679	143.8	219.5	248.8	88.8	42.8	73.5	85.2	52.1
PY17X_0408500	conserved Plasmodium protein, unknown function	N/A	453.1	1091.8	27.2	0.025	-5.3	0.95	-5.63	1.8334e-08	8.8425e-05	2.565e-07	0	1365.8	817.9	8.9	23.1	49.7	12.9	2.5	1	2.2	1.4
PY17X_1131000	TPH domain-containing protein, putative	N/A	4722.4	11455	233.9	0.0205	-5.6	1	-5.61	1.98424e-08	9.568e-05	2.768e-07	0	14755.2	8154.9	78.8	107.8	515.2	87.3	77.5	36.1	54.4	76.7
PY17X_1402600	AAA domain-containing protein, putative	N/A	372.4	884.9	30.8	0.0338	-4.9	0.87	-5.6	2.17128e-08	0.000104677	3.014e-07	0	1045.3	724.5	18.2	57.8	16.4	18.7	5.8	1.9	5.2	3.2
PY17X_0605900	snRNA-activating protein complex subunit 1, putative	N/A	452.6	3.8	751.9	192	7.6	1.36	5.6	2.17232e-08	0.000104706	3.014e-07	0	7.5	0	195	877.9	1182.7	15.9	0	64.8	90.1	63.9
PY17X_1247200	apicoplast TIC22 protein, putative	TIC22	370.9	5.4	614.6	110	6.8	1.21	5.6	2.20423e-08	0.000106222	3.05e-07	0	10.8	0	353.5	725.8	764.6	0	0	77.6	80.6	69.8
PY17X_0613800	YrhK domain-containing protein, putative	N/A	117.6	0	196	856	9.7	1.74	5.59	2.26587e-08	0.00010917	3.127e-07	0	0	0	167.4	248.4	172.1	0	0	83	81.4	94.1
PY17X_1105100	ATP-dependent helicase, putative	N/A	148.6	0	247.7	1080	10.1	1.8	5.59	2.28987e-08	0.000110303	3.151e-07	0	0	0	213.2	396.6	133.2	0	0	39.4	68.3	23.7
PY17X_1003100	conserved Plasmodium protein, unknown function	N/A	139.8	0	233	1020	10	1.79	5.58	2.40818e-08	0.000115978	3.305e-07	0	0	0	192.5	142.5	364	0	0	96.9	96.9	97.8
PY17X_0816200	conserved Plasmodium protein, unknown function	N/A	127.1	0	211.8	926	9.9	1.77	5.58	2.46127e-08	0.00011851	3.369e-07	0	0	0	264.4	240.7	130.3	0	0	50.3	79	75.4
PY17X_1216900	methionine aminopeptidase 1b, putative	METAP1b	820.2	114	1291.1	11.3	3.5	0.63	5.57	2.53618e-08	0.000122092	3.462e-07	0	117.2	110.7	834.6	1211	1827.7	15.6	5.1	46.2	80.3	53.5
PY17X_1122800	RNA methyltransferase, putative	N/A	472.9	75.2	738.1	9.83	3.3	0.59	5.56	2.64267e-08	0.000127192	3.598e-07	0	61.3	89.1	643.1	918.4	652.9	6.5	10.7	83.2	78.1	48.4
PY17X_0511100	respiratory chain complex 4 associated protein 2, putative	N/A	1212.8	142.8	1926.1	13.5	3.8	0.68	5.55	2.77843e-08	0.000133698	3.773e-07	0	193.6	92	2565	1288	1925.3	89.3	85.9	84.4	91.1	95.1
PY17X_1463600	methyltransferase, putative	N/A	134.5	0	224.2	979	9.9	1.79	5.55	2.89186e-08	0.000139127	3.916e-07	0	0	0	129.5	335	208.2	0	0	29.2	63.6	64.2
PY17X_0828400	heptatricopeptide repeat-containing protein, putative	N/A	184.9	0	308.2	1350	10.4	1.87	5.55	2.91753e-08	0.000140333	3.941e-07	0	0	0	319.1	510.2	95.4	0	0	32.4	51.4	18.1
PY17X_0804100	conserved protein, unknown function	N/A	321	700.7	68	0.0961	-3.4	0.61	-5.53	3.28846e-08	0.000158142	4.43e-07	0	653.9	747.5	61.1	88.6	54.2	75.5	53.3	48.1	65.8	41
PY17X_0933100	conserved protein, unknown function	N/A	5506.1	709.5	8703.7	12.3	3.6	0.65	5.52	3.30081e-08	0.000158703	4.435e-07	0	1010.9	408.2	11280.6	7512.5	7318.1	71.5	43.4	68.6	81	75.1
PY17X_0712300	DNA helicase, putative	N/A	3898.9	8103.8	1095.7	0.135	-2.9	0.52	-5.52	3.42175e-08	0.000164483	4.585e-07	0	8314.3	7893.3	782.9	1087.8	1416.3	38	37.7	19.8	35.8	32.9
PY17X_0503100	conserved Plasmodium protein, unknown function	N/A	112.1	0	186.9	817	9.7	1.75	5.51	3.49113e-08	0.000167784	4.666e-07	0	0	0	138.9	217.6	204.3	0	0	11	14.6	5.8
PY17X_1122000	RAP protein, putative	N/A	1345	176.9	2123.8	12	3.6	0.65	5.51	3.50137e-08	0.000168241	4.667e-07	0	243.1	110.7	2718.6	1613.4	2039.3	7.1	3.1	6.5	12.9	14
PY17X_1451400	DNA polymerase epsilon subunit B, putative	N/A	1569	3730.8	127.8	0.0341	-4.9	0.88	-5.51	3.51685e-08	0.00016895	4.676e-07	0	5403.1	2058.5	118.2	215.6	49.7	33.3	42.1	33.4	28	19.4
PY17X_1446800	mitochondrial respiratory chain complex II subunit, putative	N/A	107.9	0	179.8	786	9.6	1.75	5.51	3.58378e-08	0.000172129	4.752e-07	0	0	0	195.5	194.5	149.5	0	0	99.1	99.1	92.4
PY17X_1416000	transcription factor MYB1, putative	MYB1	109.1	0	181.9	796	9.6	1.75	5.51	3.65161e-08	0.00017535	4.83e-07	0	0	0	167.9	155.9	221.8	0	0	56.6	31.8	42.2
PY17X_0813100	ribosomal RNA methyltransferase, putative	N/A	109.8	0	183	801	9.6	1.75	5.51	3.67524e-08	0.000176448	4.848e-07	0	0	0	227.5	157.9	163.6	0	0	57.8	59.9	54.8
PY17X_0815100	actin-like protein, putative	ALP5a	284.7	645.4	44.3	0.0688	-3.9	0.7	-5.5	3.83834e-08	0.00018424	5.038e-07	0	521.6	769.1	60.1	42.4	30.5	31.5	19.6	25.1	22.3	17.8
PY17X_0207700	centrin-1, putative	CEN1	3241.3	7088.4	676.6	0.0955	-3.4	0.62	-5.5	3.8455e-08	0.000184546	5.038e-07	0	9227.4	4949.3	578.1	521.8	929.9	66.2	61.5	62.9	68.4	76.3
PY17X_0504400	conserved Plasmodium protein, unknown function	N/A	1928.2	169.9	3100.4	18.2	4.2	0.76	5.5	3.84876e-08	0.000184664	5.038e-07	0	224.8	115	5078.2	2551	1671.9	8.7	1.9	51.7	58.6	29
PY17X_0101000	fam-a protein	N/A	153.3	0	255.4	1120	10.1	1.84	5.5	3.87037e-08	0.000185662	5.053e-07	0	0	0	380.1	286.9	99.3	0	0	61	76.3	18.8
PY17X_0804200	conserved Plasmodium protein, unknown function	N/A	1056.6	2506	90.2	0.0362	-4.8	0.87	-5.49	4.01596e-08	0.000192605	5.23e-07	0	2397.2	2614.8	172.8	63.5	34.4	57.3	19.8	30.8	12.7	12
PY17X_0828700	conserved Plasmodium protein, unknown function	N/A	180.3	1.1	299.8	255	8	1.46	5.48	4.14024e-08	0.000198524	5.378e-07	0	2.2	0	246.2	498.6	154.6	2.4	0	31.3	57.3	21.5
PY17X_1044500	fam-b protein	N/A	99.6	249.1	0	0.0006	-10.7	1.95	-5.48	4.16186e-08	0.000199519	5.389e-07	0	121.5	376.6	0	0	0	39.4	33.2	0	0	0
PY17X_1013100	histone-binding protein RBBP7, putative	RBAP46	2589.1	623.9	3899.3	6.25	2.6	0.48	5.48	4.16942e-08	0.00019984	5.389e-07	0	615.2	632.5	4412	2986.1	4299.8	34.8	22.4	43.8	56	42.4
PY17X_1403600	sodium/hydrogen exchanger, putative	N/A	128.6	0	214.3	936	9.9	1.8	5.48	4.30391e-08	0.000206243	5.548e-07	0	0	0	261.5	271.5	110	0	0	25.3	34.3	13
PY17X_1023700	mitochondrial import inner membrane translocase subunit TIM8, putative	TIM8	126.9	0	211.4	923	9.9	1.8	5.47	4.41186e-08	0.000211372	5.673e-07	0	0	0	113.7	292.6	228	0	0	93.6	94.6	83.3
PY17X_0619300	ATP synthase F0 subunit a-like protein, putative	N/A	2887.1	381.2	4557.8	11.9	3.6	0.66	5.46	4.76538e-08	0.000228262	6.112e-07	0	541	221.4	3861	3937.2	5875.2	49.4	32.9	94.2	93.9	89.1
PY17X_1143400	conserved protein, unknown function	N/A	106.5	0	177.4	777	9.6	1.76	5.45	4.90736e-08	0.000235014	6.278e-07	0	0	0	179.2	138.6	214.4	0	0	25.7	72.1	53.3
PY17X_1210500	diphthine methyl ester synthase, putative	DPH5	127.4	0	212.4	927	9.9	1.81	5.45	5.02874e-08	0.000240776	6.418e-07	0	0	0	110.3	302.3	224.6	0	0	60.8	82	53.4
PY17X_0915400	alpha/beta hydrolase, putative	N/A	146.2	0	243.7	1070	10.1	1.85	5.45	5.10935e-08	0.000244584	6.504e-07	0	0	0	144.8	150.2	436.2	0	0	19.2	26.5	30.7
PY17X_0708200	thrombospondin-related protein 1, putative	TRP1	115	0	191.6	837	9.7	1.78	5.44	5.20131e-08	0.000248935	6.605e-07	0	0	0	211.2	244.5	119.1	0	0	19.4	31	8.3
PY17X_1452900	peptidase, putative	N/A	3069.6	7009.2	443.1	0.0633	-4	0.73	-5.44	5.23355e-08	0.000250426	6.629e-07	0	8860.7	5157.7	250.6	344.6	734.1	42.7	24.6	11.1	20	23.5
PY17X_0606000	cytidine deaminase, putative	N/A	121.5	0	202.5	885	9.8	1.8	5.44	5.33086e-08	0.000255028	6.733e-07	0	0	0	111.3	269.5	226.8	0	0	41.9	68.3	43.1
PY17X_1427200	sporozoite surface protein 3	SSP3	129.8	0	216.4	945	9.9	1.82	5.44	5.34177e-08	0.000255497	6.733e-07	0	0	0	103.4	290.7	255.1	0	0	41.8	47	41
PY17X_1109100	CFA20 domain-containing protein, putative	N/A	3195.6	6676.9	874.9	0.131	-2.9	0.54	-5.43	5.53938e-08	0.000264893	6.965e-07	0	7944.4	5409.3	760.3	723.9	1140.4	79.6	79	48.1	57.7	50.1
PY17X_0716500	Rab5-interacting protein, putative	N/A	110	0	183.4	801	9.6	1.78	5.43	5.67584e-08	0.000271362	7.119e-07	0	0	0	206.8	221.4	121.9	0	0	97.9	88.2	97.4
PY17X_1119700	cell division cycle protein 48 homologue, putative	N/A	3045.4	6240.9	915.1	0.147	-2.8	0.51	-5.43	5.76579e-08	0.000275605	7.214e-07	0	7797	4684.8	963.6	960.7	821	48.7	28.1	40.9	50.5	33.6
PY17X_1036800	plasmepsin IV	PM4	2822.1	5447.1	1072.1	0.197	-2.3	0.43	-5.42	5.95052e-08	0.000284375	7.426e-07	0	5693.5	5200.8	941	1114.7	1160.7	79	62.2	76.4	86.8	70.8
PY17X_1036600	conserved Plasmodium protein, unknown function	N/A	113.5	0	189.1	826	9.7	1.79	5.41	6.32644e-08	0.000302277	7.876e-07	0	0	0	115.2	248.4	203.7	0	0	70.9	87.5	69.2
PY17X_1324600	conserved Plasmodium protein, unknown function	N/A	10316.1	960.1	16553.4	17.2	4.1	0.76	5.4	6.50963e-08	0.000310916	8.065e-07	0	1080.8	839.5	24845.5	18527	6287.7	53.2	22	74.2	83	54
PY17X_1018500	CorA-like Mg2+ transporter protein, putative	MIT3	110	0	183.3	800	9.6	1.78	5.4	6.50997e-08	0.000310916	8.065e-07	0	0	0	177.3	248.4	124.1	0	0	49.1	50.7	32.4
PY17X_0310600	mitochondrial respiratory chain complex II subunit, putative	N/A	119.2	0	198.7	868	9.8	1.81	5.4	6.75925e-08	0.000322754	8.354e-07	0	0	0	104.9	246.4	244.9	0	0	82.4	81.5	85.5
PY17X_0306700	6-cysteine protein P230	P230	126.1	315.2	0	0.000474	-11	2.05	-5.39	6.85796e-08	0.000327399	8.455e-07	0	78.5	552	0	0	0	1.3	2.5	0	0	0
PY17X_1224600	protein transport protein USE1, putative	USE1	417.7	7.6	691.2	89.5	6.5	1.2	5.39	7.14601e-08	0.000341079	8.789e-07	0	15.1	0	605.2	712.4	756.1	12.3	0	39.5	58.9	70.5
PY17X_1112900	glutathione synthetase	GS	446.2	54	707.7	13	3.7	0.69	5.39	7.19803e-08	0.00034349	8.832e-07	0	72.1	35.9	506.2	856.8	760.1	7.3	8.1	44.4	79.4	34.8
PY17X_1246900	conserved protein, unknown function	N/A	3406.4	538.1	5318.6	9.88	3.3	0.62	5.37	7.84632e-08	0.000374348	9.604e-07	0	655	421.2	7755.9	3962.2	4237.7	69.2	34.5	69.5	81.9	65.8
PY17X_0713400	conserved protein, unknown function	N/A	3597.1	356.9	5757.3	16.1	4	0.75	5.36	8.207e-08	0.000391474	1.002e-06	0	557.1	156.7	4901.9	5055.8	7314.1	40.3	4.2	43.8	64.8	49.1
PY17X_0406500	P-loop containing nucleoside triphosphate hydrolase, putative	N/A	1533.5	3543.5	193.5	0.0543	-4.2	0.78	-5.36	8.4605e-08	0.000403481	1.031e-06	0	4239.4	2847.7	87.2	333.1	160.3	52.8	26.4	24.5	39.9	18.1
PY17X_1309900	GTP-binding protein YihA2, putative	N/A	98.3	0	163.8	716	9.5	1.77	5.35	8.62843e-08	0.000411404	1.049e-06	0	0	0	159.5	198.3	133.7	0	0	23.1	39.2	13.7
PY17X_0214200	alpha/beta hydrolase, putative	N/A	109.1	0	181.8	793	9.6	1.8	5.35	8.724e-08	0.000415873	1.057e-06	0	0	0	134.9	267.6	142.8	0	0	27.6	52.9	27.1
PY17X_1207800	heptatricopeptide repeat-containing protein, putative	N/A	98.5	0	164.2	718	9.5	1.77	5.35	8.74142e-08	0.000416616	1.057e-06	0	0	0	182.7	182.9	127	0	0	26.2	32.6	22.9
PY17X_0808600	conserved Plasmodium protein, unknown function	N/A	508	1191.6	52.3	0.0437	-4.5	0.84	-5.35	8.80564e-08	0.000419589	1.058e-06	0	948.6	1434.6	18.7	65.5	72.8	26.3	14.2	5.9	29.5	15.5
PY17X_1316200	HSP20-like chaperone, putative	N/A	124.1	0	206.9	902	9.8	1.84	5.35	8.81343e-08	0.000419872	1.058e-06	0	0	0	145.3	346.6	128.7	0	0	86.9	80.1	54.9
PY17X_0505500	conserved Plasmodium protein, unknown function	N/A	1648.6	290.8	2553.7	8.77	3.1	0.59	5.35	8.81577e-08	0.000419895	1.058e-06	0	390.4	191.2	2567.9	2225.6	2867.6	26.9	13.4	43.9	53.3	47.2
PY17X_1126100	conserved Plasmodium protein, unknown function	N/A	2003.5	123.2	3257	26.5	4.7	0.88	5.35	8.82973e-08	0.000420472	1.058e-06	0	49.5	196.9	1600.3	3267.2	4903.6	2.1	16.8	85.6	93.4	82.4
PY17X_0924600	kelch domain-containing protein, putative	N/A	94.8	0	158	691	9.4	1.77	5.34	9.21721e-08	0.000438831	1.101e-06	0	0	0	170.9	140.5	162.5	0	0	34.4	52.7	36.3
PY17X_1110700	conserved Plasmodium protein, unknown function	N/A	2150.2	4961.8	275.8	0.0557	-4.2	0.78	-5.34	9.23506e-08	0.000439589	1.101e-06	0	6758.2	3165.4	171.4	184.8	471.2	63.7	39.8	26.7	39.2	62.1
PY17X_1240900	zinc finger protein, putative	N/A	4706.1	554.1	7474	13.5	3.8	0.7	5.34	9.34135e-08	0.000444555	1.111e-06	0	563.5	544.8	10237.2	8929.5	3255.3	23.5	8	45.8	62.3	33.2
PY17X_1207100	peptidase, putative	N/A	111.7	0	186.1	812	9.7	1.81	5.34	9.39183e-08	0.000446863	1.115e-06	0	0	0	167.9	275.3	115.1	0	0	7.5	22.7	13.8
PY17X_1112800	conserved protein, unknown function	N/A	144.4	1.1	239.9	204	7.7	1.44	5.33	1.00484e-07	0.000478001	1.19e-06	0	2.2	0	244.7	344.6	130.3	40	0	56.1	84.5	66.7
PY17X_0209300	conserved Plasmodium protein, unknown function	N/A	95	0	158.4	693	9.4	1.77	5.32	1.01742e-07	0.000483883	1.202e-06	0	0	0	142.8	144.4	187.9	0	0	81.3	83	79.6
PY17X_0906700	conserved Plasmodium protein, unknown function	N/A	339.6	762	58	0.0757	-3.7	0.7	-5.32	1.06602e-07	0.000506893	1.255e-06	0	661.4	862.5	69.4	71.2	33.3	35.5	14.3	11.8	17.2	17.5
PY17X_1206100	conserved protein, unknown function	N/A	96	0	160	699	9.4	1.78	5.31	1.06689e-07	0.000507198	1.255e-06	0	0	0	174.8	181	124.1	0	0	48.8	66.3	40
PY17X_0415400	conserved Plasmodium protein, unknown function	N/A	114.1	0	190.1	830	9.7	1.83	5.31	1.08333e-07	0.000514909	1.271e-06	0	0	0	171.4	290.7	108.3	0	0	22.7	47.6	29.3
PY17X_1353800	origin recognition complex subunit 4, putative	ORC4	1419.8	2826.8	481.8	0.171	-2.6	0.48	-5.31	1.11307e-07	0.000528932	1.303e-06	0	2378.9	3274.6	518.5	429.3	497.7	31.1	30.9	25.9	41.3	29.4
PY17X_0313700	WD repeat-containing protein, putative	N/A	135.9	0	226.5	990	10	1.88	5.31	1.12458e-07	0.00053429	1.313e-06	0	0	0	305.3	294.6	79.6	0	0	19.2	23.4	4.6
PY17X_1111500	WD repeat-containing protein, putative	N/A	3604	8966	29.3	0.00324	-8.3	1.56	-5.29	1.24492e-07	0.000591335	1.451e-06	0	9989.9	7942.1	34	53.9	0	54.4	49.7	15	27.3	0
PY17X_0823500	thioredoxin-like protein 1, putative	TrxL1	14249.3	75.8	23698.3	312	8.3	1.57	5.29	1.25485e-07	0.000595931	1.459e-06	0	151.6	0	21511.9	28640.5	20942.5	22.6	0	57.3	65.1	67
PY17X_1461600	ankyrin-repeat protein, putative	N/A	142.4	2.7	235.6	82.5	6.4	1.21	5.28	1.29319e-07	0.000614006	1.5e-06	0	5.4	0	255.1	244.5	207.1	0	0	32.3	78.4	25.5
PY17X_1449800	conserved Plasmodium protein, unknown function	N/A	111.4	1.1	185	156	7.3	1.38	5.28	1.3048e-07	0.000619388	1.51e-06	0	2.2	0	163	207.9	184	2.8	0	65	50.7	36.3
PY17X_0832000	phosphatidylserine decarboxylase, putative	PSD	2685.4	352.2	4240.8	12	3.6	0.68	5.28	1.30953e-07	0.000621503	1.512e-06	0	516.2	188.3	5185.6	3350	4186.9	32.6	10.7	38.1	57.7	43.1
PY17X_1447800	RNA cytosine C(5)-methyltransferase, putative	NSUN4	106.4	0	177.4	774	9.6	1.82	5.28	1.32016e-07	0.000626418	1.521e-06	0	0	0	156.6	263.8	111.7	0	0	59.3	67.6	46.7
PY17X_1248000	SNARE protein, putative	N/A	94.1	0	156.8	686	9.4	1.79	5.27	1.32971e-07	0.000630815	1.528e-06	0	0	0	197.9	130.9	141.6	0	0	77	67.2	51.8
PY17X_0603800	dynein heavy chain, putative	N/A	1248.4	2966.9	102.7	0.0344	-4.9	0.92	-5.27	1.36208e-07	0.000646034	1.562e-06	0	3805	2128.9	27.1	171.4	109.5	7.4	5	0.8	7.5	2.6
PY17X_0617500	CRAL/TRIO domain-containing protein, putative	N/A	265	19.2	428.9	22.5	4.5	0.85	5.27	1.3759e-07	0.00065245	1.574e-06	0	14	24.4	644.6	415.9	226.3	9.9	0	44.9	46.3	26.5
PY17X_1454000	conserved Plasmodium protein, unknown function	N/A	520	75.2	816.5	10.9	3.4	0.65	5.27	1.37822e-07	0.000653412	1.574e-06	0	48.4	102.1	853.8	929.9	665.8	0	8.2	59.8	75.5	30.5
PY17X_0404600	IBR domain protein, putative	N/A	99.9	0	166.6	728	9.5	1.81	5.26	1.40984e-07	0.000668266	1.606e-06	0	0	0	200.9	194.5	104.4	0	0	42.3	54.2	31.6
PY17X_1466700	coronin, putative	N/A	116.3	0	193.9	846	9.7	1.85	5.26	1.43836e-07	0.000681637	1.635e-06	0	0	0	189.6	298.4	93.7	0	0	32.2	58.4	29.6
PY17X_0814600	exportin-7, putative	N/A	2297.9	5089.5	436.9	0.0859	-3.5	0.67	-5.26	1.45398e-07	0.000688894	1.649e-06	0	5469.8	4709.2	230	417.8	663	19.5	15.5	14.4	25.5	12.1
PY17X_0942000	DNA repair protein RAD51, putative	RAD51	8731	824.4	14002.1	17	4.1	0.78	5.26	1.46384e-07	0.000693423	1.656e-06	0	721.6	927.2	25346.3	10003.8	6656.2	68.4	40	83.4	93.3	81.5
PY17X_0403400	ABC transporter B family member 4, putative	ABCB4	135.6	0	226	987	9.9	1.89	5.26	1.47745e-07	0.000699721	1.668e-06	0	0	0	300.4	304.2	73.4	0	0	16.5	21.6	13.8
PY17X_0610100	U6 snRNA-associated Sm-like protein LSm7, putative	LSM7	2977.4	651.3	4528.1	6.95	2.8	0.53	5.25	1.49392e-07	0.000707372	1.683e-06	0	737.8	564.9	5295.4	3194	5094.8	77.4	51.7	58.9	69.4	74
PY17X_1003900	sporozoite-specific protein S10, putative	N/A	103.4	0	172.4	753	9.6	1.82	5.25	1.51503e-07	0.000717217	1.703e-06	0	0	0	203.9	215.6	97.6	0	0	37.8	36.4	21
PY17X_1314000	pyruvate dehydrogenase E1 component subunit beta, putative	N/A	145.9	0	243.1	1060	10.1	1.92	5.25	1.53081e-07	0.000724531	1.717e-06	0	0	0	83.7	196.4	449.2	0	0	42.6	56.7	68.8
PY17X_1145100	conserved Plasmodium protein, unknown function	N/A	5088.6	732	7992.9	10.9	3.4	0.66	5.24	1.5833e-07	0.000749219	1.772e-06	0	450.6	1013.4	10236.2	8376.9	5365.7	63.5	55.5	65.1	80.1	61.5
PY17X_1409500	protein phosphatase PPM6, putative	PPM6	1974.3	574.1	2907.8	5.07	2.3	0.45	5.24	1.5966e-07	0.00075535	1.783e-06	0	577.5	570.7	3069.2	2481.7	3172.4	33.5	15.7	49	64.4	41.6
PY17X_0526200	early transcribed membrane protein	45170	3038.7	5675.3	1281	0.226	-2.1	0.41	-5.24	1.61797e-07	0.000765301	1.803e-06	0	5730	5620.6	1260.6	1230.3	1352	80.7	65.6	73.3	70.8	77.1
PY17X_0917800	RNA-binding protein, putative	N/A	88.4	0	147.3	645	9.3	1.78	5.24	1.62913e-07	0.000770414	1.811e-06	0	0	0	149.7	130.9	161.4	0	0	29.4	32.7	31.2
PY17X_1012000	conserved protein, unknown function	N/A	899	222.6	1349.9	6.07	2.6	0.5	5.23	1.67887e-07	0.000793768	1.862e-06	0	189.3	255.9	1440.3	1193.7	1415.8	66.8	19.8	75.3	79.4	66
PY17X_0840300	erythrocyte membrane associated protein 1, putative	EMAP1	1927.2	3782.4	690.3	0.182	-2.5	0.47	-5.22	1.80249e-07	0.000852037	1.995e-06	0	3276.9	4288	645.1	793.2	632.6	74.9	71.7	62.5	80.6	80.2
PY17X_0913400	armadillo-interacting protein AIP, putative	AIP	118.5	0	197.5	862	9.8	1.87	5.22	1.82324e-07	0.000861664	2.013e-06	0	0	0	90.6	325.4	176.6	0	0	43	51.9	42.2
PY17X_0904800	TMEM65 domain-containing protein, putative	N/A	1153	142.8	1826.5	12.8	3.7	0.71	5.22	1.82681e-07	0.000863168	2.013e-06	0	69.9	215.6	1778.1	1707.7	1993.6	2.2	2.7	48.3	62.9	53.8
PY17X_0517200	conserved protein, unknown function	N/A	145.4	0	242.4	1060	10	1.93	5.22	1.83038e-07	0.00086467	2.013e-06	0	0	0	248.2	410.1	68.8	0	0	50.6	62.4	17.6
PY17X_1434600	cell traversal protein for ookinetes and sporozoites	CelTOS	31098.9	133.3	51742.5	388	8.6	1.65	5.21	1.9143e-07	0.000904126	2.101e-06	0	266.7	0	55423.6	43786.7	56017.3	67.4	0	72.8	90.1	84.7
PY17X_0721900	60S ribosomal protein L7ae/L30e, putative	N/A	101.7	0	169.4	740	9.5	1.83	5.2	2.01602e-07	0.000951964	2.208e-06	0	0	0	91.6	198.3	218.4	0	0	55.2	80.2	51.7
PY17X_1138100	conserved Plasmodium protein, unknown function	N/A	93.5	0	155.8	680	9.4	1.81	5.2	2.02195e-07	0.000954563	2.209e-06	0	0	0	104.4	198.3	164.8	0	0	39.5	62.1	52.3
PY17X_0316500	ribosome associated membrane protein RAMP4, putative	N/A	10973.4	1950.8	16988.5	8.71	3.1	0.6	5.19	2.06492e-07	0.000974643	2.252e-06	0	1677.7	2223.8	25336.9	13290.2	12338.4	96.5	96.8	98.6	98.7	98
PY17X_1457400	conserved Plasmodium protein, unknown function	UIS8	85	0	141.7	619	9.3	1.79	5.18	2.16214e-07	0.00102032	2.352e-06	0	0	0	135.9	155.9	133.2	0	0	21.6	60.5	47.5
PY17X_0702200	GPI-anchored micronemal antigen, putative	GAMA	1988.4	143.5	3218.4	22.5	4.5	0.87	5.18	2.21472e-07	0.00104491	2.405e-06	0	52.7	234.3	2162.7	4861.3	2631.2	8.7	8.1	62.1	76.4	43.4
PY17X_1102300	Plasmodium exported protein, unknown function	N/A	1373.3	236.5	2131.2	9.01	3.2	0.61	5.18	2.26041e-07	0.00106623	2.449e-06	0	277.5	195.5	2982.5	1967.6	1443.4	35.1	11.7	51.5	72.8	58.5
PY17X_0204800	FAD-linked sulfhydryl oxidase ERV1, putative	ERV1	1438.4	17.2	2385.8	137	7.1	1.37	5.17	2.28701e-07	0.00107855	2.472e-06	0	34.4	0	1324.6	2318	3514.9	27.9	0	97.3	98.4	95.8
PY17X_1313700	conserved Plasmodium protein, unknown function	N/A	86.3	0	143.7	628	9.3	1.8	5.17	2.38272e-07	0.00112345	2.571e-06	0	0	0	167.9	148.2	115.1	0	0	39.2	37.9	33.7
PY17X_0312600	WD repeat-containing protein, putative	N/A	3668.3	372.1	5865.7	15.8	4	0.77	5.16	2.4817e-07	0.00116987	2.672e-06	0	568.9	175.4	5823.7	3690.8	8082.7	42.2	6.5	67.7	76.8	46
PY17X_0938300	protein transport protein BOS1, putative	BOS1	89.6	0	149.3	652	9.3	1.81	5.15	2.57728e-07	0.00121467	2.769e-06	0	0	0	180.7	165.6	101.6	0	0	17.9	58.5	42.4
PY17X_0414500	HSP20-like chaperone, putative	N/A	2313.8	555.8	3485.7	6.27	2.6	0.51	5.15	2.60284e-07	0.00122646	2.79e-06	0	528	583.6	3255.3	2697.3	4504.6	80.5	29.5	89.9	87.1	63
PY17X_1002400	zinc finger protein, putative	N/A	83.9	0	139.9	612	9.3	1.8	5.15	2.6191e-07	0.00123386	2.802e-06	0	0	0	143.3	119.4	156.9	0	0	3.9	9.3	8.3
PY17X_0902400	fam-a protein	N/A	932.7	158.1	1449.1	9.17	3.2	0.62	5.14	2.72032e-07	0.00128127	2.904e-06	0	153.8	162.4	1945.5	1521	880.8	26	16.2	86.4	88.2	88.4
PY17X_1143800	signal recognition particle receptor subunit alpha, putative	N/A	121.9	0	203.1	890	9.8	1.91	5.14	2.76496e-07	0.00130202	2.945e-06	0	0	0	183.7	77	348.7	0	0	41.9	31	32.1
PY17X_0934600	conserved protein, unknown function	N/A	11432.7	1421.3	18107	12.7	3.7	0.72	5.13	2.92479e-07	0.00137699	3.109e-06	0	1185.2	1657.4	29408.1	15985.6	8927.4	54.1	49.4	65.4	76.4	74.4
PY17X_1346900	conserved protein, unknown function	N/A	89.1	0	148.6	649	9.3	1.82	5.13	2.96278e-07	0.00139458	3.143e-06	0	0	0	189.1	157.9	98.7	0	0	27.3	33.1	14.1
PY17X_1346600	ubiquitin-activating enzyme, putative	N/A	134.4	1.6	223	128	7	1.37	5.12	2.97644e-07	0.00140071	3.151e-06	0	3.2	0	202.9	340.8	125.3	12.6	0	60.6	59.3	19.6
PY17X_0207500	CCR4 domain-containing protein 3, putative	CCR4-3	938.4	237.8	1405.5	5.91	2.6	0.5	5.12	2.98769e-07	0.00140571	3.156e-06	0	257	218.5	1162.6	1417	1637	34.6	15.7	44.4	39.3	38.6
PY17X_1142700	aminomethyltransferase, mitochondrial, putative	GCVT	108.8	1.6	180.2	103	6.7	1.31	5.12	3.03233e-07	0.00142641	3.197e-06	0	3.2	0	141.8	190.6	208.2	0	0	61	59	52.1
PY17X_0511500	conserved protein, unknown function	N/A	934.6	154.1	1455	9.46	3.2	0.63	5.12	3.1149e-07	0.00146494	3.277e-06	0	92.5	215.6	1320.6	1580.7	1463.7	1.7	9.8	52.9	74.6	49.3
PY17X_0839000	cAMP-dependent protein kinase catalytic subunit	PKAc	576.4	1242.8	132.1	0.106	-3.2	0.63	-5.11	3.17255e-07	0.00149173	3.331e-06	0	1131.4	1354.1	88.6	188.7	119.1	68.2	23.9	25.4	71.7	48.7
PY17X_0406800	activator of Hsp90 ATPase, putative	AHA1	802.5	187.9	1212.3	6.45	2.7	0.53	5.11	3.18116e-07	0.00149546	3.333e-06	0	164.5	211.3	963.2	1305.3	1368.4	9	14.8	80.6	86.4	67.1
PY17X_0833000	guanylate kinase, putative	GK	959.9	1915.3	323	0.169	-2.6	0.5	-5.11	3.24357e-07	0.00152448	3.391e-06	0	2131.6	1699.1	277.2	308	383.7	85.6	69.1	81.5	87.7	78.5
PY17X_0406300	DNA-(apurinic or apyrimidinic site) endonuclease, putative	APE1	972.8	1976.6	303.7	0.154	-2.7	0.53	-5.11	3.28662e-07	0.00154438	3.429e-06	0	1853	2100.2	234.4	294.6	382	59.4	43.3	47	67.6	50.8
PY17X_1220400	conserved Plasmodium protein, unknown function	N/A	93.7	0	156.1	681	9.4	1.84	5.1	3.3532e-07	0.00157533	3.492e-06	0	0	0	92.1	223.3	152.9	0	0	16.5	22.9	18.6
PY17X_1014700	succinate--CoA ligase [ADP-forming] subunit beta, putative	N/A	3213.3	369.1	5109.4	13.8	3.8	0.74	5.1	3.44432e-07	0.00161779	3.579e-06	0	570	168.2	6661.8	4497.5	4168.9	67.4	11.4	68.2	83.2	69.3
PY17X_0940300	conserved Plasmodium protein, unknown function	N/A	1977.8	4546.5	265.4	0.0584	-4.1	0.8	-5.1	3.48312e-07	0.00163567	3.612e-06	0	6304.3	2788.7	134.9	213.7	447.5	75.4	66.4	45.5	67	74
PY17X_0909900	myosin K, putative	MyoK	442.8	997.4	73.1	0.0738	-3.8	0.74	-5.09	3.55125e-07	0.00166731	3.675e-06	0	1346.5	648.3	100.9	46.2	72.2	18.8	6.6	9.1	11.5	6.4
PY17X_1233300	enoyl-acyl carrier reductase	FABI	2276	26.4	3775.7	142	7.2	1.41	5.09	3.62745e-07	0.00170273	3.747e-06	0	52.7	0	4361.8	4299.2	2666.2	10.1	0	68	77	72.5
PY17X_1128600	protease, putative	N/A	108	0	180	787	9.6	1.89	5.08	3.7922e-07	0.00177968	3.909e-06	0	0	0	248.7	221.4	70	0	0	78.7	80.8	47.1
PY17X_1230500	filament assembling protein, putative	N/A	639.2	142.3	970.5	6.83	2.8	0.55	5.06	4.26099e-07	0.00199926	4.383e-06	0	110.8	173.9	1079.4	887.6	944.6	27	8.4	36	44.9	11.4
PY17X_1247100	thioredoxin-like protein, putative	ATrx2	85	0	141.6	619	9.3	1.83	5.06	4.2909e-07	0.00201276	4.397e-06	0	0	0	92.1	171.4	161.4	0	0	37.9	67	72.6
PY17X_1422400	MAATS1 domain-containing protein, putative	N/A	485.5	1142	47.8	0.0416	-4.6	0.91	-5.06	4.2916e-07	0.00201276	4.397e-06	0	1123.9	1160.1	65	65.5	13	47.5	24.2	27.2	26.1	8.2
PY17X_0509300	conserved Plasmodium protein, unknown function	N/A	113.5	0	189.1	826	9.7	1.92	5.05	4.33043e-07	0.00203054	4.428e-06	0	0	0	63	246.4	257.9	0	0	13.4	52.7	53
PY17X_0516700	conserved protein, unknown function	N/A	93.6	0	156.1	683	9.4	1.86	5.05	4.38428e-07	0.00205535	4.469e-06	0	0	0	104.4	115.5	248.3	0	0	30.8	18.5	15.2
PY17X_1238100	conserved protein, unknown function	N/A	139.3	0.6	231.9	379	8.6	1.7	5.05	4.38791e-07	0.00205661	4.469e-06	0	1.1	0	125.6	304.2	265.8	1.2	0	41.8	61.9	42.3
PY17X_1366600	GTPase, putative	N/A	98.5	0	164.1	718	9.5	1.88	5.05	4.41538e-07	0.00206905	4.488e-06	0	0	0	241.8	173.3	77.3	0	0	83.5	67.9	42.6
PY17X_0827800	lipoate-protein ligase 2, putative	LipL2	85.7	0	142.8	625	9.3	1.84	5.04	4.55787e-07	0.00213536	4.62e-06	0	0	0	197.9	96.3	134.3	0	0	44.9	47.3	55.8
PY17X_0701600	prolyl 4-hydroxylase subunit alpha, putative	N/A	98.5	0	164.1	716	9.5	1.88	5.04	4.56341e-07	0.0021375	4.62e-06	0	0	0	140.8	265.7	85.8	0	0	42.2	69.8	35.5
PY17X_0615700	conserved Plasmodium protein, unknown function	N/A	99.3	0	165.6	723	9.5	1.88	5.04	4.59961e-07	0.002154	4.647e-06	0	0	0	80.3	261.8	154.6	0	0	18.2	30.3	20.7
PY17X_0707300	lipoate-protein ligase B, putative	LipB	80.2	0	133.7	584	9.2	1.82	5.04	4.64723e-07	0.00217583	4.686e-06	0	0	0	142.3	157.9	101	0	0	68.3	74.2	32.7
PY17X_1125700	conserved Plasmodium protein, unknown function	N/A	903.3	205.3	1368.6	6.66	2.7	0.54	5.04	4.70381e-07	0.00220186	4.734e-06	0	215.1	195.5	1080.8	1779	1245.9	28.9	5.9	67.8	83.2	80.3
PY17X_0211100	zinc-carboxypeptidase, putative	N/A	2159.5	116.4	3521.5	30.3	4.9	0.98	5.04	4.76865e-07	0.00223173	4.784e-06	0	25.8	207	2251.8	3644.6	4668.2	3.1	3	46.7	55.9	44.5
PY17X_0706500	nucleoside transporter 2, putative	NT2	99.8	0	166.3	727	9.5	1.89	5.04	4.77232e-07	0.00223297	4.784e-06	0	0	0	265.4	154	79.6	0	0	50.8	55.9	27.1
PY17X_0825700	conserved Plasmodium protein, unknown function	N/A	111.4	0	185.7	810	9.7	1.92	5.03	4.79994e-07	0.00224541	4.802e-06	0	0	0	79.8	335	142.2	0	0	29.6	69.9	35.9
PY17X_1023800	DNA-directed RNA polymerase III subunit RPC6, putative	RPC34	148.2	3.2	244.9	72.2	6.2	1.23	5.03	4.87057e-07	0.00227796	4.863e-06	0	6.5	0	231.9	206	296.8	17.9	0	60.8	80.9	65.5
PY17X_0410900	phosphoglycerate mutase, putative	N/A	1361.4	231.5	2114.7	9.13	3.2	0.63	5.03	4.9361e-07	0.00230812	4.919e-06	0	243.1	219.9	3127.8	1900.3	1315.9	9.3	4.6	32.2	48	16.5
PY17X_1132900	conserved Plasmodium protein, unknown function	N/A	1248.8	167.3	1969.7	11.8	3.6	0.71	5.02	5.04754e-07	0.00235973	5.02e-06	0	98.9	235.7	1653.5	2807.1	1448.5	17.9	8.8	88.7	84.1	63.5
PY17X_0816100	GTP-binding protein, putative	N/A	85.5	0	142.4	622	9.3	1.85	5.02	5.06188e-07	0.00236592	5.024e-06	0	0	0	104.9	207.9	114.5	0	0	22	33.2	9.8
PY17X_0713000	U4/U6.U5 small nuclear ribonucleoprotein, putative	SNRNP27	1517	267.2	2350.1	8.78	3.1	0.62	5.02	5.07454e-07	0.00237133	5.027e-06	0	376.4	158.1	2210.9	2264.1	2575.4	46	14.1	64.7	80.8	73.2
PY17X_1364200	inner membrane complex protein, putative	N/A	700.4	89.7	1107.6	12.3	3.6	0.72	5.02	5.24742e-07	0.00245159	5.188e-06	0	111.8	67.6	1343.8	1401.6	577.3	22.8	10	78.8	83.7	61.8
PY17X_1111400	conserved Plasmodium protein, unknown function	N/A	2484.6	382.9	3885.8	10.2	3.3	0.67	5.01	5.39451e-07	0.00251977	5.315e-06	0	321.6	444.2	5254	4403.1	2000.4	64.2	26.1	87.9	92.9	79.4
PY17X_0623500	conserved protein, unknown function	N/A	2517.5	92.1	4134.3	44.8	5.5	1.09	5.01	5.39671e-07	0.00252026	5.315e-06	0	174.2	10.1	4317.9	3800.5	4284.5	24.6	5.8	52.6	71.5	50.4
PY17X_1430400	WD repeat-containing protein, putative	N/A	383.1	802.5	103.5	0.128	-3	0.59	-5.01	5.456e-07	0.00254741	5.363e-06	0	817.3	787.7	85.7	136.7	88	25.5	7.4	16	25.1	13.2
PY17X_1216400	EF hand domain-containing protein, putative	N/A	915.8	2270.7	12.5	0.00546	-7.5	1.5	-5	5.63952e-07	0.00263253	5.533e-06	0	3017.7	1523.7	0	17.3	20.3	49.8	19.5	0	10	4.5
PY17X_0413400	conserved Plasmodium protein, unknown function	N/A	2120.8	25.8	3517.5	135	7.1	1.42	5	5.65693e-07	0.00264009	5.539e-06	0	51.6	0	2373.9	4819	3359.7	13.6	0	78.3	83.6	83.5
PY17X_0945800	actin-like protein, putative	ALP2a	86.9	0	144.9	633	9.3	1.86	4.99	6.00037e-07	0.00279977	5.864e-06	0	0	0	184.2	171.4	79	0	0	27.6	33.9	14.2
PY17X_0217551	fam-b protein	N/A	86.5	0	144.2	629	9.3	1.86	4.99	6.04445e-07	0.00281974	5.896e-06	0	0	0	86.2	209.9	136.6	0	0	79.6	58.7	51.2
PY17X_0606600	conserved Plasmodium protein, unknown function	N/A	87.8	0	146.4	639	9.3	1.87	4.99	6.07618e-07	0.00283393	5.916e-06	0	0	0	139.4	215.6	84.1	0	0	60.6	81.9	56
PY17X_0820400	thioredoxin 3, putative	TRX3	1906.6	343.2	2948.8	8.6	3.1	0.62	4.97	6.60186e-07	0.00307845	6.415e-06	0	279.6	406.8	1999.2	2554.9	4292.4	29.4	21.3	69.7	79.1	55.6
PY17X_1002500	ubiquitin specific protease, putative	N/A	80.2	0	133.6	583	9.2	1.85	4.97	6.64735e-07	0.00309899	6.447e-06	0	0	0	89.6	175.2	136	0	0	31	64.5	42.5
PY17X_1337700	mediator of RNA polymerase II transcription subunit 22, putative	MED22	975.2	1973.7	309.5	0.157	-2.7	0.54	-4.97	6.68394e-07	0.00311539	6.47e-06	0	2169.2	1778.2	310.2	233	385.4	72.1	93.3	63.9	79.2	83.1
PY17X_1003500	6-cysteine protein P36	P36	1004.8	152.2	1573.2	10.4	3.4	0.68	4.95	7.30972e-07	0.00340633	7.063e-06	0	90.3	214.2	2029.7	1182.1	1507.7	31.4	13.3	65.3	66.9	68.5
PY17X_1438100	ribosome biogenesis protein TSR3, putative	TSR3	92	0	153.4	669	9.4	1.9	4.95	7.55914e-07	0.0035218	7.29e-06	0	0	0	94.1	259.9	106.1	0	0	32.9	75.2	50.3
PY17X_0809000	RNA-binding protein, putative	N/A	72.9	0	121.6	532	9.1	1.84	4.93	8.31711e-07	0.00387411	8.006e-06	0	0	0	138.4	127.1	99.3	0	0	56.1	50.2	43.2
PY17X_1364000	conserved Plasmodium protein, unknown function	N/A	10971.1	23241.7	2790.7	0.12	-3.1	0.62	-4.92	8.49333e-07	0.00395534	8.155e-06	0	28181.2	18302.1	2177.9	2023.5	4170.6	64.8	60.7	58.3	68.9	62.4
PY17X_0716400	calmodulin-like protein, putative	N/A	74	0	123.2	540	9.1	1.84	4.92	8.50367e-07	0.00395931	8.155e-06	0	0	0	146.2	94.3	129.2	0	0	83.6	73.9	79.5
PY17X_0931300	actin-related protein 2/3 complex subunit 1, putative	ARC40	1314.7	251.3	2023.7	8.04	3	0.61	4.92	8.67416e-07	0.00403782	8.302e-06	0	334.5	168.2	2403.9	2115.9	1551.2	52.3	13.6	73.9	81.2	50.1
PY17X_0622500	zinc finger protein, putative	N/A	86.2	0	143.8	627	9.3	1.89	4.91	9.05168e-07	0.00421265	8.648e-06	0	0	0	72.4	209.9	149	0	0	13.7	38.6	29.2
PY17X_1104400	myosin B, putative	MyoB	966.3	92.7	1548.7	16.7	4.1	0.83	4.91	9.0781e-07	0.00422404	8.656e-06	0	47.3	138	1112.4	2520.2	1013.4	6.1	1.3	63.3	73.9	53.8
PY17X_1437400	conserved Plasmodium protein, unknown function	N/A	70.5	0	117.5	514	9	1.84	4.91	9.34241e-07	0.00434609	8.892e-06	0	0	0	126.1	117.4	108.9	0	0	99	80.7	92.8
PY17X_0915100	conserved Plasmodium protein, unknown function	N/A	871	2143.6	22.7	0.0108	-6.5	1.33	-4.9	9.41713e-07	0.00437991	8.946e-06	0	2103.6	2183.5	21.2	0	46.8	36.4	29.7	8.1	0	18.3
PY17X_1316900	crossover junction endonuclease MUS81, putative	MUS81	3235.5	661	4951.8	7.49	2.9	0.59	4.9	9.67969e-07	0.00450106	9.179e-06	0	419.4	902.7	4595.2	4462.8	5797.4	18.9	12.5	43.5	63.8	49.1
PY17X_1320600	dynactin subunit 4, putative	N/A	103.2	0	172	751	9.6	1.96	4.88	1.05041e-06	0.00488334	9.942e-06	0	0	0	221.6	242.6	51.9	0	0	50.9	61.2	10.5
PY17X_1129400	RAP protein, putative	N/A	79.1	0	131.8	576	9.2	1.88	4.88	1.06574e-06	0.00495355	1.007e-05	0	0	0	175.3	144.4	75.6	0	0	9.5	13.5	11.8
PY17X_1334600	conserved Plasmodium protein, unknown function	N/A	5556.7	801.8	8726.6	10.9	3.4	0.71	4.88	1.07119e-06	0.00497784	1.01e-05	0	1185.2	418.3	8789.5	6132	11258.4	72.8	62.3	86.9	84.6	74.9
PY17X_0904100	conserved Plasmodium protein, unknown function	N/A	379.3	46.5	601.2	12.9	3.7	0.76	4.87	1.09188e-06	0.00507289	1.028e-05	0	61.3	31.6	476.2	431.3	896.1	24.5	4.1	34.6	38.6	40.7
PY17X_0508300	conserved Plasmodium protein, unknown function	N/A	75	0	125.1	546	9.1	1.87	4.87	1.10286e-06	0.0051228	1.036e-05	0	0	0	89.6	173.3	112.3	0	0	34.8	61	35
PY17X_0816500	zinc finger protein, putative	N/A	92.1	0	153.5	670	9.4	1.93	4.87	1.12755e-06	0.00523632	1.057e-05	0	0	0	122.1	265.7	72.8	0	0	40.1	65.3	35.7
PY17X_0829200	conserved Plasmodium protein, unknown function	N/A	1273.3	191.7	1994.4	10.4	3.4	0.69	4.87	1.13765e-06	0.00528212	1.065e-05	0	172.1	211.3	1332.5	3257.6	1393.2	37.9	14.6	71.3	80.8	64.1
PY17X_0625000	kelch domain-containing protein, putative	N/A	2183.9	336	3415.8	10.2	3.3	0.69	4.86	1.15515e-06	0.00536222	1.079e-05	0	164.5	507.4	3362.7	3415.5	3469.2	13	15	33.1	50.4	33.7
PY17X_1323900	conserved Plasmodium protein, unknown function	UIS25	647.8	1493.2	84.3	0.0565	-4.1	0.85	-4.86	1.16531e-06	0.00540821	1.087e-05	0	1057.2	1929.1	137.4	82.8	32.7	43.8	19.5	19.2	21.6	9.6
PY17X_0207100	dolichyl-diphosphooligosaccharide--protein glycosyltransferase subunit OST3/OST6, putative	N/A	72.9	0	121.5	531	9.1	1.86	4.85	1.20631e-06	0.00559729	1.123e-05	0	0	0	145.3	136.7	82.4	0	0	39.2	54.8	27.1
PY17X_1300027	fam-a protein	N/A	84.3	0	140.5	614	9.3	1.91	4.85	1.21134e-06	0.00561939	1.126e-05	0	0	0	176.3	181	64.3	7.9	16.1	67.8	84.3	42.6
PY17X_1202600	PIR protein	N/A	64.3	160.6	0	0.000929	-10.1	2.08	-4.85	1.22111e-06	0.00566351	1.133e-05	0	108.6	212.7	0	0	0	25.4	18.4	0	0	0
PY17X_1034200	conserved protein, unknown function	N/A	84.5	0	140.9	615	9.3	1.91	4.85	1.24706e-06	0.0057826	1.155e-05	0	0	0	143.8	211.8	67.1	0	0	32.1	57.1	34.9
PY17X_0418900	dynein heavy chain, putative	N/A	3810.6	9467.1	39.6	0.00418	-7.9	1.63	-4.85	1.2574e-06	0.00582931	1.162e-05	0	10437.3	8497	0	50.1	68.8	13.8	10.7	0	1.9	3
PY17X_1001000	lysophospholipase, putative	N/A	68.6	0	114.3	499	9	1.85	4.85	1.26338e-06	0.00585577	1.164e-05	0	0	0	98.5	130.9	113.4	0	0	52.7	35	55.6
PY17X_0524600	serpentine receptor 12, putative	SR12	90.4	0	150.6	658	9.4	1.93	4.85	1.26458e-06	0.00586008	1.164e-05	0	0	0	57.6	200.2	194.1	0	0	26.1	51.5	45
PY17X_0903400	dynein light chain, putative	N/A	442.8	937.2	113.2	0.121	-3	0.63	-4.84	1.27424e-06	0.00590355	1.171e-05	0	1072.2	802.1	151.2	107.8	80.7	96.8	97.1	84.2	67.8	83.1
PY17X_1363800	rhomboid protease ROM6, putative	N/A	130.7	2.1	216.4	94.6	6.6	1.36	4.84	1.28358e-06	0.00594555	1.178e-05	0	4.3	0	238.3	304.2	106.6	9.8	0	37.5	61.6	28.9
PY17X_0403100	conserved protein, unknown function	N/A	108	0	179.9	786	9.6	1.99	4.84	1.29296e-06	0.00598768	1.184e-05	0	0	0	250.1	244.5	45.1	0	0	61.9	65.7	31.2
PY17X_1023000	DnaJ protein, putative	N/A	75.1	0	125.2	546	9.1	1.88	4.83	1.3444e-06	0.00622457	1.228e-05	0	0	0	96.5	184.8	94.2	0	0	34.8	37	27.3
PY17X_1457800	tetratricopeptide repeat protein, putative	N/A	73.7	0	122.8	537	9.1	1.88	4.83	1.34585e-06	0.00622996	1.228e-05	0	0	0	103.4	90.5	174.4	0	0	39.1	53.3	56.9
PY17X_1402800	ATP-dependent RNA helicase DHR1, putative	N/A	89.4	0	149	652	9.3	1.93	4.83	1.35583e-06	0.0062748	1.235e-05	0	0	0	255.6	121.3	70	0	0	15.9	19.2	7.7
PY17X_1319100	LCCL domain-containing protein	LAP5	14671.8	1816.3	23242.1	12.8	3.7	0.76	4.83	1.37336e-06	0.00635454	1.249e-05	0	1263.7	2369	24045.8	35604.3	10076.3	48.9	29.4	51.3	69.9	32.6
PY17X_1112100	conserved Plasmodium protein, unknown function	N/A	80.7	0	134.5	589	9.2	1.91	4.83	1.3914e-06	0.0064366	1.263e-05	0	0	0	216.7	104	82.9	0	0	30.2	37.7	30.9
PY17X_1327600	kelch domain-containing protein, putative	N/A	1996.6	280.6	3140.6	11.2	3.5	0.72	4.83	1.39723e-06	0.00646217	1.266e-05	0	305.4	255.9	4612.4	3415.5	1393.8	39.5	8.4	82.7	85.4	58.2
PY17X_1418900	protein AAP4, putative	N/A	3780.2	350.2	6066.9	17.3	4.1	0.85	4.82	1.41502e-06	0.00654304	1.28e-05	0	549.6	150.9	9722.6	5121.3	3356.9	43.2	6.3	36.8	60.7	28.9
PY17X_0503900	tRNA wybutosine-synthesizing protein, putative	N/A	2272.5	362.2	3546.1	9.79	3.3	0.68	4.82	1.44586e-06	0.00668421	1.305e-05	0	461.4	263.1	2483.7	2637.6	5516.9	18	5.1	23.7	38.3	62.2
PY17X_0935600	dynein light chain Tctex-type, putative	N/A	646.1	1598.2	11.4	0.00693	-7.2	1.49	-4.81	1.48417e-06	0.00685983	1.338e-05	0	1769.1	1427.4	0	21.2	13	89.7	32.2	0	38.5	13
PY17X_0309500	conserved Plasmodium protein, unknown function	N/A	117.3	0.6	195.1	320	8.3	1.73	4.81	1.50615e-06	0.0069599	1.355e-05	0	1.1	0	169.9	113.6	301.9	1	0	19.6	32	23.9
PY17X_1349100	chromatin assembly factor 1 subunit B, putative	CAF1B	1940	4108.7	494.1	0.12	-3.1	0.64	-4.81	1.51939e-06	0.00701959	1.365e-05	0	4229.8	3987.6	736.6	452.4	293.4	44.2	49.7	46.6	75.5	27.5
PY17X_1356200	exoribonuclease, putative	N/A	71.4	0	119	519	9	1.88	4.81	1.53637e-06	0.0070965	1.377e-05	0	0	0	114.7	159.8	82.4	0	0	19.9	33.5	19
PY17X_0212400	mitochondrial import inner membrane translocase subunit TIM50, putative	TIM50	116.3	0.6	193.5	317	8.3	1.73	4.8	1.56404e-06	0.00722273	1.399e-05	0	1.1	0	226	98.2	256.2	5.9	0	34.2	58.2	39.3
PY17X_0512200	conserved Plasmodium protein, unknown function	N/A	89.6	0	149.2	653	9.4	1.95	4.8	1.56582e-06	0.00722937	1.399e-05	0	0	0	88.6	86.6	272.5	0	0	15	20.9	31.7
PY17X_1415800	CDP-diacylglycerol--inositol 3-phosphatidyltransferase, putative	PIS	1410.8	359.4	2111.6	5.87	2.6	0.53	4.8	1.58123e-06	0.00729898	1.41e-05	0	349.5	369.4	2626	2191	1517.9	56.8	26.5	92.5	88.3	69.1
PY17X_1009400	exosome complex component RRP4, putative	RRP4	82.7	0	137.8	603	9.2	1.93	4.8	1.60866e-06	0.00742396	1.432e-05	0	0	0	220.6	125.1	67.7	0	0	49.3	74.8	51
PY17X_1327400	biotin--protein ligase 2, putative	HCS2	100	0	166.6	727	9.5	1.98	4.79	1.63879e-06	0.0075614	1.456e-05	0	0	0	88.6	331.1	80.1	0	0	49.4	75	45.2
PY17X_1108600	conserved Plasmodium protein, unknown function	N/A	114.2	0	190.3	831	9.7	2.02	4.79	1.64837e-06	0.00760394	1.462e-05	0	0	0	37.9	273.4	259.6	0	0	20.2	93.9	91.8
PY17X_0216700	PIR protein, pseudogene	N/A	2476.7	5436.9	503.2	0.0926	-3.4	0.72	-4.79	1.69186e-06	0.00780285	1.498e-05	0	5323.5	5550.2	273.3	383.1	853.2	67.6	57.1	32.8	62.6	41.1
PY17X_1440400	conserved Plasmodium protein, unknown function	N/A	65.6	0	109.4	478	8.9	1.86	4.78	1.73751e-06	0.00801165	1.536e-05	0	0	0	124.6	96.3	107.2	0	0	81.2	77.2	83.2
PY17X_1440700	DNA gyrase subunit A, putative	GyrA	696.4	199.9	1027.3	5.14	2.4	0.49	4.78	1.79356e-06	0.00826831	1.583e-05	0	212.9	186.9	1112.8	1087.8	881.4	12.9	3.6	40.6	53.8	35
PY17X_1305600	conserved Plasmodium protein, unknown function	N/A	279.9	627.2	48.3	0.0777	-3.7	0.77	-4.77	1.80637e-06	0.00832558	1.591e-05	0	611.9	642.6	78.8	32.7	33.3	6	3.4	3.4	5.1	2.2
PY17X_1120500	conserved Plasmodium protein, unknown function	N/A	79.2	0	132	576	9.2	1.92	4.77	1.83153e-06	0.00843969	1.611e-05	0	0	0	72.4	213.7	110	0	0	28.5	56.1	29.7
PY17X_0924200	autophagy-related protein 7, putative	ATG7	1485.3	228.2	2323.3	10.2	3.3	0.7	4.77	1.83807e-06	0.00846799	1.614e-05	0	134.4	322	2502.9	1482.5	2984.5	6.2	9	28.7	43.3	41.2
PY17X_1129600	phospholipase, putative	PL	911.2	17.8	1506.8	84.1	6.4	1.34	4.77	1.87408e-06	0.00863202	1.642e-05	0	35.5	0	1497.4	1636.5	1386.4	6.6	0	57.4	68.9	69.3
PY17X_0937000	ATPase, putative	N/A	266.1	581.7	55.7	0.0965	-3.4	0.71	-4.77	1.87805e-06	0.00864842	1.643e-05	0	694.7	468.6	51.2	38.5	77.3	38.1	18.3	16.6	33.2	19.5
PY17X_1355600	parasitophorous vacuolar protein 3, putative	PV3	1639.4	3143.9	636.4	0.203	-2.3	0.48	-4.77	1.88594e-06	0.00868286	1.647e-05	0	2971.5	3316.3	626.8	517.9	764.6	93.3	91.5	92.6	95.1	90.7
PY17X_0835200	elongation factor Tu, putative	N/A	77.3	0	128.8	562	9.1	1.92	4.76	1.88941e-06	0.00869696	1.647e-05	0	0	0	66	190.6	129.8	0	0	15.2	26.2	17
PY17X_1227300	kinesin-like protein, putative	N/A	201.4	432.4	47.5	0.111	-3.2	0.67	-4.76	1.92708e-06	0.00886842	1.677e-05	0	403.3	461.4	59.6	36.6	46.3	36	12.9	16.5	9.5	16.2
PY17X_0717900	conserved Plasmodium protein, unknown function	N/A	722.3	176.9	1085.9	6.14	2.6	0.55	4.76	1.93348e-06	0.00889592	1.68e-05	0	152.7	201.2	826.8	1178.3	1252.7	13	11.5	53	59	33.8
PY17X_1228900	GTPase-activating protein, putative	N/A	966.9	274	1428.9	5.21	2.4	0.5	4.75	2.07639e-06	0.00955141	1.801e-05	0	323.7	224.2	1502.3	1295.7	1488.6	13.6	13.3	67.6	89.4	61.2
PY17X_0812600	peptide deformylase, putative	PDF	106.9	0	178.2	779	9.6	2.02	4.74	2.09352e-06	0.00962812	1.813e-05	0	0	0	44.3	157.9	332.4	0	0	54.3	79.2	88.5
PY17X_1366500	conserved Plasmodium protein, unknown function	N/A	89.6	0	149.4	652	9.3	1.97	4.74	2.1119e-06	0.00971052	1.826e-05	0	0	0	163	234.9	50.2	0	0	15.1	21.7	9.8
PY17X_1040600	nuclear formin-like protein MISFIT, putative	MISFIT	596.1	1320.1	113.5	0.086	-3.5	0.75	-4.74	2.12646e-06	0.00977533	1.835e-05	0	1363.7	1276.5	171.9	115.5	53	30.9	4.7	21.7	13.4	10.7
PY17X_0507100	schizont egress antigen-1, putative	SEA1	8223.2	770.5	13191.7	17.1	4.1	0.87	4.73	2.19632e-06	0.0100943	1.892e-05	0	866.8	674.2	5535.7	7730	26309.3	24.1	4.5	44.5	64	33.5
PY17X_1015200	ribosomal protein L17, mitochondrial, putative	N/A	1285.5	2578.2	423.6	0.165	-2.6	0.55	-4.73	2.27658e-06	0.0104609	1.958e-05	0	2826.3	2330.2	448.1	294.6	528.2	70	50.5	50.8	86.7	74.6
PY17X_0909400	conserved Plasmodium protein, unknown function	N/A	1585.6	344.9	2412.7	7	2.8	0.59	4.73	2.28271e-06	0.0104868	1.96e-05	0	367.8	322	1911.5	1817.5	3509.2	39.3	9	80.1	83.2	80.8
PY17X_1031700	30S ribosomal protein S9, putative	N/A	104.4	0.6	173.7	284	8.1	1.72	4.73	2.29229e-06	0.0105285	1.965e-05	0	1.1	0	98	204.1	218.9	2.5	0	14.2	21.7	42
PY17X_1033900	conserved Plasmodium protein, unknown function	N/A	125.7	0.7	209	329	8.4	1.77	4.72	2.3082e-06	0.0105993	1.975e-05	0	0	1.4	184.2	348.5	94.2	0	1.2	15.9	27.8	8.5
PY17X_1114200	GTP-binding protein YihA1, putative	N/A	79.1	0	131.8	576	9.2	1.94	4.72	2.34612e-06	0.010771	2.004e-05	0	0	0	183.7	155.9	55.9	0	0	50.2	67.9	47.3
PY17X_1204300	DnaJ protein, putative	N/A	73.3	0	122.2	534	9.1	1.92	4.72	2.37552e-06	0.0109036	2.026e-05	0	0	0	173.3	129	64.3	0	0	24.1	25.9	9.7
PY17X_1234600	phosducin-like protein 1, putative	PhLP1	665.3	40.8	1081.7	26.3	4.7	1	4.71	2.44887e-06	0.0112379	2.085e-05	0	73.1	8.6	1295	1222.6	727.4	13.7	5.2	58.6	76.8	55.9
PY17X_1032800	MORN repeat protein, putative	N/A	403	995.3	8.2	0.00853	-6.9	1.46	-4.71	2.45876e-06	0.0112789	2.087e-05	0	1000.2	990.4	2	0	22.6	47.3	16.2	3.6	0	4.3
PY17X_0932100	conserved Plasmodium protein, unknown function	N/A	4265.4	931.4	6488	6.97	2.8	0.59	4.71	2.45887e-06	0.0112789	2.087e-05	0	675.4	1187.4	5203.3	5429.3	8831.5	29.3	14.6	44.5	62.9	54.1
PY17X_1135000	glutamate--tRNA ligase, putative	GluRS	67	0	111.7	488	8.9	1.9	4.71	2.5247e-06	0.0115783	2.139e-05	0	0	0	138.4	125.1	71.7	0	0	36.6	50.6	29.9
PY17X_1425800	ABC transporter F family member 1, putative	ABCF1	71.4	0	119	519	9	1.92	4.71	2.53096e-06	0.0116044	2.141e-05	0	0	0	64	159.8	133.2	0	0	13.8	17.7	13.3
PY17X_0702100	conserved protein, unknown function	N/A	390.2	51.4	616.2	12	3.6	0.76	4.7	2.55993e-06	0.0117347	2.162e-05	0	49.5	53.2	428.4	410.1	1010.1	41.1	12.8	81.7	94.6	83.5
PY17X_1119800	acyl-CoA synthetase, putative	ACS12	238.6	3.2	395.5	118	6.9	1.46	4.7	2.59329e-06	0.0118851	2.186e-05	0	6.5	0	386	708.5	92	3.5	0	25.7	43.2	18.7
PY17X_1031900	conserved Plasmodium protein, unknown function	N/A	681.1	1320.4	254.9	0.193	-2.4	0.51	-4.69	2.69179e-06	0.0123338	2.266e-05	0	1352.9	1288	246.7	304.2	213.9	54.7	33.8	58.2	49	37.8
PY17X_1448900	conserved protein, unknown function	N/A	63.9	0	106.5	466	8.9	1.89	4.69	2.71454e-06	0.0124353	2.281e-05	0	0	0	79.8	107.8	132	0	0	88.1	98.8	97.1
PY17X_1418500	conserved Plasmodium protein, unknown function	N/A	1029.8	19.4	1703.4	87.3	6.4	1.38	4.69	2.75569e-06	0.0126211	2.312e-05	0	38.7	0	1163.1	1971.5	1975.5	0	0	43.3	68.1	54.5
PY17X_0917400	amino acid transporter, putative	N/A	92.3	0	153.9	672	9.4	2	4.69	2.78835e-06	0.0127679	2.335e-05	0	0	0	172.3	246.4	42.9	0	0	16.4	36.3	12.8
PY17X_0805800	DNA replication licensing factor MCM7, putative	MCM7	3424.7	6832.6	1152.8	0.169	-2.6	0.55	-4.68	2.81233e-06	0.0128749	2.351e-05	0	8393.9	5271.3	1024.7	953	1480.7	59.8	64.2	48.3	56.9	47.3
PY17X_1017300	conserved Plasmodium protein, unknown function	N/A	1264.2	175.4	1990.1	11.3	3.5	0.75	4.68	2.93184e-06	0.013419	2.446e-05	0	208.6	142.3	3012.6	2058.1	899.5	13.7	1.9	38.6	43.8	34.6
PY17X_0938000	endonuclease/exonuclease/phosphatase family protein, putative	N/A	664.1	84.9	1050.2	12.4	3.6	0.78	4.68	2.93449e-06	0.0134282	2.446e-05	0	41.9	127.9	1382.2	720.1	1048.4	3.9	7.8	19.6	29.3	19.3
PY17X_0613500	trafficking protein particle complex subunit 5, putative	N/A	790.3	16.6	1306	77.6	6.3	1.34	4.67	2.95138e-06	0.0135025	2.456e-05	0	33.3	0	1235.5	1565.3	1117.3	21.9	0	76.7	95	78.8
PY17X_0719300	bifunctional dihydrofolate reductase-thymidylate synthase, putative	DHFR-TS	559.9	1245.2	103.1	0.0826	-3.6	0.77	-4.67	3.01787e-06	0.0138038	2.507e-05	0	621.6	1868.7	73.9	127.1	108.3	49	37.3	24.1	33.4	32.4
PY17X_0519600	ADP-ribosylation factor, putative	N/A	1195.9	165.1	1883	11.4	3.5	0.75	4.66	3.23571e-06	0.0147969	2.683e-05	0	129.1	201.2	3186.4	1393.9	1068.7	74.4	33.4	90.9	95.4	89.8
PY17X_0307200	conserved Plasmodium protein, unknown function	N/A	1503.1	25.8	2488	95.8	6.6	1.41	4.65	3.27626e-06	0.014979	2.713e-05	0	51.6	0	1903.2	2316.1	3244.6	9.8	0	53.2	68	71
PY17X_0918400	conserved Plasmodium protein, unknown function	N/A	70.1	0	116.9	510	9	1.94	4.65	3.37018e-06	0.0154051	2.786e-05	0	0	0	142.3	150.2	58.1	0	0	12.9	24.1	13.2
PY17X_1352600	eukaryotic translation initiation factor 6, putative	N/A	374.8	60	584.7	9.78	3.3	0.71	4.64	3.42648e-06	0.015659	2.828e-05	0	49.5	70.4	560.4	365.8	827.8	25	20.2	68.7	91.3	88.8
PY17X_0110400	histone H3, putative	H3	18895.2	38731.8	5670.8	0.146	-2.8	0.6	-4.64	3.44168e-06	0.015725	2.836e-05	0	41599.7	35864	6692.3	3211.4	7108.7	88.7	96.5	92.4	96.7	96.2
PY17X_0832800	conserved Plasmodium protein, unknown function	N/A	274.7	6.4	453.5	72	6.2	1.33	4.63	3.68648e-06	0.0168399	3.033e-05	0	0	12.9	325.5	448.6	586.3	0	2.1	36.7	60.2	36.5
PY17X_0819500	ribonuclease H2 subunit C, putative	N/A	1063.4	2258.9	266.4	0.118	-3.1	0.67	-4.63	3.73381e-06	0.0170523	3.067e-05	0	2682.2	1835.7	144.3	319.6	335.2	91	61.5	50.7	70.1	68.5
PY17X_0110900	SNARE associated Golgi protein, putative	N/A	62.7	0	104.6	457	8.8	1.91	4.62	3.75364e-06	0.0171391	3.078e-05	0	0	0	105.4	136.7	71.7	0	0	58.9	53.3	60.6
PY17X_0721100	dynein regulatory complex protein, putative	N/A	1919.8	3458.1	894.3	0.259	-2	0.42	-4.62	3.83587e-06	0.0175107	3.136e-05	0	3483.4	3432.7	958.2	849	875.8	63.1	49.5	57.2	78.2	59.2
PY17X_1010400	glucose-6-phosphate isomerase, putative	N/A	1712.7	3542.1	493.1	0.139	-2.8	0.62	-4.62	3.83829e-06	0.0175179	3.136e-05	0	3351.1	3733.2	587	614.2	278.2	70.8	56.4	73.3	77	36.3
PY17X_1120600	conserved Plasmodium protein, unknown function	N/A	88.5	0	147.5	643	9.3	2.02	4.62	3.84288e-06	0.0175351	3.136e-05	0	0	0	124.6	271.5	46.3	0	0	11.5	24.3	6.3
PY17X_0302900	aspartate aminotransferase, putative	N/A	67.4	0	112.3	490	8.9	1.94	4.62	3.88577e-06	0.0177269	3.166e-05	0	0	0	110.8	163.6	62.6	0	0	45.3	49.2	36.4
PY17X_1465000	protein CutA, putative	N/A	2029	32.2	3360.2	104	6.7	1.45	4.61	3.96849e-06	0.0181003	3.228e-05	0	64.5	0	3333.1	2397	4350.6	29.8	0	23.8	27.9	30.4
PY17X_1215800	male gamete fusion factor HAP2, putative	HAP2	325.4	802.5	7.3	0.00913	-6.8	1.47	-4.61	3.98576e-06	0.018175	3.237e-05	0	894.8	710.1	14.3	7.7	0	20.5	7.4	6.2	6.1	0
PY17X_1434100	conserved protein, unknown function	N/A	58.9	0	98.1	428	8.7	1.9	4.61	4.05735e-06	0.0184975	3.29e-05	0	0	0	93.6	115.5	85.2	0	0	35.6	71.3	56.5
PY17X_1427500	proteasome activator complex subunit 4, putative	N/A	70.9	0	118.2	516	9	1.96	4.61	4.10484e-06	0.0187099	3.323e-05	0	0	0	133.4	167.5	53.6	0	0	8.2	14.4	2.9
PY17X_1118100	histone H2A, putative	H2A	14198.8	29716	3853.9	0.13	-2.9	0.64	-4.6	4.13736e-06	0.018854	3.344e-05	0	31585	27847.1	2281.8	3303.8	5976.2	95.9	98.7	90.6	98.3	96.8
PY17X_1214100	phosphoglucomutase, putative	N/A	1395.7	25.8	2308.9	88.9	6.5	1.41	4.6	4.18797e-06	0.0190804	3.38e-05	0	51.6	0	2706.3	2296.9	1923.6	9.5	0	53	65.8	39.3
PY17X_0516500	protein GEXP15, putative	GEXP15	881.9	188.3	1344.2	7.15	2.8	0.62	4.6	4.25851e-06	0.0193975	3.431e-05	0	123.7	253	1140.9	1288	1603.7	16.5	15.8	29.2	48.4	55.7
PY17X_0700100	fam-a protein, pseudogene	N/A	142.7	0.6	237.4	390	8.6	1.87	4.6	4.2782e-06	0.0194829	3.441e-05	0	1.1	0	478.6	163.6	70	8.9	0	79	67.3	53.2
PY17X_0925000	DNA-directed RNA polymerase, putative	mtRNAP	2852.7	515.3	4411.1	8.56	3.1	0.67	4.59	4.39128e-06	0.0199935	3.527e-05	0	482.9	547.7	2876.2	3138.2	7218.8	8.8	4.4	23.8	50.9	38.1
PY17X_1016500	ribosomal protein L15, mitochondrial, putative	N/A	1078.3	324.5	1580.8	4.87	2.3	0.5	4.59	4.48179e-06	0.0204011	3.594e-05	0	275.3	373.7	1777.6	1598	1366.7	47.5	25.9	48.8	81.1	72
PY17X_1224900	conserved protein, unknown function	N/A	57.3	0	95.6	418	8.7	1.9	4.59	4.51681e-06	0.020556	3.616e-05	0	0	0	104.4	88.6	93.7	0	0	76.6	84.8	46
PY17X_1019800	dynein intermediate chain, putative	N/A	2207.6	4212.6	870.9	0.207	-2.3	0.5	-4.58	4.54866e-06	0.0206964	3.636e-05	0	4919.1	3506	854.8	735.5	1022.5	50.8	30	42.1	57.1	13.5
PY17X_0718800	prohibitin-like protein PHBL, putative	PHBL	61	0	101.6	445	8.8	1.92	4.58	4.65513e-06	0.0211762	3.715e-05	0	0	0	76.3	88.6	139.9	0	0	6	56.2	6
PY17X_1214600	zinc finger protein, putative	N/A	65.7	0	109.6	479	8.9	1.95	4.58	4.70864e-06	0.0214149	3.752e-05	0	0	0	151.2	119.4	58.1	0	0	36.4	29.7	34.3
PY17X_0505600	cytoplasmic dynein intermediate chain, putative	N/A	1617.7	29	2676.8	91.7	6.5	1.43	4.57	4.77421e-06	0.0217083	3.798e-05	0	58.1	0	3177.5	2552.9	2300	7.5	0	66.1	78.5	58.2
PY17X_1452800	ATP synthase subunit beta, mitochondrial, putative	N/A	3504.2	1154	5071.1	4.4	2.1	0.47	4.57	4.7864e-06	0.021759	3.802e-05	0	1189.5	1118.4	6143.3	4191.3	4878.7	59	30.5	75.3	83.5	63.7
PY17X_1331900	fam-a protein	N/A	944.1	1725.4	423.2	0.245	-2	0.44	-4.56	5.01445e-06	0.0227907	3.977e-05	0	1684.2	1766.7	416.1	442.8	410.8	86.8	64.2	93.1	86.3	84.3
PY17X_1028800	N-acyl-phosphatidylethanolamine-hydrolyzing phospholipase D, putative	N/A	192.7	443.2	25.7	0.0579	-4.1	0.9	-4.56	5.11209e-06	0.0232293	4.048e-05	0	458.1	428.4	39.9	27	10.2	21.7	13.5	10.2	20.9	11
PY17X_1128700	conserved Plasmodium protein, unknown function	N/A	69.8	0	116.3	509	9	1.98	4.55	5.45183e-06	0.0247677	4.306e-05	0	0	0	191.1	102	55.9	0	0	35.1	47.4	16.8
PY17X_0523500	conserved Plasmodium protein, unknown function	N/A	1885.4	4223.7	326.6	0.0774	-3.7	0.81	-4.55	5.45469e-06	0.0247752	4.306e-05	0	3917.9	4529.5	137.4	246.4	595.9	47.6	27.6	11.4	26.1	25.8
PY17X_0514800	conserved Plasmodium protein, unknown function	N/A	67.6	0	112.6	493	8.9	1.97	4.55	5.46578e-06	0.0248201	4.308e-05	0	0	0	175.3	55.8	106.6	0	0	16.6	11.4	17.8
PY17X_1303300	fam-a protein	N/A	114.9	0.7	191.1	301	8.2	1.81	4.54	5.51986e-06	0.0250602	4.344e-05	0	0	1.4	327.9	171.4	73.9	0	8.2	44.5	76.3	49.1
PY17X_0506300	conserved protein, unknown function	N/A	1812.8	311.7	2813.5	9.02	3.2	0.7	4.54	5.54906e-06	0.0251872	4.36e-05	0	466.7	156.7	2469.4	2587.6	3383.4	48	2.1	78.3	84.8	67.6
PY17X_1244300	WD repeat-containing protein 55, putative	WDR55	60.7	0	101.2	443	8.8	1.94	4.54	5.57043e-06	0.0252786	4.371e-05	0	0	0	63.5	105.9	134.3	0	0	26.6	74.5	60.5
PY17X_1342600	conserved Plasmodium protein, unknown function	N/A	70.5	0	117.6	513	9	1.98	4.54	5.69791e-06	0.0258514	4.464e-05	0	0	0	53.2	194.5	105	0	0	22.3	56.2	25.4
PY17X_0909800	conserved Plasmodium protein, unknown function	N/A	109.7	0	182.8	798	9.6	2.12	4.54	5.72005e-06	0.0259462	4.474e-05	0	0	0	119.2	396.6	32.7	0	0	14.9	37.4	9
PY17X_1452600	N6-adenosine-methyltransferase, putative	N/A	1043.2	21.5	1724.3	79.6	6.3	1.39	4.53	5.76578e-06	0.0261478	4.503e-05	0	43	0	2173	1727	1273	15.3	0	41.7	63.7	43.4
PY17X_1134500	DnaJ protein, putative	N/A	60	0	100	438	8.8	1.94	4.53	5.78882e-06	0.0262465	4.514e-05	0	0	0	143.3	78.9	77.9	0	0	89	67.5	40.2
PY17X_0826200	dynein intermediate chain, putative	N/A	2155.7	4067.3	881.3	0.217	-2.2	0.49	-4.53	5.90685e-06	0.0267758	4.599e-05	0	4838.5	3296.2	970.5	783.6	889.9	49.4	30.4	29.5	50.9	53.4
PY17X_1120700	merozoite surface protein 10, putative	MSP10	66.1	0	110.2	481	8.9	1.97	4.52	6.04322e-06	0.0273879	4.698e-05	0	0	0	66.5	182.9	81.3	0	0	28.7	67.4	38
PY17X_1352000	conserved protein, unknown function	N/A	6412.4	1093.3	9958.5	9.11	3.2	0.7	4.52	6.15303e-06	0.0278794	4.776e-05	0	1656.2	530.4	11743.5	10334.9	7797.2	37.8	12.9	45.6	54.9	37.6
PY17X_0418700	conserved protein, unknown function	N/A	73.7	0	122.8	536	9.1	2.01	4.52	6.25793e-06	0.0283484	4.85e-05	0	0	0	118.7	204.1	45.7	0	0	55.7	67.3	21.6
PY17X_0625100	kinesin-20, putative	N/A	4803.1	379	7752.6	20.5	4.4	0.96	4.51	6.34589e-06	0.0287406	4.911e-05	0	144.1	613.8	11334.3	9391.5	2531.9	4.2	3.1	54.5	61.1	37.7
PY17X_1311700	conserved Plasmodium protein, unknown function	N/A	53.9	134.8	0	0.00111	-9.8	2.18	-4.51	6.4306e-06	0.0291178	4.969e-05	0	91.4	178.2	0	0	0	24.8	24.2	0	0	0
PY17X_1226700	DNA helicase PSH3, putative	PSH3	2697.6	6056.2	458.6	0.0758	-3.7	0.83	-4.51	6.44608e-06	0.0291814	4.973e-05	0	7600.2	4512.3	249.2	263.8	862.8	23.1	39	14.3	24.6	19
PY17X_1218300	protein RIPR, putative	RIPR	59.2	0	98.7	432	8.8	1.94	4.51	6.48721e-06	0.0293611	4.997e-05	0	0	0	83.7	71.2	141.1	0	0	16.8	14	30
PY17X_0305100	conserved Plasmodium protein, unknown function	N/A	2058.6	690	2970.9	4.31	2.1	0.47	4.51	6.57644e-06	0.0297584	5.058e-05	0	585	794.9	3099.7	2649.2	3163.9	8.8	5.4	9.5	20.7	20.6
PY17X_1403300	SNARE protein, putative	N/A	90.7	0.6	150.8	246	7.9	1.76	4.51	6.59227e-06	0.0298234	5.063e-05	0	1.1	0	125.1	234.9	92.5	9.5	0	79.7	88.8	56.2
PY17X_1410000	vacuolar protein sorting-associated protein 18, putative	VPS18	59.9	0	99.9	437	8.8	1.95	4.5	6.94363e-06	0.0314061	5.325e-05	0	0	0	148.7	80.9	70	0	0	19.1	10.6	3.2
PY17X_1239600	conserved Plasmodium protein, unknown function	N/A	57.5	0	95.8	419	8.7	1.94	4.49	7.0138e-06	0.0317164	5.367e-05	0	0	0	131.5	71.2	84.6	0	0	87.4	80.1	14.4
PY17X_1002800	pre-mRNA-splicing factor CLF1, putative	CLF1	1024.2	258	1535	5.95	2.6	0.57	4.49	7.01958e-06	0.0317355	5.367e-05	0	329.1	186.9	1744.6	1247.6	1612.7	22.9	4.6	38.5	47.7	33.9
PY17X_1107400	GTPase-activating protein, putative	N/A	56	0	93.3	407	8.7	1.93	4.49	7.12309e-06	0.0321964	5.438e-05	0	0	0	95.5	115.5	68.8	0	0	36.9	31.8	21.6
PY17X_1366100	conserved protein, unknown function	N/A	5232.2	974.8	8070.4	8.28	3	0.68	4.48	7.49712e-06	0.0338795	5.715e-05	0	631.3	1318.2	11125	8269.1	4817.2	76.9	55.7	71.2	81.6	68.7
PY17X_1365400	6-cysteine protein P47, putative	P47	1058.4	244.2	1601.2	6.55	2.7	0.61	4.48	7.51263e-06	0.0339421	5.718e-05	0	317.3	171.1	1991.3	1565.3	1247	30.6	12.1	70.8	71.9	69.5
PY17X_1229500	zinc finger protein, putative	N/A	772.9	209	1148.9	5.49	2.5	0.55	4.48	7.54914e-06	0.0340995	5.737e-05	0	261.3	156.7	1228.6	1035.8	1182.2	12.4	5.1	28.6	36.5	22.7
PY17X_0503000	conserved Plasmodium protein, unknown function	N/A	2272.7	305.1	3584.3	11.8	3.6	0.79	4.47	7.66478e-06	0.0346141	5.817e-05	0	121.5	488.7	3246.9	2818.6	4687.4	26.2	12.8	80.5	80.1	68.7
PY17X_0719500	conserved Plasmodium protein, unknown function	N/A	1306.2	316.8	1965.8	6.2	2.6	0.59	4.47	7.915e-06	0.0357362	5.997e-05	0	428	205.6	1961.3	2133.2	1802.9	6.9	1	13.8	17.5	15.6
PY17X_0831500	conserved Plasmodium protein, unknown function	N/A	1496.2	2748.8	661.1	0.241	-2.1	0.46	-4.45	8.45968e-06	0.038187	6.401e-05	0	2987.6	2509.9	756.8	596.8	629.7	26.3	11	26.6	35	33.3
PY17X_0935200	conserved Plasmodium protein, unknown function	N/A	60.3	0	100.6	440	8.8	1.98	4.45	8.75752e-06	0.0395227	6.616e-05	0	0	0	153.6	90.5	57.6	0	0	46.1	38.3	23.6
PY17X_1342000	conserved protein, unknown function	N/A	920.8	95.4	1471	15.4	3.9	0.89	4.44	9.17732e-06	0.041408	6.923e-05	0	163.5	27.3	1298	1478.6	1636.4	32.1	0	81.2	78.8	67.7
PY17X_1018200	leucine-rich repeat protein	N/A	5666.9	11510.2	1771.4	0.154	-2.7	0.61	-4.43	9.23943e-06	0.041679	6.96e-05	0	11596.6	11423.7	1105.5	1576.8	2631.8	76.5	75.3	63.3	84.8	66.5
PY17X_1223600	protein BRAWNIN, putative	N/A	58	0	96.6	422	8.7	1.97	4.43	9.50929e-06	0.0428869	7.152e-05	0	0	0	53.2	113.6	123	0	0	97.8	99.3	93.7
PY17X_1360400	GPI mannosyltransferase 3, putative	GPI10	55	0	91.7	402	8.6	1.95	4.42	9.6445e-06	0.043487	7.243e-05	0	0	0	105.4	59.7	110	0	0	17.4	18.2	24.4
PY17X_1142600	adenylyltransferase and sulfurtransferase UBA4, putative	UBA4	62.6	0	104.3	455	8.8	2	4.42	9.8023e-06	0.0441888	7.351e-05	0	0	0	80.8	175.2	57	0	0	13.8	50.4	23.8
PY17X_0920600	conserved Plasmodium protein, unknown function	N/A	72	0	119.9	524	9	2.04	4.42	9.84838e-06	0.0443866	7.375e-05	0	0	0	138.9	184.8	36.1	0	0	13.3	25.5	5.3
PY17X_1005300	gametocyte-specific protein, putative	N/A	56.8	0	94.7	415	8.7	1.97	4.42	9.90498e-06	0.0446319	7.406e-05	0	0	0	84.2	61.6	138.2	0	0	40.5	44.8	40.5
PY17X_1109300	conserved protein, unknown function	N/A	289.3	8.6	476.5	54.3	5.8	1.31	4.41	1.01141e-05	0.0455642	7.551e-05	0	17.2	0	610.1	369.7	449.7	7	0	86.1	84.2	87
PY17X_0509000	conserved Plasmodium protein, unknown function	N/A	196.2	487.5	1.9	0.00307	-8.3	1.89	-4.41	1.02932e-05	0.0463606	7.674e-05	0	387.2	587.9	0	5.8	0	25	12.6	0	7.1	0
PY17X_0812300	translation initiation factor SUI1, putative	N/A	1456.5	201.7	2293.1	11.4	3.5	0.8	4.41	1.03174e-05	0.0464591	7.681e-05	0	78.5	324.9	1807.6	2443.2	2628.4	11.7	5.4	50.1	81	62.3
PY17X_1363300	conserved Plasmodium protein, unknown function	N/A	327.7	53.8	510.2	9.46	3.2	0.74	4.41	1.03698e-05	0.0466848	7.708e-05	0	64.5	43.1	326	458.2	746.5	2.7	1.7	21	48.2	21.5
PY17X_0906200	conserved Plasmodium protein, unknown function	N/A	336.7	715.9	83.9	0.118	-3.1	0.7	-4.41	1.04825e-05	0.0471817	7.781e-05	0	879.7	552	107.3	52	92.5	47.4	20.5	36.1	44.3	45
PY17X_0412600	E3 ubiquitin-protein ligase, putative	N/A	80.2	1.2	132.9	107	6.7	1.53	4.4	1.08416e-05	0.0487871	8.036e-05	0	1.1	1.4	118.7	52	228	5.2	1.7	12.7	25	20
PY17X_1003700	conserved Plasmodium protein, unknown function	N/A	53.4	0	89	388	8.6	1.96	4.4	1.09312e-05	0.0491797	8.09e-05	0	0	0	72.4	121.3	73.4	0	0	1.7	5.8	2.9
PY17X_0511400	conserved Plasmodium protein, unknown function	N/A	2451	279.8	3898.6	13.9	3.8	0.86	4.39	1.11236e-05	0.0500341	8.221e-05	0	468.9	90.6	4942.8	4045	2708	87.6	33.9	86.9	92.4	87.1
PY17X_1113300	conserved Plasmodium protein, unknown function	N/A	664.1	186.2	982.8	5.28	2.4	0.55	4.39	1.11442e-05	0.0501154	8.224e-05	0	162.4	209.9	897.7	1224.5	826.1	10.4	6.2	27.7	49.3	32.2
PY17X_0209900	conserved Plasmodium protein, unknown function	N/A	55.5	0	92.5	405	8.7	1.97	4.39	1.1163e-05	0.0501889	8.226e-05	0	0	0	136.4	65.5	75.6	0	0	10	8.1	14.4
PY17X_1309600	RNA polymerase II transcription factor B subunit 5, putative	TFB5	62	0	103.4	453	8.8	2.01	4.39	1.12058e-05	0.0503701	8.246e-05	0	0	0	177.3	57.8	75	0	0	89.8	94.7	93.2
PY17X_0832100	cytochrome c oxidase subunit 6B, putative	COX6B	3240.2	755.4	4896.8	6.48	2.7	0.61	4.39	1.1229e-05	0.0504633	8.251e-05	0	849.6	661.2	6735.2	2887.9	5067.2	70.5	67.8	80	92	87.3
PY17X_0415900	conserved Plasmodium protein, unknown function	N/A	961.6	1897.6	337.7	0.178	-2.5	0.57	-4.39	1.12465e-05	0.0505306	8.252e-05	0	2284.3	1510.8	248.2	381.2	383.7	29.6	12.8	10.6	13.9	10.3
PY17X_0511200	conserved protein, unknown function	N/A	1093.9	218.2	1677.7	7.7	2.9	0.67	4.39	1.13929e-05	0.0511769	8.347e-05	0	117.2	319.1	1739.2	1757.8	1536	4.8	8.3	23.8	28.8	25.6
PY17X_0106100	DNA repair protein RAD50, putative	RAD50	1085.3	194.1	1679.5	8.66	3.1	0.71	4.38	1.16281e-05	0.0522217	8.507e-05	0	140.9	247.2	940	2474	1624.5	4.6	1	27.3	44.9	30.6
PY17X_0809100	kinesin-8X, putative	N/A	839.6	1969.6	86.3	0.0435	-4.5	1.03	-4.37	1.22516e-05	0.0550097	8.951e-05	0	1711	2228.1	86.2	157.9	14.7	28.7	20.1	9.3	22.3	3.5
PY17X_1122300	conserved Plasmodium protein, unknown function	N/A	176.1	390.9	33	0.0851	-3.6	0.81	-4.37	1.25484e-05	0.0563299	9.154e-05	0	521.6	260.2	46.3	25	27.6	60.9	14	26.3	42.8	37.2
PY17X_1364300	isocitrate dehydrogenase [NADP], mitochondrial, putative	IDH	984.1	269.1	1460.8	5.43	2.4	0.56	4.36	1.28099e-05	0.0574907	9.332e-05	0	224.8	313.4	1865.7	1388.1	1128.6	22.7	20.7	52.8	74.2	41.9
PY17X_1132200	phosphoinositide phosphatase SAC1, putative	SAC1	584.5	157.3	869.2	5.52	2.5	0.57	4.36	1.30358e-05	0.0584918	9.483e-05	0	171	143.7	726.8	1128.2	752.7	13	4.9	31.5	41.6	37.3
PY17X_1127300	conserved Plasmodium protein, unknown function	N/A	794	1572.1	275.3	0.175	-2.5	0.58	-4.35	1.33111e-05	0.0597134	9.669e-05	0	1160.4	1983.7	280.2	225.3	320.5	91.6	88.2	70.7	89.3	76.4
PY17X_0925600	GrpE protein homolog, mitochondrial, putative	MGE1	1053.2	244.7	1592.2	6.5	2.7	0.62	4.35	1.36748e-05	0.0613315	9.919e-05	0	339.8	149.5	1525	1503.6	1748.1	26.7	19.1	34.4	50.3	35.9
PY17X_1025600	conserved Plasmodium protein, unknown function	N/A	79.6	1.1	132	113	6.8	1.57	4.34	1.44336e-05	0.0647203	0.0001045	0	2.2	0	64.5	194.5	137.1	18.8	0	37.7	77.9	82.7
PY17X_0110800	transcription elongation factor SPT5, putative	SPT5	2651.8	367	4175	11.4	3.5	0.81	4.33	1.46727e-05	0.0657776	0.0001061	0	535.6	198.4	3217.4	2373.9	6933.8	14.9	4.1	45	54.7	27.8
PY17X_1028700	conserved protein, unknown function	N/A	1931.9	431.8	2932	6.8	2.8	0.64	4.33	1.48195e-05	0.0664209	0.000107	0	269.9	593.7	3823.1	2489.4	2483.4	13.5	11.1	46.1	73	44.6
PY17X_1441900	histone chaperone ASF1, putative	ASF1	2910	5256.6	1345.6	0.256	-2	0.45	-4.33	1.49792e-05	0.0671218	0.000108	0	5565.5	4947.8	1187.7	1257.2	1591.8	93	83.8	83.5	93.4	95
PY17X_1324700	thioredoxin 1, putative	TRX1	3799.9	7406.8	1395.2	0.188	-2.4	0.56	-4.32	1.56234e-05	0.0699926	0.0001125	0	8022.9	6790.7	1718	893.3	1574.3	96.8	94.2	92.1	97.3	90.3
PY17X_0818400	conserved Plasmodium protein, unknown function	N/A	8724.8	1569.8	13494.7	8.59	3.1	0.72	4.32	1.57234e-05	0.0704251	0.0001131	0	2215.4	924.3	20665.4	10404.2	9414.4	38.7	11.5	41.2	57.8	57.8
PY17X_1463900	conserved Plasmodium protein, unknown function	N/A	13941.2	2335.4	21678.5	9.28	3.2	0.75	4.31	1.59683e-05	0.0715061	0.0001147	0	1480.9	3189.8	31158.7	23488.4	10388.3	81.7	69.3	89.8	92.1	78.5
PY17X_0509600	ATP synthase-associated protein, putative	N/A	53.8	0	89.7	392	8.6	2	4.31	1.6087e-05	0.0720214	0.0001154	0	0	0	48.7	119.4	101	0	0	60.7	84.2	82.7
PY17X_1345400	mitochondrial fission 1 protein, putative	FIS1	811	139.9	1258.3	9.02	3.2	0.74	4.31	1.6183e-05	0.0724351	0.0001159	0	74.2	205.6	1344.8	868.3	1561.9	8.2	11.3	81.7	90.4	80.2
PY17X_0936700	conserved protein, unknown function	N/A	567	1317.2	66.9	0.0503	-4.3	1	-4.31	1.63831e-05	0.0733146	0.0001172	0	1124.9	1509.4	14.8	125.1	60.9	82.1	39.6	10.9	36.9	19.2
PY17X_0522900	conserved Plasmodium protein, unknown function	N/A	67.9	0.6	112.9	185	7.5	1.75	4.3	1.67462e-05	0.0749224	0.0001196	0	1.1	0	110.3	138.6	89.7	3.9	0	14.5	8.7	7.8
PY17X_1353100	AMMECR1 domain-containing protein, putative	N/A	572.4	113	878.7	7.77	3	0.69	4.3	1.71783e-05	0.0768384	0.0001225	0	144.1	81.9	1245.3	593	797.9	12.4	7.6	35.3	80.8	54.5
PY17X_0312500	conserved Plasmodium protein, unknown function	N/A	2551.2	47.3	4220.5	88.9	6.5	1.51	4.3	1.73236e-05	0.0774713	0.0001234	0	94.6	0	5067.4	4177.9	3416.1	13.7	0	76.5	93.4	79.9
PY17X_1450800	homocysteine S-methyltransferase, putative	N/A	55.8	0	93	406	8.7	2.02	4.29	1.76891e-05	0.0790879	0.0001257	0	0	0	84.7	146.3	48	0	0	27.6	51.3	9
PY17X_0617900	calcium-dependent protein kinase 4, putative	CDPK4	4124	7799.4	1673.7	0.214	-2.2	0.52	-4.29	1.76989e-05	0.0791141	0.0001257	0	9187.6	6411.2	1516.1	2115.9	1389.2	71.8	61.3	63.7	80.7	44.8
PY17X_1022200	ankyrin-repeat protein, putative	N/A	506.9	55.1	808.2	14.7	3.9	0.9	4.29	1.77366e-05	0.0792647	0.0001258	0	39.8	70.4	1110.4	1055.1	259	8.3	8.3	88.5	88.6	54.7
PY17X_0944700	DNA-directed RNA polymerase III subunit RPC8, putative	RPC25	1030	215.5	1572.9	7.3	2.9	0.67	4.29	1.79304e-05	0.0801016	0.0001268	0	244.1	186.9	1161.6	1103.2	2454	36.3	0	33.2	37.3	45.8
PY17X_1208500	roadblock/LC7 domain-containing protein, putative	N/A	2966.6	6439.4	651.5	0.101	-3.3	0.77	-4.29	1.79319e-05	0.0801016	0.0001268	0	7455.1	5423.7	285.6	558.3	1110.5	98.9	97.4	85.8	85.2	98.7
PY17X_1405900	conserved Plasmodium protein, unknown function	N/A	56.3	0	93.8	409	8.7	2.02	4.29	1.80381e-05	0.0805581	0.0001274	0	0	0	51.7	155.9	73.9	0	0	29.6	68.6	71.1
PY17X_0403200	pre-mRNA-splicing factor PRP46, putative	PRP46	87.8	0.6	146	240	7.9	1.84	4.29	1.81186e-05	0.0808996	0.0001278	0	1.1	0	165.9	52	220.1	5.8	0	39.8	31.2	51.2
PY17X_1346100	conserved Plasmodium protein, unknown function	N/A	168.5	409	8.1	0.0209	-5.6	1.3	-4.28	1.83284e-05	0.0818181	0.0001291	0	260.3	557.7	10.3	0	14.1	45.8	28.6	21	0	3.5
PY17X_0604200	AATF domain-containing protein, putative	N/A	2330.2	5182.9	428.4	0.0827	-3.6	0.84	-4.27	1.91871e-05	0.085632	0.0001349	0	3749	6616.8	156.1	392.8	736.4	20.7	23.3	26.6	63	51.1
PY17X_1105000	conserved Plasmodium protein, unknown function	N/A	1715.4	35.5	2835.3	79.6	6.3	1.48	4.27	1.93009e-05	0.0861204	0.0001356	0	71	0	1938.1	2866.7	3701.1	39	0	87.3	89	77.9
PY17X_0406600	cytochrome b-c1 complex subunit 8, putative	QCR8	4465.8	1501.7	6441.9	4.29	2.1	0.49	4.27	1.9416e-05	0.0866149	0.0001361	0	1433.6	1569.7	8246.9	5849	5229.7	84.8	78.2	87.3	90.1	93.2
PY17X_0402200	fam-b protein	N/A	263.1	8.6	432.8	49.3	5.6	1.32	4.27	1.94301e-05	0.0866582	0.0001361	0	17.2	0	520.5	452.4	325.6	21	0	68.6	75.6	57.5
PY17X_1111000	stripes inner membrane complex protein, putative	SIP	3495.2	674.4	5375.7	7.97	3	0.7	4.26	2.06166e-05	0.0919293	0.0001442	0	421.6	927.2	7365.9	5675.7	3085.5	77.1	30.3	91.3	94	81.1
PY17X_0512700	conserved Plasmodium protein, unknown function	N/A	46.2	0	77	337	8.4	1.97	4.26	2.07414e-05	0.092465	0.0001449	0	0	0	80.8	75.1	75	0	0	60.4	86.8	99
PY17X_0305800	C2 domain-containing protein 5, putative	N/A	1127.6	363.2	1637.2	4.51	2.2	0.51	4.26	2.07887e-05	0.0926554	0.000145	0	378.6	347.9	1313.7	1561.4	2036.5	12.4	0.3	44.3	53.6	46.6
PY17X_1239900	conserved Plasmodium protein, unknown function	N/A	5065.3	12462	134.1	0.0108	-6.5	1.54	-4.25	2.163e-05	0.0963833	0.0001507	0	15511.3	9412.7	1	113.6	287.8	30.2	17.9	0.8	15.8	16.4
PY17X_0510100	exported protein 3, putative	EXP3	1383.5	2722.2	491	0.18	-2.5	0.58	-4.24	2.19963e-05	0.0979937	0.000153	0	3051.1	2393.4	579.1	581.4	312.6	42.9	24.8	34.4	46.1	26.3
PY17X_1038100	WD repeat-containing protein 65, putative	WDR65	638.4	1582.1	9.3	0.00558	-7.5	1.76	-4.24	2.20626e-05	0.098267	0.0001533	0	1929.4	1234.8	1	27	0	28.2	9	3.3	0	0
PY17X_1351900	conserved protein, unknown function	N/A	53.3	0	88.8	387	8.6	2.03	4.24	2.21872e-05	0.0987997	0.0001539	0	0	0	77.3	140.5	48.5	0	0	15.7	53.8	28.4
PY17X_1354700	conserved Plasmodium protein, unknown function	N/A	98	1.6	162.3	94.6	6.6	1.55	4.24	2.25599e-05	0.100437	0.0001563	0	3.2	0	53.2	175.2	258.4	3.4	0	19.9	35.7	46.7
PY17X_0833600	CH domain-containing protein, putative	N/A	1170.4	2434.9	327.4	0.135	-2.9	0.68	-4.23	2.32879e-05	0.103654	0.0001611	0	2588.6	2281.3	447.6	159.8	374.7	51.5	57.8	39.6	50.1	45.3
PY17X_1434200	glycerol-3-phosphate dehydrogenase [NAD(+)], putative	N/A	781	1590.7	241.2	0.152	-2.7	0.64	-4.23	2.38222e-05	0.106009	0.0001646	0	1361.5	1819.9	155.1	221.4	347	84.8	65.7	61.2	77.1	54.5
PY17X_1136100	rhomboid protease ROM7, putative	ROM7	57.2	0	95.3	416	8.7	2.06	4.22	2.39307e-05	0.106468	0.0001651	0	0	0	70.9	169.4	45.7	0	0	46	69.3	21.8
PY17X_0709800	conserved protein, unknown function	N/A	662.9	171.1	990.8	5.8	2.5	0.6	4.22	2.44902e-05	0.108932	0.0001687	0	149.5	192.6	751.4	864.5	1356.5	27.8	23.8	86.3	80.4	82.8
PY17X_0515100	transcription elongation factor SPT4, putative	SPT4	770.9	172.4	1169.9	6.79	2.8	0.65	4.22	2.45115e-05	0.109002	0.0001687	0	179.6	165.3	1389.6	645	1475	73.4	23.6	67	89.1	92.9
PY17X_1405800	site-2 protease S2P, putative	S2P	45.3	0	75.6	330	8.4	1.98	4.22	2.46853e-05	0.109751	0.0001696	0	0	0	85.2	73.2	68.3	0	0	18.7	36.8	18.1
PY17X_1415300	serine/threonine protein kinase PK9, putative	N/A	266.1	530.3	90	0.17	-2.6	0.61	-4.22	2.48762e-05	0.110575	0.0001707	0	551.7	508.9	109.3	88.6	72.2	4.3	14.4	31.7	34.2	6
PY17X_0304700	conserved Plasmodium protein, unknown function	N/A	1387.2	329.2	2092.5	6.35	2.7	0.63	4.21	2.51938e-05	0.111961	0.0001727	0	371	287.5	2830.9	2233.3	1213.2	15	6.2	38.1	57.4	38
PY17X_1339100	inorganic anion antiporter, putative	N/A	1081	1989	475.7	0.239	-2.1	0.49	-4.21	2.52638e-05	0.112247	0.0001729	0	2261.7	1716.4	534.8	479.4	413	71.8	40.6	58.2	80.1	44.5
PY17X_0605800	sexual stage-specific protein G37, putative	G37	1418.5	497.8	2032.3	4.08	2	0.48	4.21	2.59374e-05	0.115214	0.0001773	0	535.6	460	2330.6	2110.1	1656.1	58.6	33.5	82.2	84	81.1
PY17X_1419600	conserved protein, unknown function	N/A	2343.6	5123.7	490.2	0.0957	-3.4	0.81	-4.2	2.63684e-05	0.117102	0.00018	0	6599	3648.4	266.9	313.8	889.9	53.4	33	26.1	47.6	49.1
PY17X_1010900	clathrin light chain, putative	CLC	258.7	6.4	426.9	64.8	6	1.44	4.19	2.76511e-05	0.122753	0.0001882	0	12.9	0	364.4	154	762.3	16.9	0	86.5	75.1	63.6
PY17X_0504500	conserved Plasmodium protein, unknown function	N/A	49.3	0	82.2	360	8.5	2.03	4.19	2.76532e-05	0.122753	0.0001882	0	0	0	52.7	69.3	124.7	0	0	22	43	34.3
PY17X_0936500	protein tyrosine phosphatase, putative	PRL	2798.7	5512	989.9	0.18	-2.5	0.59	-4.19	2.79621e-05	0.124096	0.0001901	0	5231	5793.1	737.1	768.2	1464.3	91.7	79.8	83.9	87.8	92.1
PY17X_1105900	actin-like protein, putative	ALP2b	47.4	0	79	346	8.4	2.01	4.19	2.81258e-05	0.124794	0.000191	0	0	0	85.2	50.1	101.6	0	0	24.5	21.7	17.8
PY17X_0920200	conserved Plasmodium protein, unknown function	N/A	51.4	0	85.7	375	8.5	2.04	4.19	2.85152e-05	0.126494	0.0001933	0	0	0	123.6	92.4	41.2	0	0	59.5	60.1	44.5
PY17X_0932400	peptidyl-tRNA hydrolase ICT1, putative	ICT1	46.8	0	78	340	8.4	2.01	4.18	2.86468e-05	0.127049	0.0001939	0	0	0	50.7	96.3	86.9	0	0	75	77	69
PY17X_0603000	fam-a protein	N/A	46.7	0	77.8	340	8.4	2.01	4.18	2.86986e-05	0.127249	0.0001939	0	0	0	92.1	90.5	50.8	0	0	50.1	83.4	60.9
PY17X_0303600	conserved Plasmodium protein, unknown function	N/A	216.4	490.7	33.6	0.0678	-3.9	0.93	-4.18	2.87145e-05	0.127292	0.0001939	0	479.7	501.7	43.8	46.2	10.7	37	14.1	11.2	36.6	7
PY17X_1303500	reticulocyte binding protein, putative	Py235	52.2	0	87.1	380	8.6	2.06	4.17	3.04649e-05	0.135021	0.0002055	0	0	0	38.9	130.9	91.4	0	0	3.2	9.8	5.2
PY17X_1249400	Plasmodium exported protein, unknown function	N/A	1681.7	419.4	2523.3	6.02	2.6	0.62	4.17	3.06847e-05	0.135964	0.0002067	0	322.6	516.1	3559.6	2252.6	1757.7	70.4	44.4	84.3	89.2	90.1
PY17X_0623200	tRNAHis guanylyltransferase, putative	N/A	1023.2	119.2	1625.8	13.7	3.8	0.91	4.16	3.12508e-05	0.138441	0.0002102	0	47.3	191.2	751.9	1908	2217.6	16.4	13.5	53.4	83.2	53.6
PY17X_0717800	GTP:AMP phosphotransferase, putative	GAK	648.6	129.6	994.6	7.69	2.9	0.71	4.16	3.1692e-05	0.140364	0.0002127	0	79.6	179.7	1330.5	958.8	694.6	45	24.2	55.1	74.1	79.5
PY17X_0830400	protein kinase, putative	N/A	3581.8	6153.1	1867.6	0.304	-1.7	0.41	-4.16	3.17054e-05	0.140392	0.0002127	0	5876.3	6429.9	1998.7	1819.4	1784.8	33.1	24.8	30.7	50.3	30.5
PY17X_0827500	perforin-like protein 3	PPLP3	1879.5	42	3104.6	73.8	6.2	1.49	4.16	3.21037e-05	0.142123	0.0002151	0	83.9	0	2992.4	3756.2	2565.2	11.5	0	51	67.6	41.6
PY17X_0930700	ubiquitin-protein ligase, putative	N/A	433.9	887.2	131.8	0.148	-2.8	0.66	-4.16	3.239e-05	0.143358	0.0002167	0	835.6	938.7	151.2	167.5	76.7	9.7	8.4	9.7	15.3	10.7
PY17X_1369200	N6-adenine-specific methylase, putative	N/A	810.5	233.8	1195	5.11	2.4	0.57	4.15	3.30685e-05	0.146328	0.000221	0	242	225.7	972.5	989.6	1622.9	13.2	11.5	87.3	84.5	57.6
PY17X_0624800	protein kinase, putative	N/A	723.3	1409	266.1	0.189	-2.4	0.58	-4.14	3.43155e-05	0.151812	0.000229	0	1629.3	1188.8	187.1	290.7	320.5	18.6	5.1	13.4	19.1	5.6
PY17X_0302400	condensin-2 complex subunit H2, putative	CAPH2	435.9	1014	50.4	0.049	-4.4	1.05	-4.14	3.44554e-05	0.152396	0.0002296	0	1243.2	784.9	35.5	104	11.8	34.9	7.2	5.2	27.9	2
PY17X_1459300	vacuolar-sorting protein SNF7, putative	SNF7	732.6	168.4	1108.8	6.59	2.7	0.66	4.14	3.51322e-05	0.155354	0.0002338	0	105.4	231.4	857.8	1340	1128.6	27.9	15.2	88.6	94.8	88.7
PY17X_1038700	RNA-binding protein, putative	N/A	1584	368.4	2394.4	6.5	2.7	0.65	4.13	3.55555e-05	0.157191	0.0002364	0	407.6	329.2	1529.9	1952.2	3701.1	23.4	6.1	36.6	64.9	43.8
PY17X_1142300	ribosomal protein S17, mitochondrial, putative	mtRPS17	427.1	73.3	662.9	9.01	3.2	0.77	4.12	3.71669e-05	0.164273	0.0002465	0	110.8	35.9	812	558.3	618.4	55.6	3.2	95.2	97.4	98.2
PY17X_0830000	parasitophorous vacuolar protein 5, putative	PV5	2182.6	3977.8	985.9	0.248	-2	0.49	-4.12	3.71742e-05	0.164273	0.0002465	0	3295.2	4660.3	977.4	1128.2	852.1	75.1	72.7	62.5	73.5	82.1
PY17X_1467000	ATP-dependent RNA helicase DRS1, putative	DRS1	49.1	0	81.8	358	8.5	2.06	4.11	3.88173e-05	0.171495	0.000257	0	0	0	135.4	50.1	59.8	0	0	30.2	18.1	27.8
PY17X_0406900	glutaredoxin 1, putative	GRX1	4970.4	1490.2	7290.5	4.89	2.3	0.56	4.11	3.9444e-05	0.174224	0.0002608	0	1527.1	1453.3	10387.9	5566	5917.6	73.6	43	55.2	69	78.3
PY17X_0520000	conserved Plasmodium membrane protein, unknown function	N/A	46.1	0	76.8	336	8.4	2.04	4.11	3.97781e-05	0.17566	0.0002627	0	0	0	116.2	57.8	56.4	0	0	44.5	51.9	47.4
PY17X_0912200	conserved Plasmodium protein, unknown function	N/A	156.5	383.9	4.9	0.0126	-6.3	1.54	-4.11	4.01956e-05	0.177464	0.0002651	0	243.1	524.7	8.9	5.8	0	21.5	16.9	2.9	0	0
PY17X_1103200	conserved Plasmodium protein, unknown function	N/A	54.4	0	90.6	395	8.6	2.1	4.1	4.07229e-05	0.179751	0.0002683	0	0	0	30	138.6	103.3	0	0	20.1	59.3	35.1
PY17X_1318700	conserved Plasmodium protein, unknown function	N/A	597.3	1237	170.8	0.138	-2.9	0.7	-4.1	4.11495e-05	0.181593	0.0002707	0	721.6	1752.3	177.8	130.9	203.7	21.1	17.7	15.3	23.9	20.2
PY17X_0709100	WPP motif-containing protein, putative	N/A	1113.1	28.5	1836.1	64.1	6	1.46	4.1	4.12258e-05	0.181888	0.0002709	0	57	0	1311.3	1509.4	2687.6	59.4	0	86.5	90.9	89.9
PY17X_1146500	conserved Plasmodium protein, unknown function	N/A	1137.9	128.1	1811.2	14.1	3.8	0.93	4.1	4.19037e-05	0.184837	0.000275	0	165.6	90.6	3052	1894.5	487	33.5	15.1	68.1	79.9	45.5
PY17X_1022000	serine/threonine protein phosphatase 7, putative	PP7	1387.2	451.1	2011.3	4.46	2.2	0.53	4.09	4.22658e-05	0.186392	0.000277	0	377.5	524.7	2361.6	2117.8	1554.6	9.2	6.4	36.8	53.3	25.9
PY17X_0705600	SAYSvFN domain-containing protein, putative	N/A	44	0	73.3	320	8.3	2.03	4.09	4.23579e-05	0.186756	0.0002772	0	0	0	62.5	102	55.3	0	0	54	82.3	36.1
PY17X_0933000	MFS domain-containing protein P115, putative	N/A	46	0	76.7	335	8.4	2.05	4.09	4.2494e-05	0.187314	0.0002778	0	0	0	78.8	107.8	43.4	0	0	14.8	22.1	10.8
PY17X_1351000	conserved Plasmodium protein, unknown function	N/A	546.8	118.8	832.2	7	2.8	0.69	4.09	4.2707e-05	0.18821	0.0002788	0	131.2	106.4	992.2	1051.2	453.1	30.4	9.9	81.8	81.7	70.2
PY17X_0209600	conserved Plasmodium protein, unknown function	N/A	3723.9	1231.2	5385.6	4.37	2.1	0.52	4.09	4.33344e-05	0.190931	0.0002825	0	1237.8	1224.7	4122.4	4847.9	7186.6	90	84.5	87.6	98.8	96.9
PY17X_0207800	2-C-methyl-D-erythritol 4-phosphate cytidylyltransferase, putative	IspD	957.8	24.2	1580.2	64.9	6	1.48	4.07	4.67459e-05	0.205916	0.0003044	0	48.4	0	1037.5	1020.4	2682.6	3.7	0	55.6	52.5	43.7
PY17X_1322900	hemolysin III, putative	HlyIII	571.3	1196.7	154.4	0.129	-3	0.73	-4.07	4.73101e-05	0.208354	0.0003077	0	1362.6	1030.7	193	196.4	73.9	80.4	47.1	63.8	75.8	50.3
PY17X_0623600	conserved Plasmodium protein, unknown function	N/A	829.7	185.7	1259	6.79	2.8	0.68	4.07	4.76514e-05	0.209809	0.0003095	0	109.7	261.6	970	1578.7	1228.4	12.1	4.3	40	70.9	39.3
PY17X_1324200	conserved Plasmodium protein, unknown function	N/A	633.3	1293.2	193.5	0.15	-2.7	0.67	-4.07	4.78128e-05	0.210472	0.0003101	0	785.1	1801.2	156.6	186.8	237	32	25.1	20.3	42.8	15.1
PY17X_1107500	transcription factor 25, putative	TCF25	1269.4	375.4	1865.5	4.97	2.3	0.57	4.07	4.80207e-05	0.211339	0.0003111	0	302.2	448.5	1576.7	1546	2473.8	15.6	8.8	21.8	36.7	37.2
PY17X_0933600	guanine nucleotide-exchange factor SEC12, putative	SEC12	584.2	13.4	964.6	71.1	6.2	1.51	4.06	4.81981e-05	0.212071	0.0003118	0	26.9	0	1588.5	1072.4	233	1.7	0	71.3	79.1	27.9
PY17X_1144500	conserved Plasmodium protein, unknown function	N/A	44	0	73.3	321	8.3	2.05	4.06	4.83738e-05	0.212797	0.0003126	0	0	0	107.3	59.7	53	0	0	35.6	45.1	29.4
PY17X_0910200	conserved Plasmodium protein, unknown function	N/A	9997.6	18933.7	4040.3	0.213	-2.2	0.55	-4.06	4.85146e-05	0.213367	0.0003131	0	22112.4	15754.9	5509.6	3217.1	3394.1	32.6	44.3	37.6	51.6	44.9
PY17X_0606100	conserved protein, unknown function	N/A	1213.1	215.7	1878	8.72	3.1	0.77	4.06	4.9286e-05	0.21671	0.0003175	0	97.9	333.5	1880.5	1355.4	2398.2	23.1	44.1	87.3	92.1	83.1
PY17X_1137400	conserved Plasmodium protein, unknown function	N/A	71.8	0	119.7	524	9	2.23	4.06	4.93142e-05	0.216785	0.0003175	0	0	0	248.2	92.4	18.6	0	0	3.9	4.2	4.7
PY17X_1201100	fam-a protein	N/A	54.2	135.7	0	0.0011	-9.8	2.42	-4.06	4.94666e-05	0.217406	0.000318	0	31.2	240.1	0	0	0	20.2	2	0	0	0
PY17X_1224000	conserved Plasmodium protein, unknown function	N/A	1636.5	318	2515.3	7.91	3	0.74	4.05	5.06079e-05	0.222371	0.0003247	0	262.4	373.7	2955.4	3498.2	1092.4	8.6	2.7	41.2	49.9	30
PY17X_1227600	ferlin-like protein, putative	FLP	815.9	1599.4	293.5	0.184	-2.4	0.6	-4.05	5.06346e-05	0.222438	0.0003247	0	1130.3	2068.5	366.4	261.8	252.2	7.6	9	11	12.6	9.4
PY17X_0216200	Plasmodium exported protein, unknown function	N/A	1385	2806.9	437.1	0.156	-2.7	0.66	-4.05	5.1077e-05	0.22433	0.0003271	0	3167.2	2446.6	226.5	552.6	532.1	51.6	57.5	49.6	77	70.3
PY17X_1145600	ribosomal protein L1, putative	N/A	44.2	0	73.7	322	8.3	2.06	4.05	5.2316e-05	0.229719	0.0003347	0	0	0	83.7	96.3	41.2	0	0	48.1	34.6	27.1
PY17X_0703500	ribosomal protein L21, apicoplast, putative	N/A	960.6	28	1582.3	56.3	5.8	1.44	4.04	5.29309e-05	0.232367	0.0003382	0	55.9	0	1359.5	1571	1816.4	13.8	0	83.3	81.4	58.5
PY17X_1328300	snRNA-activating protein complex subunit 3, putative	SNAPC3	43	0	71.6	313	8.3	2.05	4.04	5.44227e-05	0.238861	0.0003473	0	0	0	84.7	86.6	43.4	0	0	15.4	23.4	5.6
PY17X_1225800	AP-3 complex subunit delta, putative	N/A	1531.3	423.2	2270	5.36	2.4	0.6	4.03	5.47002e-05	0.240024	0.0003486	0	372.1	474.4	2961.8	2443.2	1405	9.3	4.5	17.9	26.6	18.3
PY17X_0417300	protein YOP1, putative	YOP1	1638.6	3599.9	331	0.092	-3.4	0.85	-4.03	5.6339e-05	0.247159	0.0003586	0	3695.3	3504.6	131	227.2	634.8	78.9	95	56.6	72.2	84.3
PY17X_1123600	EGF-like membrane protein, putative	N/A	729.8	23.1	1200.9	51.6	5.7	1.41	4.03	5.68399e-05	0.2493	0.0003613	0	46.2	0	1322.1	1110.9	1169.7	38	0	77.8	82	79.8
PY17X_1225700	plasmepsin X, putative	PMX	11182.3	3303.6	16434.9	4.97	2.3	0.58	4.02	5.7119e-05	0.250467	0.0003627	0	3739.4	2867.8	22536.1	16014.5	10754	62.5	31.8	52.6	76.1	64.8
PY17X_0313800	sugar transporter, putative	N/A	913.4	197.6	1390.7	7.04	2.8	0.7	4.02	5.7892e-05	0.253798	0.0003671	0	205.4	189.7	975	924.1	2272.9	22.4	8	53.1	61.2	36.4
PY17X_1132700	conserved Plasmodium protein, unknown function	N/A	40	0	66.6	292	8.2	2.04	4.02	5.92634e-05	0.259751	0.0003753	0	0	0	68.4	55.8	75.6	0	0	31.4	34.8	9.5
PY17X_0503600	peptidase, putative	N/A	1397.8	541	1969	3.64	1.9	0.46	4.01	5.95058e-05	0.260754	0.0003764	0	492.6	589.4	2138	2071.6	1697.3	42.1	8.7	79.8	83.6	65.9
PY17X_0408600	DNA polymerase delta small subunit, putative	N/A	1105.9	2725.1	26.5	0.00961	-6.7	1.67	-4.01	6.08879e-05	0.26675	0.0003847	0	4114.7	1335.4	0	55.8	23.7	54.2	49.1	0	39.1	19.5
PY17X_1443900	proliferating cell nuclear antigen 2, putative	PCNA2	346.3	808.6	38.1	0.0472	-4.4	1.1	-4.01	6.12493e-05	0.268272	0.0003865	0	1460.5	156.7	53.7	34.7	26	78.4	20.6	34.5	40.5	21.7
PY17X_1146400	conserved Plasmodium protein, unknown function	N/A	54.3	0	90.5	395	8.6	2.15	4.01	6.17342e-05	0.270334	0.000389	0	0	0	105.4	142.5	23.7	0	0	5.3	20	2.3
PY17X_0420500	alpha tubulin 1	N/A	1268.2	307.1	1909	6.21	2.6	0.66	4.01	6.19232e-05	0.2711	0.0003898	0	348.4	265.9	2746.7	1894.5	1085.7	24.7	20.7	66	85.9	58.8
PY17X_1413500	peptidyl-prolyl cis-trans isomerase, putative	N/A	187.5	7.6	307.6	40	5.3	1.33	4	6.25093e-05	0.273603	0.000393	0	15.1	0	340.3	304.2	278.2	22.9	0	70.8	79.6	58
PY17X_1329000	meiotic nuclear division protein 1, putative	MND1	2471.7	123.8	4036.9	32.5	5	1.26	4	6.33866e-05	0.27738	0.000398	0	242	5.7	3918.1	3671.5	4521	54.5	25.4	87.7	96.4	87.2
PY17X_0503500	serine/threonine protein phosphatase 8, putative	PPP8	3326.5	823.2	4995.3	6.07	2.6	0.65	4	6.42011e-05	0.28088	0.0004026	0	571.1	1075.2	7270.4	4166.3	3549.3	11.5	7	9.1	23	8
PY17X_0203000	early transcribed membrane protein	ETRAMP	11538.8	20149.8	5798.1	0.288	-1.8	0.45	-4	6.43481e-05	0.281407	0.0004026	0	19007.6	21292.1	5116.1	5296.5	6981.8	85.9	86.1	77.3	91.6	74.2
PY17X_1319200	calcineurin subunit B, putative	CNB	956.5	1915.8	317.1	0.166	-2.6	0.65	-4	6.43511e-05	0.281407	0.0004026	0	1497	2334.5	412.6	188.7	349.9	67.9	37.1	63.8	74.9	86.8
PY17X_1115200	tRNA Phenylalanine	N/A	45	0	75	328	8.4	2.09	3.99	6.54012e-05	0.285934	0.0004086	0	0	0	117.2	69.3	38.4	0	0	96.9	98.4	95.1
PY17X_1306800	DEAD/DEAH box helicase, putative	N/A	43.3	0	72.2	316	8.3	2.08	3.99	6.58143e-05	0.287674	0.0004107	0	0	0	108.8	65.5	42.3	0	0	12.5	11.7	3.7
PY17X_0513800	conserved Plasmodium protein, unknown function	N/A	3802.4	1508.7	5331.5	3.53	1.8	0.46	3.99	6.60592e-05	0.288679	0.0004117	0	1549.7	1467.7	6449.1	4749.7	4795.8	87.8	58.8	82.4	86.7	83
PY17X_1413700	TMEM238 domain-containing protein, putative	N/A	47.3	0	78.8	344	8.4	2.11	3.99	6.6292e-05	0.28963	0.0004127	0	0	0	31.5	84.7	120.2	0	0	4.9	14.6	6.7
PY17X_0616200	conserved Plasmodium protein, unknown function	N/A	47.7	0	79.5	347	8.4	2.12	3.98	6.75709e-05	0.29515	0.0004201	0	0	0	124.6	82.8	31	0	0	51	58.1	14.6
PY17X_1408700	conserved Plasmodium protein, unknown function	N/A	51	0	85	371	8.5	2.14	3.98	6.87661e-05	0.300301	0.000427	0	0	0	114.7	115.5	24.8	0	0	47.4	72.2	22.2
PY17X_1361500	DNA-directed RNA polymerases I, II, and III subunit RPABC4, putative	RPB12	2111.8	411.4	3245.3	7.89	3	0.75	3.98	6.90321e-05	0.301394	0.0004282	0	207.6	615.2	2787.5	2318	4630.4	86.5	97.2	98.6	99	99.8
PY17X_0904300	PH-like domain-containing protein, putative	N/A	7322.1	2493.9	10540.9	4.23	2.1	0.52	3.98	6.9773e-05	0.304559	0.0004322	0	2025.1	2962.7	8291.2	10075	13256.5	74.6	64.3	75.4	79.5	64.1
PY17X_0721800	apical merozoite protein, putative	N/A	47.8	0	79.7	347	8.4	2.12	3.98	7.00573e-05	0.30573	0.0004335	0	0	0	36.9	142.5	59.8	0	0	83.2	45.8	43.5
PY17X_0922500	conserved Plasmodium protein, unknown function	N/A	2961.6	667.2	4491.3	6.73	2.8	0.69	3.97	7.03904e-05	0.307113	0.000435	0	584	750.4	2409.8	3904.5	7159.5	57.1	25.4	75.3	85.7	59.9
PY17X_1014300	voltage-dependent anion-selective channel protein, putative	N/A	621.3	207.1	897.4	4.34	2.1	0.53	3.97	7.11013e-05	0.310144	0.0004388	0	165.6	248.7	936.6	814.4	941.2	31.3	13.3	56.9	60.3	51.3
PY17X_0821000	RNA-binding protein musashi, putative	HoMu	622.8	183.2	915.9	5	2.3	0.59	3.97	7.21003e-05	0.314429	0.0004445	0	153.8	212.7	852.4	708.5	1186.7	45.3	11	89.9	95.7	82.2
PY17X_1127000	pyruvate kinase, putative	N/A	5211.3	9673.1	2236.8	0.231	-2.1	0.53	-3.97	7.33848e-05	0.319958	0.0004518	0	11404.1	7942.1	1881.5	1896.4	2932.5	63.7	58.4	62.8	74.8	63.1
PY17X_1115700	conserved Plasmodium protein, unknown function	N/A	690.5	1454.6	181.2	0.124	-3	0.76	-3.96	7.36707e-05	0.321131	0.0004531	0	2153.1	756.1	149.7	252.2	141.6	62.5	11	12	42	33.3
PY17X_0836100	adenylate kinase-like protein 2, putative	AKLP2	816.4	1737	202.7	0.117	-3.1	0.78	-3.96	7.38346e-05	0.321771	0.0004535	0	1918.6	1555.4	84.2	202.2	321.6	79	48.2	37.2	73.5	31.6
PY17X_0918000	conserved Plasmodium protein, unknown function	N/A	49	0	81.6	356	8.5	2.14	3.96	7.48537e-05	0.326137	0.0004592	0	0	0	31.5	146.3	67.1	0	0	6.4	43.4	18.5
PY17X_0709000	ribosomal protein L4, mitochondrial, putative	N/A	409.1	109.4	608.9	5.56	2.5	0.63	3.95	7.66509e-05	0.333891	0.0004697	0	126.9	92	796.7	454.4	575.6	11.2	7.4	46.5	62.6	58.6
PY17X_1331850	conserved Plasmodium protein, unknown function	N/A	43.3	0	72.2	315	8.3	2.1	3.95	7.74456e-05	0.337276	0.0004736	0	0	0	67	111.7	37.8	0	0	90.5	83.8	42.2
PY17X_1467100	conserved Plasmodium protein, unknown function	N/A	354.5	10.8	583.7	53.6	5.7	1.45	3.95	7.74835e-05	0.337363	0.0004736	0	21.5	0	215.7	589.1	946.3	2.4	0	36	71.5	46.8
PY17X_1231300	cyclin-like protein, putative	N/A	2625.4	439.2	4082.9	9.29	3.2	0.81	3.95	7.82922e-05	0.340806	0.000478	0	670	208.4	6515.6	3099.7	2633.5	25.1	6.3	33.5	50.1	38.6
PY17X_0107300	RING zinc finger protein, putative	N/A	1101.6	293.6	1640.3	5.59	2.5	0.63	3.95	7.87361e-05	0.342659	0.0004801	0	173.1	414	1654.5	1644.2	1622.3	34.8	18	70.1	62.8	63.2
PY17X_1451900	splicing factor 3B subunit 3, putative	SF3B3	1168.2	339.3	1720.8	5.08	2.3	0.6	3.93	8.31975e-05	0.361992	0.0005067	0	256	422.6	2263.6	1586.4	1312.5	11.7	8.7	34.8	39	34.4
PY17X_1120900	conserved Plasmodium protein, unknown function	N/A	507.8	939.1	220.2	0.234	-2.1	0.53	-3.93	8.50439e-05	0.369941	0.0005171	0	953.9	924.3	250.1	236.8	173.8	78.6	39.7	82.1	95.7	74.9
PY17X_0837800	mitochondrial-processing peptidase subunit beta, putative	QCR1	1455.9	461.5	2118.7	4.59	2.2	0.56	3.93	8.51052e-05	0.370123	0.0005171	0	332.3	590.8	2150.8	1765.5	2439.9	30.5	24.7	50.9	67.7	48.2
PY17X_0612400	heat shock protein DNAJ homologue Pfj4, putative	N/A	2215.8	4393.1	764.3	0.174	-2.5	0.64	-3.93	8.57986e-05	0.373052	0.0005207	0	3966.3	4819.9	736.6	435.1	1121.2	91.5	76.1	91.1	77.1	76.9
PY17X_0615600	conserved Plasmodium protein, unknown function	N/A	3547.1	543	5549.9	10.2	3.4	0.85	3.93	8.60671e-05	0.374134	0.0005217	0	771.1	314.8	10142.6	3719.6	2787.5	77.8	57.3	77.8	86.7	76.3
PY17X_0506900	deoxyribose-phosphate aldolase, putative	DPA	551.2	194.5	789.1	4.05	2	0.51	3.92	8.70204e-05	0.378191	0.0005264	0	219.4	169.6	872.1	722	773.1	29.8	20.3	88.3	91.8	81.9
PY17X_1405100	DNA-directed RNA polymerase II subunit RPB11, putative	RPB11	46.5	0	77.5	339	8.4	2.14	3.92	8.70521e-05	0.378241	0.0005264	0	0	0	48.7	40.4	143.3	0	0	85.1	72	76.7
PY17X_1242700	mitochondrial import receptor subunit TOM22, putative	TOM22	983.9	118.7	1560.8	13.2	3.7	0.95	3.92	8.91205e-05	0.387139	0.0005383	0	29	208.4	1972.6	1214.9	1494.8	6.1	18.2	64.3	87.8	75.8
PY17X_0826700	phosphoglycerate kinase, putative	PGK	3609.7	6537	1658.2	0.254	-2	0.51	-3.92	8.99625e-05	0.390707	0.0005428	0	6858.2	6215.7	2169.1	1341.9	1463.7	63.2	72.3	64.4	80.1	61.4
PY17X_1446200	conserved protein, unknown function	N/A	2397.6	656.2	3558.5	5.42	2.4	0.62	3.91	9.1719e-05	0.398244	0.0005527	0	470	842.4	2290.7	3969.9	4414.9	36.8	24.2	70.5	73.3	42.2
PY17X_1104200	actin-depolymerizing factor 1, putative	ADF1	2475.9	956.3	3489	3.65	1.9	0.48	3.91	9.34779e-05	0.405788	0.0005626	0	1116.3	796.4	3603	3028.5	3835.4	63.1	57.8	68.4	80	79.6
PY17X_0812400	proteasome activator 28, putative	PA28	434.6	124.3	641.5	5.15	2.4	0.61	3.91	9.37648e-05	0.406939	0.0005637	0	158.1	90.6	718.9	554.5	651.2	19.8	0.4	64.1	66.7	58.8
PY17X_1434700	perforin-like protein 2	PPLP2	2224.5	3906.8	1103	0.282	-1.8	0.47	-3.9	9.42812e-05	0.409086	0.0005661	0	4451.3	3362.3	1163.6	1191.7	953.6	57.6	41.7	57	62.1	35.4
PY17X_0711000	Snf2-related CBP activator, putative	SRCAP	903.9	278.4	1320.8	4.75	2.2	0.58	3.9	9.52713e-05	0.413287	0.0005714	0	272.1	284.6	1235.9	939.5	1787.1	11.5	5.2	15.5	27.8	34.1
PY17X_0941000	succinate--CoA ligase [ADP-forming] subunit alpha, putative	N/A	5809	1054.9	8978.4	8.51	3.1	0.79	3.89	9.96027e-05	0.431977	0.0005967	1	479.7	1630.1	13415.2	7716.5	5803.6	56.7	24.7	76.2	84.4	76.7
PY17X_1345600	conserved Plasmodium protein, unknown function	N/A	49.6	0	82.6	362	8.5	2.19	3.88	0.000103615	0.449194	0.0006193	1	0	0	31	52	164.8	0	0	6.4	12.4	22.9
PY17X_1435200	multiple RNA-binding domain-containing protein 1, putative	MRD1	1282.2	350.5	1903.3	5.43	2.4	0.63	3.88	0.00010362	0.449194	0.0006193	1	291.4	409.7	1941.6	1164.8	2603.6	18.1	10.5	43.5	67.2	35.2
PY17X_0310100	SRR1-like protein	N/A	51.7	0	86.1	375	8.6	2.2	3.88	0.000104345	0.452229	0.0006229	1	0	0	59.1	173.3	26	0	0	33.1	79.4	11.8
PY17X_1229000	peptidyl-prolyl cis-trans isomerase, putative	CYP24	450.1	27	732.2	27.4	4.8	1.23	3.88	0.000106623	0.461999	0.0006357	1	2.2	51.7	448.6	750.9	997.1	0	9.2	73.2	94.8	65.1
PY17X_0611100	zinc finger protein, putative	N/A	4307.2	526.3	6827.7	13	3.7	0.95	3.87	0.000106748	0.462434	0.0006357	1	285	767.6	10205.2	8569.4	1708.6	27.6	8	67	75.9	48.7
PY17X_1433700	conserved Plasmodium protein, unknown function	N/A	448.3	1113	5.1	0.00427	-7.9	2.04	-3.86	0.000113117	0.489911	0.0006729	1	1308.8	917.1	0	15.4	0	46.9	11.5	0	4.4	0
PY17X_0707500	alpha/beta hydrolase, putative	N/A	641.9	1291.7	208.7	0.162	-2.6	0.68	-3.86	0.000113929	0.493313	0.0006764	1	1250.8	1332.6	295.9	111.7	218.4	49.5	34.1	51.5	36.5	37.9
PY17X_1455600	sphingomyelin phosphodiesterase, putative	N/A	429.2	876.3	131.2	0.15	-2.7	0.71	-3.86	0.000113967	0.493363	0.0006764	1	904.5	848.1	79.3	111.7	202.6	67.2	20.3	15.6	28.7	56.6
PY17X_1309800	replication factor A protein 3, putative	RPA3	2230	4211.8	908.8	0.216	-2.2	0.57	-3.85	0.000117091	0.506771	0.0006941	1	4543.8	3879.8	1006.5	569.9	1150	95.3	87.2	94.8	97.7	96.8
PY17X_0104000	AT-rich interactive domain-containing protein, putative	N/A	79.8	177.5	14.6	0.0832	-3.6	0.93	-3.85	0.000118469	0.512617	0.0007014	1	158.1	196.9	10.8	11.6	21.4	4.2	2.2	1.9	2.5	2.5
PY17X_0927600	conserved Plasmodium protein, unknown function	N/A	537.5	19.9	882.5	44	5.5	1.42	3.85	0.000118833	0.51407	0.0007028	1	39.8	0	647	1024.3	976.2	4.6	0	85.1	92.8	74.3
PY17X_1326200	exonuclease V, mitochondrial, putative	N/A	430.5	982.4	62.6	0.0636	-4	1.03	-3.84	0.000120907	0.522923	0.0007142	1	581.8	1382.9	100.5	73.2	14.1	77.5	51.2	33.4	72.9	0
PY17X_1231800	lysine-specific histone demethylase, putative	LSD2	4192.9	89.2	6928.7	77.5	6.3	1.63	3.84	0.000121496	0.52535	0.0007169	1	178.5	0	4117.5	6251.4	10417.1	3.3	0	16.3	34	29.6
PY17X_0703400	conserved Plasmodium protein, unknown function	N/A	1198.3	158.2	1891.7	12	3.6	0.93	3.84	0.000123845	0.535384	0.0007299	1	37.6	278.9	1961.3	1796.3	1917.4	4.6	5.2	28.7	52.8	41.9
PY17X_1214000	hypoxanthine-guanine phosphoribosyltransferase, putative	HGPRT	3797.1	8000	995.2	0.124	-3	0.78	-3.84	0.000124268	0.537086	0.0007315	1	7218.5	8781.6	359	1078.2	1548.4	86.2	91.1	78	90.8	89.4
PY17X_0419700	prefoldin subunit 4, putative	N/A	37.7	0	62.8	275	8.1	2.11	3.84	0.000125214	0.541048	0.0007362	1	0	0	49.7	46.2	92.5	0	0	70.4	86.4	78.5
PY17X_0922000	ATP-dependent 6-phosphofructokinase, putative	PFK11	3541.6	81.8	5848.2	71.4	6.2	1.61	3.83	0.000127599	0.551226	0.0007494	1	163.5	0	7919.9	3864	5760.7	4.8	0	16.9	31.9	12.1
PY17X_0807700	AAA family ATPase, putative	N/A	36.8	0	61.3	267	8.1	2.11	3.83	0.00013013	0.562033	0.0007634	1	0	0	43.3	84.7	55.9	0	0	15.4	36.9	22.9
PY17X_0215900	IMP1-like protein, putative	IMP2	890.2	205.4	1346.7	6.56	2.7	0.71	3.82	0.000130837	0.564919	0.0007659	1	226.9	184	2077.5	710.4	1252.1	55	26.7	63	80.6	69.6
PY17X_0846001	fam-a protein	N/A	37.2	0	61.9	270	8.1	2.11	3.82	0.000130859	0.564919	0.0007659	1	0	0	58.6	86.6	40.6	36.6	0	31.9	34.4	23.9
PY17X_1356600	phosphoinositide-binding protein PH2, putative	PH2	185	6.4	304	46.1	5.5	1.45	3.82	0.000133477	0.576085	0.0007803	1	12.9	0	266.9	514.1	130.9	8.3	0	36.9	59.9	35.5
PY17X_0502800	myosin essential light chain ELC, putative	ELC	1222.8	488.4	1712.4	3.51	1.8	0.47	3.82	0.000134119	0.578722	0.0007832	1	463.5	513.2	1591.5	1521	2024.6	87.2	53.2	69.2	82.7	85.9
PY17X_1132000	conserved Plasmodium protein, unknown function	N/A	43	0	71.8	314	8.3	2.17	3.82	0.00013446	0.579993	0.0007835	1	0	0	133	36.6	45.7	0	0	23.7	30	12.6
PY17X_1436000	thrombospondin-related apical membrane protein	TRAMP	36.4	0	60.6	264	8	2.11	3.82	0.000134476	0.579993	0.0007835	1	0	0	44.3	82.8	54.7	0	0	21.2	55.2	39.6
PY17X_1213300	DNA repair protein RAD23, putative	RAD23	49.7	0.6	82.5	135	7.1	1.86	3.82	0.00013574	0.585311	0.0007899	1	1.1	0	99.5	98.2	49.7	10.1	0	24.7	38.3	29.9
PY17X_1102700	chromatin assembly factor 1 subunit A, putative	CAF1A	2373	4297.9	1089.8	0.254	-2	0.52	-3.82	0.000136153	0.586956	0.0007914	1	4950.3	3645.5	1350.7	1070.5	848.1	48.1	28.5	42.4	42.8	35.4
PY17X_0809800	cleavage and polyadenylation specificity factor, putative	N/A	36.4	0	60.7	265	8.1	2.11	3.81	0.00013636	0.587711	0.0007917	1	0	0	39.9	65.5	76.7	0	0	2.3	20.1	8.9
PY17X_0712400	BEM46-like protein	PBLP	5026.5	1746.7	7213.1	4.13	2	0.54	3.81	0.000136692	0.589006	0.0007928	1	2074.6	1418.8	8356.2	8095.8	5187.4	73.4	76.2	65.6	76.1	80.6
PY17X_1348600	transcriptional regulatory protein sir2a	Sir2A	1849.8	224.5	2933.2	13.1	3.7	0.97	3.81	0.000137516	0.592419	0.0007964	1	45.2	403.9	3153.9	3128.6	2517.2	8.8	38.5	79.3	79.4	93
PY17X_1113800	conserved protein, unknown function	N/A	388.6	105.6	577.3	5.48	2.5	0.64	3.81	0.000137634	0.592788	0.0007964	1	68.8	142.3	587	589.1	555.8	23.6	9.6	89.5	96.1	76.6
PY17X_1228800	alpha/beta hydrolase, putative	N/A	1760.1	263.5	2757.8	10.5	3.4	0.89	3.81	0.000138192	0.595056	0.0007987	1	78.5	448.5	3686.2	2217.9	2369.4	30.2	21.8	79.7	75.9	75
PY17X_0202900	Plasmodium exported protein, unknown function	N/A	524.6	1148.2	108.9	0.0944	-3.4	0.89	-3.81	0.000139415	0.600183	0.0008049	1	903.4	1392.9	33	161.7	132	55.5	76.5	38.8	75.1	76.2
PY17X_0837700	gamma-tubulin complex component, putative	N/A	708.7	1505.8	177.3	0.118	-3.1	0.81	-3.81	0.000140171	0.603298	0.0008083	1	2340.2	671.3	181.2	119.4	231.4	29.3	9.8	15.3	20.8	19.5
PY17X_0303100	hexose transporter	HT1	4924.6	8371	2627	0.314	-1.7	0.44	-3.81	0.000140652	0.605227	0.0008102	1	7922.9	8819	2496.5	3053.5	2331	79.6	62.9	76	82.7	65.3
PY17X_1043000	fam-a protein	N/A	795.7	174.1	1210.1	6.95	2.8	0.74	3.8	0.000141857	0.610271	0.0008162	1	178.5	169.6	1958.8	1047.4	624.1	53.9	19.6	85.1	89.8	94
PY17X_1216500	protein KIC8, putative	N/A	3218.4	259.2	5191.1	20	4.3	1.14	3.8	0.00014365	0.617837	0.0008256	1	492.6	25.9	6891.3	3973.8	4708.3	10.9	1.1	23.9	40.6	20.1
PY17X_1320200	U1 snRNP-associated protein, putative	N/A	516.7	971.5	213.5	0.22	-2.2	0.58	-3.8	0.000144253	0.620288	0.0008281	1	958.2	984.7	149.7	238.7	252.2	70.7	52.8	71.4	79.4	50
PY17X_1218700	translation machinery-associated protein 7, putative	TMA7	2504.9	849.1	3608.7	4.25	2.1	0.55	3.8	0.000145626	0.626048	0.0008351	1	766.8	931.5	4736.5	2514.4	3575.2	99.2	96.2	99.2	99.8	99.9
PY17X_1024400	surface protein P113, putative	P113	2199.2	262	3490.7	13.3	3.7	0.98	3.8	0.000146869	0.631242	0.0008412	1	463.5	60.4	5051.1	3280.7	2140.3	18.5	5.9	24.5	30.2	25.6
PY17X_1365500	conserved Plasmodium protein, unknown function	N/A	276.4	568.1	81.9	0.143	-2.8	0.74	-3.79	0.000147763	0.634936	0.0008454	1	625.9	510.3	44.3	111.7	89.7	54.5	47	51.1	69.4	71.6
PY17X_1306500	OST-HTH associated domain protein, putative	N/A	224.1	532.2	18.7	0.0355	-4.8	1.27	-3.79	0.000148123	0.636334	0.0008465	1	143	921.4	38.9	11.6	5.6	21.6	17	13.3	9.4	6.7
PY17X_0911800	conserved protein, unknown function	N/A	39.5	0	65.8	288	8.2	2.15	3.79	0.000148544	0.637995	0.000848	1	0	0	111.8	40.4	45.1	0	0	46	66	78.7
PY17X_0905400	conserved Plasmodium protein, unknown function	N/A	35.4	0	59	258	8	2.11	3.79	0.000150014	0.64416	0.0008554	1	0	0	44.8	53.9	78.4	0	0	23.1	22.5	31.3
PY17X_1465200	conserved Plasmodium protein, unknown function	N/A	45.2	0	75.4	330	8.4	2.21	3.79	0.000151126	0.648786	0.0008608	1	0	0	147.2	50.1	28.8	0	0	21	27.9	16.9
PY17X_0605400	conserved Plasmodium protein, unknown function	N/A	380.9	906.5	30.5	0.0336	-4.9	1.29	-3.78	0.000154492	0.66308	0.000879	1	707.6	1105.4	55.1	34.7	1.7	86.8	53.3	38.2	52.4	38.1
PY17X_1111200	topoisomerase I, putative	N/A	590.4	1166.8	206.1	0.177	-2.5	0.66	-3.78	0.000155304	0.666411	0.0008826	1	1553	780.6	151.7	206	260.7	51.5	17.9	30.7	40.4	40.7
PY17X_1020840	small nucleolar RNA snoR29	N/A	42.7	0	71.3	311	8.3	2.19	3.78	0.000156808	0.672707	0.0008902	1	0	0	87.2	104	22.6	0	0	98.7	98.6	96.3
PY17X_0931800	insulinase, putative	N/A	2312	957.1	3215.2	3.36	1.7	0.46	3.77	0.000160837	0.68983	0.000912	1	1073.3	840.9	3398.1	3494.4	2753.1	25.9	9.4	36.7	53.3	34.9
PY17X_0819800	conserved Plasmodium protein, unknown function	N/A	450	16.1	739.2	45.4	5.5	1.46	3.77	0.000161599	0.692938	0.0009153	1	32.3	0	771.6	1105.1	340.8	9.8	0	71.6	67.9	39.3
PY17X_0932900	ubiquitin carboxyl-terminal hydrolase UCH54, putative	UCH54	159.4	310.6	58.5	0.188	-2.4	0.64	-3.77	0.000162086	0.694862	0.000917	1	297.9	323.4	57.1	59.7	58.7	36.1	10.4	27.8	30.6	33.4
PY17X_1036400	conserved Plasmodium protein, unknown function	N/A	37.4	0	62.4	273	8.1	2.15	3.77	0.000162488	0.696425	0.0009183	1	0	0	98.5	38.5	50.2	0	0	43.4	36.6	30.1
PY17X_1323300	LCCL domain-containing protein	CCP2	10088.9	2124	15398.9	7.25	2.9	0.76	3.77	0.000165377	0.70864	0.0009336	1	2386.4	1861.6	15347.9	24693.7	6155.1	34.3	20	33.3	40.5	19.2
PY17X_0303200	3'-5' exonuclease, putative	N/A	43.5	0	72.5	316	8.3	2.21	3.76	0.000169063	0.724266	0.0009533	1	0	0	97	100.1	20.3	0	0	32.7	46	20.7
PY17X_0517500	conserved protein, unknown function	N/A	40.5	0	67.6	295	8.2	2.18	3.76	0.000169765	0.727104	0.0009562	1	0	0	68.9	107.8	26	0	0	23.9	30.4	0
PY17X_0921800	Fe-S cluster assembly factor HCF101, putative	mHCF101	230.9	9.3	378.6	41.2	5.4	1.43	3.76	0.000172279	0.737697	0.0009693	1	0	18.7	413.1	439	283.8	0	0	68.3	72.6	49.4
PY17X_1220300	pseudo protein kinase 1	pPK1	802.8	105.8	1267.4	12	3.6	0.95	3.76	0.000172847	0.739956	0.0009715	1	24.7	186.9	1368.9	1076.2	1357.1	22.5	15.7	38.7	57.7	41.3
PY17X_1333200	conserved oligomeric Golgi complex subunit 6, putative	COG6	39.5	0	65.9	288	8.2	2.18	3.75	0.000173361	0.741984	0.0009733	1	0	0	105.9	63.5	28.2	0	0	15.9	25	7.3
PY17X_1336300	leucine-rich repeat protein	LRR14.1	295.5	624.9	75.9	0.121	-3	0.81	-3.75	0.000175988	0.753052	0.0009869	1	467.8	782	94.5	98.2	35	58.1	38.9	67	58.1	44.7
PY17X_0926700	RAP protein, putative	N/A	720.3	25.8	1183.3	45.6	5.5	1.47	3.75	0.000178159	0.762163	0.000998	1	51.6	0	862.2	1742.4	945.2	9.3	0	39.1	71.6	44.5
PY17X_0516000	ookinete surface protein P25	P25	149955	40630.4	222838	5.48	2.5	0.66	3.74	0.000181974	0.778302	0.001018	1	31558.2	49702.7	328938	213277	126301	84	88	77.6	85.9	87.8
PY17X_0805600	conserved Plasmodium protein, unknown function	N/A	45.3	0	75.5	329	8.4	2.24	3.74	0.000187137	0.800197	0.001046	1	0	0	42.3	155.9	28.2	0	0	3.9	18.9	8.9
PY17X_1365300	6-cysteine protein P48/45, putative	P48/45	1405.2	3433.9	52.7	0.0152	-6	1.62	-3.73	0.000188431	0.805544	0.001052	1	3268.3	3599.5	0.5	142.5	15.2	88.6	73.8	0	47.6	10.2
PY17X_0313300	conserved Plasmodium protein, unknown function	N/A	732.6	170.2	1107.6	6.51	2.7	0.72	3.73	0.000188769	0.806799	0.001053	1	167.8	172.5	742.6	735.5	1844.6	13.3	3.1	14.4	21.7	15.4
PY17X_0508400	dynein heavy chain, putative	N/A	2403	4862.8	763.1	0.157	-2.7	0.72	-3.73	0.000189692	0.810554	0.001057	1	4100.7	5624.9	442.7	564.1	1282.6	13.9	8.8	8.3	10.1	6.9
PY17X_0834300	leucine-rich repeat protein	LRR8	446.7	954.2	108.3	0.113	-3.1	0.84	-3.73	0.000191419	0.817743	0.001065	1	1112	796.4	151.2	134.8	38.9	53.2	28.4	17.5	28	22.1
PY17X_1331800	cyclin 1, putative	N/A	36.3	0	60.5	264	8	2.16	3.73	0.000192107	0.820489	0.001068	1	0	0	38.4	96.3	46.8	0	0	19.1	52.2	32.8
PY17X_1327900	ubiquitin carboxyl-terminal hydrolase isozyme L3, putative	UCHL3	651.3	24.8	1069.1	43	5.4	1.46	3.73	0.000193821	0.827614	0.001076	1	49.5	0	1465.4	877.9	863.9	24.8	0	59.8	84	64.9
PY17X_0717100	armadillo-domain containing rhoptry protein, putative	ARO	3988.4	1365	5737.4	4.2	2.1	0.56	3.73	0.000194401	0.829898	0.001078	1	1827.2	902.7	5576	5793.2	5843.1	75.6	35	81.3	85	72.7
PY17X_0513600	ribosome biogenesis protein RPF2, putative	N/A	1500.5	498	2168.8	4.36	2.1	0.57	3.73	0.000194492	0.830093	0.001078	1	363.5	632.5	1878.5	1917.6	2710.2	31	42.1	46.6	57.7	51.5
PY17X_0605700	eukaryotic translation initiation factor 5A, putative	EIF5A	1448	2865.2	503.2	0.176	-2.5	0.67	-3.73	0.000195036	0.832217	0.001079	1	2175.6	3554.9	364.9	367.7	777	86.8	93.9	96	85.6	86.1
PY17X_1212500	conserved Plasmodium protein, unknown function	N/A	164.3	373.2	25	0.0667	-3.9	1.05	-3.72	0.000195536	0.834155	0.00108	1	114	632.5	17.2	30.8	27.1	25.2	28.2	15.6	32.3	13
PY17X_1418600	structural maintenance of chromosomes protein 2, putative	SMC2	1515.4	3028.8	506.5	0.167	-2.6	0.69	-3.72	0.000195596	0.834216	0.00108	1	3330.7	2726.9	310.7	379.3	829.5	49.5	22.4	12.7	31.5	53.8
PY17X_1465100	leucine-rich repeat protein	LRR12	34.8	0	58	253	8	2.14	3.72	0.000196251	0.836816	0.001083	1	0	0	35	65.5	73.4	0	0	5.8	15	9.5
PY17X_0938900	actin-like protein, putative	N/A	434.6	135	634.4	4.71	2.2	0.6	3.72	0.000199317	0.849688	0.001098	1	98.9	171.1	682.5	673.8	546.8	12.1	10.9	50.8	60.5	49.4
PY17X_1316000	ubiquitin-protein ligase, putative	N/A	38.9	0	64.9	283	8.1	2.19	3.72	0.000202281	0.862124	0.001113	1	0	0	54.2	111.7	28.8	0	0	11.4	26.4	16.4
PY17X_1003600	6-cysteine protein P52	P52	37.4	0	62.4	272	8.1	2.18	3.72	0.000202488	0.862799	0.001113	1	0	0	46.3	105.9	35	0	0	23.5	34.4	25.7
PY17X_1330700	DNA polymerase alpha subunit B, putative	N/A	297.3	724.9	12.3	0.0165	-5.9	1.59	-3.71	0.000203317	0.86613	0.001117	1	698	751.8	0	25	11.8	56.1	27.7	0	19.1	9
PY17X_1414700	transmembrane emp24 domain-containing protein, putative	N/A	878.4	346.4	1233.1	3.56	1.8	0.49	3.71	0.000206175	0.878099	0.001131	1	333.4	359.4	1169.5	1057	1472.8	55.9	50.6	65.2	74.3	66.1
PY17X_1451600	conserved Plasmodium protein, unknown function	N/A	215.4	10.2	352.2	34	5.1	1.37	3.71	0.000208113	0.886145	0.001141	1	20.4	0	352.1	344.6	360	15	0	36.1	58.6	46.6
PY17X_0109300	zinc transporter ZIP1, putative	ZIP1	1009.2	117	1604	13.7	3.8	1.02	3.71	0.000210476	0.895994	0.001152	1	26.9	207	2358.1	1596.1	857.7	9.7	14.4	77.1	85	74.3
PY17X_1344500	conserved Plasmodium protein, unknown function	N/A	90.9	3.8	149.1	38.2	5.3	1.42	3.71	0.000210891	0.89755	0.001153	1	7.5	0	204.8	142.5	99.9	3.2	1.1	23.1	26.7	14.5
PY17X_1026900	conserved Plasmodium protein, unknown function	N/A	33.2	0	55.3	241	7.9	2.14	3.71	0.000211221	0.898746	0.001154	1	0	0	51.7	71.2	42.9	0	0	82.7	61.7	23.2
PY17X_1468000	fam-b protein	N/A	34.4	0	57.3	251	8	2.15	3.7	0.000215031	0.914744	0.001174	1	0	0	81.2	53.9	36.7	0	0	45.4	43.7	37.4
PY17X_0817700	elongation factor, putative	N/A	420.6	49.7	668	13.4	3.7	1.01	3.7	0.000218373	0.928741	0.00119	1	89.3	10.1	734.2	654.6	615.1	64.7	21.3	69	86.9	92.1
PY17X_1243900	NIMA related kinase 2	NEK2	1852.8	244.7	2924.9	12	3.6	0.97	3.7	0.000218426	0.928749	0.00119	1	53.8	435.6	3814.2	2200.6	2759.9	16.7	34.4	80.7	81.9	81.9
PY17X_1339600	conserved Plasmodium protein, unknown function	N/A	1316.8	431.5	1907.1	4.42	2.1	0.58	3.69	0.000221156	0.940133	0.001203	1	438.8	424.1	1817.5	2618.4	1285.4	27.9	7.6	59.8	72.6	32.8
PY17X_0825500	RAP protein, putative	N/A	378	100	563.4	5.64	2.5	0.68	3.69	0.00022151	0.941417	0.001204	1	67.8	132.2	655.4	616.1	418.7	11.1	4.1	57.8	61.6	45.6
PY17X_0706800	3'-5' exonuclease, putative	N/A	2892	73.3	4771.1	65.2	6	1.63	3.69	0.000225434	0.95787	0.001224	1	0	146.6	3477.4	4566.8	6269.1	0	10.7	43.4	67.7	41.2
PY17X_0922700	conserved Plasmodium protein, unknown function	N/A	386.2	880	57	0.0638	-4	1.08	-3.69	0.000226205	0.96092	0.001227	1	924.9	835.2	13.3	123.2	34.4	52.1	22.9	8.7	51.7	12.2
PY17X_0910700	adrenodoxin reductase, putative	N/A	33.3	0	55.4	242	7.9	2.15	3.69	0.000227717	0.967113	0.001234	1	0	0	37.4	57.8	71.1	0	0	10.5	21.3	16
PY17X_0204700	DNA-directed RNA polymerase II subunit RPB9, putative	RPB9	430.4	115.8	640.1	5.53	2.5	0.67	3.69	0.000228304	0.96938	0.001235	1	132.3	99.2	822.8	388.9	708.7	35.6	0	74.6	64.2	63.4
PY17X_1241900	MerC domain-containing protein, putative	N/A	1659.8	378.6	2514	6.65	2.7	0.74	3.68	0.000228704	0.970849	0.001236	1	167.8	589.4	2629.5	2112	2800.5	49.9	37.4	80	92.3	70.3
PY17X_1432400	ER membrane protein complex subunit 6, putative	EMC6	49.2	0	82	358	8.5	2.3	3.68	0.00022939	0.973531	0.001239	1	0	0	103.4	130.9	11.8	0	0	80.5	86.8	47.3
PY17X_0507200	PHAX domain-containing protein, putative	N/A	1324.5	341	1980.2	5.81	2.5	0.69	3.68	0.00023084	0.979456	0.001245	1	309.7	372.3	982.8	2822.5	2135.2	15.1	5.8	48.9	72.3	49.9
PY17X_0311200	conserved protein, unknown function	N/A	736.3	1319.4	347.5	0.264	-1.9	0.52	-3.68	0.000232869	0.98783	0.001255	1	1418.5	1220.4	340.7	279.2	422.6	22.4	12.5	12.9	26.3	16.5
PY17X_1357300	SprT-like domain-containing protein, putative	N/A	4900.9	8738.3	2342.7	0.268	-1.9	0.52	-3.68	0.000233361	0.989683	0.001256	1	11184.7	6291.9	2246.9	2406.6	2374.5	64.3	62.4	58.1	67.3	73.5
PY17X_0203400	eukaryotic translation initiation factor 4E, putative	N/A	459.1	19.4	752.3	38.6	5.3	1.43	3.68	0.000235225	0.997353	0.001264	1	38.7	0	597.8	1005	654	0.2	0	72.1	81.2	72.4
PY17X_1346500	conserved Plasmodium protein, unknown function	N/A	684.6	1276.6	289.9	0.227	-2.1	0.58	-3.68	0.00023533	0.997565	0.001264	1	1498.1	1055.1	311.7	350.4	207.7	13.9	3.5	5.1	12.6	8.9
PY17X_0930900	conserved protein, unknown function	N/A	1226.1	394.1	1780.7	4.52	2.2	0.59	3.68	0.000236747	0.999427	0.00127	1	344.1	444.2	2004.1	1130.1	2208	48	35.2	53.5	55.4	74.7
PY17X_0917700	T-complex protein 1 subunit alpha, putative	TCP1	655.8	1437	135.1	0.0938	-3.4	0.93	-3.67	0.000240018	0.999427	0.001286	1	989.4	1884.6	185.6	182.9	36.7	54.7	38.6	50.4	60.4	12.9
PY17X_1022300	nucleolar GTP-binding protein 2, putative	NOG2	1590.6	486.9	2326.4	4.78	2.3	0.62	3.67	0.000244412	0.999427	0.001309	1	344.1	629.6	2282.8	1669.2	3027.3	22.6	11.5	44.3	70.6	55.3
PY17X_1447700	WD repeat-containing protein, putative	N/A	32.5	0	54.1	236	7.9	2.15	3.67	0.000245657	0.999427	0.001314	1	0	0	61.1	63.5	37.8	0	0	25.5	37	34.7
PY17X_0840000	PIR protein, fragment	N/A	38.2	0	63.6	278	8.1	2.21	3.66	0.000247658	0.999427	0.001323	1	0	0	78.3	90.5	22	0	0	95.2	87	99.9
PY17X_1232500	Plasmodium exported protein (PHIST), unknown function	N/A	2026.6	3656.6	939.9	0.257	-2	0.54	-3.66	0.000250093	0.999427	0.001335	1	3064	4249.2	685.4	1118.6	1015.7	54.8	52.5	52.8	64.2	74.7
PY17X_0401800	PIR protein	N/A	50.4	126	0	0.00119	-9.7	2.65	-3.66	0.000250453	0.999427	0.001335	1	11.8	240.1	0	0	0	18.4	15.8	0	0	0
PY17X_0514700	adenosine deaminase	ADA	873.3	1630.6	368.4	0.226	-2.1	0.59	-3.66	0.000250665	0.999427	0.001335	1	1214.2	2047	277.2	421.6	406.3	70	61.7	79.1	88.7	68.2
PY17X_0102300	Plasmodium exported protein, unknown function	N/A	15520.7	25479.7	8881.3	0.349	-1.5	0.42	-3.66	0.000251637	0.999427	0.001338	1	27341.3	23618	9470.5	9125.8	8047.7	88.4	89.4	84.5	90.2	77.3
PY17X_1361800	conserved Plasmodium protein, unknown function	N/A	1061.3	37.6	1743.7	46.2	5.5	1.51	3.66	0.000251793	0.999427	0.001338	1	75.3	0	2409.8	1594.1	1227.3	22.9	0	57.7	82.5	47.3
PY17X_0829800	histone deacetylase 1, putative	HDAC1	2983	1143.2	4209.5	3.68	1.9	0.51	3.66	0.000256332	0.999427	0.001361	1	1393.8	892.7	4943.3	4120.1	3565.1	56.8	23.8	78.6	86.8	72.5
PY17X_0621400	conserved Plasmodium protein, unknown function	N/A	685.8	27.4	1124.7	40.8	5.4	1.46	3.65	0.000258782	0.999427	0.001373	1	54.8	0	1187.2	1353.5	833.4	6.2	0	34.2	45.3	47.1
PY17X_1349900	conserved Plasmodium protein, unknown function	N/A	36.5	0	60.9	265	8.1	2.21	3.65	0.000261534	0.999427	0.001385	1	0	0	30.5	105.9	46.3	0	0	52	38.6	27.9
PY17X_1314200	centrin-2, putative	CEN2	537	1097	163.6	0.149	-2.7	0.75	-3.65	0.000261747	0.999427	0.001385	1	1548.7	645.4	99	207.9	184	85.7	85.2	95.2	96.8	76.7
PY17X_0718900	small GTP-binding protein sar1, putative	N/A	1796.3	3347.5	762.3	0.228	-2.1	0.59	-3.65	0.000264593	0.999427	0.001399	1	3265.1	3429.9	545.6	639.2	1102	90.1	73.8	94.2	90.2	91.5
PY17X_1201300	fam-b protein	N/A	44.9	0	74.9	327	8.4	2.29	3.65	0.000265996	0.999427	0.001405	1	0	0	118.7	92.4	13.5	0	0	28.3	63.9	21.1
PY17X_1435700	conserved Plasmodium protein, unknown function	N/A	615.4	168.9	913.1	5.41	2.4	0.67	3.64	0.000268936	0.999427	0.001419	1	115.1	222.8	1070	1057	612.2	32	11.5	60.6	74.9	47.6
PY17X_1443300	conserved Plasmodium protein, unknown function	N/A	221.6	6.4	365	57.5	5.8	1.6	3.64	0.000269565	0.999427	0.00142	1	0	12.9	730.2	273.4	91.4	0	4.1	32	39.5	14.6
PY17X_1435100	DNA topoisomerase 6 subunit A, putative	TOP6A	758.4	134.2	1174.6	8.77	3.1	0.86	3.64	0.000269737	0.999427	0.00142	1	48.4	219.9	1584.1	1020.4	919.2	5.5	10.7	31	45.5	51.1
PY17X_0519700	conserved protein, unknown function	N/A	31.5	0	52.4	230	7.8	2.15	3.64	0.000270139	0.999427	0.001421	1	0	0	63	42.4	51.9	0	0	29	19.4	43.2
PY17X_0814100	conserved protein, unknown function	N/A	482.3	1036.4	112.9	0.109	-3.2	0.88	-3.64	0.000270349	0.999427	0.001421	1	465.7	1607.1	177.3	84.7	76.7	27.6	24.9	23.3	28	7
PY17X_1112400	EKC/KEOPS complex subunit CGI121, putative	CGI121	975.9	31.2	1605.8	51.3	5.7	1.56	3.64	0.000271641	0.999427	0.001425	1	62.4	0	577.1	1628.8	2611.5	35.2	0	59.5	72.2	56.8
PY17X_0625200	exonuclease I, putative	N/A	319.7	15.1	522.8	34.4	5.1	1.4	3.64	0.000271825	0.999427	0.001425	1	30.1	0	460.4	550.6	557.5	7.6	0	41	65.5	65.7
PY17X_0907500	conserved Plasmodium protein, unknown function	N/A	200.4	8.1	328.6	40	5.3	1.46	3.64	0.000274205	0.999427	0.001436	1	16.1	0	241.3	577.6	167	4.7	0	49.9	64.2	40.7
PY17X_0904000	leucine-rich repeat protein	LRR10	203.2	430.4	51.8	0.119	-3.1	0.84	-3.64	0.000275364	0.999427	0.001441	1	402.2	458.6	22.7	75.1	57.6	59.5	33.5	3.1	46.4	13.2
PY17X_0814400	helicase SKI2W, putative	N/A	723.3	156.9	1100.9	7.03	2.8	0.77	3.64	0.000277324	0.999427	0.00145	1	66.7	247.2	1181.3	1006.9	1114.4	3.7	1.8	39.4	44.3	11.1
PY17X_0608000	conserved Plasmodium protein, unknown function	N/A	361.1	770.5	88.3	0.113	-3.1	0.86	-3.63	0.000279198	0.999427	0.001458	1	794.8	746.1	39.9	161.7	63.2	44.2	18	18.2	40.3	15.8
PY17X_0509200	chromodomain-helicase-DNA-binding protein 1, putative	CHD1	5664	10157.8	2668.2	0.263	-1.9	0.53	-3.63	0.000279849	0.999427	0.00146	1	10954.6	9360.9	1891.3	2626.1	3487.2	38.9	24.2	45.8	57.7	36.8
PY17X_0819400	SUMO-conjugating enzyme UBC9, putative	UBC9	1444	2619.9	660	0.252	-2	0.55	-3.63	0.000280603	0.999427	0.001462	1	2975.8	2264	467.3	710.4	802.4	90.7	74.6	92.1	92.8	96.2
PY17X_0523000	holo-[acyl-carrier-protein] synthase, putative	ACPS	39.4	0	65.7	288	8.2	2.25	3.63	0.000285516	0.999427	0.001486	1	0	0	41.9	27	128.1	0	0	2.6	22.8	39.6
PY17X_0604400	high mobility group protein B1, putative	HMGB1	1831.1	3919.8	438.7	0.112	-3.2	0.87	-3.63	0.000285731	0.999427	0.001486	1	4544.9	3294.7	142.3	379.3	794.5	96.8	97.5	60.7	95.4	94.5
PY17X_1230000	proteasome subunit beta type-4, putative	N/A	951	299.6	1385.3	4.62	2.2	0.61	3.63	0.000286112	0.999427	0.001487	1	410.8	188.3	1348.2	1345.8	1462	56.3	17.4	76.8	80.8	75.2
PY17X_1326600	GTP-binding protein, putative	N/A	36.3	0	60.6	264	8	2.22	3.63	0.000288042	0.999427	0.001495	1	0	0	74.4	84.7	22.6	0	0	13.6	24.9	6.6
PY17X_1356800	conserved Plasmodium protein, unknown function	N/A	31.6	0	52.7	231	7.9	2.17	3.62	0.000294375	0.999427	0.001525	1	0	0	71.4	46.2	40.6	0	0	36.8	48.3	37.6
PY17X_0720100	conserved Plasmodium protein, unknown function	N/A	8349.5	14902.1	3981.2	0.267	-1.9	0.53	-3.62	0.000294383	0.999427	0.001525	1	18056.9	11747.2	3598.5	3317.3	5027.7	10.8	9	8.8	13.7	12.7
PY17X_1362400	kelch protein K13, putative	Kelch13	32.7	0	54.5	238	7.9	2.18	3.62	0.000296268	0.999427	0.001533	2	0	0	31.5	73.2	58.7	0	0	13.5	25.4	12.9
PY17X_1309700	ADP-ribosylation factor, putative	N/A	664.3	1301.8	239.4	0.184	-2.4	0.68	-3.61	0.000303025	0.999427	0.001565	2	1084.1	1519.4	351.1	221.4	145.6	88.7	64.3	83	82.6	61
PY17X_0610500	porphobilinogen deaminase, putative	PBGD	389.8	17.8	637.9	35.6	5.2	1.43	3.61	0.000303099	0.999427	0.001565	2	35.5	0	761.3	683.5	468.9	11.7	0	73.3	65.9	51.5
PY17X_0516300	SAE2 domain-containing protein, putative	N/A	972.8	238.8	1462.1	6.13	2.6	0.72	3.61	0.000303785	0.999427	0.001567	2	126.9	350.7	1097.1	1925.3	1363.9	8.8	4.9	47.4	66.4	55.1
PY17X_1211900	succinate dehydrogenase subunit 4, putative	SDH4	1808.2	3381.8	759.2	0.225	-2.2	0.6	-3.61	0.000305787	0.999427	0.001576	2	3560.8	3202.7	533.8	631.5	1112.2	72.4	67.6	87.9	81.6	64.8
PY17X_1234100	protein phosphatase, putative	N/A	1035.4	96.8	1661.1	17.2	4.1	1.14	3.61	0.000307987	0.999427	0.001586	2	9.7	184	1742.1	1574.9	1666.3	3.3	3.4	31	32.3	28.9
PY17X_1347900	conserved Plasmodium protein, unknown function	N/A	6271.5	10919.2	3173	0.291	-1.8	0.49	-3.61	0.000309761	0.999427	0.001593	2	12874.3	8964.2	3795	2658.8	3065.1	21.3	21.8	13.5	28.3	21.4
PY17X_0924800	small nuclear ribonucleoprotein Sm D1, putative	SNRPD1	253.1	12.3	413.5	33	5	1.4	3.6	0.000312316	0.999427	0.001605	2	24.7	0	325	465.9	449.7	31.7	0	78.8	96.2	93.5
PY17X_1335400	50S ribosomal protein L22, apicoplast, putative	RPL22	357.3	28.8	576.3	19.8	4.3	1.2	3.6	0.000313224	0.999427	0.001608	2	54.8	2.9	380.6	558.3	790	15.8	18.2	57.8	53.2	50.7
PY17X_1326900	conserved Plasmodium protein, unknown function	N/A	35	0	58.4	255	8	2.22	3.6	0.000313708	0.999427	0.001609	2	0	0	92.1	57.8	25.4	0	0	7.3	8.7	4.1
PY17X_0111000	succinate dehydrogenase subunit 3, putative	SDH3	30.3	0	50.5	221	7.8	2.16	3.6	0.000314576	0.999427	0.001611	2	0	0	48.3	46.2	57	0	0	81.1	80.8	86.8
PY17X_1320700	conserved Plasmodium protein, unknown function	N/A	37.4	0	62.4	272	8.1	2.25	3.6	0.000318782	0.999427	0.001631	2	0	0	21.7	107.8	57.6	0	0	5.5	24.2	7.6
PY17X_1013500	SF-assemblin, putative	N/A	438.4	109.2	657.9	6.01	2.6	0.72	3.6	0.000323324	0.999427	0.001653	2	149.5	69	636.7	460.1	876.9	43	0.5	34.2	75.1	49.9
PY17X_0838600	AP2 domain transcription factor, putative	N/A	579.9	25.2	949.6	37.4	5.2	1.45	3.59	0.00032524	0.999427	0.001661	2	50.5	0	866.1	849	1133.6	36.8	0	76.3	90.2	80.2
PY17X_0603500	conserved protein, unknown function	N/A	1115.1	2108.1	453.1	0.215	-2.2	0.62	-3.59	0.000329093	0.999427	0.001679	2	1601.4	2614.8	563.8	498.6	296.8	73.6	76.4	70.4	84.7	59.9
PY17X_0616300	phosphopantothenate--cysteine ligase	PPCS	32.7	0	54.4	237	7.9	2.2	3.59	0.000334671	0.999427	0.001706	2	0	0	38.9	86.6	37.8	0	0	10	10.5	19.5
PY17X_0906900	regulator of chromosome condensation, putative	N/A	681.8	1642.2	41.6	0.0253	-5.3	1.48	-3.59	0.000335024	0.999427	0.001706	2	1892.8	1391.5	0.5	48.1	76.2	60.7	20.2	1.5	12.8	6
PY17X_1408300	CCAAT-binding transcription factor, putative	N/A	1364	2323.9	724	0.312	-1.7	0.47	-3.59	0.000336176	0.999427	0.00171	2	1992.8	2655	756.3	658.4	757.3	57.7	38.4	45.2	56.5	51.8
PY17X_1225500	coatomer subunit epsilon, putative	SEC28	479.7	49.3	766.6	15.5	4	1.1	3.58	0.000340943	0.999427	0.001733	2	91.4	7.2	523.9	949.2	826.7	23.2	5.4	56.6	73	45.3
PY17X_1348100	BRCA2 protein, putative	N/A	629.1	26.4	1031	38.9	5.3	1.48	3.58	0.000343836	0.999427	0.001746	2	52.7	0	1268	1164.8	660.2	1.9	0	35.4	36.9	19.9
PY17X_0306900	exosome complex component MTR3, putative	MTR3	684.1	28.5	1121.1	39.1	5.3	1.48	3.58	0.000349297	0.999427	0.001772	2	57	0	1407.8	1189.8	765.7	16.9	0	54.7	61	52.1
PY17X_0813500	conserved Plasmodium protein, unknown function	N/A	1095.7	276.1	1642	5.95	2.6	0.72	3.57	0.000351197	0.999427	0.001779	2	144.1	408.2	1172.9	1898.3	1854.8	23.5	14.8	46.9	68	34.4
PY17X_0818900	transcription elongation factor 1, putative	ELF1	72.5	2.1	119.4	52.8	5.7	1.6	3.57	0.000356313	0.999427	0.001804	2	4.3	0	79.8	225.3	53	4.8	0	62.6	94	55
PY17X_0921300	fam-d protein	N/A	32.2	0	53.6	235	7.9	2.21	3.57	0.000357332	0.999427	0.001807	2	0	0	31.5	48.1	81.3	0	0	28	31.4	39.8
PY17X_0710600	conserved Plasmodium protein, unknown function	N/A	461.5	21.5	754.8	34.9	5.1	1.44	3.57	0.000358243	0.999427	0.00181	2	43	0	761.3	698.9	804.1	9.7	0	39	42.2	28.3
PY17X_1446700	conserved Plasmodium protein, unknown function	N/A	2132.8	368.9	3308.8	8.96	3.2	0.89	3.57	0.000359249	0.999427	0.001813	2	635.6	102.1	2971.7	3038.1	3916.6	31.3	3.1	63.5	69.1	45.2
PY17X_1358500	conserved Plasmodium protein, unknown function	N/A	2670.9	75.8	4400.9	58	5.9	1.64	3.57	0.000363723	0.999427	0.001834	2	151.6	0	2389.7	3176.7	7636.3	10.5	0	45.1	72	46.2
PY17X_0303700	PCI domain-containing protein, putative	N/A	408.1	97.7	615.1	6.31	2.7	0.75	3.56	0.00036438	0.999427	0.001835	2	60.2	135.1	864.7	541	439.6	0	0	51.1	68.5	35.5
PY17X_0213100	conserved Plasmodium protein, unknown function	N/A	29.9	0	49.8	218	7.8	2.18	3.56	0.000375126	0.999427	0.001887	2	0	0	63.5	42.4	43.4	0	0	7	5	5.2
PY17X_1349800	PITH domain-containing protein, putative	N/A	795.5	32.8	1304	39.6	5.3	1.49	3.55	0.000384863	0.999427	0.001935	2	65.6	0	989.2	1172.5	1750.4	12.6	0	66	85	92
PY17X_0912300	sporozoite surface protein essential for liver stage development, putative	SPELD	44	0	73.3	321	8.3	2.35	3.55	0.000388672	0.999427	0.001952	2	0	0	140.8	67.4	11.8	0	0	94.5	77.9	35.6
PY17X_1416100	exportin-T, putative	N/A	235.4	521	45	0.0869	-3.5	0.99	-3.55	0.000390091	0.999427	0.001957	2	239.8	802.1	77.3	34.7	23.1	4.4	8.9	10.7	6	8.4
PY17X_1013200	conserved Plasmodium protein, unknown function	N/A	590	1262.3	141.9	0.113	-3.1	0.89	-3.55	0.000391258	0.999427	0.001961	2	1912.2	612.4	114.7	75.1	235.9	26.1	7.9	6.8	12	19.6
PY17X_1414400	telomerase reverse transcriptase, putative	TERT	234.1	438.4	97.8	0.222	-2.2	0.61	-3.55	0.000392603	0.999427	0.001966	2	392.5	484.4	95	115.5	82.9	6.3	4.9	3.1	7.9	3.3
PY17X_0301100	Plasmodium exported protein, unknown function	N/A	16167.6	30615.6	6535.6	0.213	-2.2	0.63	-3.54	0.000394956	0.999427	0.001976	2	35797.6	25433.5	3707.8	9141.2	6757.8	77.1	77.5	71.3	76	66.7
PY17X_0806200	ATP synthase subunit C, putative	N/A	2241.3	798.5	3203.1	4.01	2	0.57	3.54	0.000396401	0.999427	0.001981	2	816.3	780.6	4486.3	2851.3	2271.8	62.1	65.3	77.6	87.4	84
PY17X_0412200	plasmepsin VI, putative	PM6	5423.4	1455.3	8068.7	5.54	2.5	0.7	3.54	0.000404027	0.999427	0.002017	2	1106.6	1804.1	12255.6	7760.8	4189.7	52.6	64.3	59	59	42.3
PY17X_1406400	conserved protein, unknown function	N/A	599.3	101	931.6	9.21	3.2	0.91	3.54	0.000404452	0.999427	0.002017	2	130.1	71.9	1260.6	1251.4	282.7	11.3	18.5	39	54.1	46.8
PY17X_0113900	filamin domain-containing protein, putative	N/A	134.7	5	221.1	45	5.5	1.55	3.53	0.000410194	0.999427	0.002044	2	0	10.1	337.3	250.3	75.6	0	2.7	42.3	43	23.8
PY17X_0917600	nucleic acid binding protein, putative	N/A	684.8	1366.7	230.3	0.168	-2.6	0.73	-3.53	0.000411207	0.999427	0.002047	2	1633.6	1099.7	110.8	279.2	300.8	81	48.4	38.6	86.9	48.4
PY17X_0720200	protein SOC1, putative	SOC1	1610.6	3259.1	511.6	0.157	-2.7	0.76	-3.53	0.000415237	0.999427	0.002065	2	4435.2	2082.9	832.7	310	392.2	41.8	24.3	33.4	35.1	35.1
PY17X_1231500	1-cys peroxiredoxin	1-CysPxn	406.6	142.7	582.6	4.09	2	0.58	3.53	0.000418849	0.999427	0.002081	2	108.6	176.8	588.9	591.1	567.7	36.6	37.2	68.8	77.5	60.1
PY17X_1011100	glutamate synthase [NADH], putative	N/A	4839.1	1713.3	6923	4.04	2	0.57	3.52	0.000428503	0.999427	0.002127	2	2033.7	1392.9	7868.2	4522.5	8378.4	14.8	3.2	21.1	29.5	31.6
PY17X_1418200	conserved protein, unknown function	N/A	36.5	0	60.8	265	8.1	2.29	3.52	0.000431654	0.999427	0.00214	2	0	0	17.2	102	63.2	0	0	18.8	78.4	48.8
PY17X_1424900	structural integrity maintenance protein SIMP, putative	N/A	5504.7	2266.8	7663.4	3.38	1.8	0.5	3.52	0.000433218	0.999427	0.002146	2	2042.3	2491.2	5793.2	9412.7	7784.2	73	49.6	66.4	80.9	62.4
PY17X_1207500	CCR4-NOT transcription complex subunit 5, putative	NOT5	754.1	213.7	1114.4	5.22	2.4	0.68	3.51	0.000439872	0.999427	0.002177	2	118.3	309.1	1057.2	1016.5	1269.6	23	0	72.2	87	82.1
PY17X_1363500	conserved Plasmodium protein, unknown function	N/A	1487.9	2833.8	590.7	0.208	-2.3	0.64	-3.51	0.000444206	0.999427	0.002195	2	3780.2	1887.4	780	575.7	416.4	52.2	20.2	42	48.7	34.1
PY17X_1135300	DNA helicase, putative	N/A	714.2	1356.5	285.9	0.211	-2.2	0.64	-3.51	0.00044434	0.999427	0.002195	2	1830.4	882.6	326	221.4	310.4	30.6	15.1	16.9	21.5	17.7
PY17X_1408800	conserved Plasmodium protein, unknown function	N/A	40.8	0	67.9	298	8.2	2.34	3.51	0.000449102	0.999427	0.002216	2	0	0	139.8	15.4	48.5	0	0	13.2	3.6	2.6
PY17X_1127400	ankyrin-repeat protein, putative	N/A	651.7	1188.8	293.6	0.247	-2	0.58	-3.51	0.000452309	0.999427	0.00223	2	1178.7	1198.9	353.1	329.2	198.6	26.2	11.7	26.7	26.9	9.3
PY17X_1026800	calmodulin, putative	N/A	4059.4	108.6	6693.2	61.7	5.9	1.7	3.51	0.000452986	0.999427	0.002231	2	0	217.1	3980.6	7597.2	8501.9	0	13.5	94.2	98.6	97.8
PY17X_1226800	YEATS domain-containing protein, putative	N/A	448.3	177.5	628.8	3.55	1.8	0.52	3.51	0.000456471	0.999427	0.002246	2	175.3	179.7	663.3	535.2	687.9	26	12.2	90.1	88.2	73.5
PY17X_1431100	U1 spliceosomal RNA	N/A	1028.1	1723.7	564.5	0.328	-1.6	0.46	-3.5	0.000457225	0.999427	0.002247	2	1613.2	1834.2	605.7	502.5	585.2	99.8	99.5	99.8	99.9	99.9
PY17X_1108900	ceramide synthase CERS1, putative	N/A	1671.7	367.8	2541	6.91	2.8	0.8	3.5	0.000461176	0.999427	0.002265	2	343.1	392.4	4641.9	1767.4	1213.8	54.2	16.8	66.3	76.3	68.4
PY17X_1437700	pre-mRNA-processing factor 17, putative	PRP17	505.5	24.2	826.3	33.9	5.1	1.45	3.5	0.000462925	0.999427	0.002271	2	48.4	0	801.1	758.6	919.2	9.5	0	67.7	72	42
PY17X_1007000	conserved Plasmodium protein, unknown function	N/A	28.2	0	47	206	7.7	2.2	3.5	0.000463839	0.999427	0.002272	2	0	0	50.7	48.1	42.3	0	0	59.8	76.2	50.6
PY17X_1234500	tRNA pseudouridine synthase, putative	N/A	280.4	12.3	459	36.7	5.2	1.48	3.5	0.000463985	0.999427	0.002272	2	24.7	0	627.8	569.9	179.4	9.1	0	48.8	63.7	32.6
PY17X_1122200	signal recognition particle subunit SRP68, putative	SRP68	247.5	538.8	53.3	0.0995	-3.3	0.95	-3.5	0.000469882	0.999427	0.002298	2	782.9	294.7	32.5	32.7	94.8	20.4	7.1	6.4	9.5	2.7
PY17X_1103600	DnaJ protein, putative	N/A	37	0.6	61.2	101	6.7	1.9	3.49	0.000474749	0.999427	0.00232	2	1.1	0	73.4	63.5	46.8	0	0	67.5	63.5	63.4
PY17X_1361600	phosphoenolpyruvate carboxykinase, putative	PEPCK	1437.9	584.6	2006.7	3.43	1.8	0.51	3.49	0.000478167	0.999427	0.002334	2	476.4	692.9	1708.7	2329.6	1981.7	39.7	10.8	73.4	78.2	44
PY17X_0704900	conserved Plasmodium protein, unknown function	N/A	34.7	0	57.8	253	8	2.29	3.49	0.000480702	0.999427	0.002345	2	0	0	27.1	34.7	111.7	0	0	0.9	18.7	30.1
PY17X_0312700	conserved Plasmodium protein, unknown function	N/A	1341.9	395.6	1972.8	4.99	2.3	0.66	3.49	0.000484121	0.999427	0.002359	2	211.9	579.3	2013	2042.7	1862.7	26	23.6	59.1	75.3	53.5
PY17X_1238700	bis(5'-nucleosyl)-tetraphosphatase [asymmetrical], putative	N/A	747.5	271.8	1064.6	3.92	2	0.57	3.49	0.000490971	0.999427	0.00239	3	217.2	326.3	1139.4	816.3	1238	82.8	59.2	90.8	85.5	92.2
PY17X_0621700	conserved Plasmodium protein, unknown function	N/A	82.4	3.2	135.1	40.5	5.3	1.53	3.48	0.000497423	0.999427	0.002419	3	6.5	0	96	71.2	238.1	3.7	0	12.1	15.9	34.2
PY17X_0618500	exported serine/threonine protein kinase	EST	497.7	1158.2	57.4	0.0499	-4.3	1.24	-3.48	0.000502709	0.999427	0.002442	3	1553	763.3	35.5	5.8	130.9	31.1	8	1.3	1.9	10
PY17X_1124200	ribonuclease H2 subunit A, putative	N/A	1396.4	2698.8	528.1	0.196	-2.4	0.68	-3.48	0.000502998	0.999427	0.002442	3	2532.7	2864.9	270.8	546.8	766.8	82.7	65.2	80.9	70.3	91.8
PY17X_0717400	conserved Plasmodium protein, unknown function	N/A	2896.2	5115.5	1416.6	0.277	-1.9	0.53	-3.48	0.00050818	0.999427	0.002464	3	6387.1	3843.8	1658.4	1418.9	1172.6	40.6	21.9	25.8	46.1	43.8
PY17X_0833800	conserved Plasmodium protein, unknown function	N/A	223.5	40.9	345.2	8.39	3.1	0.88	3.47	0.000512054	0.999427	0.002481	3	64.5	17.2	259	408.2	368.5	0	0	58.1	71.1	52.2
PY17X_1014400	SNARE protein, putative	N/A	65.4	2.7	107.2	38.2	5.3	1.51	3.47	0.00051301	0.999427	0.002483	3	5.4	0	140.3	123.2	58.1	13.3	0	47	57.8	27.2
PY17X_0621500	ATP-dependent DNA helicase DDX31, putative	DDX31	318.9	16.1	520.8	32	5	1.44	3.47	0.000517572	0.999427	0.002503	3	32.3	0	436.8	714.3	411.4	3.1	0	28.3	58.1	40.6
PY17X_0513100	palmitoyltransferase DHHC10, putative	DHHC10	3045	766.7	4563.9	5.95	2.6	0.74	3.47	0.000519657	0.999427	0.002511	3	577.5	955.9	7355.6	4110.5	2225.5	53.1	54.9	66.9	77.3	65.9
PY17X_1201900	GRAM domain-containing protein, putative	N/A	85.7	193.6	13.6	0.0698	-3.8	1.11	-3.47	0.000520841	0.999427	0.002514	3	194.7	192.6	19.7	17.3	3.9	18.3	5.4	3.6	4.4	3
PY17X_1118000	RNA-binding protein, putative	N/A	1736.8	3267.2	716.5	0.219	-2.2	0.63	-3.47	0.000523058	0.999427	0.002522	3	2661.8	3872.6	485	606.5	1058	79.6	86.9	85.7	92.1	89.4
PY17X_0822700	conserved Plasmodium protein, unknown function	N/A	368.6	675.5	163.9	0.242	-2	0.59	-3.47	0.000524486	0.999427	0.002527	3	764.6	586.5	186.1	181	124.7	20.6	8	15.7	22.8	13.2
PY17X_1422700	calmodulin, putative	N/A	193.7	373.4	73.9	0.198	-2.3	0.67	-3.47	0.000526558	0.999427	0.002534	3	279.6	467.2	67.5	77	77.3	63	19.4	73.3	60.4	37.5
PY17X_1347400	conserved protein, unknown function	N/A	28.8	0	48	210	7.7	2.23	3.47	0.000527287	0.999427	0.002535	3	0	0	65.5	32.7	45.7	0	0	10.4	6	7.3
PY17X_0415000	serine/threonine protein phosphatase 6, putative	PPP6	1078.9	2209.1	325.5	0.147	-2.8	0.8	-3.46	0.000539887	0.999427	0.002593	3	1748.7	2669.4	555.4	277.2	143.9	58.5	45.8	59.6	53.4	60.4
PY17X_0205000	conserved Plasmodium protein, unknown function	N/A	841.2	272.4	1220.4	4.48	2.2	0.63	3.46	0.000541626	0.999427	0.002599	3	277.5	267.4	1646.1	1280.3	734.7	60	26.9	76.3	90.4	73
PY17X_1364700	protein transport protein SEC61 subunit alpha, putative	SEC61A	3959.3	1293.8	5736.2	4.43	2.1	0.62	3.46	0.000549797	0.999427	0.002636	3	1643.3	944.4	8186.8	4834.4	4187.5	39.6	40.1	56.1	72.6	48.3
PY17X_1441100	vacuolar iron transporter, putative	VIT	873.5	345.6	1225.4	3.55	1.8	0.53	3.45	0.00055301	0.999427	0.002649	3	372.1	319.1	1458.5	926.1	1291.6	38.8	0	29.9	28.2	30.3
PY17X_0620200	exosome complex component CSL4, putative	CSL4	1118.1	243.2	1701.5	7.01	2.8	0.81	3.45	0.000556556	0.999427	0.002664	3	118.3	368	1552.1	997.3	2555	47.5	22.3	52.6	71.1	57.7
PY17X_0411900	kinase-related protein PKRP, putative	PKRP	8694.9	3731.3	12004	3.22	1.7	0.49	3.45	0.000563301	0.999427	0.002693	3	4537.3	2925.3	13253.2	10481.2	12277.5	16.3	12	17	29.8	26.8
PY17X_0314800	conserved Plasmodium protein, unknown function	N/A	595.1	28	973.2	34.6	5.1	1.48	3.45	0.000564023	0.999427	0.002694	3	55.9	0	1141.4	1099.3	678.8	4.6	0	34	45.8	39.8
PY17X_0111100	AP2 domain transcription factor AP2-EXP2, putative	ApiAP2	70.9	3.2	115.9	34.6	5.1	1.48	3.45	0.000565365	0.999427	0.002698	3	6.5	0	115.2	159.8	72.8	18.6	0	57.4	76.1	55.9
PY17X_1339900	pre-mRNA-splicing factor ISY1, putative	ISY1	480.7	879.3	214.9	0.244	-2	0.59	-3.45	0.000567391	0.999427	0.002705	3	894.8	863.9	279.7	209.9	155.2	84.8	29.3	84.1	71.2	74.9
PY17X_1354400	DNA replication complex GINS protein, putative	N/A	295.8	731.9	5.1	0.00652	-7.3	2.11	-3.45	0.000568337	0.999427	0.002707	3	913.1	550.6	0	15.4	0	50.2	21.4	0	18.8	0
PY17X_1464300	conserved Plasmodium protein, unknown function	N/A	36.7	0	61.3	267	8.1	2.34	3.45	0.000570493	0.999427	0.002715	3	0	0	14.3	113.6	55.9	0	0	0	83.5	50.8
PY17X_1112300	apical rhoptry neck protein, putative	ARNP	845.7	37.1	1384.8	37.2	5.2	1.51	3.44	0.000573998	0.999427	0.002729	3	74.2	0	1142.9	1116.7	1894.8	31.2	0	54	48.9	52
PY17X_1133500	NLI interacting factor-like phosphatase, putative	NIF3	272.9	553.8	85.6	0.153	-2.7	0.79	-3.44	0.000574551	0.999427	0.002729	3	450.6	656.9	70.4	136.7	49.7	20.1	10.7	9.8	18.5	11.9
PY17X_1233100	conserved Plasmodium protein, unknown function	N/A	480.1	22.6	785	34.5	5.1	1.49	3.44	0.000581366	0.999427	0.002759	3	45.2	0	817.4	1089.7	448	3.6	0	29.6	41.1	20.7
PY17X_1241500	dynein light chain Tctex-type, putative	N/A	1278.4	2433.4	508.4	0.209	-2.3	0.66	-3.44	0.000582383	0.999427	0.002761	3	1760.5	3106.4	404.3	375.4	745.4	82	96.2	90.2	96.3	66.9
PY17X_1233900	THO complex subunit 4, putative	ALYREF	747.5	1430.2	292.3	0.205	-2.3	0.67	-3.44	0.000584879	0.999427	0.00277	3	1499.2	1361.3	299.4	161.7	415.9	89.2	67.4	89.9	70.9	88.9
PY17X_0708600	small nuclear ribonucleoprotein G, putative	SNRPG	189.9	368.4	71	0.192	-2.4	0.69	-3.43	0.000608731	0.999427	0.002881	3	271	465.7	63	82.8	67.1	68.6	36.1	99.2	66.3	95.6
PY17X_0518800	ubiquitin-conjugating enzyme E2, putative	N/A	693.8	1392.6	228.1	0.164	-2.6	0.76	-3.42	0.000621005	0.999427	0.002936	3	1475.5	1309.6	394.9	129	160.3	84	68.8	78.8	89.5	86
PY17X_1353900	chaperone binding protein, putative	N/A	709.8	1374.8	266.5	0.194	-2.4	0.69	-3.42	0.000624854	0.999427	0.002952	3	1038.9	1710.6	149.2	296.5	353.8	67.3	47.7	49.5	61.1	66.5
PY17X_1112600	conserved Plasmodium protein, unknown function	N/A	31.1	0	51.9	228	7.8	2.29	3.42	0.000631226	0.999427	0.002979	3	0	0	63	19.3	73.4	0	0	17.5	8.9	12
PY17X_1417600	zinc finger protein, putative	N/A	168.5	336.4	56.6	0.167	-2.6	0.76	-3.41	0.000643516	0.999427	0.003034	3	371	301.9	51.7	80.9	37.2	79.5	45.6	56.2	89.6	59.9
PY17X_0420000	PH domain-containing protein, putative	PH	3307.6	1365.2	4602.6	3.37	1.8	0.51	3.41	0.000653064	0.999427	0.003076	3	1518.5	1211.8	5948.3	4202.9	3656.5	76.4	62.8	80.6	89.7	69.4
PY17X_0613300	eukaryotic translation initiation factor eIF2A, putative	N/A	946.4	335.5	1353.7	4.04	2	0.59	3.41	0.000660145	0.999427	0.003107	3	244.1	426.9	1271.4	1093.6	1696.2	25.2	14.5	50.3	76.6	59.2
PY17X_1461300	conserved Plasmodium protein, unknown function	N/A	444.6	125.2	657.5	5.24	2.4	0.7	3.4	0.000669373	0.999427	0.003147	3	135.5	115	557.9	1003.1	411.4	19.8	9.2	60.5	79.1	52.5
PY17X_0830700	conserved Plasmodium protein, unknown function	N/A	3303	586.7	5113.9	8.72	3.1	0.92	3.4	0.000674063	0.999427	0.003166	3	263.5	909.9	8267.1	5204	1870.6	6.2	8.2	32.1	39.9	18.2
PY17X_1421800	conserved Plasmodium protein, unknown function	N/A	206.6	498.9	11.8	0.0234	-5.4	1.6	-3.4	0.000681007	0.999427	0.003196	3	431.3	566.4	16.2	19.3	0	25.6	10.7	4.2	6.5	0
PY17X_1336200	telomere length and silencing protein 1, putative	TLS1	27.9	0	46.6	203	7.7	2.26	3.39	0.000694596	0.999427	0.003257	4	0	0	33.5	71.2	35	0	0	29.8	37.6	27
PY17X_1419000	translocation protein SEC63, putative	SEC63	2980.7	497.3	4636.3	9.32	3.2	0.95	3.39	0.000697093	0.999427	0.003263	4	786.2	208.4	4900.5	7437.4	1570.9	23.5	12.2	30.9	42.6	29.8
PY17X_1015700	conserved Plasmodium protein, unknown function	N/A	348.1	763.5	71.1	0.0935	-3.4	1.01	-3.39	0.000697342	0.999427	0.003263	4	1309.9	217.1	67	44.3	102.1	48.8	0	19.7	30	38.8
PY17X_1318300	conserved protein, unknown function	N/A	30.1	0	50.2	220	7.8	2.3	3.39	0.000697761	0.999427	0.003263	4	0	0	42.8	23.1	84.6	0	0	19.5	24.7	42.2
PY17X_0922900	protein disulfide-isomerase, putative	N/A	570.9	191.6	823.8	4.3	2.1	0.62	3.39	0.000709096	0.999427	0.003313	4	138.7	244.4	618	872.2	981.3	36.3	12.4	53.7	70	35.3
PY17X_1125800	conserved Plasmodium protein, unknown function	N/A	143.2	6.4	234.3	35.6	5.2	1.52	3.38	0.000712388	0.999427	0.003325	4	12.9	0	168.9	431.3	102.7	19.4	0	50	81.8	58.6
PY17X_0936000	conserved Plasmodium protein, unknown function	N/A	33.1	0	55.2	242	7.9	2.34	3.38	0.000714509	0.999427	0.003332	4	0	0	34.5	21.2	110	0	0	24.6	30.5	51.5
PY17X_0624000	apicomplexan kinetochore protein 1, putative	AKIT1	926.1	1811	336.2	0.186	-2.4	0.72	-3.38	0.000730404	0.999427	0.003403	4	2388.6	1233.4	221.1	269.5	518	25.1	9.1	23	28.6	15.8
PY17X_1360500	conserved Plasmodium protein, unknown function	N/A	1035.7	1897.8	461	0.243	-2	0.61	-3.37	0.000749273	0.999427	0.003487	4	1198.1	2597.5	438.2	460.1	484.7	96.9	96.7	89.8	96.5	98
PY17X_1437300	raf kinase inhibitor, putative	RKIP	576.8	27.4	943	34.2	5.1	1.51	3.37	0.000758483	0.999427	0.003527	4	54.8	0	1473.3	754.7	601	6.3	0	76	93.4	95.2
PY17X_1365200	respiratory chain complex 2 associated protein 4, putative	N/A	32.6	0	54.3	237	7.9	2.34	3.37	0.000763761	0.999427	0.003548	4	0	0	57.6	90.5	14.7	0	0	49	61.7	3.3
PY17X_1238400	mediator of RNA polymerase II transcription subunit 17, putative	MED17	622.4	31.8	1016.1	31.9	5	1.49	3.36	0.000782263	0.999427	0.003631	4	63.5	0	1045.9	976.1	1026.4	8	0	43.6	61.2	39.9
PY17X_0816400	conserved Plasmodium protein, unknown function	N/A	150.7	29.6	231.5	7.78	3	0.88	3.36	0.000784174	0.999427	0.003637	4	37.6	21.6	234.9	333.1	126.4	3.2	3.2	14.9	37.2	10.6
PY17X_0404900	inner membrane complex protein 1e, putative	IMC1e	7832.4	1967.7	11742.3	5.97	2.6	0.77	3.36	0.000788173	0.999427	0.003652	4	1662.7	2272.7	19734.3	10583.3	4909.2	78.8	35.2	72.2	82	47.4
PY17X_1327700	conserved protein, unknown function	N/A	25.7	0	42.9	188	7.6	2.25	3.35	0.000795204	0.999427	0.003681	4	0	0	50.2	42.4	36.1	0	0	50.9	35.3	42.7
PY17X_1037900	vacuolar protein sorting-associated protein 29, putative	VPS29	541.9	27.4	884.8	32.1	5	1.49	3.35	0.000796843	0.999427	0.003685	4	54.8	0	611.6	876	1166.9	30.6	0	81.1	92.8	74.8
PY17X_1246500	F-actin-capping protein subunit alpha, putative	CPalpha	884.3	318.6	1261.3	3.96	2	0.59	3.35	0.000809315	0.999427	0.003737	4	237.7	399.6	1263.5	956.9	1563.6	38.2	42.8	66.1	68.4	67
PY17X_0102700	liver merozoite formation protein, putative	PALM	28.8	0	48	209	7.7	2.3	3.35	0.000809614	0.999427	0.003737	4	0	0	20.7	73.2	50.2	0	0	0	37.1	17
PY17X_0831400	fumarate hydratase, putative	FH	2013.4	864.4	2779.4	3.22	1.7	0.5	3.35	0.000810158	0.999427	0.003737	4	787.2	941.6	3437	2724.3	2177	42.9	19.1	52.4	66.3	49
PY17X_1335800	conserved Plasmodium protein, unknown function	N/A	1548.9	637	2156.7	3.39	1.8	0.53	3.35	0.000814346	0.999427	0.003753	4	707.6	566.4	2430.5	1571	2468.7	94.4	86.3	90.5	92.3	85.7
PY17X_1459600	WD repeat-containing protein 82, putative	WDR82	25.3	0	42.2	185	7.5	2.25	3.34	0.000823722	0.999427	0.003792	4	0	0	42.3	44.3	40.1	0	0	18	21.9	18.7
PY17X_1441500	conserved protein, unknown function	N/A	581.3	30.1	948.7	31.4	5	1.49	3.34	0.000831112	0.999427	0.003823	4	60.2	0	1038	1024.3	783.8	30.6	0	82	86.1	90.6
PY17X_1368300	GPN-loop GTPase, putative	N/A	28.2	0	47	206	7.7	2.3	3.34	0.000836971	0.999427	0.003846	4	0	0	76.3	40.4	24.3	0	0	24.6	23.3	23.2
PY17X_1241600	conserved protein, unknown function	N/A	1299.5	2194.4	702.8	0.32	-1.6	0.49	-3.34	0.000850598	0.999427	0.003906	4	2518.7	1870.2	701.7	602.6	804.1	55.4	75.9	36.1	72.9	79.7
PY17X_0611700	conserved Plasmodium protein, unknown function	N/A	177.1	10.2	288.4	27.8	4.8	1.44	3.33	0.000856593	0.999427	0.00393	4	20.4	0	224	398.5	242.6	5.1	0	39.5	56.2	24.5
PY17X_1103400	conserved Plasmodium protein, unknown function	N/A	356.8	818.2	49.3	0.0599	-4.1	1.22	-3.33	0.000858567	0.999427	0.003935	4	1522.8	113.6	57.6	69.3	20.9	39.5	5.6	5.6	10.7	7.9
PY17X_0912500	conserved Plasmodium protein, unknown function	N/A	296.2	686	36.3	0.0535	-4.2	1.27	-3.33	0.000866543	0.999427	0.003968	4	1035.7	336.4	88.1	9.6	11.3	58.4	6.9	25.9	13.8	3.1
PY17X_1433500	conserved Plasmodium protein, unknown function	N/A	160.1	385.7	9.7	0.0246	-5.3	1.6	-3.33	0.000867475	0.999427	0.003969	4	373.2	398.2	11.8	17.3	0	94.6	95.5	0	44.6	0
PY17X_1024500	pantothenate kinase 1	PANK1	1013.5	47.3	1657.6	34.9	5.1	1.54	3.33	0.00086979	0.999427	0.003976	4	94.6	0	2019.4	1640.3	1313.1	16.5	0	46.4	52.9	37.8
PY17X_0704600	SPRY domain, putative	N/A	27.8	0	46.4	203	7.7	2.3	3.33	0.000873899	0.999427	0.003991	4	0	0	77.8	30.8	30.5	0	0	47.2	20.8	14
PY17X_1311100	WD repeat-containing protein, putative	WLP1	131.6	286.4	28.5	0.0978	-3.4	1.01	-3.33	0.000879785	0.999427	0.004014	4	138.7	434.1	21.7	46.2	17.5	10.9	4.6	6.5	20.1	4.5
PY17X_0508800	conserved Plasmodium protein, unknown function	N/A	612.9	1223.8	205.6	0.168	-2.6	0.77	-3.33	0.000883594	0.999427	0.004028	4	867.9	1579.8	253.1	269.5	94.2	86.2	84.8	86.2	46.1	74.3
PY17X_1237900	FoP domain-containing protein, putative	N/A	874.9	1558.3	419.2	0.269	-1.9	0.57	-3.32	0.000893104	0.999427	0.004068	5	1669.1	1447.6	301.8	396.6	559.2	64.6	58.4	88.7	59.1	52.7
PY17X_1217200	heat shock protein 60, putative	HSP60	556.3	1030.8	240	0.233	-2.1	0.63	-3.32	0.000900703	0.999427	0.004099	5	1122.8	938.7	208.3	167.5	344.2	60	19	47.7	41.7	38.3
PY17X_0929300	palmitoyltransferase DHHC3, putative	DHHC3	425.6	789.3	183.1	0.231	-2.1	0.64	-3.32	0.000904856	0.999427	0.004114	5	772.2	806.4	135.9	263.8	149.5	60.6	43.9	44.9	56.5	40
PY17X_1041200	EGF domain-containing protein, putative	N/A	1589.6	438.7	2356.9	5.37	2.4	0.73	3.32	0.000910518	0.999427	0.004136	5	656	221.4	3177.5	1832.9	2060.2	59.9	26.1	51.4	70.6	52.7
PY17X_1145900	mitochondrial carrier protein, putative	N/A	32.8	0	54.6	238	7.9	2.38	3.32	0.000914444	0.999427	0.00415	5	0	0	55.1	96.3	12.4	0	0	12.9	34.2	3.9
PY17X_1218900	conserved Plasmodium protein, unknown function	N/A	1536.6	2643.1	798.9	0.303	-1.7	0.52	-3.32	0.000915974	0.999427	0.004153	5	2595.1	2691	886.3	569.9	940.6	66.1	58.4	39.7	42.4	34.8
PY17X_1436300	AP-2 complex subunit mu, putative	AP2-MU	42	0	70	305	8.3	2.49	3.31	0.000927203	0.999427	0.0042	5	0	0	42.8	159.8	7.3	0	0	17.7	34.4	2.8
PY17X_0510500	ATP synthase mitochondrial F1 complex assembly factor 2, putative	ATP12	26.7	0	44.5	194	7.6	2.3	3.31	0.000929081	0.999427	0.004205	5	0	0	25.6	67.4	40.6	0	0	6.1	17.3	16.8
PY17X_0910500	ER membrane protein complex subunit 8, putative	EMC8	257.9	27.5	411.5	15.1	3.9	1.18	3.31	0.000941336	0.999427	0.004257	5	3.2	51.7	450.6	467.8	316	22.1	42.3	70.4	65.5	52.4
PY17X_0836400	profilin, putative	PFN	6643.1	2123.2	9656.3	4.55	2.2	0.66	3.3	0.00095001	0.999427	0.00429	5	3125.3	1121.2	11300.8	8617.6	9050.4	85.1	31	76.7	79	69.8
PY17X_1138300	E3 SUMO-protein ligase PIAS, putative	PIAS	525.1	913.6	266	0.292	-1.8	0.54	-3.3	0.000950264	0.999427	0.00429	5	1045.3	782	272.3	223.3	302.5	40.5	8.4	34.8	50.1	18.8
PY17X_1238600	single-stranded DNA-binding protein, putative	N/A	212	35.9	329.3	9.12	3.2	0.97	3.3	0.000959507	0.999427	0.004328	5	60.2	11.5	323	404.3	260.7	4.9	5.8	70.1	86.3	57.4
PY17X_1007200	conserved Plasmodium protein, unknown function	N/A	730.8	1234	395.3	0.321	-1.6	0.5	-3.3	0.000960887	0.999427	0.00433	5	1208.8	1259.2	457.4	327.3	401.2	69.1	37.8	70.5	72.4	65.5
PY17X_0908900	conserved Plasmodium protein, unknown function	N/A	1540	2781.6	712.3	0.256	-2	0.6	-3.3	0.000962908	0.999427	0.004335	5	3796.4	1766.7	772.6	648.8	715.5	64.3	57.7	43.9	61.4	53
PY17X_1345900	WD repeat-containing protein, putative	N/A	524.5	110.5	800.5	7.23	2.9	0.86	3.3	0.000964843	0.999427	0.00434	5	172.1	48.9	522.9	656.5	1222.2	30.8	16.2	39.7	42.2	37.3
PY17X_0714400	chaperone protein ClpB1, putative	ClpB1	867.7	234.3	1290	5.5	2.5	0.75	3.3	0.000977501	0.999427	0.004393	5	307.6	161	1727.4	1501.7	641	15.7	3.2	44.6	68.6	38.5
PY17X_1235100	60S ribosomal protein L2, putative	RPL2	5519.4	9304	2996.4	0.322	-1.6	0.5	-3.3	0.000982046	0.999427	0.00441	5	10872.9	7735.1	3680.3	2647.3	2661.7	81.1	84	82.1	87	88.7
PY17X_0207600	conserved protein, unknown function	N/A	28.3	0	47.1	205	7.7	2.33	3.29	0.000994307	0.999427	0.004461	5	0	0	33	84.7	23.7	0	0	19.1	32.6	14.3
PY17X_1451000	sentrin-specific protease 1, putative	SENP1	412.5	757	182.8	0.242	-2	0.62	-3.29	0.00100599	0.999427	0.004509	5	870	644	135.9	169.4	243.2	21.8	13.1	16.4	24.8	12.6
PY17X_1130800	deubiquitinating enzyme MINDY, putative	N/A	827.8	1356.5	475.3	0.351	-1.5	0.46	-3.29	0.00100788	0.999427	0.004514	5	1407.8	1305.2	510.6	435.1	480.2	24.6	11.7	31.7	43	19.8
PY17X_1238500	U6 snRNA-associated Sm-like protein LSm2, putative	LSM2	751.7	137.6	1161.1	8.45	3.1	0.94	3.29	0.00101153	0.999427	0.004523	5	58.1	217.1	546.1	964.6	1972.7	39.7	55.2	36.8	41.1	42.9
PY17X_1439400	conserved protein, unknown function	N/A	27.4	0	45.7	200	7.6	2.33	3.29	0.00101195	0.999427	0.004523	5	0	0	55.6	19.3	62.1	0	0	24.1	11.6	13.4
PY17X_0925300	conserved protein, unknown function	N/A	690.2	178.8	1031.1	5.76	2.5	0.77	3.29	0.00101256	0.999427	0.004523	5	257	100.6	1405.3	1082	606	42.2	0	67.3	83.2	75.1
PY17X_0902800	ATP synthase subunit delta, mitochondrial, putative	N/A	799.5	147.3	1234.3	8.4	3.1	0.93	3.29	0.0010173	0.999427	0.00454	5	38.7	255.9	1007.5	1191.7	1503.8	40	29.3	95.4	98	93.9
PY17X_0514300	WD repeat-containing protein, putative	N/A	77.6	4.3	126.5	28.5	4.8	1.47	3.28	0.00103173	0.999427	0.0046	5	8.6	0	121.6	167.5	90.3	0.8	0	31.3	47.8	29.8
PY17X_1110900	peptidyl-prolyl cis-trans isomerase, putative	CYP87	163.4	325.4	55.4	0.169	-2.6	0.78	-3.28	0.00103734	0.999427	0.004621	5	406.5	244.4	35.5	63.5	67.1	15.3	6	13.5	17	13.8
PY17X_0911400	protein KIC5, putative	N/A	645.6	1254.3	239.7	0.191	-2.4	0.73	-3.28	0.00104078	0.999427	0.004633	5	1105.6	1403	147.7	177.1	394.4	22.5	10.7	4.8	24.7	31.5
PY17X_1207700	conserved Plasmodium protein, unknown function	N/A	1859.8	810.1	2559.5	3.16	1.7	0.51	3.28	0.00104285	0.999427	0.004638	5	648.5	971.7	2481.7	2227.6	2969.2	74.1	89.7	91.2	84	81.2
PY17X_1242300	alpha- and gamma-adaptin-binding protein p34, putative	N/A	24.2	0	40.4	176	7.5	2.28	3.28	0.00105127	0.999427	0.004671	5	0	0	38.4	44.3	38.4	0	0	18.3	27.7	26.3
PY17X_1318200	conserved Plasmodium protein, unknown function	N/A	1049.7	362.7	1507.6	4.16	2.1	0.63	3.27	0.00107804	0.999427	0.004786	5	471	254.4	1971.6	1095.5	1455.8	27.6	6.6	56	58.6	68.6
PY17X_1033000	p1/s1 nuclease, putative	N/A	1792.8	3083.6	932.3	0.302	-1.7	0.53	-3.27	0.00108191	0.999427	0.004799	6	2928.5	3238.7	650	1064.7	1082.3	62.6	44.9	48.5	56	56.5
PY17X_0910000	conserved Plasmodium protein, unknown function	N/A	4084.7	841	6247.2	7.43	2.9	0.89	3.26	0.00109868	0.999427	0.004869	6	268.9	1413.1	7062.1	3685	7994.6	74.1	61	88.3	90.3	88.3
PY17X_1106600	mediator of RNA polymerase II transcription subunit 11, putative	MED11	2567.9	705.2	3809.7	5.4	2.4	0.75	3.26	0.00110761	0.999427	0.004904	6	1109.9	300.4	4274.6	3296.1	3858.5	68.7	49.9	77.5	80.9	80.7
PY17X_1119900	conserved Plasmodium protein, unknown function	N/A	128.7	8.1	209.2	25.5	4.7	1.43	3.26	0.00111083	0.999427	0.004914	6	16.1	0	210.3	240.7	176.6	6.2	0	38.3	58.1	29.3
PY17X_0416900	inorganic pyrophosphatase, putative	PPase	2044.1	3549.6	1040.4	0.293	-1.8	0.54	-3.26	0.00111225	0.999427	0.004916	6	4549.2	2550.1	928.7	1006.9	1185.5	54	56	50.4	56.2	52.8
PY17X_1411200	ribosomal protein S15, mitochondrial, putative	N/A	245.6	30.1	389.3	12.8	3.7	1.13	3.26	0.00111458	0.999427	0.004922	6	55.9	4.3	363.9	367.7	436.2	9.6	10.3	27.6	63.6	54.5
PY17X_0906800	conserved Plasmodium protein, unknown function	N/A	198.7	479.4	11.6	0.0243	-5.4	1.65	-3.26	0.00113046	0.999427	0.004986	6	461.4	497.4	25.1	9.6	0	75.3	20.9	18.1	11.9	0
PY17X_0920700	26S proteasome regulatory subunit RPN7, putative	RPN7	340.6	678.2	115.5	0.171	-2.5	0.78	-3.26	0.0011309	0.999427	0.004986	6	637.7	718.7	66.5	86.6	193.5	55.1	23	57.2	57.7	43.4
PY17X_0941500	mechanosensitive ion channel protein, putative	MSCS	898.4	1716	353.4	0.206	-2.3	0.7	-3.25	0.00114308	0.999427	0.005035	6	2342.3	1089.6	401.8	442.8	215.6	24.4	15.5	25.8	40.6	12.3
PY17X_1230700	peptidyl-prolyl cis-trans isomerase, putative	CYP81	1313.4	562.5	1813.9	3.22	1.7	0.52	3.25	0.00114838	0.999427	0.005054	6	590.4	534.7	1990.3	2125.5	1326	40.9	8.8	38.2	55	48.8
PY17X_1360700	V-type proton ATPase subunit D, putative	N/A	3054.4	5142	1662.8	0.324	-1.6	0.5	-3.25	0.00116011	0.999427	0.005101	6	4876.1	5407.8	2065.7	1249.5	1673.1	89.9	85.8	92.6	92	79.4
PY17X_0702700	conserved protein, unknown function	N/A	3889.9	967.4	5838.2	6.04	2.6	0.8	3.24	0.0011848	0.999427	0.005205	6	1037.8	897	2888.5	3669.6	10956.5	65.2	26.7	78.7	88.6	80.8
PY17X_1209000	conserved protein, unknown function	N/A	24.6	0	41.1	179	7.5	2.31	3.24	0.00121593	0.999427	0.005338	6	0	0	38.9	57.8	26.5	0	0	50.7	43.4	60.5
PY17X_1035100	CUGBP Elav-like family member 2, putative	CELF2	680.3	192.4	1005.6	5.22	2.4	0.74	3.23	0.00121829	0.999427	0.005343	6	261.3	123.6	1421.1	1003.1	592.5	35.2	7.7	73.3	83.2	51.1
PY17X_1039100	COBW domain-containing protein 1, putative	CBWD1	578.5	225.8	813.6	3.61	1.9	0.57	3.23	0.00122838	0.999427	0.005383	6	187.1	264.5	1020.3	758.6	661.9	18	9.8	49.4	66.8	35.9
PY17X_0112300	peptidyl-tRNA hydrolase, putative	N/A	30.2	74.6	0.6	0.00416	-7.9	2.45	-3.23	0.00123553	0.999427	0.00541	6	35.5	113.6	0	1.9	0	34.4	19.3	0	20.5	0
PY17X_0835400	selenoprotein 2, putative	SEL2	65.2	2.7	106.8	38.2	5.3	1.63	3.23	0.00125743	0.999427	0.005501	6	5.4	0	49.2	200.2	71.1	22	0	36	70.2	42.6
PY17X_1453750	conserved Plasmodium protein, unknown function	N/A	1374.7	65.6	2247.4	34.2	5.1	1.58	3.23	0.00125937	0.999427	0.005504	6	131.2	0	2687.6	2179.4	1875.1	99.4	0	97	97.2	98
PY17X_1438900	EF hand domain-containing protein, putative	N/A	1619	340.1	2471.5	7.27	2.9	0.89	3.21	0.00130824	0.999427	0.005713	7	135.5	544.8	3731	2475.9	1207.5	16.8	19.9	75.1	81.8	60.3
PY17X_0721000	conserved protein, unknown function	N/A	533.2	142.1	793.9	5.6	2.5	0.77	3.21	0.00131626	0.999427	0.005743	7	74.2	209.9	973.5	895.3	512.9	23.7	12.9	59.8	73.2	42.7
PY17X_1114000	CPSF domain-containing protein, putative	N/A	742	1273.6	387.5	0.305	-1.7	0.53	-3.21	0.00134119	0.999427	0.005847	7	1328.2	1219	361.9	308	492.6	21.4	8.8	13.7	29.2	16.7
PY17X_1233000	endonuclease III-like protein 1, putative	NTHL1	411.7	24.8	669.7	26.9	4.8	1.48	3.21	0.00134838	0.999427	0.005873	7	49.5	0	633.7	804.8	570.5	15.2	0	73.1	87.4	56.6
PY17X_1229400	methionine aminopeptidase 1c, putative	METAP1c	480.1	28.5	781.1	27.3	4.8	1.49	3.2	0.00135834	0.999427	0.005912	7	57	0	847.4	743.2	752.7	7.5	0	54.2	63.2	20.2
PY17X_0833400	conserved Plasmodium protein, unknown function	N/A	95	5.9	154.4	25.5	4.7	1.46	3.2	0.00136835	0.999427	0.00595	7	11.8	0	135.9	127.1	200.3	4.9	0	25.8	43.8	40.1
PY17X_1116100	phosphatidylinositol 3-kinase, putative	PI3K	1332.7	327.3	2002.9	6.12	2.6	0.82	3.2	0.00137903	0.999427	0.005988	7	224.8	429.8	1019.3	1426.6	3562.8	10.1	3.5	20.6	41.9	28.7
PY17X_1222500	heat shock protein 110, putative	HSP110c	734.4	1351.1	323.3	0.239	-2.1	0.65	-3.2	0.00137945	0.999427	0.005988	7	1277.6	1424.6	181.2	406.2	382.6	49.3	30.4	22.6	39.8	28.5
PY17X_1114400	deoxyribodipyrimidine photo-lyase, putative	N/A	794.1	217.9	1178.3	5.41	2.4	0.76	3.2	0.00138574	0.999427	0.00601	7	247.4	188.3	1390.6	1646.1	498.3	12.8	5.1	46.9	64.4	24.9
PY17X_1418800	thioredoxin, putative	N/A	761.1	1315.7	391.3	0.298	-1.7	0.55	-3.2	0.00138804	0.999427	0.006015	7	1560.5	1070.9	474.7	327.3	371.9	28.2	8	18.9	20.6	15.5
PY17X_1443600	haloacid dehalogenase-like hydrolase, putative	HAD2	2399.8	3972.2	1351.5	0.34	-1.6	0.49	-3.2	0.00138984	0.999427	0.006018	7	4117.9	3826.6	1329.5	1066.6	1658.4	84.4	79.6	69.9	91.8	79.6
PY17X_0931600	nucleolar protein 56, putative	NOP56	2213.6	733.5	3200.4	4.36	2.1	0.67	3.19	0.00140862	0.999427	0.006094	7	1052.9	414	3589.7	2398.9	3612.5	53.2	5.2	37.6	50.1	44.8
PY17X_0829300	ribosomal RNA-processing protein 8, putative	RRP8	730.2	37.1	1192.4	32	5	1.57	3.19	0.00141803	0.999427	0.006128	7	74.2	0	570.2	1199.5	1807.4	11.7	0	81.6	86	81
PY17X_0416200	zinc finger protein, putative	N/A	998.5	1875.5	413.9	0.22	-2.2	0.68	-3.19	0.00141883	0.999427	0.006128	7	2231.6	1519.4	482.6	542.9	216.1	59.1	34.2	51.5	64.2	64.1
PY17X_1404100	condensin complex subunit 2, putative	CAPH	848.1	1507.8	408.4	0.271	-1.9	0.59	-3.19	0.00142715	0.999427	0.006159	7	1747.6	1267.9	499.3	273.4	452.5	45.3	18.9	24.4	31.5	15
PY17X_1137800	RNA-binding protein, putative	RRM1	571.9	989.3	293.6	0.297	-1.8	0.55	-3.19	0.00143455	0.999427	0.006185	7	1211	767.6	313.7	265.7	301.3	85.6	54.5	72.3	78.8	91.7
PY17X_0216400	Plasmodium exported protein, unknown function	N/A	1710.4	3011.8	842.8	0.28	-1.8	0.58	-3.19	0.00144431	0.999427	0.006222	7	2825.2	3198.4	556.9	825.9	1145.5	74.4	51.6	63.6	79.9	59.4
PY17X_0625400	mago nashi protein homologue, putative	N/A	240.7	485.1	77.7	0.161	-2.6	0.83	-3.19	0.00144583	0.999427	0.006223	7	342	628.2	45.3	65.5	122.4	74	58	49.1	89	68.7
PY17X_0920000	major facilitator superfamily-related transporter, putative	MFR5	1307.8	61.3	2138.7	34.8	5.1	1.61	3.18	0.00145075	0.999427	0.006239	7	122.6	0	1405.3	3430.9	1580	27.5	0	77	94	77.4
PY17X_1344300	PRELI domain-containing protein, putative	PRELID	985.6	52.1	1608	30.8	4.9	1.55	3.18	0.00146051	0.999427	0.006276	7	104.3	0	1813	1634.6	1376.3	27.6	0	84.3	85.9	93.5
PY17X_0414400	conserved Plasmodium protein, unknown function	N/A	219.6	435.9	75.4	0.173	-2.5	0.79	-3.18	0.00146246	0.999427	0.006277	7	335.5	536.2	46.3	65.5	114.5	32.9	10.3	10.3	24.6	19
PY17X_1372600	fam-b protein	N/A	521.7	989.8	209.6	0.211	-2.2	0.7	-3.18	0.0014633	0.999427	0.006277	7	665.7	1313.9	129.5	246.4	252.8	86.9	59.3	75.8	84.4	75.7
PY17X_1010700	ataxin-2 like protein, putative	N/A	2008	148.8	3247.5	21.8	4.4	1.4	3.18	0.00146583	0.999427	0.006283	7	294.7	2.9	4080.6	2905.3	2756.5	20.9	2.5	55.3	76.4	47.8
PY17X_1312000	1-acyl-sn-glycerol-3-phosphate acyltransferase	LPAAT	240.7	427.4	116.1	0.271	-1.9	0.59	-3.18	0.00147595	0.999427	0.006321	8	440.9	414	100	136.7	111.7	60.4	15.1	21.6	56.4	29.5
PY17X_1011600	mitochondrial acidic protein MAM33, putative	N/A	366.3	667.9	165.3	0.248	-2	0.63	-3.18	0.00148835	0.999427	0.006365	8	584	751.8	123.6	148.2	224	88.8	40.3	36.8	63	64.2
PY17X_0805300	peptide chain release factor 2, putative	RF2	156.7	10.2	254.4	24.5	4.6	1.45	3.18	0.00148936	0.999427	0.006365	8	20.4	0	229.5	331.1	202.6	16.2	0	66	89.5	47.6
PY17X_0502900	conserved Plasmodium protein, unknown function	N/A	36.6	1.1	60.3	52.4	5.7	1.8	3.18	0.00149009	0.999427	0.006365	8	2.2	0	27.6	69.3	84.1	8.3	0	10.4	33.8	23.3
PY17X_0105300	50S ribosomal protein L24, putative	N/A	589.6	218.3	837.1	3.83	1.9	0.61	3.17	0.00150324	0.999427	0.006415	8	257	179.7	589.4	1078.2	843.6	32.7	19.4	59.3	70.9	60.5
PY17X_1009500	conserved Plasmodium protein, unknown function	N/A	2845.6	119.9	4662.7	38.8	5.3	1.66	3.17	0.00150424	0.999427	0.006415	8	239.8	0	5520.9	5273.3	3193.8	26.6	0	85.2	87.4	83.1
PY17X_0112100	leucine-rich repeat protein	LRR6	713.3	297.8	990.3	3.32	1.7	0.55	3.17	0.00151044	0.999427	0.006432	8	352.7	242.9	996.1	1162.9	812	11	0.5	26.3	37.6	22.6
PY17X_0914300	conserved Plasmodium protein, unknown function	N/A	25.6	0	42.7	187	7.6	2.38	3.17	0.00151067	0.999427	0.006432	8	0	0	67.5	17.3	43.4	0	0	85.8	42.4	22
PY17X_1128900	conserved Plasmodium protein, unknown function	N/A	22.6	0	37.7	164	7.4	2.32	3.17	0.00151946	0.999427	0.006464	8	0	0	38.4	42.4	32.2	0	0	15.1	8.7	19.2
PY17X_1304100	tubulin epsilon chain, putative	N/A	555.9	1340.5	32.8	0.0242	-5.4	1.69	-3.17	0.00153177	0.999427	0.006506	8	994.8	1686.2	27.1	71.2	0	61.4	44.8	13.9	27.5	0
PY17X_0407300	ER membrane protein complex subunit 5, putative	EMC5	463.4	145.1	675.6	4.67	2.2	0.7	3.17	0.00153225	0.999427	0.006506	8	94.6	195.5	602.7	504.4	919.8	57.9	55.6	86.2	98.7	98.8
PY17X_1021900	conserved Plasmodium protein, unknown function	N/A	745.2	41.4	1214.5	29.2	4.9	1.54	3.17	0.00153441	0.999427	0.006506	8	82.8	0	1154.7	1553.7	935	5.6	0	27.2	36.6	30.1
PY17X_0836900	conserved Plasmodium protein, unknown function	N/A	29.7	0.6	49.1	81	6.3	2	3.17	0.00153449	0.999427	0.006506	8	1.1	0	36.4	40.4	70.5	1.2	0	5	8	13.8
PY17X_0626900	fam-a protein	N/A	377.3	23.1	613.4	26.4	4.7	1.49	3.16	0.00155285	0.999427	0.006578	8	46.2	0	835.6	500.6	503.9	23.5	0	83.4	80.3	80.7
PY17X_0942400	U6 snRNA-associated Sm-like protein LSm4, putative	LSM4	1524.7	614	2131.7	3.47	1.8	0.57	3.16	0.00159635	0.999427	0.006757	8	660.3	567.8	2974.1	1830.9	1590.1	53.3	54.2	58.9	59.3	68.7
PY17X_1352300	SAM-dependent RNA methyltransferase, putative	N/A	398	24.8	646.8	26	4.7	1.49	3.15	0.00161387	0.999427	0.006825	8	49.5	0	502.3	639.2	799	20.7	0	92.3	90.3	90.7
PY17X_0206000	photosensitized INA-labeled protein PHIL1, putative	PHIL1	6884.5	3505.2	9137.5	2.61	1.4	0.44	3.15	0.00163373	0.999427	0.006904	8	3028.5	3981.8	8737.8	9934.5	8740.1	63.6	52	65	79.6	67.2
PY17X_0612100	HSP20-like chaperone, putative	N/A	3165.8	114.3	5200.2	45.5	5.5	1.75	3.15	0.00165522	0.999427	0.006989	8	0	228.6	1862.3	7027.3	6710.9	0	24.1	86.6	96.9	88.1
PY17X_0620300	pre-rRNA-processing protein ESF2, putative	ESF2	474.3	80.8	736.6	9.13	3.2	1.02	3.14	0.00167399	0.999427	0.007062	9	40.9	120.7	256.1	552.6	1401.1	18.6	15.6	62.8	77.9	62.2
PY17X_0107500	G-protein associated signal transduction protein, putative	N/A	381.4	731.2	148.2	0.204	-2.3	0.73	-3.14	0.00169679	0.999427	0.007152	9	865.7	596.6	195.5	77	172.1	45.7	12.3	27.2	16.8	27
PY17X_0908800	dolichol-phosphate mannosyltransferase, putative	DPM1	24	0	40.1	176	7.5	2.38	3.14	0.00170166	0.999427	0.007167	9	0	0	58.6	19.3	42.3	0	0	35.1	3.1	45.4
PY17X_1020600	DEAD/DEAH box helicase, putative	N/A	378.6	22	616.4	27.8	4.8	1.53	3.14	0.00170425	0.999427	0.007172	9	44.1	0	664.8	891.4	292.9	4	0	46.5	58.2	25.2
PY17X_1318000	conserved Plasmodium protein, unknown function	N/A	23.3	0	38.9	170	7.4	2.37	3.13	0.00174146	0.999427	0.007322	9	0	0	39.4	55.8	21.4	0	0	5.4	9.3	1.4
PY17X_1336800	zinc finger protein, putative	N/A	465.9	129.3	690.4	5.35	2.4	0.77	3.13	0.00174448	0.999427	0.007329	9	60.2	198.4	627.8	812.5	630.9	8	6.5	62.6	68.1	48.6
PY17X_1429900	peptidase family C50, putative	N/A	676.1	1329.2	240.7	0.181	-2.5	0.79	-3.12	0.00178614	0.999427	0.007498	9	1834.7	823.7	382.1	202.2	137.7	8.6	1.7	5.1	7.2	1.5
PY17X_1347200	conserved Plasmodium protein, unknown function	N/A	8727.9	283.9	14357.2	50.6	5.7	1.81	3.12	0.0017915	0.999427	0.007514	9	567.8	0	20180.4	17335.2	5555.9	20.8	0	38.9	54.6	26.5
PY17X_1241800	food vacuole resident transporter 1, putative	FVRT1	24.2	0	40.3	176	7.5	2.39	3.12	0.00180709	0.999427	0.007573	9	0	0	36.9	65.5	18.6	0	0	14.5	27.6	7.3
PY17X_0828100	polyadenylate-binding protein 2	PABP2	652.9	1297.3	223.2	0.172	-2.5	0.82	-3.12	0.00182282	0.999427	0.007633	9	1605.7	989	247.2	335	87.5	84.6	51.8	27.6	76.6	78.9
PY17X_0105900	nucleoside diphosphate kinase, putative	N/A	2571.6	4601.8	1218.2	0.265	-1.9	0.62	-3.11	0.0018564	0.999427	0.007767	9	5959.1	3244.4	1680.1	958.8	1015.7	21	15.3	20.4	21.3	18.2
PY17X_0713300	rhoptry neck protein 5	RON5	1072.7	377.8	1536	4.06	2	0.65	3.11	0.0018795	0.999427	0.007858	10	522.7	232.9	1306.4	1961.9	1339.6	15.1	7.9	19	43.9	32.3
PY17X_0313900	autophagy-related protein 11, putative	ATG11	2241.7	489.2	3410	6.97	2.8	0.9	3.1	0.00191248	0.999427	0.007989	10	761.4	217.1	1489	3009.2	5731.9	21.4	3.5	18.8	31.7	30.4
PY17X_0203900	P-loop containing nucleoside triphosphate hydrolase, putative	N/A	1032.9	2065.9	344.2	0.166	-2.6	0.83	-3.1	0.00191844	0.999427	0.008007	10	2274.6	1857.2	360.4	556.4	115.7	41	20.2	30.1	37.4	17.6
PY17X_0517100	conserved Plasmodium protein, unknown function	N/A	842.8	257.1	1233.3	4.8	2.3	0.73	3.1	0.00192918	0.999427	0.008045	10	176.4	337.8	1330.5	658.4	1710.9	57.4	48.3	72.5	81.7	69.5
PY17X_1333100	cytochrome c oxidase subunit 6A, putative	COX6A	1119.7	458.8	1560.3	3.4	1.8	0.57	3.1	0.00194925	0.999427	0.008117	10	588.3	329.2	1670.3	1272.6	1738	51.2	39.1	57.2	81	62.3
PY17X_1210700	ribonuclease, putative	N/A	203	418.4	59.3	0.141	-2.8	0.91	-3.1	0.00194955	0.999427	0.008117	10	187.1	649.7	67	73.2	37.8	21.8	13.7	19.2	33.7	7.6
PY17X_0712800	14-3-3 protein, putative	14-3-3I	10416.8	16629.2	6275.2	0.377	-1.4	0.45	-3.1	0.00196718	0.999427	0.008184	10	18295.6	14962.8	7452.1	5847.1	5526.5	89.5	90.2	85.6	88.8	87.5
PY17X_1368400	conserved Plasmodium protein, unknown function	N/A	255.8	15.1	416.3	27.4	4.8	1.54	3.09	0.00197132	0.999427	0.008194	10	30.1	0	173.3	379.3	696.3	3.6	0	28.5	58.2	33.9
PY17X_1325200	large ribosomal subunit nuclear export factor, putative	UIS20	550.9	205.6	781.1	3.8	1.9	0.62	3.09	0.00198796	0.999427	0.008257	10	162.4	248.7	615	671.9	1056.3	7.8	4.5	34	42.7	36
PY17X_1335500	DNA/RNA-binding protein KIN17, putative	N/A	1110.8	57.5	1813	31.4	5	1.61	3.09	0.00202101	0.999427	0.008387	10	115.1	0	1185.2	1259.1	2994.6	25.7	0	45.2	51.9	46.4
PY17X_1118800	malate dehydrogenase, putative	MDH	665.2	305.7	904.9	2.96	1.6	0.51	3.08	0.00206151	0.999427	0.008548	10	254.9	356.5	958.2	914.5	841.9	38.3	17.8	79.8	94.8	88
PY17X_MIT00600	ribosomal RNA fragment	N/A	22.5	0	37.5	164	7.4	2.39	3.08	0.00206938	0.999427	0.008574	11	0	0	22.7	32.7	57	0	0	67.8	75.2	78.2
PY17X_1434400	conserved Plasmodium protein, unknown function	N/A	28.9	0	48.2	210	7.7	2.5	3.08	0.00207591	0.999427	0.008594	11	0	0	16.2	109.7	18.6	0	0	0	36.7	9.6
PY17X_1322700	methyltransferase AAMT, putative	N/A	1561.8	2752.7	767.9	0.279	-1.8	0.6	-3.08	0.00207854	0.999427	0.008598	11	2695.1	2810.3	566.8	604.5	1132.5	82.4	27.3	79	79.1	69.3
PY17X_1354800	thrombospondin-related anonymous protein	TRAP	3129.7	205.2	5079.4	24.8	4.6	1.5	3.08	0.00208667	0.999427	0.00862	11	2.2	408.2	5945.8	6597.9	2694.4	2.5	10.5	63.5	71	41.2
PY17X_0812100	prefoldin-like protein, putative	N/A	119.3	277.6	13.8	0.0485	-4.4	1.42	-3.08	0.00208726	0.999427	0.00862	11	157	398.2	1	27	13.5	4.5	21.7	0	4.8	3.2
PY17X_0105000	glyoxalase I-like protein GILP, putative	GILP	2357.9	114.6	3853.5	33.6	5.1	1.65	3.07	0.00211699	0.999427	0.008735	11	229.1	0	3560.1	3542.5	4457.8	57.4	0	65.9	79.7	75.7
PY17X_1466900	conserved Plasmodium protein, unknown function	N/A	21.8	0	36.4	159	7.3	2.38	3.07	0.00211864	0.999427	0.008735	11	0	0	48.3	23.1	37.8	0	0	13.1	8.7	16.5
PY17X_1138200	guanylyl cyclase beta	GCbeta	616.9	38.7	1002.3	25.8	4.7	1.53	3.07	0.00215665	0.999427	0.008885	11	77.4	0	1158.1	912.6	936.1	0.9	0	18.6	31.6	27.2
PY17X_0928000	conserved Plasmodium protein, unknown function	N/A	23.8	0	39.7	173	7.4	2.42	3.07	0.00215835	0.999427	0.008885	11	0	0	44.8	59.7	14.7	0	0	39.8	44.1	12.1
PY17X_1463500	tRNA-splicing endonuclease, putative	N/A	23.5	0	39.1	171	7.4	2.42	3.07	0.0021643	0.999427	0.008902	11	0	0	52.2	15.4	49.7	0	0	48	55.9	37.8
PY17X_1406500	SAM dependent methyltransferase, putative	N/A	396.5	150.8	560.3	3.71	1.9	0.62	3.07	0.00216655	0.999427	0.008904	11	146.3	155.2	594.8	704.7	381.4	19.8	4.2	26.7	38.9	27.1
PY17X_0919000	armadillo repeat protein PF16, putative	PF16	1594.1	2656.8	885.6	0.333	-1.6	0.52	-3.06	0.00217832	0.999427	0.008945	11	2000.3	3313.4	835.6	960.7	860.5	77.3	45.2	32.9	46.3	46.9
PY17X_1247900	conserved Plasmodium protein, unknown function	N/A	2186.1	661.4	3202.6	4.84	2.3	0.74	3.06	0.0021811	0.999427	0.008949	11	956.1	366.6	4698.1	2891.8	2017.8	98.2	97.3	98.6	97.6	97.6
PY17X_1355900	mitochondrial intermediate peptidase, putative	45200	343	62.7	529.9	8.49	3.1	1.01	3.06	0.00219037	0.999427	0.00898	11	16.1	109.2	585	344.6	660.2	1	5.3	12.8	27.2	21.6
PY17X_1364100	ubiquitin-conjugating enzyme E2, putative	N/A	165.8	313.2	67.4	0.216	-2.2	0.72	-3.06	0.00219602	0.999427	0.008996	11	226.9	399.6	78.8	59.7	63.8	28.7	19.7	31.8	34.6	13.9
PY17X_1373400	fam-a protein	N/A	418.6	849.6	131.3	0.154	-2.7	0.88	-3.06	0.00220868	0.999427	0.009041	11	969	730.2	209.3	140.5	44	75.5	32.2	83.2	66.5	63.7
PY17X_0910400	carbonic anhydrase, putative	CA	299.9	19.9	486.5	24.3	4.6	1.5	3.06	0.00222057	0.999427	0.009082	11	39.8	0	311.7	683.5	464.4	6.6	0	49.6	68.5	46.1
PY17X_0710400	conserved protein, unknown function	N/A	193.2	375.8	71.5	0.19	-2.4	0.78	-3.06	0.00222701	0.999427	0.009101	11	530.2	221.4	57.1	84.7	72.8	34.8	15.9	24.2	25	28.5
PY17X_0208000	asparagine and aspartate rich protein 2, putative	N/A	225.1	438.3	82.9	0.189	-2.4	0.79	-3.06	0.00224206	0.999427	0.009155	11	248.4	628.2	63	88.6	97.1	13.9	8.4	11	21	16.6
PY17X_0306400	SHS2 domain-containing protein, putative	N/A	1405.1	547.6	1976.8	3.61	1.9	0.61	3.05	0.00226217	0.999427	0.00923	12	470	625.3	1422.6	1651.9	2855.8	47.2	54.4	83	92.9	87
PY17X_0405300	1-cys-glutaredoxin-like protein-1, putative	GLP1	767.8	139.8	1186.5	8.5	3.1	1.01	3.05	0.00226723	0.999427	0.009243	12	45.2	234.3	455.5	1264.9	1839	40.7	33.5	56	76.9	72.3
PY17X_1417300	DNA replication licensing factor MCM4, putative	MCM4	4363.6	7494.6	2276.3	0.304	-1.7	0.56	-3.05	0.00228756	0.999427	0.009311	12	9798.5	5190.8	2764.9	2033.1	2030.8	53	45.1	56.6	70.4	33.8
PY17X_0803300	centrin, putative	N/A	211.8	14	343.7	24.4	4.6	1.51	3.05	0.00228763	0.999427	0.009311	12	28	0	538.7	286.9	205.4	39.7	0	91.9	95.1	86.9
PY17X_0828200	patatin-like phospholipase, putative	N/A	1246.8	346.7	1846.9	5.32	2.4	0.79	3.04	0.00232735	0.999427	0.009466	12	541	152.4	1641.7	1349.6	2549.4	22.4	2.9	25	36.6	40.8
PY17X_1021500	vacuolar protein sorting-associated protein 3, putative	VPS3	645.5	223.8	926.6	4.14	2.1	0.67	3.04	0.00234405	0.999427	0.009523	12	259.2	188.3	659.3	710.4	1410.1	12.2	0	40	32.3	29.5
PY17X_0625800	5.8S ribosomal RNA	N/A	111.4	8.1	180.2	22	4.5	1.47	3.04	0.00234529	0.999427	0.009523	12	16.1	0	188.1	157.9	194.7	99.9	0	99.7	99.9	100
PY17X_0316400	conserved Plasmodium protein, unknown function	N/A	224.6	16.1	363.6	22.3	4.5	1.47	3.04	0.00234728	0.999427	0.009524	12	32.3	0	317.6	338.8	434.5	0	0	87	83.6	56.3
PY17X_0621200	conserved Plasmodium protein, unknown function	N/A	627	254.8	875.2	3.43	1.8	0.59	3.04	0.00238265	0.999427	0.00966	12	326.9	182.6	1007	787.4	831.2	6	1.8	25.4	30.1	20.1
PY17X_0105100	RAP protein, putative	N/A	37.5	0	62.6	273	8.1	2.67	3.04	0.00239964	0.999427	0.009721	12	0	0	3	146.3	38.4	0	0	3.5	21.5	5.7
PY17X_0826300	ubiquitin-like protein, putative	N/A	2512.2	4860.4	946.7	0.195	-2.4	0.78	-3.03	0.00241323	0.999427	0.009768	12	6638.8	3082	584	641.1	1615	49.7	25	31	46	40.5
PY17X_1212200	eukaryotic translation initiation factor 2 subunit beta, putative	eIF2beta	1457.4	615	2018.9	3.28	1.7	0.57	3.03	0.00241825	0.999427	0.009781	12	458.1	771.9	2224.2	1538.3	2294.3	32.9	30.2	51.2	63.5	83.7
PY17X_1100013	fam-a protein	N/A	565.7	952.6	307.8	0.323	-1.6	0.54	-3.03	0.00247738	0.999427	0.01001	13	1083	822.2	332.9	342.7	247.7	79.1	54	79.3	89.4	86.7
PY17X_1410400	conserved Plasmodium protein, unknown function	N/A	24.1	59.4	0.6	0.00523	-7.6	2.51	-3.02	0.00251007	0.999427	0.01014	13	52.7	66.1	0	1.9	0	5.1	0	0	0	0
PY17X_0941400	IWS1-like protein, putative	N/A	1040.3	390	1473.8	3.78	1.9	0.63	3.02	0.00251564	0.999427	0.01015	13	368.9	411.1	1779.6	1817.5	824.4	36.2	22.4	75.2	87.7	59.1
PY17X_1316100	SNARE protein, putative	N/A	523.2	34.4	849.2	24.6	4.6	1.53	3.02	0.00252317	0.999427	0.01017	13	68.8	0	632.3	874.1	1041.1	29.5	0	64.1	69.7	64.5
PY17X_1422000	conserved Plasmodium protein, unknown function	N/A	592.8	989.2	328.5	0.332	-1.6	0.53	-3.02	0.00254702	0.999427	0.01026	13	827	1151.4	304.8	306.1	374.7	52.4	27.1	83.9	89.3	66.5
PY17X_0702900	conserved Plasmodium protein, unknown function	N/A	21.2	0	35.4	154	7.3	2.41	3.01	0.00259678	0.999427	0.01045	13	0	0	19.2	42.4	44.6	0	0	5.6	8.2	6.4
PY17X_1309300	acid cluster protein 33 homologue, putative	N/A	983.6	430.9	1352.1	3.14	1.6	0.55	3.01	0.00260675	0.999427	0.01048	13	416.2	445.6	1636.3	1474.8	945.2	36.2	15.6	71.8	72	58.3
PY17X_0625300	conserved Plasmodium protein, unknown function	N/A	276	55.2	423.2	7.63	2.9	0.97	3.01	0.00262276	0.999427	0.01054	13	94.6	15.8	533.8	396.6	339.1	6.4	1.7	12.2	19.8	9.4
PY17X_0939500	C2 domain-containing membrane protein, putative	C2DMA	905.6	53.8	1473.5	27.3	4.8	1.59	3.01	0.00263679	0.999427	0.01058	13	107.5	0	1705.7	1840.6	874.1	13.1	0	80.1	80.8	53
PY17X_0817300	conserved protein, unknown function	N/A	794.8	386	1067.3	2.77	1.5	0.49	3.01	0.00263714	0.999427	0.01058	13	340.9	431.2	1068	956.9	1177.1	80.7	44.6	92.3	96.7	96.3
PY17X_1333600	potassium channel K2, putative	K2	102.7	216.9	26.5	0.124	-3	1	-3.01	0.00264404	0.999427	0.0106	13	209.7	224.2	48.3	15.4	15.8	9.7	3.6	9.8	2.7	1.9
PY17X_0312400	RING zinc finger protein, putative	N/A	1372	596.4	1889.1	3.17	1.7	0.55	3	0.0026585	0.999427	0.01065	14	757.1	435.6	2058.3	1559.5	2049.4	70	25	61.9	95	75
PY17X_1017700	protein kinase, putative	N/A	1312.9	416.2	1910.6	4.59	2.2	0.73	3	0.00266528	0.999427	0.01066	14	635.6	196.9	2328.6	1607.6	1795.5	16.7	1.4	23.7	27.5	29.2
PY17X_0904500	conserved Plasmodium protein, unknown function	N/A	676.6	1279.4	274.7	0.215	-2.2	0.74	-3	0.00266546	0.999427	0.01066	14	836.7	1722.1	393.9	271.5	158.6	72	41.8	59.9	78.2	76.6
PY17X_0925500	ribosome biogenesis regulatory protein, putative	RRS1	853.8	283	1234.4	4.37	2.1	0.71	3	0.00267127	0.999427	0.01068	14	197.9	368	709.6	1257.2	1736.3	49.1	28.6	64.7	90.4	67.2
PY17X_0927100	leucine-rich repeat protein	LRR11	642.6	1118	325.6	0.292	-1.8	0.59	-3	0.00268423	0.999427	0.01071	14	1343.2	892.7	407.2	240.7	329	32.6	6.6	27.4	54.6	28.5
PY17X_1209100	AP2 domain transcription factor AP2-I, putative	ApiAP2	249.6	441.1	122	0.277	-1.9	0.62	-3	0.00268437	0.999427	0.01071	14	458.1	424.1	152.2	115.5	98.2	21.6	6.9	14	27.1	21.8
PY17X_1341500	conserved Plasmodium protein, unknown function	N/A	447.9	106.2	675.7	6.38	2.7	0.89	3	0.00269796	0.999427	0.01076	14	35.5	176.8	548.5	660.4	818.2	0	52.1	99.2	97.4	97.9
PY17X_1337500	acetyl-CoA carboxylase, putative	ACC	637.1	39.8	1035.2	25.9	4.7	1.57	3	0.00270391	0.999427	0.01077	14	79.6	0	1214.8	1322.7	568.2	1.3	0	18.1	24.5	15.6
PY17X_1032100	ubiquitin-conjugating enzyme E2, putative	N/A	614.7	982.1	369.8	0.377	-1.4	0.47	-3	0.00271157	0.999427	0.0108	14	937.8	1026.4	374.7	356.2	378.6	70.5	40.5	82.6	75.5	64.3
PY17X_1019100	conserved Plasmodium protein, unknown function	N/A	608.6	35.5	990.7	27.8	4.8	1.6	3	0.00272916	0.999427	0.01085	14	71	0	617	1811.7	543.4	7.7	0	39.6	64.1	26.3
PY17X_0801100	fam-b protein	N/A	24.4	0	40.7	178	7.5	2.49	3	0.00273003	0.999427	0.01085	14	0	0	9.8	50.1	62.1	0	0	6.7	60.2	42.6
PY17X_0626200	lysophospholipase, putative	N/A	640	1142.9	304.8	0.267	-1.9	0.64	-2.99	0.00274479	0.999427	0.0109	14	1105.6	1180.2	213.7	250.3	450.3	49.9	51.9	34.6	65.1	41.4
PY17X_1321100	RAP protein, putative	N/A	21	0	35	152	7.3	2.42	2.99	0.00275196	0.999427	0.01092	14	0	0	32	52	20.9	0	0	4	13.4	3.7
PY17X_0212500	vacuolar protein sorting-associated protein 53, putative	VPS53	253.4	511.6	81.3	0.159	-2.7	0.89	-2.99	0.0027624	0.999427	0.01095	14	235.5	787.7	61.1	65.5	117.4	9.4	1.3	11	14.6	8.1
PY17X_0812700	plasma membrane protein 1, putative	PMP1	248.7	16.6	403.4	24	4.6	1.53	2.99	0.00277291	0.999427	0.01098	14	33.3	0	187.6	448.6	573.9	12.7	0	51.3	69	62.9
PY17X_1206900	regulator of nonsense transcripts 1, putative	UPF1	205.7	423.8	60.2	0.142	-2.8	0.94	-2.99	0.00277378	0.999427	0.01098	14	655	192.6	77.3	71.2	32.2	12.7	2.1	4.9	17.3	1.7
PY17X_1206700	conserved Plasmodium protein, unknown function	N/A	248.6	549.9	47.7	0.0863	-3.5	1.18	-2.99	0.00278826	0.999427	0.01103	14	849.6	250.1	64	71.2	7.9	73.9	18.6	16.4	43.2	0
PY17X_0500137	fam-a protein	N/A	351.4	741.4	91.5	0.124	-3	1.01	-2.99	0.00279734	0.999427	0.01106	14	749.6	733.1	37.4	42.4	194.7	73.5	68.2	39.6	47	64.8
PY17X_0307500	Sec61-gamma subunit of protein translocation complex, putative	N/A	1006.2	458.1	1371.6	2.99	1.6	0.53	2.98	0.00284812	0.999427	0.01124	14	541	375.2	1469.8	1547.9	1097	83.5	0	95.2	93.7	94.7
PY17X_0408200	conserved Plasmodium protein, unknown function	N/A	412.7	26.9	669.9	24.8	4.6	1.55	2.98	0.00285072	0.999427	0.01124	14	53.8	0	566.3	1070.5	373	9.3	0	60.3	77.8	45.9
PY17X_1353500	Voldacs domain-containing protein, putative	N/A	2649.4	134.4	4326.1	32.2	5	1.68	2.98	0.00285142	0.999427	0.01124	15	268.9	0	3297.7	4218.3	5462.2	18.2	0	32.4	49.3	44.2
PY17X_0904900	ABC transporter B family member 3, putative	ABCB3	406.6	177	559.7	3.17	1.7	0.56	2.98	0.00285197	0.999427	0.01124	15	148.4	205.6	584	481.3	613.9	6.9	4.7	23.5	38.8	19.9
PY17X_0706700	conserved Plasmodium protein, unknown function	N/A	763.4	1277.8	420.5	0.329	-1.6	0.54	-2.98	0.00285323	0.999427	0.01124	15	1563.7	991.9	419	467.8	374.7	30.4	12	18.2	41.8	11.9
PY17X_1414600	conserved protein, unknown function	N/A	381.9	90.6	576.2	6.35	2.7	0.9	2.98	0.00292385	0.999427	0.01151	15	149.5	31.6	676.6	421.6	630.3	60.7	43.1	98.2	92.2	92.8
PY17X_1028000	conserved Plasmodium protein, unknown function	N/A	21.3	0	35.5	155	7.3	2.45	2.97	0.00293785	0.999427	0.01155	15	0	0	16.2	52	38.4	0	0	18.4	36	17.6
PY17X_0944900	WD repeat-containing protein, putative	N/A	131.4	313.5	10.1	0.0321	-5	1.67	-2.97	0.00295886	0.999427	0.01163	15	353.8	273.1	18.7	11.6	0	30.5	13.7	7.9	8.3	0
PY17X_0519000	conserved protein, unknown function	N/A	276	20.4	446.5	21.7	4.4	1.49	2.97	0.00296303	0.999427	0.01163	15	40.9	0	473.2	514.1	352.1	0	0	93.2	97	90.4
PY17X_1403400	conserved Plasmodium protein, unknown function	N/A	39.1	1.6	64.2	37.7	5.2	1.76	2.97	0.00296439	0.999427	0.01163	15	3.2	0	30	111.7	50.8	13.2	0	32.6	67	27.4
PY17X_1340900	conserved Plasmodium protein, unknown function	N/A	1450	445.7	2119.6	4.76	2.3	0.76	2.97	0.00299635	0.999427	0.01175	15	264.6	626.7	3245	1226.4	1887.5	31.4	58.9	56.6	72.9	69.4
PY17X_1440100	glideosome-associated protein 45, putative	GAP45	38338.8	11556	56194.1	4.86	2.3	0.77	2.97	0.00302601	0.999427	0.01185	15	11461.1	11650.9	103361	36836.4	28384.7	87.9	90.4	80.3	91.2	82.8
PY17X_0309900	nucleoporin NUP434, putative	NUP434	587.5	265.5	802.1	3.02	1.6	0.54	2.96	0.00303545	0.999427	0.01188	15	305.4	225.7	723.3	956.9	726.2	3.5	1.3	3.5	7.7	9.2
PY17X_0935500	rhomboid protease ROM1, putative	ROM1	3589.4	953	5347	5.61	2.5	0.84	2.96	0.00303915	0.999427	0.01189	15	1520.7	385.2	7758.9	5198.3	3083.8	72.6	35.8	71.3	82.6	77.6
PY17X_1011300	ribonuclease H2 subunit B, putative	N/A	599.7	1172.2	218.1	0.186	-2.4	0.82	-2.96	0.00304236	0.999427	0.01189	15	701.2	1643.1	238.8	313.8	101.6	72.3	50.6	57.6	53	34.2
PY17X_1351500	glutamine--tRNA ligase, putative	N/A	941.4	419.1	1289.6	3.08	1.6	0.55	2.96	0.00306883	0.999427	0.01198	16	332.3	506	1540.7	1045.4	1282.6	24.5	5.9	25.1	58	34.2
PY17X_1029300	ribosomal RNA small subunit methyltransferase A1, putative	KsgA1	542.5	37.6	879.2	23.3	4.5	1.53	2.96	0.00308306	0.999427	0.01203	16	75.3	0	937.1	735.5	964.9	19.6	0	28.1	59.9	39.5
PY17X_0928200	GPI transamidase component GPI16, putative	GPI16	22.4	0	37.3	162	7.3	2.48	2.96	0.00308495	0.999427	0.01203	16	0	0	26.1	69.3	16.4	0	0	8.5	35.9	2.2
PY17X_0204900	selenocysteine-specific elongation factor, putative	SELB	161.9	12.3	261.6	20.9	4.4	1.48	2.96	0.00310452	0.999427	0.0121	16	24.7	0	216.7	236.8	331.2	6.9	0	32.3	23.3	46.6
PY17X_0818500	phospholipid or glycerol acyltransferase, putative	N/A	757.3	49.5	1229.2	24.8	4.6	1.57	2.96	0.00312096	0.999427	0.01215	16	98.9	0	907	1486.3	1294.4	19.6	0	68.2	81.3	61.9
PY17X_0719100	conserved Plasmodium protein, unknown function	N/A	818.2	53.2	1328.2	24.9	4.6	1.57	2.95	0.00313349	0.999427	0.01219	16	106.5	0	1106.4	1596.1	1282	41	0	74.9	82.4	53.2
PY17X_1415500	conserved protein, unknown function	N/A	226.2	64.6	334	5.15	2.4	0.8	2.95	0.00314904	0.999427	0.01224	16	77.4	51.7	301.4	508.3	192.4	14.6	6.4	37.4	74.2	41
PY17X_0705000	conserved Plasmodium protein, unknown function	N/A	1187	406.1	1707.6	4.21	2.1	0.7	2.95	0.00316255	0.999427	0.01228	16	303.3	508.9	2265.6	1975.3	882	36.2	22.7	63.4	73.9	51.3
PY17X_0919700	60S acidic ribosomal protein P0, putative	N/A	9150.5	4000	12584.1	3.15	1.7	0.56	2.95	0.00318137	0.999427	0.01235	16	2629.5	5370.5	13755.9	11357.2	12639.2	73.4	71.1	75	82.6	79.8
PY17X_1321800	SNF1-related serine/threonine protein kinase KIN, putative	KIN	26	0	43.4	189	7.6	2.56	2.95	0.00318655	0.999427	0.01236	16	0	0	52.7	71.2	6.2	0	0	14.5	22.8	4.9
PY17X_0932200	DNA mismatch repair protein MLH, putative	N/A	2074.1	809.5	2917.3	3.6	1.8	0.63	2.95	0.00319745	0.999427	0.01239	16	776.5	842.4	3086.9	4029.6	1635.3	35.1	22.2	56.4	81.1	45
PY17X_0929600	conserved Plasmodium protein, unknown function	N/A	1725.4	682.8	2420.6	3.54	1.8	0.62	2.95	0.00320663	0.999427	0.01242	16	653.9	711.6	2776.7	3122.8	1362.2	37.9	14.2	61.8	71.8	42.3
PY17X_0803700	conserved Plasmodium protein, unknown function	N/A	145	9.2	235.6	25.4	4.7	1.59	2.94	0.00326449	0.999427	0.01263	17	18.3	0	416.1	206	84.6	0	0	94.1	80	72.8
PY17X_0213900	SDH5 domain-containing protein, putative	N/A	19.6	0	32.6	142	7.2	2.43	2.94	0.00328654	0.999427	0.01271	17	0	0	24.1	44.3	29.3	0	0	37.4	94.6	53.8
PY17X_0710900	RNA-binding protein, putative	N/A	938.1	57	1525.5	26.7	4.7	1.61	2.94	0.00332033	0.999427	0.01283	17	114	0	919.3	1216.8	2440.5	17.7	0	36.1	39.6	29.6
PY17X_1320900	gamma-tubulin complex component, putative	N/A	206.9	406.5	73.8	0.181	-2.5	0.84	-2.94	0.00332358	0.999427	0.01283	17	390.4	422.6	34	75.1	112.3	10.2	6.9	6.8	20.7	14.9
PY17X_1217400	ribonucleoside-diphosphate reductase small chain, putative	N/A	2655.9	4290.9	1565.9	0.365	-1.5	0.5	-2.93	0.00334031	0.999427	0.01289	17	4381.4	4200.3	1157.2	1711.6	1828.8	70.9	77	73	82.6	80.7
PY17X_1117600	conserved Plasmodium protein, unknown function	N/A	1489.5	81.8	2428	29.7	4.9	1.67	2.93	0.00335838	0.999427	0.01295	17	163.5	0	1240.9	1936.8	4106.2	7.8	0	35.1	56.2	39.6
PY17X_1018400	conserved Plasmodium protein, unknown function	N/A	19.6	0	32.6	142	7.2	2.44	2.93	0.00337524	0.999427	0.013	17	0	0	20.7	40.4	36.7	0	0	99.9	89.2	82.2
PY17X_0905800	transcription initiation factor IIF subunit beta, putative	TFG2	327.9	102	478.4	4.7	2.2	0.76	2.93	0.00344425	0.999427	0.01326	18	55.9	148.1	373.2	608.4	453.7	17.4	17.5	89	92.8	82.6
PY17X_1123100	leucine--tRNA ligase, putative	N/A	2569.4	4496.1	1284.9	0.286	-1.8	0.62	-2.92	0.00344773	0.999427	0.01326	18	6232.3	2760	1412.2	1413.2	1029.2	48.3	19.5	40	54.8	33.1
PY17X_0514500	cell division control protein CDC50C, putative	CDC50C	390.5	669.2	204.8	0.307	-1.7	0.58	-2.92	0.00345406	0.999427	0.01327	18	721.6	616.7	263.9	173.3	177.2	35.6	10.5	24.4	40.3	9.3
PY17X_1110800	KH domain-containing protein, putative	N/A	259	498.1	99.6	0.199	-2.3	0.8	-2.92	0.00346988	0.999427	0.01331	18	431.3	564.9	123.6	129	46.3	17.6	6	15.6	22.7	8.1
PY17X_1142400	conserved protein, unknown function	N/A	22.2	0	37	162	7.3	2.51	2.92	0.00347073	0.999427	0.01331	18	0	0	71.4	15.4	24.3	0	0	99.6	98.5	1.8
PY17X_0212100	conserved Plasmodium protein, unknown function	N/A	1475.8	2464.7	816.6	0.331	-1.6	0.55	-2.92	0.00347154	0.999427	0.01331	18	2091.8	2837.6	1025.7	822.1	602.1	27.2	20.4	32.8	44.4	45.6
PY17X_0927000	RING zinc finger protein, putative	N/A	639.8	1249.8	233.2	0.186	-2.4	0.83	-2.92	0.00351934	0.999427	0.01348	18	1243.2	1256.4	292	329.2	78.4	59.2	29.7	41.6	63.2	26.3
PY17X_0505100	tRNA methyltransferase, putative	N/A	390.6	124.7	567.9	4.55	2.2	0.75	2.92	0.00352256	0.999427	0.01349	18	130.1	119.3	753.9	677.7	272	10.4	5.3	39	38.4	29.6
PY17X_1428700	conserved Plasmodium protein, unknown function	N/A	140.7	270	54.5	0.2	-2.3	0.8	-2.92	0.00353	0.999427	0.0135	18	245.2	294.7	36.4	80.9	46.3	50.8	23.6	33.2	30.4	66
PY17X_1458100	queuine tRNA-ribosyltransferase, putative	TGT	445	733	253.1	0.345	-1.5	0.53	-2.92	0.00353328	0.999427	0.01351	18	846.4	619.6	256.1	256.1	247.2	42.2	17.6	34.8	46.5	44.8
PY17X_1126000	conserved protein, unknown function	N/A	215.1	16.1	347.7	21.4	4.4	1.52	2.91	0.00356783	0.999427	0.01363	18	32.3	0	225.5	311.9	505.6	22.5	0	91.2	94	89
PY17X_1456200	AP2 domain transcription factor, putative	ApiAP2	563	1114.2	195.5	0.175	-2.5	0.86	-2.91	0.00359001	0.999427	0.0137	18	657.1	1571.2	254.6	254.1	77.9	29	15.1	21.6	25.9	10.3
PY17X_0409300	conserved protein, unknown function	N/A	1114.7	71.5	1810.2	25.3	4.7	1.6	2.91	0.00362235	0.999427	0.01382	18	143	0	1731.8	2131.3	1567.6	17	0	57.4	79.4	43.6
PY17X_0613200	conserved Plasmodium protein, unknown function	N/A	726.8	1383.4	289.1	0.209	-2.3	0.78	-2.91	0.00363347	0.999427	0.01385	19	876.5	1890.3	341.7	385.1	140.5	58.7	47	52.1	66.3	68.1
PY17X_0422001	Plasmodium exported protein, unknown function	N/A	20.3	0	33.9	148	7.2	2.48	2.91	0.00363674	0.999427	0.01385	19	0	0	14.8	46.2	40.6	41.8	35.1	69.7	79.8	81.1
PY17X_1342400	conserved Plasmodium protein, unknown function	N/A	327.6	21	532.1	25.2	4.7	1.6	2.91	0.00365551	0.999427	0.01391	19	41.9	0	287.1	271.5	1037.7	15.5	0	52.9	64.8	57.6
PY17X_0409700	OMD protein, putative	OMD	510.3	192.5	722.2	3.75	1.9	0.66	2.9	0.00368639	0.999427	0.01402	19	244.1	140.9	967.6	523.7	675.4	36.7	32.1	70	62.7	92.5
PY17X_1466100	translation initiation factor eIF-2B subunit beta, putative	N/A	301.9	23.1	487.8	21	4.4	1.51	2.9	0.00369134	0.999427	0.01402	19	46.2	0	357.5	573.7	532.1	16.4	0	66.5	54.4	60
PY17X_1050801	fam-a protein	N/A	28.6	71	0.4	0.00665	-7.2	2.49	-2.9	0.00369324	0.999427	0.01402	19	1.1	140.9	0.5	0	0.6	14.5	40.4	65.6	62.4	72.5
PY17X_0932800	conserved Plasmodium protein, unknown function	N/A	228.5	488.2	55.4	0.113	-3.1	1.08	-2.9	0.0037025	0.999427	0.01405	19	699	277.4	12.8	69.3	84.1	23.4	7.7	1.7	7.7	8.1
PY17X_1437200	phospholipid-transporting ATPase 2, putative	ATP2	441.7	827.5	184.4	0.222	-2.2	0.75	-2.9	0.00370556	0.999427	0.01405	19	835.6	819.4	138.9	306.1	108.3	22.6	6.8	14	28.6	11.2
PY17X_0113800	myosin E, putative	MyoE	1539.3	449.1	2266.1	5.04	2.3	0.8	2.9	0.00370735	0.999427	0.01405	19	653.9	244.4	2728.4	3009.2	1060.8	18.1	2.4	33.1	50.8	27.7
PY17X_1126300	oxidoreductase, putative	N/A	894.2	255.3	1320.2	5.17	2.4	0.82	2.9	0.00373248	0.999427	0.01413	19	157	353.6	2042.5	1318.8	599.3	37.3	9.9	41	60.9	42.4
PY17X_1035500	conserved protein, unknown function	N/A	2812.5	4563	1645.6	0.361	-1.5	0.51	-2.9	0.00373745	0.999427	0.01414	19	5510.6	3615.3	1786.5	1353.5	1796.7	85.4	70.9	82.9	89.1	88.7
PY17X_1412800	conserved Plasmodium protein, unknown function	N/A	106.3	8.1	171.8	21	4.4	1.51	2.9	0.00374248	0.999427	0.01415	19	16.1	0	230.9	173.3	111.2	27.2	0	96.6	98.3	99.2
PY17X_0514200	conserved Plasmodium protein, unknown function	N/A	840.1	55.4	1363.3	24.6	4.6	1.59	2.9	0.00375584	0.999427	0.01419	19	110.8	0	945.9	1199.5	1944.5	10.3	0	7.6	9.9	5.2
PY17X_0618600	cysteine repeat modular protein 2, putative	CRMP2	20.4	0	34	149	7.2	2.49	2.9	0.00376369	0.999427	0.01421	19	0	0	15.8	30.8	55.3	0	0	1.6	5.6	4.3
PY17X_0706300	Fe-S cluster assembly protein DRE2, putative	DRE2	1662.8	762.5	2263	2.97	1.6	0.54	2.9	0.00376918	0.999427	0.01421	19	918.4	606.6	2280.3	1757.8	2750.8	80.1	2.9	36	61	43
PY17X_1228700	conserved protein, unknown function	N/A	2476.5	749.2	3628	4.84	2.3	0.79	2.9	0.0037706	0.999427	0.01421	19	608.7	889.8	5865.1	3590.7	1428.2	62.5	25.9	73.2	85.9	50.5
PY17X_1343100	V-type proton ATPase subunit G, putative	N/A	2740	4998.2	1234.5	0.247	-2	0.7	-2.9	0.00377329	0.999427	0.01421	19	4709.4	5287.1	1904.1	1199.5	599.8	87.2	96.8	90.1	96.7	94.4
PY17X_1330000	conserved Plasmodium protein, unknown function	N/A	410.5	981	30.2	0.0309	-5	1.73	-2.9	0.00378233	0.999427	0.01423	19	935.6	1026.4	71.4	19.3	0	55.7	27	32.6	10.1	0
PY17X_1233400	conserved protein, unknown function	N/A	2768.5	1032.6	3925.8	3.8	1.9	0.67	2.9	0.00378669	0.999427	0.01424	19	748.5	1316.7	5990.2	2934.1	2853	43.9	37.6	41.7	45.1	33
PY17X_0836000	proteasome subunit beta type-6, putative	N/A	147.1	279.6	58.8	0.211	-2.2	0.78	-2.89	0.00380231	0.999427	0.01429	19	358.1	201.2	64.5	42.4	69.4	70.4	0	44.4	35.7	57.6
PY17X_1216700	CWC16 domain-containing protein, putative	N/A	50.8	2.1	83.1	37.2	5.2	1.8	2.89	0.00381179	0.999427	0.01431	19	4.3	0	16.7	109.7	123	13.7	0	3.2	32.5	49.4
PY17X_1008000	conserved Plasmodium protein, unknown function	N/A	70.4	4.8	114.1	23	4.5	1.56	2.89	0.00381995	0.999427	0.01433	19	9.7	0	143.3	138.6	60.4	0	0	5.4	8.3	3.6
PY17X_1102000	fam-a protein	N/A	818.1	1359	457.5	0.336	-1.6	0.54	-2.89	0.00383142	0.999427	0.01437	20	1563.7	1154.3	477.1	544.9	350.4	50.2	45.9	60.8	71.3	55.2
PY17X_1008900	actin-like protein, putative	ALP5b	608.8	1223.7	198.9	0.162	-2.6	0.91	-2.89	0.00384642	0.999427	0.01441	20	1855.2	592.2	295.4	219.5	81.8	72.8	31.4	50.7	75.8	38.9
PY17X_1367700	glutamate--tRNA ligase, putative	GluRS	1352.3	474	1937.7	4.08	2	0.7	2.89	0.00384899	0.999427	0.01441	20	689.4	258.7	1361.5	2314.2	2137.5	38.8	6.3	57	65	58.7
PY17X_0408100	spindle and kinetochore-associated protein 2, putative	SKA2	1763.9	104.8	2870	27.3	4.8	1.65	2.89	0.00389334	0.999427	0.01457	20	209.7	0	3694.5	2117.8	2797.7	19	0	28.7	50.3	36.8
PY17X_0109100	conserved Plasmodium protein, unknown function	N/A	301.1	23.6	486.1	20.4	4.4	1.51	2.89	0.00390338	0.999427	0.01459	20	47.3	0	554.5	492.9	410.8	2.3	0	24.6	39.4	20.7
PY17X_1312200	eukaryotic translation initiation factor 2-alpha kinase 1, putative	eIK1	122.7	9.7	198.1	20.2	4.3	1.5	2.89	0.00390504	0.999427	0.01459	20	19.4	0	221.6	236.8	136	2.9	0	26.6	26.6	21.9
PY17X_0208600	V-type proton ATPase subunit C, putative	N/A	260.8	492.5	106.3	0.217	-2.2	0.76	-2.88	0.00392525	0.999427	0.01465	20	319.4	665.6	132	67.4	119.6	35.2	19.1	28.6	40.5	27.3
PY17X_0832600	conserved Plasmodium protein, unknown function	N/A	21.4	0	35.6	156	7.3	2.53	2.88	0.00392761	0.999427	0.01465	20	0	0	16.7	21.2	68.8	0	0	48.6	65.1	88.6
PY17X_1037100	multifunctional methyltransferase subunit TRM112, putative	TRM112	1125	1747.2	710.1	0.406	-1.3	0.45	-2.88	0.00393023	0.999427	0.01465	20	1592.7	1901.8	685.9	756.6	687.9	99	96.4	92.5	99	96.8
PY17X_0813400	conserved Plasmodium protein, unknown function	N/A	46.9	2.7	76.4	27.3	4.8	1.66	2.88	0.00394797	0.999427	0.0147	20	5.4	0	59.6	125.1	44.6	5.4	0	8.2	34.9	6.8
PY17X_1236700	ATP-dependent RNA helicase DDX23, putative	DDX23	1143.1	286.9	1713.8	5.97	2.6	0.89	2.88	0.00395059	0.999427	0.0147	20	468.9	104.9	1042.4	1459.4	2639.7	24.5	5.2	43.6	59.1	73.8
PY17X_0714600	EF-hand calcium-binding domain-containing protein, putative	N/A	627.4	1140.8	285.1	0.25	-2	0.69	-2.88	0.00396867	0.999427	0.01476	20	614.1	1667.5	306.8	277.2	271.4	83.8	83.6	82.4	81.7	53.4
PY17X_1236100	zinc finger protein, putative	N/A	647	204.6	941.9	4.61	2.2	0.77	2.88	0.00397492	0.999427	0.01477	20	91.4	317.7	856.8	1076.2	892.7	23.4	18	56.8	72.7	41.3
PY17X_0920800	parasitophorous vacuolar protein 1, putative	PV1	1597.2	2699.6	862.2	0.319	-1.6	0.57	-2.88	0.00398086	0.999427	0.01479	20	3061.8	2337.4	614	802.8	1169.7	56.9	51.6	54.4	54.6	42.5
PY17X_0211400	vacuolar protein sorting-associated protein 51, putative	VPS51	1925.6	821.8	2661.5	3.24	1.7	0.59	2.88	0.00400691	0.999427	0.01487	20	1100.2	543.4	2622.6	2239.1	3122.7	29.9	4	31.2	39.4	28.9
PY17X_1031600	iron-sulfur cluster assembly protein SufC, putative	SufC	18.3	0	30.4	133	7.1	2.45	2.88	0.00401698	0.999427	0.0149	20	0	0	32	32.7	26.5	0	0	29.4	20.4	13.6
PY17X_1349200	AMP deaminase, putative	AMPD	242.6	19.4	391.5	20.1	4.3	1.51	2.88	0.00403825	0.999427	0.01497	21	38.7	0	294.5	446.7	433.4	7.3	0	47.5	63.8	49.9
PY17X_0841200	fam-a protein	N/A	469.6	121.2	701.8	5.8	2.5	0.88	2.87	0.00406483	0.999427	0.01505	21	48.4	194.1	993.2	664.2	448	1.8	36.2	78	94.7	92
PY17X_1245600	conserved Plasmodium protein, unknown function	N/A	779.6	309.1	1093.1	3.54	1.8	0.63	2.87	0.00408018	0.999427	0.0151	21	191.4	426.9	981.9	1035.8	1261.7	35.6	23.6	48.2	71.1	47
PY17X_1036200	conserved protein, unknown function	N/A	820.1	1354.2	464	0.343	-1.5	0.54	-2.87	0.00411372	0.999427	0.01521	21	1186.2	1522.3	373.2	437	581.8	5.6	4.3	5.9	8.7	9.6
PY17X_0203800	conserved Plasmodium protein, unknown function	N/A	768.8	298.7	1082.2	3.62	1.9	0.65	2.87	0.00414952	0.999427	0.01533	21	390.4	207	970	1457.4	819.3	19.5	9	45.9	63.6	51.3
PY17X_1345000	phosphoribosylpyrophosphate synthetase, putative	N/A	393.3	771.6	141.1	0.183	-2.4	0.85	-2.87	0.00415442	0.999427	0.01534	21	975.4	567.8	64.5	117.4	241.5	45.2	25.2	42.4	45.3	45.1
PY17X_0205500	N-acetyltransferase, GNAT family, putative	N/A	816.8	56.5	1323.7	23.4	4.5	1.59	2.86	0.00419486	0.999427	0.01548	21	112.9	0	1642.7	1397.8	930.5	20.4	0	66.2	67.3	70.5
PY17X_0838400	conserved protein, unknown function	N/A	700	49	1134	23.1	4.5	1.58	2.86	0.00423239	0.999427	0.01561	22	97.9	0	1073.5	750.9	1577.7	68.8	0	96.1	83.5	90.3
PY17X_0418200	conserved Plasmodium protein, unknown function	N/A	930.6	369.1	1304.8	3.54	1.8	0.64	2.86	0.00427126	0.999427	0.01574	22	232.3	506	1071.5	1590.3	1252.7	10.6	8.8	38.2	51.5	32.6
PY17X_1247700	conserved Plasmodium protein, unknown function	N/A	884.9	1624.2	391.9	0.241	-2.1	0.72	-2.85	0.00432082	0.999427	0.0159	22	935.6	2312.9	509.2	408.2	258.4	21.7	21.7	14.7	33.7	15.6
PY17X_1336600	eukaryotic initiation factor 4a, putative	eIF4A	1501.1	2345.6	938.1	0.4	-1.3	0.46	-2.85	0.00432268	0.999427	0.0159	22	2491.8	2199.4	784.9	1003.1	1026.4	78.9	56.3	63.1	77.2	65.1
PY17X_0605000	threonylcarbamoyl-AMP synthase, putative	SUA5	220.4	18.3	355.1	19.3	4.3	1.5	2.85	0.00437279	0.999427	0.01608	22	36.6	0	390	335	340.3	11.2	0	57.4	50.6	60.1
PY17X_1320000	syntaxin-6, putative	STX6	461.4	197.4	637.4	3.23	1.7	0.59	2.85	0.00437615	0.999427	0.01608	22	223.7	171.1	754.9	697	460.4	69.6	9.8	90.5	92	77.2
PY17X_1110400	conserved Plasmodium protein, unknown function	N/A	3000.1	813.2	4458.1	5.48	2.5	0.86	2.85	0.00439219	0.999427	0.01612	22	331.2	1295.2	7041	3792.8	2540.4	55.8	46.3	72.6	87.3	77.7
PY17X_0806000	RNA helicase, putative	N/A	21.8	0	36.4	159	7.3	2.57	2.85	0.00440754	0.999427	0.01616	22	0	0	71.4	27	10.7	0	0	14.9	7.9	9.7
PY17X_0934000	rhoptry neck protein 4	RON4	790.1	283.6	1127.7	3.97	2	0.7	2.85	0.0044079	0.999427	0.01616	22	373.2	194.1	653.9	1376.6	1352.6	20.8	5.5	52.2	69.9	39.6
PY17X_1035700	conserved Plasmodium protein, unknown function	N/A	614.2	45.7	993.3	21.7	4.4	1.56	2.85	0.00443861	0.999427	0.01626	23	91.4	0	950.8	872.2	1156.8	21.8	0	87.7	85.9	75.6
PY17X_1032400	deoxyhypusine synthase, putative	DHS	46.5	114.4	1.3	0.00888	-6.8	2.4	-2.84	0.00446119	0.999427	0.01633	23	41.9	186.9	0	3.9	0	12.2	11.4	0	5.8	0
PY17X_1114800	tubulin--tyrosine ligase, putative	N/A	1852.8	902	2486.8	2.76	1.5	0.51	2.84	0.00448258	0.999427	0.0164	23	948.6	855.3	2285.8	3217.1	1957.5	56.7	44.8	73.2	80.1	64.8
PY17X_0715500	conserved Plasmodium protein, unknown function	N/A	448.7	207.5	609.5	2.94	1.6	0.55	2.84	0.00449056	0.999427	0.01641	23	167.8	247.2	640.6	562.2	625.8	12.5	7.4	40.2	48.3	41.3
PY17X_0518600	bromodomain protein 1, putative	BDP1	374.9	647.6	193.1	0.298	-1.7	0.62	-2.84	0.00455114	0.999427	0.01662	23	457.1	838.1	182.7	204.1	192.4	43.9	20.5	49.2	80.1	57.3
PY17X_1116300	gametogenesis essential protein 1	GEP1	1000.9	1672.4	553.2	0.331	-1.6	0.56	-2.84	0.00457181	0.999427	0.01669	23	1208.8	2136.1	543.6	635.3	480.8	41.5	31.4	49.3	56.1	24.4
PY17X_1019200	cytochrome b-c1 complex subunit 6, putative	QCR6	1380.1	525.2	1949.9	3.71	1.9	0.67	2.83	0.00458857	0.999427	0.01674	23	393.6	656.9	2057.8	1122.4	2669.6	96.9	93.6	95.2	98.7	97.7
PY17X_0620600	apoptosis-inducing factor, putative	AIF	816	318.6	1147.6	3.6	1.8	0.65	2.83	0.00459635	0.999427	0.01674	23	430.2	207	1107.9	1467.1	867.9	17.9	8.4	24.4	48.9	27.6
PY17X_1408400	carbamoyl phosphate synthetase, putative	N/A	230	429.8	96.8	0.225	-2.2	0.76	-2.83	0.00459712	0.999427	0.01674	23	593.7	265.9	70.4	107.8	112.3	15.6	3.2	8.5	14.5	9.4
PY17X_0820700	conserved Plasmodium protein, unknown function	N/A	335.8	37.8	534.6	14.1	3.8	1.35	2.83	0.00460984	0.999427	0.01678	23	74.2	1.4	391	645	567.7	7.1	1.7	29.1	49.6	35.1
PY17X_0715100	dihydrolipoyl dehydrogenase, apicoplast	aLipDH	17.8	0	29.6	129	7	2.48	2.83	0.00463632	0.999427	0.01686	24	0	0	24.1	36.6	28.2	0	0	8.3	19.6	14.6
PY17X_1337300	conserved Plasmodium protein, unknown function	N/A	20.6	0	34.3	149	7.2	2.55	2.83	0.00467602	0.999427	0.017	24	0	0	11.8	63.5	27.6	0	0	3.9	11.8	13.3
PY17X_0301800	conserved protein, unknown function	N/A	29368.8	50705.7	15144.2	0.299	-1.7	0.62	-2.83	0.00468243	0.999427	0.01701	24	58050.9	43360.5	23114.7	10727.7	11590.2	84.2	78.9	85.3	84.4	86.6
PY17X_1315200	conserved protein, unknown function	N/A	2403.4	585.9	3615.1	6.17	2.6	0.93	2.83	0.00469423	0.999427	0.01704	24	947.5	224.2	6186.1	2924.5	1734.6	95.3	41.5	78.6	87.1	87.6
PY17X_1029100	conserved Plasmodium protein, unknown function	N/A	890.8	1648.7	385.5	0.234	-2.1	0.74	-2.83	0.00470866	0.999427	0.01708	24	2148.8	1148.6	612.6	313.8	230.2	46.2	44.6	60.2	78.1	79.1
PY17X_0918800	RNA-binding protein s1, putative	N/A	100.6	7.6	162.7	21.3	4.4	1.56	2.82	0.00473258	0.999427	0.01715	24	15.1	0	268.9	104	115.1	26.4	0	75.8	81.2	73.1
PY17X_1338100	conserved Plasmodium protein, unknown function	N/A	19.2	0	32	140	7.1	2.53	2.82	0.00473797	0.999427	0.01716	24	0	0	37.9	13.5	44.6	0	0	16	49.7	32.9
PY17X_1109400	pre-mRNA-processing ATP-dependent RNA helicase PRP5, putative	PRP5	20407.6	9045.5	27982.3	3.09	1.6	0.58	2.82	0.00482682	0.999427	0.01747	25	11119.1	6971.8	21779.7	23374.9	38792.2	34.4	28.4	43.6	58.6	55.2
PY17X_1444300	conserved Plasmodium protein, unknown function	N/A	328.1	26.4	529.2	20	4.3	1.53	2.82	0.0048343	0.999427	0.01748	25	52.7	0	423	720.1	444.6	40.1	0	83.8	81.4	73.2
PY17X_1322200	6-phosphogluconate dehydrogenase, decarboxylating, putative	6PGD	283.4	510.8	131.9	0.258	-2	0.69	-2.82	0.00485023	0.999427	0.01753	25	680.8	340.7	158.1	130.9	106.6	45.3	23.8	40.3	32.2	27.6
PY17X_0808100	RAP protein, putative	N/A	21.7	0	36.2	159	7.3	2.6	2.82	0.00485742	0.999427	0.01754	25	0	0	17.7	13.5	77.3	0	0	7.9	14.4	24.1
PY17X_0831600	dynein light chain, putative	N/A	1496.3	2578.5	774.9	0.301	-1.7	0.62	-2.82	0.00487704	0.999427	0.0176	25	2052	3105	931.6	475.5	917.5	73.5	97.5	73.9	82.7	60.7
PY17X_1331400	fam-a protein	N/A	1167.7	2137.5	521.2	0.244	-2	0.72	-2.81	0.00492995	0.999427	0.01778	25	3066.1	1208.9	379.6	440.9	743.2	83.7	45.4	72	69.4	92.6
PY17X_1126500	3-oxoacyl-acyl-carrier protein synthase, putative	FabB/FabF	333.7	131.4	468.5	3.57	1.8	0.65	2.81	0.0049382	0.999427	0.0178	25	90.3	172.5	535.7	394.7	475.1	24.4	0	58.2	78.1	60.5
PY17X_1147600	membrane associated histidine-rich protein 1a, putative	MAHRP1a	6937.3	12808.3	3023.3	0.236	-2.1	0.74	-2.81	0.00495602	0.999427	0.01785	25	14000.3	11616.4	1381.7	2593.4	5094.8	72.4	75.3	47.2	80.5	92.2
PY17X_1140900	CCR4 domain-containing protein 2, putative	CCR4-2	134	260.2	49.8	0.189	-2.4	0.85	-2.81	0.00496557	0.999427	0.01787	25	299	221.4	46.8	75.1	27.6	27	6.8	17.1	22.1	7.3
PY17X_0713100	high mobility group protein B2	HMGB2	5324.9	8657.3	3103.4	0.358	-1.5	0.53	-2.81	0.00497177	0.999427	0.01788	25	8689.7	8624.9	4082.6	3024.6	2202.9	86.4	81.7	83.4	82.2	90.7
PY17X_1440200	conserved Plasmodium protein, unknown function	N/A	648.5	257.6	909.1	3.52	1.8	0.65	2.81	0.00498755	0.999427	0.01792	25	305.4	209.9	890.3	1251.4	585.7	59.4	26.2	92.1	80.3	76.6
PY17X_0314600	conserved protein, unknown function	N/A	1209.6	571	1635.3	2.87	1.5	0.54	2.8	0.00505782	0.999427	0.01816	26	420.5	721.6	1840.1	1482.5	1583.4	92.7	54.7	93.6	93.6	95.8
PY17X_1212700	conserved Plasmodium protein, unknown function	N/A	113	25.1	171.6	6.78	2.8	0.99	2.8	0.00507625	0.999427	0.01822	26	38.7	11.5	135.9	240.7	138.2	6.4	6.4	30.8	58.1	34.3
PY17X_0828300	conserved Plasmodium protein, unknown function	N/A	735.2	285.9	1034.7	3.62	1.9	0.66	2.8	0.00509162	0.999427	0.01826	26	317.3	254.4	745.5	772	1586.7	20.9	7.8	53.7	77.7	62.4
PY17X_0911750	conserved protein, unknown function	N/A	21.2	0	35.4	155	7.3	2.6	2.8	0.00512298	0.999427	0.01836	26	0	0	61.6	36.6	7.9	0	0	97	13.7	44.7
PY17X_0838300	TFIIH basal transcription factor complex helicase XPD subunit, putative	XPD	248.2	21	399.6	18.9	4.2	1.52	2.8	0.00513513	0.999427	0.01839	26	41.9	0	314.6	406.2	477.9	4.9	0	47.6	46.3	32.4
PY17X_0626600	fam-a protein	N/A	784.3	1212.5	498.7	0.411	-1.3	0.46	-2.8	0.00514477	0.999427	0.01841	26	1174.4	1250.6	462.9	506.3	527	70.1	26.3	70.5	86	69.9
PY17X_0837100	conserved Plasmodium protein, unknown function, pseudogene	N/A	256.9	493	99.4	0.201	-2.3	0.83	-2.8	0.00516086	0.999427	0.01845	26	713	273.1	60.1	121.3	116.8	84.4	36.3	71.1	57.5	65.6
PY17X_0621600	rhoptry protein, putative	N/A	994.3	431.8	1369.3	3.17	1.7	0.6	2.79	0.00522619	0.999427	0.01867	27	475.4	388.1	1944.5	1145.5	1018	67.8	26.2	88.2	92.7	92.8
PY17X_1216300	prohibitin 2, putative	PHB2	671.3	309.3	912.7	2.95	1.6	0.56	2.79	0.00522926	0.999427	0.01867	27	387.2	231.4	910.5	816.3	1011.2	52.9	19.3	62.8	73.9	64.4
PY17X_1106200	DNA mismatch repair protein MSH6, putative	MSH6	498.2	930	210.3	0.226	-2.1	0.77	-2.79	0.00523612	0.999427	0.01868	27	1016.3	843.8	89.6	267.6	273.7	29.6	9.4	14.5	37.1	31.4
PY17X_0902700	membrane associated erythrocyte binding-like protein	MAEBL	1052.9	293.5	1559.1	5.31	2.4	0.86	2.79	0.00526229	0.999427	0.01876	27	246.3	340.7	570.2	1264.9	2842.3	18.9	4.7	27.7	42.7	32
PY17X_0209000	asparagine-rich antigen, putative	N/A	987.1	281.3	1457.6	5.18	2.4	0.85	2.79	0.00530145	0.999427	0.01889	27	216.2	346.4	1937.6	1965.7	469.5	5.8	4.1	25	30.8	17.1
PY17X_0603900	peptidyl-prolyl cis-trans isomerase, putative	CYP26	723.7	196	1075.4	5.5	2.5	0.88	2.79	0.00530982	0.999427	0.01891	27	61.3	330.6	892.2	1236	1098.1	36	26.7	88.5	93.6	90.7
PY17X_1433000	thioredoxin peroxidase 2, putative	Trx-Px2	137.4	11.8	221.1	18.5	4.2	1.51	2.79	0.00531466	0.999427	0.01891	27	23.7	0	184.7	196.4	282.1	26.5	0	59.7	78.6	72.5
PY17X_0705500	ATP synthase-associated protein, putative	N/A	1232.4	348.4	1821.7	5.22	2.4	0.86	2.79	0.00532255	0.999427	0.01893	27	560.3	136.6	2702.3	1576.8	1186.1	86.8	22.9	89.8	91.9	98.5
PY17X_0316800	Plasmodium exported protein, unknown function	N/A	259	488.7	105.9	0.216	-2.2	0.79	-2.79	0.00532848	0.999427	0.01893	27	482.9	494.5	48.3	142.5	127	53	49.4	47.6	84.4	59
PY17X_1420200	TBC domain protein, putative	N/A	22.6	0	37.6	164	7.4	2.64	2.79	0.00534474	0.999427	0.01898	27	0	0	37.9	69.3	5.6	0	0	17.6	18.9	9.9
PY17X_0215100	COX assembly mitochondrial protein, putative	CMC1	638.2	48.4	1031.4	21.3	4.4	1.58	2.78	0.005381	0.999427	0.01909	27	96.8	0	1266.5	664.2	1163.5	66.7	0	85.8	91.9	87.7
PY17X_0614300	N-acetyltransferase, GNAT family, putative	N/A	485.7	170.1	696.2	4.1	2	0.73	2.78	0.00540423	0.999427	0.01916	28	91.4	248.7	544.1	831.7	712.7	9.9	13	77.4	84.4	57.2
PY17X_1028600	NADP-specific glutamate dehydrogenase, putative	GDH1	780.8	353.6	1065.6	3.02	1.6	0.57	2.78	0.00541855	0.999427	0.0192	28	268.9	438.4	1314.7	918.4	963.8	32.5	20.5	65.9	83	72.9
PY17X_0614800	apicomplexan kinetochore protein 7, putative	AKIT7	470.4	851.6	216.3	0.254	-2	0.71	-2.78	0.0054297	0.999427	0.01923	28	1213.1	490.2	241.3	165.6	242.1	26.4	9.2	20.3	28.5	32.3
PY17X_1344800	L-lactate dehydrogenase, putative	LDH	2958.6	4966.7	1619.8	0.326	-1.6	0.58	-2.78	0.00548295	0.999427	0.0194	28	5819.3	4114.1	1081.8	1605.7	2171.9	83.7	69	76.7	91.6	69.8
PY17X_1127800	conserved Plasmodium protein, unknown function	N/A	666.4	1251	276.7	0.221	-2.2	0.79	-2.78	0.00550461	0.999427	0.01946	28	1317.4	1184.5	308.7	412	109.5	70.7	48.9	75.8	80.8	52.5
PY17X_1038500	tubby domain-containing protein, putative	N/A	115.9	10.2	186.3	18	4.2	1.5	2.77	0.00553569	0.999427	0.01956	28	20.4	0	196.5	184.8	177.7	4.4	0	14.6	22.7	24.3
PY17X_0609300	acyl carrier protein, mitochondrial, putative	N/A	28.2	1.1	46.2	40.5	5.3	1.93	2.77	0.00555098	0.999427	0.0196	28	2.2	0	24.6	32.7	81.3	18.9	0	12.7	77.9	64
PY17X_0917100	aquaglyceroporin, putative	AQP	1432.7	164	2278.5	13.9	3.8	1.37	2.77	0.00556198	0.999427	0.01963	28	323.7	4.3	2144.9	1750.1	2940.4	47.5	16	95.9	96.2	82.2
PY17X_0701400	CRA domain-containing protein, putative	N/A	654.9	1132.2	336.7	0.297	-1.8	0.63	-2.77	0.00556765	0.999427	0.01963	28	780.8	1483.5	327.9	421.6	260.7	68.9	75.8	75.7	64.3	59.6
PY17X_1241000	multidrug resistance protein 1, putative	MDR1	459.2	776.9	247.3	0.318	-1.7	0.6	-2.77	0.00557383	0.999427	0.01964	28	764.6	789.2	168.4	306.1	267.5	24.5	10.2	13.6	34.3	20.8
PY17X_0407400	T-complex protein 1 subunit beta, putative	CCT2	1560.9	876	2017.6	2.3	1.2	0.43	2.77	0.00558053	0.999427	0.01965	28	893.7	858.2	1971.6	2208.3	1872.8	21.3	22.8	54.1	73.5	45.1
PY17X_1373300	fam-a protein	N/A	690.8	179.9	1031.3	5.74	2.5	0.91	2.77	0.00563876	0.999427	0.01984	29	66.7	293.2	1495	1035.8	563.1	41.8	19.2	89.8	83.8	76.4
PY17X_0608400	conserved Plasmodium protein, unknown function	N/A	567.2	60.4	905.1	14.9	3.9	1.41	2.77	0.00565104	0.999427	0.01987	29	119.4	1.4	1179.8	523.7	1011.7	38.8	13.6	68.4	64.4	65.5
PY17X_1466500	HSP20-like chaperone, putative	N/A	3053.9	185.5	4966.2	26.8	4.7	1.72	2.76	0.00572436	0.999427	0.02011	29	371	0	5858.2	4235.6	4804.8	59.8	0	90.8	96.8	89.2
PY17X_1128400	eukaryotic translation initiation factor 2-alpha kinase, putative	PK4	1339.7	2176.5	781.9	0.359	-1.5	0.53	-2.76	0.00572653	0.999427	0.02011	29	1925.1	2427.9	582.5	783.6	979.6	19.5	13.7	19.5	22.5	19.2
PY17X_0919800	60S ribosomal protein L38, putative	RPL38	332.6	140.4	460.7	3.27	1.7	0.62	2.76	0.00573302	0.999427	0.02012	29	168.8	112.1	362.4	546.8	472.9	94.6	0	98.2	99.7	98.3
PY17X_1420100	ATP-dependent Clp protease adapter protein ClpS, putative	ClpS	927.8	184.1	1423.5	7.74	3	1.07	2.76	0.00573755	0.999427	0.02012	29	29	339.2	1641.7	966.5	1662.4	15.4	20.7	61.4	76.5	63.4
PY17X_1464900	conserved Plasmodium protein, unknown function	N/A	23.9	0	39.8	173	7.4	2.69	2.76	0.00574954	0.999427	0.02015	29	0	0	3.9	77	38.4	0	0	14.2	49.3	74.2
PY17X_0511300	conserved Plasmodium protein, unknown function	N/A	2297.5	761.1	3321.8	4.36	2.1	0.77	2.76	0.0057727	0.999427	0.02022	29	1063.6	458.6	2522.6	1996.5	5446.4	42.4	14.9	54.7	63.9	68.4
PY17X_0913800	tudor staphylococcal nuclease, putative	TSN	490.1	208.2	678	3.25	1.7	0.62	2.76	0.00578066	0.999427	0.02023	29	210.8	205.6	773.1	825.9	435.1	15.9	3.5	49.9	68.1	35.9
PY17X_1369000	conserved Plasmodium protein, unknown function	N/A	891.4	207	1347.6	6.5	2.7	0.98	2.76	0.00581335	0.999427	0.02033	30	366.7	47.4	1639.7	1476.7	926.5	32.6	3.4	32.9	56.3	38.3
PY17X_0934900	glycerol-3-phosphate dehydrogenase	G3PDH	195	16.1	314.3	19.3	4.3	1.55	2.76	0.00581816	0.999427	0.02033	30	32.3	0	447.1	329.2	166.5	12.7	0	51.1	72.9	55.6
PY17X_0109700	conserved Plasmodium protein, unknown function	N/A	645.6	1300.8	208.9	0.16	-2.6	0.96	-2.75	0.00591634	0.999427	0.02066	30	1188.4	1413.1	46.8	246.4	333.5	29.2	18	12.2	23.8	15.8
PY17X_1234800	translation initiation factor IF-2, putative	MB2	2508.4	448.9	3881.5	8.64	3.1	1.13	2.75	0.00592034	0.999427	0.02066	30	847.5	50.3	3406	2724.3	5514.1	23.4	1.5	33.2	48.1	39
PY17X_0514000	conserved protein, unknown function	N/A	1436.5	663.7	1951.7	2.94	1.6	0.57	2.75	0.00592926	0.999427	0.02068	30	625.9	701.5	1952.4	1320.7	2582.1	91.6	73.4	97.4	97.8	98
PY17X_1037600	LCCL domain-containing protein	CCp3	1681	111.8	2727.1	24.4	4.6	1.67	2.75	0.00594715	0.999427	0.02073	30	223.7	0	2342.9	3923.7	1914.6	7.5	0	38.2	63.6	18.6
PY17X_1012200	calmodulin, putative	CAM	4592.1	7738.5	2494.4	0.322	-1.6	0.59	-2.75	0.00597402	0.999427	0.02081	30	9037	6440	2858.4	1515.2	3109.7	94.7	92.4	92.6	97.7	95.7
PY17X_0914000	conserved Plasmodium protein, unknown function	N/A	821.3	158.4	1263.2	7.97	3	1.09	2.75	0.00597977	0.999427	0.02081	30	181.8	135.1	2166.6	1455.5	167.6	19.2	8.4	54.3	69.7	28.6
PY17X_0515000	ORC3 domain-containing protein, putative	N/A	1629	2571.6	1000.6	0.389	-1.4	0.5	-2.75	0.00598865	0.999427	0.02083	30	2660.7	2482.5	780	1222.6	999.3	43	12.5	33.1	45.7	37.9
PY17X_1117900	BFR1 domain-containing protein, putative	N/A	3430.6	1514	4708.3	3.11	1.6	0.6	2.75	0.0059947	0.999427	0.02084	31	1326	1702	3074.6	4351.1	6699.1	55.3	37	73.4	82.1	75
PY17X_0912400	calcium-binding protein, putative	N/A	448.9	1063.6	39.1	0.0368	-4.8	1.73	-2.75	0.00600512	0.999427	0.02086	31	1414.2	713	78.8	38.5	0	54.9	24.1	23.3	19.6	0
PY17X_0914800	regulator of chromosome condensation, putative	N/A	18	0	30.1	131	7	2.56	2.75	0.00602375	0.999427	0.02091	31	0	0	35.5	42.4	12.4	0	0	5.6	6.3	5.1
PY17X_1015000	large subunit GTPase 1, putative	LSG1	2786	174.8	4526.8	25.9	4.7	1.71	2.75	0.0060326	0.999427	0.02093	31	349.5	0	3768.4	5259.9	4552	13.9	0	46.2	59	46.6
PY17X_1224500	conserved Plasmodium protein, unknown function	N/A	649.5	156.1	978.5	6.27	2.6	0.96	2.75	0.00603729	0.999427	0.02093	31	144.1	168.2	528.8	363.9	2042.7	19.2	21.7	51	54.3	69.1
PY17X_1140800	polyubiquitin binding protein, putative	DOA1	118.2	279.1	10.9	0.0384	-4.7	1.71	-2.74	0.00605202	0.999427	0.02096	31	378.6	179.7	15.3	17.3	0	34	5.9	5.2	6.4	0
PY17X_1036000	tRNA-dihydrouridine synthase, putative	N/A	18.7	0	31.1	137	7.1	2.58	2.74	0.00605677	0.999427	0.02097	31	0	0	58.6	17.3	17.5	0	0	27.2	16.9	15.7
PY17X_1466800	thymidylate kinase, putative	TMK	1259.3	2153.6	663.2	0.308	-1.7	0.62	-2.74	0.00611013	0.999427	0.02114	31	1903.6	2403.5	977.9	458.2	553.6	86.8	61.2	64.2	78.6	74.9
PY17X_0817800	protein AMR4, putative	N/A	182.4	358.6	65	0.181	-2.5	0.9	-2.74	0.00616972	0.999427	0.02133	31	508.7	208.4	93.1	67.4	34.4	28.2	12	26.6	59.2	12.8
PY17X_0712100	heat shock protein 70, putative	HSP70	55642.2	27216.8	74592.4	2.74	1.5	0.53	2.73	0.006244	0.999427	0.02157	32	23707.3	30726.4	64453.9	58266.8	101057	36.5	41.2	39.4	60	40.1
PY17X_0935000	cyclin-dependent-like kinase CLK3, putative	CLK3	2071.2	3283.9	1262.7	0.384	-1.4	0.5	-2.73	0.00626884	0.999427	0.02164	32	3651.2	2916.7	1529.9	1280.3	977.9	73.9	31.7	76.8	76.6	61.6
PY17X_0101261	fam-b protein	N/A	27.6	0.6	45.6	75.7	6.2	2.29	2.73	0.00629817	0.999427	0.02173	32	1.1	0	101.9	23.1	11.8	24.4	0	37.6	55.7	4.5
PY17X_1146900	conserved Plasmodium protein, unknown function	N/A	35.9	2.1	58.4	26	4.7	1.72	2.73	0.00630715	0.999427	0.02174	32	4.3	0	37.4	90.5	47.4	5.2	0	3.2	24	9.4
PY17X_0104300	conserved Plasmodium protein, unknown function	N/A	706.6	1237.2	352.8	0.285	-1.8	0.66	-2.73	0.00631675	0.999427	0.02176	32	1288.4	1185.9	212.2	321.5	524.8	82.7	67.4	63.1	80.3	79.3
PY17X_0941300	conserved Plasmodium protein, unknown function	N/A	2013.3	134.4	3265.8	24.3	4.6	1.69	2.73	0.00632941	0.999427	0.02179	32	268.9	0	3738.9	3719.6	2338.9	16.3	0	44.5	60.3	41.1
PY17X_0410600	50S ribosomal protein L9, apicoplast, putative	N/A	596.3	185.1	870.4	4.71	2.2	0.82	2.73	0.0064084	0.999427	0.02205	33	87.1	283.2	518.5	976.1	1116.7	33.9	17.9	88.9	89.8	79.9
PY17X_1218200	survival motor neuron-like protein, putative	SMN	517.7	115.5	785.9	6.82	2.8	1.02	2.73	0.006419	0.999427	0.02206	33	48.4	182.6	293	639.2	1425.4	8.1	0	67.8	90.7	83.2
PY17X_1339800	conserved Plasmodium protein, unknown function	N/A	296.8	604.1	91.9	0.152	-2.7	1	-2.73	0.00642127	0.999427	0.02206	33	979.7	228.6	145.8	84.7	45.1	21.7	0	11.4	15.4	5
PY17X_1414000	conserved Plasmodium protein, unknown function	N/A	42.2	5	66.9	13.3	3.7	1.37	2.73	0.00642418	0.999427	0.02206	33	4.3	5.7	57.1	119.4	24.3	1.5	0.8	1.7	9.6	0
PY17X_1406200	conserved Plasmodium protein, unknown function	N/A	16.6	0	27.6	121	6.9	2.54	2.72	0.00650491	0.999427	0.02232	33	0	0	37.4	21.2	24.3	0	0	11.3	5.5	4.2
PY17X_0830800	glutamine-dependent NAD(+) synthetase, putative	NADSYN	172	309.9	80.1	0.257	-2	0.72	-2.72	0.00652737	0.999427	0.02238	33	315.1	304.7	51.7	98.2	90.3	14.5	10	15.4	27.6	5.9
PY17X_0510600	conserved protein, unknown function	N/A	141.6	12.9	227.4	17.4	4.1	1.52	2.72	0.00656487	0.999427	0.02249	33	25.8	0	177.3	250.3	254.5	0	0	26.6	39.3	19.9
PY17X_1017200	protein archease, putative	N/A	258.4	23.1	415.2	17.9	4.2	1.53	2.72	0.0065682	0.999427	0.02249	33	46.2	0	319.1	471.7	454.8	24.9	0	67.3	74.1	81.1
PY17X_1217300	tubulin binding cofactor c, putative	N/A	231.7	410.9	112.3	0.272	-1.9	0.69	-2.71	0.00665498	0.999427	0.02277	34	514.1	307.6	94.1	146.3	96.5	68.5	16.1	30.5	61	47.4
PY17X_0506800	ATP-dependent RNA helicase ROK1, putative	ROK1	522.5	186.9	746.2	3.99	2	0.74	2.71	0.00665776	0.999427	0.02277	34	281.8	92	750.9	791.3	696.3	24.3	7.6	37.4	46.6	17.8
PY17X_1350800	protein kinase, putative	N/A	824	65.6	1329.6	20.2	4.3	1.6	2.71	0.00670474	0.999427	0.02291	34	131.2	0	1271.4	1484.4	1232.9	14.6	0	68.5	77	47.8
PY17X_0314700	calcium-dependent protein kinase 1, putative	CDPK1	3108	5120	1766.6	0.345	-1.5	0.57	-2.71	0.00672544	0.999427	0.02297	34	6496.8	3743.2	2208.5	1376.6	1714.8	49.4	37.9	41.9	58.6	32.6
PY17X_1109000	triose phosphate transporter, putative	TPT	272.8	503.8	118.8	0.235	-2.1	0.77	-2.71	0.00675488	0.999427	0.02305	34	628.1	379.5	63.5	140.5	152.4	48	26.8	41.3	65.4	62.6
PY17X_0403900	CLP1 P-loop domain-containing protein, putative	N/A	431.6	124.8	636.2	5.11	2.4	0.87	2.71	0.00676733	0.999427	0.02308	34	44.1	205.6	740.1	600.7	567.7	2.4	2.3	36.4	43.5	41.7
PY17X_1451300	helicase, putative	N/A	271.7	23.6	437.1	18.4	4.2	1.55	2.71	0.00680158	0.999427	0.02318	35	47.3	0	393.9	288.8	628.6	2.7	0	18.1	30	23.3
PY17X_0608100	conserved Plasmodium protein, unknown function	N/A	2583.4	4696.5	1174.6	0.25	-2	0.74	-2.71	0.00680486	0.999427	0.02318	35	4627.7	4765.3	529.8	1060.8	1933.2	41.6	14.8	22.6	34.2	40.6
PY17X_0420600	conserved protein, unknown function	N/A	574.3	263.4	781.5	2.97	1.6	0.58	2.71	0.00681798	0.999427	0.02321	35	318.3	208.4	973	708.5	663	40.2	1.2	46.2	63.3	44.6
PY17X_1354300	conserved Plasmodium protein, unknown function	N/A	252.1	614.5	10.5	0.0174	-5.8	2.16	-2.7	0.00683495	0.999427	0.02325	35	632.4	596.6	0	0	31.6	71.4	38.1	0	0	17.3
PY17X_1133200	histone-lysine N-methyltransferase, putative	N/A	16.4	0	27.3	119	6.9	2.55	2.7	0.00686363	0.999427	0.02333	35	0	0	31	32.7	18.1	0	0	7.6	27.9	10.1
PY17X_1332900	EF-hand calcium-binding domain-containing protein, putative	N/A	268.1	634.5	23.9	0.0376	-4.7	1.75	-2.7	0.00694937	0.999427	0.02359	35	1004.5	264.5	42.8	28.9	0	96.5	65	55.1	55.2	0
PY17X_1307600	triosephosphate isomerase, putative	TIM	3354.4	5498.7	1924.9	0.35	-1.5	0.56	-2.7	0.00694962	0.999427	0.02359	35	6283.9	4713.5	2645.7	1709.7	1419.2	68.9	66.1	69.2	75.9	76.4
PY17X_0303800	DNA-directed RNA polymerase II 16 kDa subunit, putative	N/A	377.9	33.4	607.5	18.2	4.2	1.55	2.7	0.00698843	0.999427	0.02371	36	66.7	0	477.1	666.1	679.4	34.6	0	89.3	91.9	88.6
PY17X_0604100	nuclear export mediator factor NEMF, putative	NEMF	10784.1	5382	14385.5	2.67	1.4	0.53	2.7	0.00703685	0.999427	0.02386	36	6921.6	3842.4	14577.8	12733.8	15844.8	31.5	25.8	38.9	44.9	43.9
PY17X_0804700	basal complex protein BLEB, putative	N/A	367.7	31.2	592	18.9	4.2	1.58	2.69	0.00712067	0.999427	0.02412	36	62.4	0	383.1	483.2	909.6	3.3	0	20.5	30.1	28.4
PY17X_0712900	C3H1-type zinc finger protein CZIF2, putative	CZIF2	492.6	42.5	792.7	18.6	4.2	1.57	2.69	0.00716565	0.999427	0.02426	36	85	0	974	745.1	659.1	10.6	0	32.4	55.4	23.8
PY17X_1333500	conserved protein, unknown function	N/A	2513.9	1139.6	3430.1	3.01	1.6	0.59	2.69	0.00717266	0.999427	0.02426	37	996.9	1282.2	4991.1	2626.1	2673	98.6	98.9	98.2	98.2	98.2
PY17X_0707000	dicarboxylate/tricarboxylate carrier, putative	DTC	922.1	258.3	1364.6	5.29	2.4	0.89	2.69	0.00718146	0.999427	0.02426	37	88.2	428.4	1622.5	1661.5	809.7	29.9	31.7	80.4	91.6	83.8
PY17X_0810400	conserved Plasmodium protein, unknown function	N/A	824.6	332.1	1152.9	3.47	1.8	0.67	2.69	0.00718296	0.999427	0.02426	37	204.3	460	1253.7	1367	837.9	52.4	26.4	96.6	96.1	91.1
PY17X_1107600	rhomboid protease ROM4, putative	ROM4	2732.8	728.2	4069.3	5.59	2.5	0.92	2.69	0.00718763	0.999427	0.02426	37	815.2	641.1	7203.5	4021.9	982.4	62.2	21.7	85	81.5	54.2
PY17X_1136600	40S ribosomal protein S15, putative	RPS15	2758	4507.7	1591.5	0.353	-1.5	0.56	-2.69	0.00719081	0.999427	0.02426	37	3981.3	5034.1	1739.2	1047.4	1987.9	88.6	83.4	88.4	92	88.9
PY17X_0716000	50S ribosomal protein L10, putative	N/A	290.4	26.4	466.5	17.6	4.1	1.54	2.69	0.00719379	0.999427	0.02426	37	52.7	0	359	556.4	484.1	16.1	0	63.8	74.1	59.3
PY17X_0609600	mitochondrial import inner membrane translocase subunit TIM10, putative	TIM10	213	19.9	341.8	17.1	4.1	1.52	2.69	0.00720968	0.999427	0.0243	37	39.8	0	345.2	296.5	383.7	53.6	0	97.7	99.4	96.2
PY17X_0409800	serine/threonine protein kinase ARK2, putative	ARK2	890.2	1542	455.6	0.295	-1.8	0.65	-2.69	0.00721791	0.999427	0.02431	37	1958.4	1125.6	572.7	512.1	282.1	29.7	11.7	26.1	33.7	10.1
PY17X_1115900	rhomboid protease ROM9, putative	N/A	365	155.3	504.8	3.25	1.7	0.63	2.69	0.00722639	0.999427	0.02432	37	106.5	204.1	492.4	558.3	463.8	14.9	11	41.5	61.5	34.1
PY17X_1218600	conserved Plasmodium protein, unknown function	N/A	869.9	475.9	1132.5	2.38	1.3	0.47	2.69	0.00723306	0.999427	0.02433	37	503.3	448.5	1236.4	1139.8	1021.3	13.3	5.3	21.3	29.6	24.9
PY17X_0308900	GAF domain-related protein, putative	N/A	385.2	148.4	543.1	3.66	1.9	0.7	2.69	0.00724898	0.999427	0.02436	37	121.5	175.4	461.9	367.7	799.6	9.1	3.1	41	33.2	27.7
PY17X_0509700	conserved Plasmodium protein, unknown function	N/A	4823.9	9026.2	2022.3	0.224	-2.2	0.8	-2.69	0.00725198	0.999427	0.02436	37	12424.7	5627.8	1120.7	1376.6	3569.6	59.6	55.3	46.1	68.9	44.5
PY17X_0938700	ES2 protein, putative	N/A	359.4	31.8	577.9	18.1	4.2	1.56	2.68	0.00731247	0.999427	0.02455	37	63.5	0	677.1	670	386.5	9	0	41.9	68.7	36.6
PY17X_1004800	lysine decarboxylase, putative	UIS14	973	1725.2	471.6	0.273	-1.9	0.7	-2.68	0.00734548	0.999427	0.02464	37	1617.5	1832.8	678.5	504.4	231.9	19	11.4	24.6	24.4	19.2
PY17X_0403000	fam-a protein	N/A	18.6	0	31	136	7.1	2.64	2.68	0.00736621	0.999427	0.02469	38	0	0	16.2	13.5	63.2	0	0	14.4	12.6	53.1
PY17X_0407000	FAD-dependent glycerol-3-phosphate dehydrogenase, putative	N/A	1024.9	429.6	1421.7	3.31	1.7	0.64	2.68	0.00738159	0.999427	0.0247	38	458.1	401.1	1843.6	1638.4	783.2	38.7	7.7	71.5	82.6	65.4
PY17X_0918300	conserved Plasmodium protein, unknown function	N/A	2290.4	1185.1	3027.2	2.56	1.4	0.51	2.68	0.00738422	0.999427	0.0247	38	939.9	1430.3	3287.8	2537.5	3256.4	87.9	64.4	83.4	93.5	89.1
PY17X_1336000	WD repeat-containing protein, putative	N/A	2233.8	3701.9	1255.1	0.339	-1.6	0.58	-2.68	0.00738433	0.999427	0.0247	38	4515.8	2887.9	841.5	1501.7	1422	20.5	14.2	12.3	20	13.2
PY17X_0409900	N2227-like protein, putative	N/A	441.8	745.4	239.5	0.32	-1.6	0.61	-2.68	0.00739458	0.999427	0.02472	38	721.6	769.1	162	313.8	242.6	49.8	10.6	21.5	58.4	28.8
PY17X_1143300	DIP13 homolog, putative	DIP13	414.3	36.5	666.1	18.2	4.2	1.56	2.68	0.00745351	0.999427	0.0249	38	73.1	0	610.1	860.6	527.6	76.5	0	89.8	98.7	99
PY17X_1431800	proline--tRNA ligase, putative	PRS	325.7	557	171.5	0.309	-1.7	0.63	-2.67	0.00751669	0.999427	0.0251	38	431.3	682.8	181.7	130.9	202	9.3	13.4	13.5	17.7	12.1
PY17X_0213200	conserved Plasmodium protein, unknown function	N/A	605.5	1112.3	267.6	0.24	-2.1	0.77	-2.67	0.00754305	0.999427	0.02517	38	1688.5	536.2	312.2	296.5	194.1	16.3	9.9	30.7	41.7	33
PY17X_0606651	kelch domain-containing protein, putative	N/A	1128.1	416.9	1602.4	3.84	1.9	0.73	2.67	0.00755262	0.999427	0.02518	38	615.2	218.5	2081.4	1576.8	1148.9	32.4	9	30.4	38.8	29.6
PY17X_1138500	protein arginine N-methyltransferase 5, putative	PRMT5	15.7	0	26.2	115	6.8	2.56	2.67	0.00755589	0.999427	0.02518	38	0	0	32.5	23.1	23.1	0	0	12.4	8.4	7
PY17X_1454300	conserved Plasmodium protein, unknown function	N/A	985.8	1553.7	607.2	0.39	-1.4	0.51	-2.67	0.00760764	0.999427	0.02533	39	1461.5	1645.9	639.1	712.4	470	27.4	12	27.4	29.8	23.5
PY17X_1123700	MEI2-like RNA-binding protein	Mei2	271.4	24.8	435.8	17.5	4.1	1.55	2.67	0.00760992	0.999427	0.02533	39	49.5	0	378.2	596.8	332.4	10.8	0	69.5	84	57.7
PY17X_0912100	conserved Plasmodium protein, unknown function	N/A	438.7	175.6	614.2	3.5	1.8	0.68	2.67	0.00765168	0.999427	0.02544	39	114	237.2	526.9	525.6	790	2.3	1.9	15.4	18.6	15.4
PY17X_0314300	ATP synthase subunit alpha, mitochondrial, putative	N/A	882.5	337.4	1245.9	3.69	1.9	0.71	2.67	0.00765289	0.999427	0.02544	39	485	189.7	1019.3	1665.4	1052.9	47.3	15.7	87.1	90	79.7
PY17X_0315300	conserved protein, unknown function	N/A	719.4	1321.2	318.3	0.241	-2.1	0.77	-2.67	0.00769565	0.999427	0.02556	39	913.1	1729.3	162.5	300.3	492	43.1	28.7	41.9	42.1	35.2
PY17X_1429200	aquaporin, putative	AQP2	239.6	449.1	99.9	0.221	-2.2	0.82	-2.66	0.00776198	0.999427	0.02577	40	508.7	389.6	86.7	161.7	51.3	21.4	7.8	25	32.6	9.4
PY17X_1347600	regulator of nonsense transcripts 3B, putative	UPF3B	22.3	0	37.2	162	7.3	2.76	2.66	0.00784389	0.999427	0.026	40	0	0	43.3	65.5	2.8	0	0	24.2	27.8	8.6
PY17X_0102400	zinc finger protein, putative	N/A	452	938.6	127.6	0.136	-2.9	1.08	-2.66	0.00784424	0.999427	0.026	40	756	1121.2	232.9	129	20.9	31.1	7.4	25.7	19	6.5
PY17X_1014200	conserved Plasmodium protein, unknown function	N/A	392.1	100.2	586.7	5.84	2.5	0.96	2.66	0.00785963	0.999427	0.02604	40	173.1	27.3	631.3	456.3	672.6	5.1	3.2	20.1	32.5	43.7
PY17X_1231700	glutamate dehydrogenase, putative	GDH3	429.2	38.7	689.6	17.8	4.1	1.56	2.66	0.00791025	0.999427	0.02619	40	77.4	0	692.3	804.8	571.6	7	0	38.8	37	26.4
PY17X_1422200	conserved Plasmodium protein, unknown function	N/A	468.1	833.4	224.5	0.268	-1.9	0.72	-2.65	0.00809973	0.999427	0.0268	41	715.2	951.6	155.1	358.1	160.3	15.8	6	8.5	19	5.2
PY17X_0412500	HTH domain-containing protein, putative	N/A	1335.5	590	1832.4	3.11	1.6	0.62	2.64	0.00823382	0.999427	0.02723	42	589.3	590.8	2210.9	1037.7	2248.6	95.8	46.9	91.5	95.7	90.4
PY17X_0813900	exoribonuclease, putative	N/A	542.5	885.6	313.8	0.355	-1.5	0.57	-2.64	0.00834733	0.999427	0.02758	43	652.8	1118.4	322	302.3	317.1	19	9.9	17.2	25.7	20.4
PY17X_1466400	conserved protein, unknown function	N/A	18.7	0	31.2	136	7.1	2.69	2.64	0.008354	0.999427	0.02759	43	0	0	24.6	61.6	7.3	0	0	11.8	28.1	11.5
PY17X_1017500	heme/steroid binding domain containing protein, putative	N/A	932.1	71.5	1505.9	21	4.4	1.67	2.64	0.00837177	0.999427	0.02763	43	143	0	879.9	1035.8	2601.9	34.2	0	85.9	84.8	86.5
PY17X_1370100	glycerol kinase, putative	N/A	3277.7	1362.5	4554.4	3.34	1.7	0.66	2.64	0.00838028	0.999427	0.02764	43	1794.9	930.1	6673.6	3804.4	3185.3	57.4	25.3	65.9	83.1	62.4
PY17X_0105600	serine/threonine protein kinase ARK1, putative	ARK1	957.3	1818.4	383.3	0.211	-2.2	0.85	-2.64	0.00840459	0.999427	0.0277	43	2784.4	852.4	576.1	377.4	196.4	84.7	58.7	64.4	89.4	50.5
PY17X_0815400	phosphatidylinositol N-acetylglucosaminyltransferase, putative	N/A	597.8	1078.2	277.5	0.258	-2	0.74	-2.63	0.00841955	0.999427	0.02773	43	609.8	1546.7	382.1	254.1	196.4	40.7	28	70.4	75.5	36.2
PY17X_1439100	heptatricopeptide repeat-containing protein, putative	N/A	171.6	345.7	55.6	0.159	-2.7	1.01	-2.63	0.00847439	0.999427	0.02789	43	162.4	529	35	96.3	35.5	11.1	6.8	9.4	16.7	11.7
PY17X_1022500	actin-related protein ARP4, putative	ARP4	1809.2	134.9	2925.3	21.7	4.4	1.69	2.63	0.0084877	0.999427	0.02792	43	269.9	0	2295.1	2932.2	3548.7	25.3	0	21.3	56	25.5
PY17X_0715600	ATP synthase-associated protein, putative	N/A	356.6	56.4	556.8	9.83	3.3	1.25	2.63	0.00851371	0.999427	0.02799	43	108.6	4.3	372.3	627.6	670.4	34.4	9	85.1	95.6	90.3
PY17X_1346800	conserved Plasmodium protein, unknown function	N/A	139.7	12.2	224.7	18.6	4.2	1.6	2.63	0.00852771	0.999427	0.02801	43	0	24.4	264.9	277.2	132	0	4.5	20.2	35.3	16.5
PY17X_0717700	nuclear cap-binding protein subunit 2, putative	CBP20	881.6	202.6	1334.3	6.59	2.7	1.04	2.63	0.00860162	0.999427	0.02824	44	34.4	370.9	1546.7	1166.7	1289.4	22.3	39.4	82.4	89.5	90.5
PY17X_0909600	CID domain-containing protein, putative	N/A	145	292.7	46.5	0.16	-2.6	1.01	-2.63	0.00865064	0.999427	0.02838	44	280.7	304.7	31	19.3	89.2	26.8	7.7	20.7	16.4	26
PY17X_1232700	60S ribosomal protein L19, putative	N/A	1477.1	2331.9	907.2	0.389	-1.4	0.52	-2.62	0.00870683	0.999427	0.02855	44	2667.1	1996.7	783.4	795.1	1143.2	89.3	71.9	71	90.8	86.5
PY17X_0421300	Plasmodium exported protein, unknown function	N/A	402.3	760.1	163.7	0.215	-2.2	0.84	-2.62	0.0087454	0.999427	0.02866	45	702.3	817.9	270.8	155.9	64.3	59.6	14.7	63	69.3	49
PY17X_0803400	conserved Plasmodium protein, unknown function	N/A	17.5	0	29.2	128	7	2.67	2.62	0.00883076	0.999427	0.02892	45	0	0	57.6	19.3	10.7	0	0	11.4	4.6	1.3
PY17X_1134900	elongation factor 1-alpha, putative	N/A	1865.6	3004.2	1106.6	0.369	-1.4	0.55	-2.62	0.00887225	0.999427	0.02903	45	3195.2	2813.2	1503.8	810.5	1005.5	82.6	80.2	76.6	89.6	69.2
PY17X_0101500	fam-c protein	N/A	31.1	1.6	50.8	29.9	4.9	1.87	2.62	0.00890817	0.999427	0.02913	45	3.2	0	19.7	88.6	44	0	0	14.7	67.1	46.8
PY17X_1417800	conserved Plasmodium protein, unknown function	N/A	50.3	4.3	80.9	18.4	4.2	1.61	2.62	0.00892105	0.999427	0.02916	45	8.6	0	100.9	67.4	74.5	6.3	0	45.6	16.9	30.7
PY17X_1110100	RNA polymerase I, putative	N/A	1114.2	489.4	1530.7	3.13	1.6	0.63	2.61	0.0089611	0.999427	0.02927	46	470	508.9	1327	991.5	2273.5	6.8	3.5	13.4	17.3	17.8
PY17X_0903900	oocyst rupture protein 1, putative	ORP1	1253.8	417.4	1811.4	4.34	2.1	0.81	2.61	0.00901743	0.999427	0.02942	46	616.2	218.5	2226.2	2333.4	874.6	36.3	5.5	62.4	68.9	44.5
PY17X_1450400	conserved Plasmodium protein, unknown function	N/A	774.5	1572.2	242.7	0.155	-2.7	1.03	-2.61	0.00901765	0.999427	0.02942	46	1813.2	1331.1	56.1	163.6	508.4	41.4	15.1	8.7	13.4	25.7
PY17X_1116200	conserved protein, unknown function	N/A	2101	1028	2816.4	2.74	1.5	0.56	2.61	0.00903405	0.999427	0.02945	46	882.9	1173	3827	2464.4	2157.8	48.6	27.4	66.8	65.7	60.9
PY17X_0113000	conserved Plasmodium protein, unknown function	N/A	1158.2	1803.6	728.1	0.404	-1.3	0.5	-2.61	0.00904696	0.999427	0.02947	46	1890.7	1716.4	806.6	558.3	819.3	90.9	78.6	88.6	85	88.1
PY17X_1313400	conserved Plasmodium protein, unknown function	N/A	16.1	0	26.9	118	6.9	2.64	2.61	0.00906624	0.999427	0.02952	46	0	0	41.9	27	11.8	0	0	3.4	7.8	5.1
PY17X_1442900	small subunit rRNA processing factor, putative	N/A	123.7	294.2	10	0.0343	-4.9	1.86	-2.61	0.00908024	0.999427	0.02954	46	118.3	470.1	0	5.8	24.3	24.2	15.6	0	7.4	11
PY17X_1410300	ATP synthase subunit O, mitochondrial, putative	OSCP	391	37.1	626.9	16.8	4.1	1.56	2.61	0.00912139	0.999427	0.02966	46	74.2	0	723.3	593	564.3	25	0	75.5	84.1	70.1
PY17X_0711500	conserved protein, unknown function	N/A	605.7	54.9	973	17.7	4.1	1.59	2.61	0.00917604	0.999427	0.02982	47	109.7	0	1102.5	910.7	905.7	37.5	0	76	74.1	60.8
PY17X_1407100	U1 small nuclear ribonucleoprotein A, putative	SNRPA	206.5	356.9	106.3	0.298	-1.7	0.67	-2.6	0.00925252	0.999427	0.03005	47	271	442.7	90.6	105.9	122.4	32.5	11.1	24.3	49	30.6
PY17X_1240100	conserved Plasmodium protein, unknown function	N/A	821	72	1320.4	18.3	4.2	1.61	2.6	0.00941432	0.999427	0.03055	48	144.1	0	1233.5	1382.4	1345.2	9.1	0	61.5	71.2	43.7
PY17X_0716800	acylated pleckstrin-homology domain-containing protein	APH	1341.7	585.5	1845.9	3.15	1.7	0.64	2.6	0.00943377	0.999427	0.0306	48	808.7	362.2	1816.5	1461.3	2259.9	93.7	20.7	88.4	90.2	83
PY17X_1365800	nucleoside transporter 1	NT1	314.3	621	109.9	0.176	-2.5	0.97	-2.6	0.00944498	0.999427	0.03061	48	700.1	541.9	68.4	219.5	41.8	53.3	23.7	31	52.1	21
PY17X_1316500	gamete egress and sporozoite traversal protein, putative	GEST	11371.4	6223.4	14803.4	2.38	1.3	0.48	2.59	0.00946847	0.999427	0.03066	48	6970	5476.8	11449.5	16738.4	16222.3	87.4	81	86.3	95.8	86.8
PY17X_0215400	dynein heavy chain, putative	N/A	1381.1	104.8	2232	21.3	4.4	1.7	2.59	0.00947207	0.999427	0.03066	48	209.7	0	3385.3	2266.1	1044.5	2.8	0	8.6	11.2	5.1
PY17X_1348700	PUB domain-containing protein, putative	N/A	25	0	41.7	182	7.5	2.9	2.59	0.00950031	0.999427	0.03073	48	0	0	1	52	72.2	0	0	5	39.2	34.2
PY17X_1352700	isoleucine--tRNA ligase, putative	N/A	867.4	438.4	1153.3	2.63	1.4	0.54	2.59	0.00960353	0.999427	0.03104	49	542	334.9	1030.6	1145.5	1283.7	18.3	7	27.5	40.2	36.6
PY17X_1205300	U5 small nuclear ribonucleoprotein component, putative	EFTUD2	141.6	259.6	62.9	0.243	-2	0.79	-2.59	0.00960691	0.999427	0.03104	49	323.7	195.5	52.2	50.1	86.3	19	7.6	12.4	14.3	10.2
PY17X_0616600	PDCD2 domain-containing protein, putative	N/A	125.9	236.1	52.4	0.22	-2.2	0.84	-2.59	0.00967075	0.999427	0.03123	49	186.1	286.1	31	73.2	53	27.1	10.1	19.7	38.4	11.9
PY17X_1430600	glycerol-3-phosphate 1-O-acyltransferase, putative	N/A	34.5	1.6	56.4	33.4	5.1	1.96	2.59	0.0097196	0.999427	0.03136	49	3.2	0	12.3	107.8	49.1	2.5	0	7.7	36.1	7
PY17X_0311100	conserved protein, unknown function	N/A	657.4	57	1057.7	18.5	4.2	1.63	2.59	0.00972669	0.999427	0.03137	50	114	0	559.4	1187.9	1425.9	43.5	0	73	91.5	87.9
PY17X_1433400	conserved Plasmodium protein, unknown function	N/A	1711.4	2965.9	875.2	0.295	-1.8	0.68	-2.58	0.00977238	0.999427	0.03149	50	1898.2	4033.6	1268	639.2	718.3	47.5	41	54.2	56.2	45.9
PY17X_0301600	conserved Plasmodium protein, unknown function	N/A	1942.2	3174.6	1120.6	0.353	-1.5	0.58	-2.58	0.00985959	0.999427	0.03176	50	3899.6	2449.5	1236.4	768.2	1357.1	56.7	48.7	68.4	69.1	67.9
PY17X_1240400	conserved Plasmodium protein, unknown function	N/A	1421	2450.8	734.5	0.3	-1.7	0.67	-2.58	0.00987137	0.999427	0.03176	50	2887.6	2013.9	403.8	729.7	1069.9	6.4	3.2	3.5	8.4	9.8
PY17X_0809400	E3 ubiquitin-protein ligase RBX1, putative	RBX1	1487.8	2375.7	895.9	0.377	-1.4	0.54	-2.58	0.00987394	0.999427	0.03176	50	2406.9	2344.5	1194.6	650.7	842.5	93.8	97.8	98.5	95.7	97.7
PY17X_1438000	debranching enzyme-associated ribonuclease, putative	DRN1	208.3	19.9	333.9	16.7	4.1	1.57	2.58	0.00988174	0.999427	0.03177	50	39.8	0	237.3	240.7	523.6	6.6	0	50.6	43.3	25.7
PY17X_0509100	conserved Plasmodium protein, unknown function	N/A	15.3	0	25.6	112	6.8	2.64	2.58	0.00994178	0.999427	0.03194	51	0	0	41.4	17.3	18.1	0	0	8.8	15.2	5
PY17X_0812000	GTPase-activating protein, putative	N/A	360.1	124.2	517.3	4.17	2.1	0.8	2.58	0.00996499	0.999427	0.03198	51	60.2	188.3	597.8	579.5	374.7	5.9	2.9	36.5	37	28.2
PY17X_1325300	conserved Plasmodium protein, unknown function	N/A	566	1149	177.3	0.154	-2.7	1.05	-2.58	0.00996702	0.999427	0.03198	51	1679.9	618.1	329.9	157.9	44	36.9	41.5	23.1	34.1	24.1
PY17X_0619200	translation machinery-associated protein, putative	N/A	1146.5	284.2	1721.4	6.06	2.6	1.01	2.58	0.00998382	0.999427	0.03201	51	62.4	506	979.4	1992.7	2192.2	31.2	29.2	69.2	70.8	69.6
PY17X_0928500	peptidase M16, putative	N/A	715.8	59.7	1153.2	19.3	4.3	1.66	2.57	0.0100872	0.999427	0.03231	51	119.4	0	1116.8	1840.6	502.2	2.3	0	45.8	55.8	21.1
PY17X_1370600	ABC transporter B family member 6, putative	ABCB6	15.5	0	25.8	113	6.8	2.65	2.57	0.0100884	0.999427	0.03231	51	0	0	24.6	40.4	12.4	0	0	4.9	15.3	4.9
PY17X_1218100	BSD domain-containing protein, putative	N/A	1870.1	978.8	2464.3	2.52	1.3	0.52	2.57	0.0101673	0.999427	0.03254	52	1004.5	953.1	1946	2216	3231	46.5	19.4	16.9	20.7	17.3
PY17X_1113900	conserved protein, unknown function	N/A	755.6	149.2	1159.8	7.78	3	1.15	2.56	0.0103205	0.999427	0.03301	53	57	241.5	2250.8	1010.8	217.8	31.8	0.8	43.4	57.4	52.3
PY17X_1210900	zinc finger protein, putative	ZNF2	232	455.3	83.1	0.182	-2.5	0.96	-2.56	0.0103617	0.999427	0.03312	53	753.9	156.7	101.9	88.6	58.7	41.8	16.2	32.3	40.9	30.4
PY17X_1322500	protein phosphatase PPM3, putative	PPM3	989.9	1590	589.8	0.371	-1.4	0.56	-2.56	0.010412	0.999427	0.03326	53	2040.1	1139.9	576.6	658.4	534.4	63	57.1	50	68.2	66.3
PY17X_1024800	DNL-type zinc finger protein, putative	HEP1	425	200.4	574.8	2.87	1.5	0.59	2.56	0.0104645	0.999427	0.03341	53	167.8	232.9	685.9	604.5	433.9	50.2	27.1	55.7	83.3	71.7
PY17X_1336400	C3H1-type zinc finger protein CZIF1, putative	CZIF1	650	59.7	1043.6	17.4	4.1	1.61	2.56	0.0104768	0.999427	0.03343	53	119.4	0	765.2	1332.3	1033.2	14.9	0	69.7	71	55
PY17X_1115000	conserved Plasmodium protein, unknown function	N/A	978.2	462.4	1322.1	2.86	1.5	0.59	2.56	0.0104869	0.999427	0.03344	53	425.9	498.8	1407.8	1709.7	848.7	37.1	13.1	46.3	78.6	52.5
PY17X_1015600	endonuclease/exonuclease/phosphatase family protein, putative	N/A	287.2	466.6	167.6	0.36	-1.5	0.58	-2.56	0.0104983	0.999427	0.03345	53	507.6	425.5	167.4	142.5	193	28.1	12.8	36.2	43.3	22.6
PY17X_0510400	glutamine--fructose-6-phosphate aminotransferase [isomerizing], putative	N/A	2809.5	1286.4	3824.9	2.97	1.6	0.61	2.56	0.0105104	0.999427	0.03347	54	1401.3	1171.6	5756.3	3122.8	2595.7	43.2	17.6	42	42.8	27.8
PY17X_1008400	chaperone protein DnaJ, putative	N/A	103.8	193.5	44	0.225	-2.2	0.84	-2.56	0.010519	0.999427	0.03348	54	152.7	234.3	32.5	61.6	37.8	25.5	8.2	10.9	33.3	27.1
PY17X_0507400	methyltransferase, putative	N/A	489.2	46.8	784.2	16.7	4.1	1.59	2.56	0.0105288	0.999427	0.03349	54	93.6	0	674.6	999.2	678.8	29.3	0	56.8	86.2	81.4
PY17X_0902500	serine/threonine protein kinase, putative	N/A	170	17.2	271.8	15.7	4	1.55	2.56	0.0105707	0.999427	0.0336	54	34.4	0	362.9	196.4	256.2	1.5	0	24.9	26.7	16
PY17X_1450300	conserved protein, unknown function	N/A	346.8	32.8	556	16.9	4.1	1.6	2.55	0.010695	0.999427	0.03397	54	65.6	0	290.5	787.4	590.2	58.1	0	84.7	92	96.2
PY17X_1456500	DNA gyrase subunit B, putative	GyrB	1776.2	143.1	2864.9	20	4.3	1.69	2.55	0.0107142	0.999427	0.03401	55	286.1	0	3487.2	2797.4	2310.1	21.6	0	34.8	49.9	23.4
PY17X_1244700	conserved protein, unknown function	N/A	1463.7	122	2358.1	19.3	4.3	1.67	2.55	0.0107192	0.999427	0.03401	55	244.1	0	2008	2389.3	2676.9	10.6	0	65.5	70	33.1
PY17X_0309400	GDP-fructose:GMP antiporter, putative	N/A	273.9	26.9	438.5	16.2	4	1.58	2.55	0.0107387	0.999427	0.03405	55	53.8	0	446.6	602.6	266.3	4.3	0	43.9	66.4	50.8
PY17X_0104200	NdP2 protein, putative	CEP76	694.2	63.5	1114.8	17.5	4.1	1.62	2.55	0.0108455	0.999427	0.03437	55	126.9	0	825.8	987.7	1530.9	6.3	0	13.8	29.3	24.2
PY17X_0410300	SECIS-binding protein 2, putative	SBP2	588.6	216.6	836.6	3.86	1.9	0.77	2.55	0.0108918	0.999427	0.03449	55	173.1	260.2	390	876	1243.7	24.2	10.3	66.4	81.6	68.4
PY17X_1356000	protein kinase 6	PK6	196.4	20.4	313.6	15.2	3.9	1.55	2.54	0.0109589	0.999427	0.03468	56	40.9	0	263.9	367.7	309.2	0.9	0	85.6	61.1	71.7
PY17X_1308400	AP-3 complex subunit mu, putative	AP3M	14.2	0	23.7	104	6.7	2.63	2.54	0.0109736	0.999427	0.03471	56	0	0	19.7	28.9	22.6	0	0	0	9.2	1.5
PY17X_1211400	kinesin-4, putative	N/A	369.4	98.8	549.8	5.58	2.5	0.98	2.54	0.0110378	0.999427	0.03489	56	28	169.6	604.2	362	683.3	1.7	0.1	11.6	16.7	19.3
PY17X_1435500	conserved Plasmodium protein, unknown function	N/A	559	907.2	326.9	0.36	-1.5	0.58	-2.54	0.0110569	0.999427	0.03493	56	746.4	1068.1	368.8	369.7	242.1	61.3	53.6	59.4	86.5	63.3
PY17X_1104100	serine/arginine-rich splicing factor 12, putative	SRSF12	2455.9	4072.3	1378.2	0.339	-1.6	0.61	-2.54	0.0110674	0.999427	0.03494	56	4535.2	3609.5	1663.8	779.7	1691.1	85	64.3	77.5	84.6	69.6
PY17X_0106800	WD repeat-containing protein, putative	N/A	1016.3	86.6	1636.1	18.9	4.2	1.67	2.54	0.0111161	0.999427	0.03506	57	173.1	0	2380.8	1626.9	900.6	3.2	0	34.9	58.5	12.4
PY17X_1008200	protein SOF1, putative	SOF1	223.9	390.5	112.8	0.289	-1.8	0.71	-2.54	0.0111212	0.999427	0.03506	57	276.4	504.6	86.7	117.4	134.3	32.1	8.4	13.7	35.6	20.2
PY17X_1313800	M17 leucyl aminopeptidase, putative	N/A	379.3	671.5	184.5	0.274	-1.9	0.74	-2.54	0.0111284	0.999427	0.03507	57	720.6	622.4	92.1	256.1	205.4	44.3	15.6	28	50.5	38.2
PY17X_1024600	protein GPR89, putative	N/A	343.3	577.2	187.4	0.325	-1.6	0.64	-2.54	0.0111668	0.999427	0.03516	57	418.4	736	163.5	171.4	227.4	7.2	2.3	16.3	25.5	9.6
PY17X_0937900	conserved Plasmodium protein, unknown function	N/A	359.4	600.6	198.5	0.331	-1.6	0.63	-2.54	0.0112148	0.999427	0.03529	57	440.9	760.4	232.9	200.2	162.5	63.4	7.1	54.9	37.2	30.7
PY17X_1114900	ATP-dependent DNA helicase UvrD, putative	UIS26	573.9	53.2	921	17.3	4.1	1.62	2.53	0.0112593	0.999427	0.03541	57	106.5	0	671.6	1403.5	687.9	8.1	0	41.7	66.8	15.7
PY17X_1225100	conserved Plasmodium protein, unknown function	N/A	142.1	15.1	226.8	14.9	3.9	1.54	2.53	0.0112648	0.999427	0.03541	57	30.1	0	231.9	233	215.6	35.5	0	61.9	85.3	60.7
PY17X_0309300	pseudouridine synthase, putative	N/A	133.4	14	213	15.1	3.9	1.55	2.53	0.0113173	0.999427	0.03555	58	28	0	255.6	207.9	175.5	2.7	0	45.7	61	20.6
PY17X_0605500	conserved Plasmodium protein, unknown function	N/A	1238.2	104.8	1993.8	19	4.2	1.68	2.53	0.01138	0.999427	0.03573	58	209.7	0	1402.9	1646.1	2932.5	19.5	0	21.7	45.9	55.6
PY17X_0939600	conserved Plasmodium protein, unknown function	N/A	15	0	25	110	6.8	2.68	2.53	0.0114229	0.999427	0.03584	58	0	0	37.4	11.6	26	0	0	82	65.1	63
PY17X_0420200	GTPase-activating protein, putative	N/A	492.3	233.2	664.9	2.85	1.5	0.6	2.53	0.011451	0.999427	0.0359	58	279.6	186.9	844.5	535.2	615.1	7.9	15.2	39.7	56	44.6
PY17X_0523200	ribosome-recycling factor, putative	RRF2	14.5	0	24.2	105	6.7	2.66	2.52	0.0115773	0.999427	0.03628	59	0	0	20.7	36.6	15.2	0	0	15.3	18.6	16.2
PY17X_1357500	conserved protein, unknown function	N/A	1384.9	117.8	2229.6	18.9	4.2	1.68	2.52	0.0116495	0.999427	0.03648	59	235.5	0	2470.9	2710.8	1507.2	19.3	0	57	81.2	52.4
PY17X_1346300	translation initiation factor eIF-2B subunit gamma, putative	N/A	535.7	50	859.5	17.1	4.1	1.63	2.52	0.0116816	0.999427	0.03655	59	100	0	435.8	1082	1060.8	14.7	0	49.2	33.5	16.9
PY17X_1315600	U3 small nucleolar RNA-associated protein 12, putative	UTP12	134.2	262.9	48.3	0.184	-2.4	0.97	-2.52	0.0116886	0.999427	0.03655	60	269.9	255.9	19.7	42.4	82.9	15.9	6.7	0	11.7	16.5
PY17X_1113500	orotate phosphoribosyltransferase, putative	OPRT	256.5	588.8	35.1	0.0597	-4.1	1.61	-2.52	0.0117004	0.999427	0.03655	60	353.8	823.7	0.5	21.2	83.5	60.1	52.7	6.7	48.3	59.6
PY17X_0418000	vacuolar protein sorting-associated protein 46, putative	VPS46	347.9	147	481.8	3.28	1.7	0.68	2.52	0.0117005	0.999427	0.03655	60	104.3	189.7	632.3	442.8	370.2	40.6	27.5	70.2	78.3	70.5
PY17X_0702300	coiled-coil domain-containing protein 39, putative	N/A	4210.6	7978.6	1698.6	0.213	-2.2	0.89	-2.52	0.0117115	0.999427	0.03656	60	12380.6	3576.5	977.9	1097.4	3020.6	57.5	34.9	45.4	66.7	33.3
PY17X_1357100	60S ribosomal protein L6, putative	RPL6	1470.6	751.1	1950.3	2.6	1.4	0.55	2.52	0.0117386	0.999427	0.03663	60	546.3	955.9	2165.6	2013.8	1671.4	69.9	48.5	89.5	94	86.6
PY17X_0808500	DNA-directed RNA polymerases I, II, and III subunit RPABC5, putative	RPB10	13.9	0	23.2	101	6.7	2.64	2.52	0.0117738	0.999427	0.03671	60	0	0	21.7	27	20.9	0	0	59.8	99.8	29.1
PY17X_1130200	CRAL/TRIO domain-containing protein, putative	N/A	1379.8	119.4	2220	18.6	4.2	1.67	2.52	0.0117826	0.999427	0.03672	60	238.8	0	2674.8	2008.1	1977.2	38.7	0	68	81.4	61.3
PY17X_0526000	PIR protein	N/A	442.1	787.5	211.9	0.269	-1.9	0.75	-2.52	0.0118218	0.999427	0.03681	60	552.8	1022.1	125.6	192.5	317.7	21	40.8	20.1	67.4	35.1
PY17X_0827700	cyclin-dependent kinases regulatory subunit, putative	N/A	1387.7	2095.2	916.2	0.437	-1.2	0.47	-2.52	0.0118357	0.999427	0.03681	60	2323	1867.3	884.9	806.7	1056.9	58.5	40.4	57.3	75.3	59.8
PY17X_1319700	aminomethyltransferase, putative	N/A	14.5	0	24.2	106	6.7	2.67	2.52	0.0118399	0.999427	0.03681	60	0	0	37.4	21.2	14.1	0	0	24.7	20	0
PY17X_1121400	tetratricopeptide repeat protein, putative	N/A	762.5	411.6	996.5	2.42	1.3	0.51	2.52	0.0118405	0.999427	0.03681	60	386.1	437	1110.9	795.1	1083.4	11.8	5	15.8	38.3	11.6
PY17X_0922400	conserved Plasmodium protein, unknown function	N/A	2832.3	1479.4	3734.3	2.52	1.3	0.53	2.52	0.0118551	0.999427	0.03683	60	1843.3	1115.5	3439	3280.7	4483.2	22.1	6.6	31.1	46.4	30.5
PY17X_0707200	mitochondrial import receptor subunit TOM7, putative	TOM7	1334.4	116.7	2146.1	18.4	4.2	1.67	2.51	0.0119278	0.999427	0.03703	61	233.4	0	2353.2	1798.2	2287	85	0	98.6	99.5	99.1
PY17X_0810200	DNA-directed RNA polymerase II subunit RPB1, putative	RPB1	908.8	380.7	1260.8	3.31	1.7	0.69	2.51	0.012	0.999427	0.03724	61	492.6	268.8	1849.5	825.9	1107.1	8.2	2.8	11.8	21.7	19.7
PY17X_0910100	P-loop containing nucleoside triphosphate hydrolase, putative	N/A	110.2	11.3	176.1	15.4	3.9	1.57	2.51	0.0120467	0.999427	0.03736	61	22.6	0	192.5	225.3	110.6	14.4	0	68.3	76.2	65.8
PY17X_0905500	ras-related protein Rab-6, putative	RAB6	808.9	421.2	1067.4	2.53	1.3	0.53	2.51	0.0121331	0.999427	0.0376	62	418.4	424.1	827.7	1018.5	1356	63.1	41.6	77.2	93.1	93.3
PY17X_0712000	ribonuclease, putative	N/A	3036.8	1504.9	4058.1	2.7	1.4	0.57	2.51	0.0122131	0.999427	0.03783	62	1832.6	1177.3	3550.3	3151.7	5472.3	33.5	13.3	43.9	62.1	45.9
PY17X_1341600	conserved Plasmodium protein, unknown function	N/A	265.2	495.2	111.8	0.226	-2.1	0.86	-2.51	0.0122288	0.999427	0.03784	62	786.2	204.1	103.9	109.7	121.9	67.9	12.5	36.4	52.5	37
PY17X_1355200	conserved Plasmodium protein, unknown function	N/A	417	894.9	98.5	0.11	-3.2	1.27	-2.51	0.0122372	0.999427	0.03784	62	1729.3	60.4	103.9	96.3	95.4	45.1	16.3	37.1	52.4	30.4
PY17X_0825600	NifU-like scaffold protein, putative	NifU	97.9	9.2	157.1	17	4.1	1.63	2.51	0.0122449	0.999427	0.03784	62	18.3	0	82.2	115.5	273.7	22.7	0	46.7	89.5	49.3
PY17X_0923700	conserved Plasmodium protein, unknown function	ATG23	2152.2	917.5	2975.2	3.24	1.7	0.68	2.5	0.0122471	0.999427	0.03784	62	646.3	1188.8	3286.3	3968	1671.4	20.4	23	30.6	52.2	36
PY17X_0836200	conserved Plasmodium protein, unknown function	N/A	1403.7	163.6	2230.4	13.6	3.8	1.51	2.5	0.012389	0.999427	0.03826	63	325.9	1.4	2151.3	2814.8	1725	97.7	21.4	95.9	96.9	97.3
PY17X_0929400	heat shock factor-binding protein 1, putative	HSBP	573.8	945.4	326.1	0.345	-1.5	0.61	-2.5	0.0123979	0.999427	0.03826	63	703.3	1187.4	269.8	288.8	419.8	89.5	71.6	93.6	98.2	81.2
PY17X_1449100	WD repeat-containing protein, putative	N/A	14.3	0	23.8	104	6.7	2.68	2.5	0.0124741	0.999427	0.03847	64	0	0	20.7	36.6	14.1	0	0	4.9	15	13.3
PY17X_1039800	cysteine-rich small secreted protein CSS, putative	N/A	154.3	16.1	246.3	15.1	3.9	1.57	2.5	0.0124824	0.999427	0.03847	64	32.3	0	172.8	352.3	213.9	17.7	0	72	93.8	67.7
PY17X_1448700	mitosis protein dim1, putative	N/A	162	318.4	57.7	0.183	-2.5	0.98	-2.5	0.0125328	0.999427	0.03861	64	217.2	419.7	102.9	25	45.1	96	51.9	74	37.4	29.5
PY17X_0825200	ubiquitin-conjugating enzyme E2, putative	N/A	934.4	373	1308.8	3.51	1.8	0.73	2.5	0.0125709	0.999427	0.0387	64	218.3	527.6	1879.5	912.6	1134.2	74.2	45.8	72.1	78.3	77.7
PY17X_0311900	serine/threonine protein kinase STK2, putative	STK2	2316.9	186.1	3737.5	20.1	4.3	1.73	2.5	0.0125902	0.999427	0.03874	64	372.1	0	4274.1	4537.9	2400.4	13.2	0	51.6	59.4	31.4
PY17X_0106000	conserved Plasmodium protein, unknown function	N/A	5755.5	406.5	9321.4	22.9	4.5	1.81	2.49	0.0126559	0.999427	0.03892	64	813	0	10352.4	10331.1	7280.8	88.2	0	93.5	97	81.6
PY17X_0916600	cell division control protein CDC50B, putative	CDC50B	84.2	7	135.7	19.1	4.3	1.71	2.49	0.0126998	0.999427	0.03903	65	14	0	174.3	198.3	34.4	14.2	0	56.9	63.8	22.8
PY17X_1219500	conserved protein, unknown function	N/A	388.8	40.4	621	15.4	3.9	1.58	2.49	0.0127298	0.999427	0.0391	65	80.7	0	743	504.4	615.6	12.9	0	50.1	55.7	58.7
PY17X_0205900	LCCL domain-containing protein, putative	CCp5	530.7	82.9	829.2	9.97	3.3	1.33	2.49	0.0128645	0.999427	0.03949	66	160.2	5.7	574.1	1528.7	384.8	6	1.6	40.5	66.4	34.3
PY17X_0500131	fam-b protein	N/A	15.4	0	25.7	113	6.8	2.74	2.48	0.0129812	0.999427	0.03982	66	0	0	51.2	13.5	12.4	15.6	0	74.8	38.5	39.4
PY17X_0914600	RNA-binding protein, putative	N/A	210.6	367.6	106	0.289	-1.8	0.72	-2.48	0.0130013	0.999427	0.03986	66	374.3	360.8	153.6	90.5	73.9	40	21.9	43.1	35.8	35.2
PY17X_0813000	conserved protein, unknown function	N/A	837.9	105.6	1326	12.5	3.6	1.47	2.48	0.0130408	0.999427	0.03995	66	209.7	1.4	873	1336.1	1769	28.2	2.7	67.9	68.9	54.7
PY17X_1221900	conserved Plasmodium protein, unknown function	N/A	458.5	47.3	732.5	15.4	3.9	1.59	2.48	0.0131305	0.999427	0.0402	67	94.6	0	600.7	841.3	755.6	19	0	47.7	81.7	34.8
PY17X_0115800	hypothetical protein	N/A	499.8	1004.7	163.2	0.163	-2.6	1.06	-2.48	0.0131471	0.999427	0.04023	67	833.5	1175.9	34	127.1	328.4	98.1	91.1	60.1	76.8	85.7
PY17X_0507300	RNA-binding protein UIS12, putative	UIS12	231.3	444.6	89.1	0.201	-2.3	0.94	-2.48	0.0132299	0.999427	0.04046	67	373.2	516.1	33.5	77	156.9	23.5	7.2	5.2	14.5	20.8
PY17X_0103400	SDE2 domain-containing protein, putative	N/A	927.4	271.8	1364.5	5.03	2.3	0.94	2.48	0.0132407	0.999427	0.04047	67	80.7	462.9	2039.1	1135.9	918.6	7.4	20.5	83.3	85.3	53.8
PY17X_0106700	polypyrimidine tract-binding protein, putative	PTB	675.7	67.2	1081.4	16.1	4	1.62	2.47	0.0134588	0.999427	0.04111	69	134.4	0	1040.5	908.7	1295	15.1	0	38	60.3	25.6
PY17X_0943600	conserved Apicomplexan protein, unknown function	N/A	2560.9	1487	3276.8	2.2	1.1	0.46	2.47	0.0134723	0.999427	0.04113	69	1354	1620.1	3048.5	3867.9	2913.9	52.4	54.2	76.4	77.6	79.3
PY17X_MIT00700	ribosomal RNA fragment	N/A	2840.7	1309.6	3861.4	2.95	1.6	0.63	2.47	0.0135163	0.999427	0.04124	69	1588.4	1030.7	3059.3	2757	5768	100	100	100	100	100
PY17X_1016000	plasmepsin IX, putative	PMIX	1133	100.6	1821.2	18.1	4.2	1.69	2.47	0.0135293	0.999427	0.04125	69	201.1	0	1151.3	1380.4	2932	28	0	22	23.8	22.3
PY17X_0525800	tryptophan-rich protein	N/A	289.5	526.2	131.7	0.25	-2	0.81	-2.47	0.0135543	0.999427	0.0413	69	708.7	343.6	68	163.6	163.6	66.4	19.2	33.6	57.1	58.3
PY17X_0203200	TatD-like deoxyribonuclease, putative	TatD	14	0	23.4	102	6.7	2.7	2.47	0.013658	0.999427	0.04159	70	0	0	14.8	38.5	16.9	0	0	9.6	31.4	20
PY17X_1464800	protein phosphatase PPM4, putative	PPM4	467.9	163.6	670.9	4.1	2	0.83	2.46	0.0137591	0.999427	0.04188	70	232.3	94.9	929.7	752.8	330.1	18.3	5.5	36.8	50.4	28.3
PY17X_1325000	vacuolar protein sorting-associated protein 4, putative	VPS4	491.3	49	786.2	16	4	1.63	2.46	0.0137774	0.999427	0.0419	70	97.9	0	1185.2	698.9	474.6	21	0	79.8	81	49.7
PY17X_1027200	ATP synthase-associated protein, putative	N/A	1562.5	724.5	2121.2	2.93	1.6	0.63	2.46	0.0137845	0.999427	0.0419	70	636.7	812.2	3036.2	1280.3	2047.2	94.7	68	92	95.1	92.3
PY17X_1017900	major facilitator superfamily domain-containing protein, putative	MFS5	438.5	135.2	640.7	4.73	2.2	0.91	2.46	0.0138284	0.999427	0.04201	70	217.2	53.2	771.1	808.6	342.5	21	7.4	45.5	49.9	48.4
PY17X_1350200	ER lumen protein retaining receptor 1, putative	N/A	883.5	338.1	1247.1	3.69	1.9	0.76	2.46	0.0138357	0.999427	0.04201	70	472.1	204.1	1659.9	1432.4	648.9	37.3	18.3	60.7	72.9	76.5
PY17X_1462300	pre-mRNA-splicing factor CWC26, putative	BUD13	663.8	123.3	1024.2	8.29	3.1	1.24	2.46	0.013847	0.999427	0.04202	71	236.6	10.1	590.4	956.9	1525.2	15.3	9.4	52.4	64.1	71.1
PY17X_1207000	DnaJ protein, putative	N/A	1397.4	615.2	1918.9	3.12	1.6	0.67	2.46	0.0138606	0.999427	0.04204	71	401.1	829.4	1427.5	1621.1	2708	29.5	25.3	52.6	61.9	60
PY17X_1114600	ras-related protein Rab-1A, putative	RAB1a	1122.1	103.8	1801	17.3	4.1	1.67	2.46	0.013869	0.999427	0.04204	71	207.6	0	1379.2	1532.5	2491.3	51.2	0	88	88.4	86.5
PY17X_1444200	parasitophorous vacuolar protein 2, putative	PV2	838.2	1624.2	314.1	0.193	-2.4	0.96	-2.46	0.0138886	0.999427	0.04207	71	816.3	2432.2	94.1	352.3	496	64.7	50.6	32.3	62.8	58.2
PY17X_1303900	fam-b protein	N/A	389.1	605.6	244.7	0.404	-1.3	0.53	-2.46	0.0139029	0.999427	0.04209	71	646.3	564.9	224.5	229.1	280.4	37.7	17.5	44.4	68.2	39.3
PY17X_1211200	tubulin--tyrosine ligase, putative	N/A	181.5	19.9	289.2	14.4	3.9	1.57	2.46	0.0139203	0.999427	0.04209	71	39.8	0	343.2	323.4	200.9	9.6	0	53.8	67.8	23.6
PY17X_0217500	conserved rodent malaria protein, unknown function	N/A	14.3	0	23.9	104	6.7	2.72	2.46	0.0139283	0.999427	0.04209	71	0	0	16.2	42.4	13	7.6	0	19.5	35.3	16.4
PY17X_1352900	ubiquitin activating enzyme, putative	N/A	466.6	214.2	634.8	2.97	1.6	0.64	2.46	0.0139289	0.999427	0.04209	71	140.9	287.5	552	635.3	717.2	5.4	3.2	20.9	27.7	23
PY17X_0524400	conserved Plasmodium protein, unknown function	N/A	121.3	11.8	194.2	16.2	4	1.64	2.46	0.0140289	0.999427	0.04237	71	23.7	0	75.8	310	196.9	45.5	0	94.5	91.8	92.8
PY17X_1203700	Plasmodium exported protein, unknown function	N/A	833.3	1406.4	451.1	0.32	-1.6	0.67	-2.46	0.0140616	0.999427	0.04241	72	1401.3	1411.6	322.5	714.3	316.6	19.9	14.1	12.2	20.9	14.4
PY17X_1032000	conserved Plasmodium protein, unknown function	N/A	1001.3	1690.2	542	0.321	-1.6	0.67	-2.46	0.0140687	0.999427	0.04241	72	2188.6	1191.7	470.3	375.4	780.4	73.4	53.4	46.7	67.4	62.4
PY17X_1309500	vacuolar protein sorting-associated protein 60, putative	VPS60	1123.3	100.6	1805.1	18	4.2	1.7	2.46	0.0140734	0.999427	0.04241	72	0	201.2	1967.2	1761.6	1686.6	0	1.9	73.6	83.1	67.2
PY17X_1135900	Sas10 domain-containing protein, putative	N/A	821.6	246.7	1204.9	4.89	2.3	0.93	2.46	0.014077	0.999427	0.04241	72	182.8	310.5	554.5	614.2	2446.1	23.2	8.4	48.5	64.7	58.8
PY17X_1339500	apical polar ring protein APR2, putative	45018	954.9	346	1360.8	3.94	2	0.81	2.45	0.0142829	0.999427	0.04301	73	181.8	510.3	969.1	937.6	2175.8	9.3	12.8	40.4	57.2	15.2
PY17X_0624300	conserved Plasmodium protein, unknown function	N/A	906.6	413.7	1235.3	2.98	1.6	0.64	2.45	0.0142957	0.999427	0.04302	73	531.3	296.1	1676.2	1162.9	866.7	27.6	3.8	35.1	44.5	58.3
PY17X_1440000	AP2 domain transcription factor AP2-G	AP2-G	645.8	1178.3	290.7	0.246	-2	0.83	-2.45	0.0143969	0.999427	0.0433	73	1466.9	889.8	389	375.4	107.8	19.6	5.1	15.8	19.3	10.6
PY17X_0800200	PIR protein	N/A	48.3	120.8	0	0.00124	-9.7	3.95	-2.45	0.0144585	0.999427	0.04346	74	0	241.5	0	0	0	0	10.2	0	0	0
PY17X_0934400	yoelipain-2	YP2	826.4	1624.9	294	0.181	-2.5	1.01	-2.44	0.0144927	0.999427	0.04354	74	1905.7	1344.1	84.7	169.4	628	56.5	49	16.4	51.9	33.5
PY17X_0112900	conserved Plasmodium protein, unknown function	N/A	583.4	267.6	793.9	2.96	1.6	0.64	2.44	0.0145081	0.999427	0.04356	74	370	165.3	723.3	822.1	836.3	87.6	11.4	95.6	99	95.1
PY17X_1122900	cytochrome b-c1 complex subunit 9, putative	QCR9	1234.8	203	1922.6	9.47	3.2	1.33	2.44	0.0145483	0.999427	0.04365	74	395.8	10.1	1030.1	1511.3	3226.5	85.2	25.1	97.9	91.6	84.3
PY17X_1347500	nicotinamide/nicotinic acid mononucleotide adenylyltransferase, putative	NMNAT	14.4	0	24.1	105	6.7	2.75	2.44	0.0145934	0.999427	0.04376	74	0	0	33.5	30.8	7.9	0	0	48.9	36.1	21.5
PY17X_0518300	haloacid dehalogenase-like hydrolase, putative	HAD1	281.3	489.4	142.6	0.29	-1.8	0.73	-2.44	0.0146046	0.999427	0.04377	74	333.4	645.4	99	190.6	138.2	47.2	47.5	29.7	54.6	42
PY17X_1125400	sphingomyelin synthase 2, putative	SMS2	767.2	249.6	1112.1	4.46	2.2	0.88	2.44	0.0146347	0.999427	0.04384	75	83.9	415.4	880.9	937.6	1517.9	22.4	13.1	66.6	79.1	60.8
PY17X_0616000	LITAF-like zinc finger protein, putative	N/A	1118.2	1827.2	645.5	0.353	-1.5	0.62	-2.44	0.0146628	0.999427	0.04389	75	1895	1759.5	792.8	770.1	373.6	34.6	21	26.8	30.3	30.4
PY17X_1024900	myosin-specific chaperone UNC, putative	UNC	238.6	25.2	380.8	15	3.9	1.6	2.44	0.0147084	0.999427	0.044	75	50.5	0	573.2	358.1	211	2.6	0	27.6	41.3	24.5
PY17X_1438800	conserved Plasmodium protein, unknown function	N/A	566.5	59.1	904.7	15.3	3.9	1.61	2.44	0.0147742	0.999427	0.04414	75	118.3	0	759.3	866.4	1088.5	80.6	0	98.1	96.7	91.7
PY17X_0813700	GDP-fucose protein O-fucosyltransferase 2, putative	POFUT2	185.7	20.4	295.9	14.4	3.8	1.58	2.44	0.0147811	0.999427	0.04414	75	40.9	0	215.7	421.6	250.5	0	0	37.4	33.2	22.8
PY17X_0618100	serine--tRNA ligase, putative	N/A	221.4	519.1	23	0.0441	-4.5	1.85	-2.44	0.0147814	0.999427	0.04414	75	139.8	898.4	0	28.9	40.1	16.4	18.1	0	14.4	17.6
PY17X_0305200	iron-sulfur assembly protein, putative	ISCA1	34.9	2.1	56.7	27.2	4.8	1.96	2.43	0.014896	0.999427	0.04444	76	0	4.3	14.3	55.8	99.9	0	5.9	31.6	48.8	89.4
PY17X_0522700	zinc finger protein, putative	N/A	377	698.7	162.5	0.231	-2.1	0.87	-2.43	0.0148989	0.999427	0.04444	76	516.2	881.2	74.8	286.9	125.8	11.1	4.2	7	23.3	11
PY17X_1208600	rho GTPase-activating protein, putative	N/A	3085.3	4884	1886.2	0.386	-1.4	0.56	-2.43	0.0150013	0.999427	0.04472	76	5537.5	4230.5	2534.4	1825.2	1299	44	30.6	39.2	48	40.9
PY17X_0614600	conserved protein, unknown function	N/A	344.1	165.9	462.9	2.79	1.5	0.61	2.43	0.0150238	0.999427	0.04476	77	188.2	143.7	389	404.3	595.3	5.3	1.4	32.7	47.3	23.3
PY17X_0707100	DnaJ protein, putative	N/A	43.4	0	72.3	316	8.3	3.41	2.43	0.0150341	0.999427	0.04477	77	0	0	53.2	163.6	0	0	0	13.5	54.8	0
PY17X_1462800	conserved protein, unknown function	N/A	646.1	316.7	865.6	2.73	1.5	0.6	2.43	0.0150514	0.999427	0.04477	77	356	277.4	645.1	775.9	1175.9	58.2	37.5	85.4	91.9	86.5
PY17X_0939300	G-patch domain-containing protein, putative	N/A	653.9	67.8	1044.7	15.4	3.9	1.62	2.43	0.015053	0.999427	0.04477	77	135.5	0	1164.1	1089.7	880.3	60.2	0	83.2	88.4	97.4
PY17X_0705300	cytochrome c oxidase assembly factor 5, putative	COA5	14.7	0	24.5	106	6.7	2.77	2.43	0.0150999	0.999427	0.04489	77	0	0	18.7	46.2	8.5	0	0	15.1	54.2	38.5
PY17X_1363600	RING zinc finger protein, putative	N/A	2275.8	664.2	3350.1	5.04	2.3	0.96	2.43	0.0151261	0.999427	0.04494	77	1186.2	142.3	4090.9	3099.7	2859.7	79.6	13	83.3	87.6	79.7
PY17X_0828800	conserved Plasmodium protein, unknown function	N/A	384	209.2	500.5	2.39	1.3	0.52	2.43	0.0151593	0.999427	0.04501	77	204.3	214.2	545.6	496.7	459.3	8.9	3.3	27.9	31.9	21.1
PY17X_0417000	CS domain-containing protein, putative	N/A	215.2	90.8	298.1	3.28	1.7	0.71	2.43	0.0151844	0.999427	0.04506	77	122.6	58.9	310.7	286.9	296.8	11	4.7	23.6	40.2	38.2
PY17X_1130100	cullin-like protein, putative	N/A	304.4	46.6	476.3	10.2	3.3	1.38	2.43	0.0152672	0.999427	0.04527	78	90.3	2.9	691.8	571.8	165.3	10.3	5	50.3	46.2	27.6
PY17X_0949101	PIR protein	N/A	47.1	117.8	0	0.00127	-9.6	3.97	-2.43	0.0152733	0.999427	0.04527	78	0	235.7	0	0	0	0	19.5	0	0	0
PY17X_1029200	zinc finger protein, putative	N/A	1449.6	2214.7	939.6	0.425	-1.2	0.51	-2.42	0.0153538	0.999427	0.04548	78	2138	2291.4	1211.3	783.6	823.8	84.3	83.1	80.2	80.9	73.3
PY17X_0826600	para-aminobenzoic acid synthetase, putative	N/A	495.1	232.5	670.2	2.88	1.5	0.63	2.42	0.0153862	0.999427	0.04555	78	288.2	176.8	863.7	646.9	499.9	16.9	3.9	35.1	37.6	15.5
PY17X_1146000	DNA repair endonuclease XPF, putative	ERCC4	265.5	30.1	422.4	14	3.8	1.57	2.42	0.0154676	0.999427	0.04576	79	60.2	0	481.6	415.9	369.6	5.8	0	18.7	23.2	13.4
PY17X_1372700	PIR protein	N/A	46.9	117.2	0	0.00127	-9.6	3.97	-2.42	0.0154864	0.999427	0.04579	79	0	234.3	0	0	0	0	17.9	0	0	0
PY17X_0111200	ATP synthase-associated protein, putative	N/A	2156.9	691.2	3134	4.53	2.2	0.9	2.42	0.0156557	0.999427	0.04627	80	1197	185.4	3214.9	2502.9	3684.2	72.9	26.1	68.1	75.6	64.1
PY17X_0411000	parasite-infected erythrocyte surface protein	PIESP1	933.5	92.5	1494.2	16.1	4	1.66	2.42	0.0156715	0.999427	0.04629	80	185	0	1137.5	1368.9	1976.1	7.5	0	14.7	43.3	13.8
PY17X_1109600	protein AAP6, putative	N/A	1365.3	513.8	1933	3.76	1.9	0.79	2.42	0.0157319	0.999427	0.04644	80	803.4	224.2	2414.3	2110.1	1274.7	9.6	1.8	15.4	22.3	20.6
PY17X_1139400	cytochrome c oxidase subunit ApiCOX24, putative	N/A	1755.6	885	2336.1	2.64	1.4	0.58	2.41	0.0157559	0.999427	0.04648	80	967.9	802.1	3296.7	2044.7	1666.9	72.8	50.6	82.4	82.5	89.6
PY17X_0306100	histidine phosphatase, putative	N/A	486.4	52.7	775.6	14.7	3.9	1.61	2.41	0.0158657	0.999427	0.04678	81	105.4	0	785.9	619.9	920.9	9.4	0	16.9	24.2	17.3
PY17X_0406100	conserved protein, unknown function	N/A	215.9	24.8	343.4	13.8	3.8	1.57	2.41	0.0159642	0.999427	0.04704	81	49.5	0	403.8	365.8	260.7	41.8	0	84.6	88.9	78.8
PY17X_1247300	apicomplexan kinetochore protein 5, putative	AKIT5	2011.1	3054.1	1315.7	0.431	-1.2	0.5	-2.41	0.0159947	0.999427	0.04711	81	2988.7	3119.4	1548.6	1434.3	964.3	49.6	26.2	34.6	50.8	32.1
PY17X_1431700	DNA-directed RNA polymerases I, II, and III subunit RPABC3, putative	RPB8	737.2	341.1	1001.3	2.94	1.6	0.65	2.41	0.0160407	0.999427	0.0472	82	236.6	445.6	960.7	729.7	1313.6	56.9	29.6	58.1	86.8	74.4
PY17X_1240000	conserved Plasmodium protein, unknown function	N/A	336.1	538.5	201.2	0.374	-1.4	0.59	-2.41	0.0160454	0.999427	0.0472	82	639.9	437	229.5	171.4	202.6	90.2	15.8	79.8	89.5	95
PY17X_1323600	serine hydroxymethyltransferase, putative	N/A	18.4	0	30.7	134	7.1	2.94	2.4	0.0161875	0.999427	0.04759	82	0	0	9.4	78.9	3.9	0	0	12.4	12.9	1.1
PY17X_0823700	major facilitator superfamily domain-containing protein, putative	MFS3	14	0	23.4	103	6.7	2.78	2.4	0.0162798	0.999427	0.04783	83	0	0	17.7	9.6	42.9	0	0	3.6	10.6	2
PY17X_0834600	diacylglycerol kinase, putative	N/A	1185.8	1786.2	785.6	0.439	-1.2	0.49	-2.4	0.0163197	0.999427	0.04792	83	1998.2	1574.1	749.9	933.8	673.2	26.9	12.5	24.2	45.8	15.4
PY17X_0526600	fam-a protein	N/A	13.2	0	22	96.4	6.6	2.74	2.4	0.0163276	0.999427	0.04792	83	0	0	29.5	11.6	24.8	0	0	16.1	15.8	19.5
PY17X_1205700	E3 ubiquitin-protein ligase, putative	N/A	937.1	1616.1	484.5	0.3	-1.7	0.72	-2.4	0.016384	0.999427	0.04806	83	1757.3	1474.9	290.5	350.4	812.6	49.6	16.2	20.5	39.7	30.6
PY17X_0711200	tetratricopeptide repeat protein, putative	N/A	1356.4	2288	735.4	0.321	-1.6	0.68	-2.4	0.0164146	0.999427	0.04812	84	2718.8	1857.2	395.4	743.2	1067.6	43.3	18.7	21.8	33.2	23.4
PY17X_0720300	eukaryotic translation initiation factor 3 subunit M, putative	EIF3M	341	623.6	152.6	0.246	-2	0.84	-2.4	0.0165212	0.999427	0.0484	84	381.8	865.4	244.7	82.8	130.3	16.9	12.8	30.3	26.8	14.9
PY17X_0816800	SAP domain-containing protein, putative	N/A	697.3	1140.6	401.7	0.353	-1.5	0.63	-2.4	0.0165628	0.999427	0.0485	84	888.3	1392.9	487.5	261.8	455.9	59	49.8	54.6	75.3	71.6
PY17X_1334200	protein phosphatase containing kelch-like domains, putative	PPKL	761.3	326.6	1051	3.22	1.7	0.7	2.4	0.0165908	0.999427	0.04855	84	318.3	334.9	1703.7	643	806.3	9.7	6.9	31.8	39.7	25.1
PY17X_0222901	fam-a protein	N/A	45.4	113.6	0	0.00132	-9.6	4	-2.4	0.0166128	0.999427	0.04859	85	0	227.1	0	0	0	0	13.5	0	0	0
PY17X_1018300	exosome complex component RRP41, putative	RRP41	126.4	14.5	201	13.7	3.8	1.58	2.39	0.0166661	0.999427	0.04872	85	29	0	138.4	234.9	229.7	20.3	0	52.4	79.8	64
PY17X_0906300	mitochondrial large subunit ribosomal protein, putative	N/A	1004.4	1643.7	578.3	0.352	-1.5	0.63	-2.39	0.0166844	0.999427	0.04874	85	1132.5	2154.8	660.3	404.3	670.4	76.7	85	73.4	83.3	89.5
PY17X_0208700	conserved protein, unknown function	N/A	329.5	37.1	524.3	14.1	3.8	1.6	2.39	0.0168241	0.999427	0.04912	86	74.2	0	354.5	623.8	594.7	18	0	33.8	35.7	34.8
PY17X_0919300	conserved oligomeric Golgi complex subunit 2, putative	COG2	1440	137.7	2308.3	16.8	4.1	1.7	2.39	0.0168971	0.999427	0.04931	86	275.3	0	1587	2479.8	2858.1	12.7	0	36.5	40.4	27.4
PY17X_0706200	lipase maturation factor, putative	LMF1	722.8	119.9	1124.7	9.37	3.2	1.35	2.39	0.0169079	0.999427	0.04931	86	235.5	4.3	1550.1	1053.1	770.8	28.7	8.5	30.7	35	28.7
PY17X_1462500	signal recognition particle receptor subunit beta, putative	SRPRB	365.5	169.1	496.5	2.94	1.6	0.65	2.39	0.0170547	0.999427	0.04971	87	165.6	172.5	547.6	310	632	38.4	16.9	39.3	66.4	44.3
PY17X_0708800	quinone oxidoreductase, putative	N/A	44.9	3.2	72.7	21.9	4.5	1.87	2.39	0.0170718	0.999427	0.04973	87	6.5	0	16.7	140.5	60.9	8.2	0	14.9	42.2	37.4
PY17X_1415200	conserved protein, unknown function	N/A	223.2	74.4	322.4	4.32	2.1	0.89	2.38	0.0171331	0.999427	0.04988	87	117.2	31.6	398.9	327.3	240.9	55.1	9.2	49.8	74.3	81.6
PY17X_1402300	Plasmodium exported protein, unknown function	N/A	7016.3	11544.5	3997.5	0.346	-1.5	0.64	-2.38	0.0171987	0.999427	0.05004	88	10518	12570.9	2723	2922.6	6347	89.4	85.3	84.9	91.1	81.9
PY17X_0804600	RNA cytosine C(5)-methyltransferase, putative	NSUN1	198.7	19.9	317.9	15.9	4	1.68	2.38	0.0173843	0.999427	0.05055	89	39.8	0	178.7	142.5	632.6	4.2	0	18	26.9	35
PY17X_0934500	histone-lysine N-methyltransferase SET7, putative	SET7	2071.1	3156	1347.8	0.427	-1.2	0.52	-2.38	0.0174137	0.999427	0.05059	89	3335	2977	1773.7	1122.4	1147.2	74.6	56.2	54.1	73.3	37.1
PY17X_1459500	ubiquitin-conjugating enzyme E2, putative	N/A	236.3	27.4	375.6	13.6	3.8	1.59	2.38	0.0174192	0.999427	0.05059	89	54.8	0	285.1	338.8	502.8	20.1	0	57.6	74	56.2
PY17X_1306900	conserved Plasmodium protein, unknown function	N/A	15.6	0	26	113	6.8	2.87	2.38	0.017426	0.999427	0.05059	89	0	0	22.2	52	3.9	0	0	4.2	6.7	2.7
PY17X_1215200	conserved Plasmodium protein, unknown function	N/A	261.8	30.1	416.2	13.8	3.8	1.59	2.38	0.0174604	0.999427	0.05066	89	60.2	0	432.8	279.2	536.6	2.3	0	13	21.5	25.9
PY17X_1443200	ubiquitin-activating enzyme E1, putative	N/A	948.4	1418.1	635.3	0.448	-1.2	0.49	-2.37	0.0176631	0.999427	0.05119	90	1648.7	1187.4	669.7	648.8	587.4	18	6.2	18.4	36	15.5
PY17X_0809600	conserved protein, unknown function	N/A	312.1	35	496.9	14.2	3.8	1.61	2.37	0.0176632	0.999427	0.05119	90	69.9	0	659.8	554.5	276.5	0.9	0	67.4	76.4	35.1
PY17X_1472201	PIR protein	N/A	44	110	0	0.00136	-9.5	4.02	-2.37	0.0178493	0.999427	0.0517	91	0	219.9	0	0	0	0	18.1	0	0	0
PY17X_1412000	cytochrome c, putative	N/A	391.6	45.1	622.6	13.7	3.8	1.6	2.37	0.0179682	0.999427	0.05201	91	90.3	0	661.3	523.7	682.8	78.3	0	91.1	94.9	94.7
PY17X_0416500	conserved Plasmodium protein, unknown function	N/A	12.4	0	20.7	90.6	6.5	2.75	2.37	0.017988	0.999427	0.05202	92	0	0	20.7	15.4	26	0	0	15.8	3.3	27.2
PY17X_0914200	3-oxo-5-alpha-steroid 4-dehydrogenase, putative	N/A	490.9	853.1	249.5	0.292	-1.8	0.75	-2.37	0.0179893	0.999427	0.05202	92	530.2	1175.9	316.1	286.9	145.6	60.2	44.5	71.7	80.8	56.9
PY17X_0826900	pre-mRNA-splicing factor 18, putative	PRP18	816.4	325.6	1143.7	3.51	1.8	0.77	2.37	0.0180109	0.999427	0.05205	92	478.6	172.5	800.7	970.3	1660.1	53.3	15.2	49.1	63.6	57.4
PY17X_0624100	RNA-binding protein, putative	N/A	984.6	491.4	1313.4	2.67	1.4	0.6	2.36	0.0180467	0.999427	0.05212	92	321.6	661.2	1319.2	1153.2	1467.7	22.5	1.8	33.5	52.8	23.8
PY17X_1236000	doublecortin domain-containing protein, putative	DCX	1262.4	122.6	2022.3	16.5	4	1.71	2.36	0.0182275	0.999427	0.05262	93	245.2	0	3181	1268.8	1617.2	19.7	0	41.6	39.5	62.9
PY17X_1031500	conserved Plasmodium protein, unknown function	N/A	13.1	0	21.9	95.2	6.6	2.79	2.36	0.0182941	0.999427	0.05278	93	0	0	9.8	36.6	19.2	0	0	28.3	34.6	28.6
PY17X_1131700	reactive oxygen species modulator 1, putative	ROMO1	156.5	290.2	67.4	0.234	-2.1	0.89	-2.36	0.0183409	0.999427	0.05288	93	150.6	429.8	81.7	44.3	76.2	61	65.5	61.6	78.4	70.9
PY17X_1104300	protein kinase, putative	N/A	174.9	18.3	279.2	15.2	3.9	1.67	2.36	0.0184386	0.999427	0.05313	94	36.6	0	87.6	329.2	420.9	3.2	0	16.2	46.1	23.3
PY17X_0515900	ookinete surface protein P28	P28	56099.9	27121.6	75418.7	2.78	1.5	0.63	2.35	0.018543	0.999427	0.05341	94	21984.5	32258.7	102628	80881.1	42746.7	72.9	74.9	65.7	80.3	77.8
PY17X_1415900	tRNA (adenine(58)-N(1))-methyltransferase catalytic subunit TRM61, putative	GCD14	293.7	34.4	466.6	13.5	3.8	1.6	2.35	0.0185649	0.999427	0.05344	95	68.8	0	426.9	618	354.9	24	0	70.8	83.8	54.5
PY17X_0606300	conserved protein, unknown function	N/A	280.5	32.8	445.7	13.5	3.8	1.6	2.35	0.0185964	0.999427	0.0535	95	65.6	0	483.1	296.5	557.5	6.9	0	31.4	58.8	49.7
PY17X_1455300	pre-mRNA-splicing factor CWC22, putative	CWC22	1820	145.2	2936.6	20.2	4.3	1.84	2.35	0.0186097	0.999427	0.05351	95	290.4	0	1070	1151.3	6588.5	20.3	0	46.1	68	45.8
PY17X_0915200	coatomer subunit delta, putative	N/A	100.3	11.8	159.3	13.3	3.7	1.59	2.35	0.0186823	0.999427	0.05369	95	23.7	0	207.8	144.4	125.8	7.6	0	59.8	42.5	38.9
PY17X_1307100	cytochrome b-c1 complex subunit Rieske, putative	N/A	5012.8	2120.7	6940.9	3.27	1.7	0.73	2.35	0.0187945	0.999427	0.05398	96	2986.5	1254.9	10092.4	6748.1	3982.1	56.8	33.6	62.8	72.7	65.8
PY17X_0615900	DNA polymerase alpha catalytic subunit A, putative	N/A	3985.3	6408.6	2369.7	0.37	-1.4	0.61	-2.35	0.0188052	0.999427	0.05398	96	8034.7	4782.5	3277.5	2208.3	1623.4	16.5	15	13.9	20.4	14.8
PY17X_0837200	CSTF domain-containing protein, putative	N/A	356.5	73.3	545.4	7.42	2.9	1.23	2.35	0.0189697	0.999427	0.05441	97	140.9	5.7	540.7	519.8	575.6	16.4	5.1	32.7	42.5	22
PY17X_1037200	conserved Plasmodium protein, unknown function	N/A	272.4	528.8	101.4	0.191	-2.4	1.02	-2.35	0.0189789	0.999427	0.05441	97	423.7	633.9	23.6	165.6	115.1	71.4	57.9	30.5	87.6	67.9
PY17X_1464600	THUMP domain-containing protein, putative	N/A	872.9	73.7	1405.8	19.1	4.3	1.81	2.35	0.0189927	0.999427	0.05442	97	147.3	0	474.7	475.5	3267.2	27.4	0	63.8	75.7	71.9
PY17X_1012300	queuine tRNA-ribosyltransferase, putative	N/A	24.4	1.6	39.7	23.5	4.6	1.94	2.35	0.0190182	0.999427	0.05447	97	3.2	0	15.8	46.2	57	0	0	3.2	15.2	12.9
PY17X_1220600	conserved Plasmodium protein, unknown function	N/A	172	21	272.6	12.9	3.7	1.57	2.34	0.0190541	0.999427	0.05454	97	41.9	0	283.1	311.9	222.9	0	0	26.8	33.7	16.2
PY17X_1006300	transcription factor, putative	N/A	1126.6	111.8	1803.1	16.1	4	1.71	2.34	0.0190859	0.999427	0.0546	97	223.7	0	1041.9	1457.4	2910	17.8	0	57.7	63.2	61.8
PY17X_0110100	ribosomal protein L19, mitochondrial, putative	N/A	1506.6	780.5	1990.6	2.55	1.3	0.58	2.34	0.0192285	0.999427	0.05498	98	901.2	659.8	1925.3	2655	1391.5	77	27.6	84	94.3	85.2
PY17X_1342100	nucleoside-diphosphatase, putative	N/A	792.7	86	1263.8	14.7	3.9	1.66	2.34	0.0192588	0.999427	0.05503	98	172.1	0	1517.1	1349.6	924.8	14.3	0	53.5	57.3	36.4
PY17X_0519300	flavoprotein subunit of succinate dehydrogenase, putative	SDHA	638.4	243.8	901.4	3.7	1.9	0.81	2.34	0.0193691	0.999427	0.05532	99	114	373.7	1190.6	937.6	576.1	18.2	6.2	69.2	90.7	50.6
PY17X_0524700	methyltransferase, putative	N/A	198.9	415.8	54.3	0.131	-2.9	1.26	-2.34	0.0194264	0.999427	0.05545	99	173.1	658.4	9.4	46.2	107.2	59.6	24.1	10	15.4	38.4
PY17X_1343600	glideosome associated protein with multiple membrane spans 1, putative	GAPM1	11740.2	5782.8	15711.8	2.72	1.4	0.62	2.33	0.0196647	0.999427	0.0561	100	5129.9	6435.6	21798.9	16459.2	8877.2	80.8	83.3	89.8	91.5	76.8
PY17X_0205050	respiratory chain complex 2 associated protein 3, putative	N/A	707.7	78.5	1127.2	14.3	3.8	1.65	2.33	0.0197637	0.999427	0.05635	101	157	0	1465.9	920.3	995.4	33.3	0	58.8	70.2	66.6
PY17X_0307000	2C-methyl-D-erythritol 2,4-cyclodiphosphate synthase, putative	IspF	37.6	0	62.7	274	8.1	3.48	2.33	0.0198988	0.999427	0.0567	101	0	0	0	127.1	60.9	0	0	0	62.5	9.3
PY17X_1023100	conserved Plasmodium protein, unknown function	N/A	293.3	58.6	449.7	7.65	2.9	1.26	2.33	0.0199395	0.999427	0.05679	102	112.9	4.3	400.3	417.8	531	32.2	8.4	54.4	66.9	30.8
PY17X_1130400	alpha/beta hydrolase, putative	N/A	802.5	163.4	1228.4	7.5	2.9	1.25	2.33	0.0199819	0.999427	0.05687	102	309.7	17.2	1246.3	2002.3	436.7	23.3	0	55.6	74.9	39.3
PY17X_1305300	splicing factor 3A subunit 1, putative	SF3A1	439.3	195.3	601.9	3.08	1.6	0.7	2.33	0.0200153	0.999427	0.05694	102	252.7	138	607.1	804.8	393.9	16.9	8.3	47.2	83.7	40.8
PY17X_1451700	protein TOC75, putative	TOC75	121.3	293.6	6.4	0.0209	-5.6	2.4	-2.33	0.0200659	0.999427	0.05705	102	147.3	439.9	0	19.3	0	14.2	0.4	0	7.9	0
PY17X_1460400	ADP-ribosylation factor GTPase-activating protein 1, putative	ARFGAP1	1339.5	2215.8	755.3	0.341	-1.6	0.67	-2.32	0.020149	0.999427	0.05725	103	2879	1552.5	976.9	839.4	449.7	69.7	25.5	65	84.3	70.8
PY17X_1003000	SET domain protein, putative	SET8	166.5	19.9	264.2	13.2	3.7	1.6	2.32	0.0202259	0.999427	0.05744	103	39.8	0	385.6	169.4	237.6	0.6	0	27	28.6	9.9
PY17X_0945900	CPW-WPC family protein	N/A	6049.6	2899.7	8149.5	2.81	1.5	0.64	2.32	0.0204409	0.999427	0.05802	104	2701.5	3097.8	11719.3	8390.4	4338.7	70.2	39.9	68.6	75.6	58.2
PY17X_1457900	sulfhydryl oxidase, putative	QSOX	211.7	24.8	336.3	13.5	3.8	1.62	2.32	0.0204631	0.999427	0.05805	104	49.5	0	380.1	464	164.8	13.9	0	48.6	63.7	38.7
PY17X_1249500	fam-c protein	N/A	12.1	0	20.1	87.8	6.5	2.79	2.31	0.0206553	0.999427	0.05856	105	0	0	11.8	23.1	25.4	0	0	24.5	43.5	37.6
PY17X_1401600	PIR protein	N/A	41.1	102.8	0	0.00145	-9.4	4.08	-2.31	0.0207094	0.999427	0.05868	105	0	205.6	0	0	0	0	0	0	0	0
PY17X_1213800	rhoptry associated adhesin, putative	RA	299.9	67.7	454.7	6.73	2.8	1.19	2.31	0.0207795	0.999427	0.05885	106	7.5	127.9	501.3	500.6	362.3	19	1.7	78.1	82.1	75.7
PY17X_1127900	transportin, putative	N/A	161.6	271.3	88.5	0.324	-1.6	0.7	-2.31	0.0208837	0.999427	0.0591	106	296.8	245.8	76.3	117.4	71.7	17.2	3.9	8.9	31.4	3.8
PY17X_0521200	conserved Plasmodium protein, unknown function	N/A	35.6	0	59.4	259	8	3.47	2.31	0.0208898	0.999427	0.0591	106	0	0	85.7	92.4	0	0	0	25.6	38.7	0
PY17X_1351600	60S ribosomal protein L23, putative	N/A	12282.1	6744	15974.1	2.37	1.2	0.54	2.31	0.0209273	0.999427	0.05917	107	7878.8	5609.1	18348.6	11045.3	18528.5	95.6	88.7	97.6	97.1	95.4
PY17X_1317000	AP2 domain transcription factor AP2-O5	AP2-O5	835.4	474.1	1076.2	2.27	1.2	0.51	2.31	0.0210184	0.999427	0.05939	107	386.1	562.1	1192.6	968.4	1067.6	32.9	10.2	57.3	67.2	24.5
PY17X_0316900	Plasmodium exported protein, unknown function	N/A	5690.6	8670.5	3704	0.427	-1.2	0.53	-2.31	0.0210531	0.999427	0.05946	107	7278.7	10062.4	3077.6	4913.3	3121	78.6	61.6	72.8	81.6	73
PY17X_0822600	eukaryotic translation initiation factor 3 subunit F, putative	EIF3F	258.9	453.4	129.3	0.285	-1.8	0.79	-2.3	0.0211807	0.999427	0.05978	108	244.1	662.7	154.6	132.8	100.4	30.6	27.6	49.8	82.5	75
PY17X_1235800	F-actin-capping protein subunit beta, putative	CPbeta	13.8	0	23.1	101	6.7	2.89	2.3	0.0212585	0.999427	0.05997	108	0	0	44.8	19.3	5.1	0	0	34.1	27.8	14.4
PY17X_0400051	fam-b protein	N/A	14.3	0.6	23.5	39.1	5.3	2.3	2.3	0.0213437	0.999427	0.06015	109	1.1	0	24.1	15.4	31	22.9	22	44.6	56.2	52
PY17X_0920100	conserved Plasmodium protein, unknown function	N/A	229	25.8	364.5	14.1	3.8	1.66	2.3	0.0213458	0.999427	0.06015	109	51.6	0	361.4	591.1	141.1	12.9	0	51.1	80.8	43.2
PY17X_1409700	HORMA domain protein, putative	N/A	539.7	865.6	322.4	0.372	-1.4	0.62	-2.3	0.021448	0.999427	0.06041	109	967.9	763.3	380.6	381.2	205.4	35	9.4	51.5	35.4	29.6
PY17X_1408000	centrosomal protein CEP170, putative	CEP170	379.4	44.1	602.9	13.6	3.8	1.64	2.3	0.0216352	0.999427	0.0609	110	88.2	0	420.5	412	976.2	14.3	0	53.7	67.4	73.5
PY17X_1410100	homeobox domain-containing protein, putative	N/A	171.1	317.4	73.4	0.232	-2.1	0.92	-2.3	0.0216732	0.999427	0.06093	110	197.9	437	121.1	55.8	43.4	39.1	28	30.3	44.5	41.9
PY17X_0400067	PIR protein	N/A	40.2	100.6	0	0.00148	-9.4	4.09	-2.3	0.0216837	0.999427	0.06093	110	0	201.2	0	0	0	0	8.4	0	0	0
PY17X_1200500	PIR protein	N/A	40.2	100.6	0	0.00148	-9.4	4.09	-2.3	0.0216837	0.999427	0.06093	110	0	201.2	0	0	0	0	9.2	0	0	0
PY17X_0408700	zinc finger protein, putative	N/A	1175.6	123.2	1877.3	15.2	3.9	1.71	2.3	0.0217093	0.999427	0.06097	111	246.3	0	2587.6	2013.8	1030.4	8.4	0	17.9	29.1	15.5
PY17X_0829600	thioredoxin-like protein 2, putative	TLP2	980.1	439.8	1340.4	3.05	1.6	0.7	2.29	0.0217464	0.999427	0.06104	111	231.2	648.3	1552.1	1395.8	1073.3	75.1	56.1	86.8	84.8	92.7
PY17X_0841100	fam-a protein	N/A	156.5	283.8	71.7	0.253	-2	0.86	-2.29	0.0217968	0.999427	0.06115	111	137.7	429.8	78.3	67.4	69.4	22.6	36.2	61	45.7	33.3
PY17X_1367400	conserved Plasmodium protein, unknown function	N/A	284.8	35.5	451.1	12.7	3.7	1.6	2.29	0.021902	0.999427	0.06141	112	71	0	372.3	562.2	418.7	41.2	0	95.8	96.3	93.4
PY17X_1400300	fam-a protein	N/A	152.7	19.4	241.6	12.4	3.6	1.59	2.29	0.0219293	0.999427	0.06146	112	38.7	0	188.1	254.1	282.7	14.5	0	41.1	76.3	73.1
PY17X_0314400	conserved Plasmodium protein, unknown function	N/A	37	0	61.7	269	8.1	3.52	2.29	0.0219749	0.999427	0.06155	112	0	0	31	154	0	0	0	8.3	22.5	0
PY17X_0704800	HECT-like E3 ubiquitin ligase	HEUL	909.6	1477.3	531.1	0.359	-1.5	0.65	-2.29	0.022035	0.999427	0.06168	112	1304.5	1650.2	304.3	722	567.1	3.9	3.1	4.4	10.8	2.6
PY17X_0524800	conserved Plasmodium protein, unknown function	N/A	125.6	225.1	59.3	0.263	-1.9	0.84	-2.29	0.0220882	0.999427	0.0618	112	200	250.1	32	69.3	76.7	56.6	25.6	10.9	68.3	66.1
PY17X_1236400	SWIB/MDM2 domain-containing protein, putative	MDM2	284.8	33.4	452.5	13.5	3.8	1.64	2.29	0.0222013	0.999427	0.06208	113	66.7	0	196	568	593.6	53.7	0	88	96.7	90.5
PY17X_0618900	conserved Plasmodium protein, unknown function	N/A	580.9	144.3	872	6.04	2.6	1.13	2.29	0.022229	0.999427	0.06212	113	81.7	207	1092.2	1403.5	120.2	2.4	4.4	40.6	58.3	23.8
PY17X_1411600	ATP synthase subunit gamma, mitochondrial, putative	N/A	847.6	373.4	1163.7	3.11	1.6	0.72	2.29	0.0222877	0.999427	0.06225	113	548.5	198.4	1498.4	1049.3	943.5	37.1	4.9	25.8	38.9	27.7
PY17X_0922100	multiprotein-bridging factor 1, putative	MBF1	198	95.7	266.2	2.78	1.5	0.64	2.28	0.0223264	0.999427	0.06233	114	106.5	84.8	249.7	321.5	227.4	64.1	45.9	65.3	72.9	83.7
PY17X_0415600	zinc finger protein, putative	N/A	160	19.9	253.5	12.7	3.7	1.6	2.28	0.0223514	0.999427	0.06235	114	39.8	0	274.3	329.2	156.9	30.7	0	82.3	95.5	92.7
PY17X_1354900	conserved Plasmodium protein, unknown function	N/A	203.3	25.8	321.6	12.4	3.6	1.59	2.28	0.0223581	0.999427	0.06235	114	51.6	0	348.1	242.6	374.1	5.5	0	38.5	54.3	24.1
PY17X_0937100	RNA transcription, translation and transport factor protein, putative	N/A	378.4	44.6	600.8	13.4	3.7	1.64	2.28	0.0224032	0.999427	0.06244	114	89.3	0	475.2	375.4	951.9	18.4	0	65.8	70.5	52.5
PY17X_1338700	conserved Plasmodium protein, unknown function	N/A	75.8	151.6	25.2	0.169	-2.6	1.12	-2.28	0.0225282	0.999427	0.06275	115	73.1	230	35.9	11.6	28.2	5.8	4.7	5.5	7.6	8
PY17X_1321500	RNA-binding protein, putative	N/A	220.3	53.8	331.3	6.14	2.6	1.15	2.28	0.0225376	0.999427	0.06275	115	98.9	8.6	425.9	240.7	327.3	10.9	0	46.1	35.7	57.6
PY17X_0915500	WPP motif-containing protein, putative	N/A	353.9	143.9	493.9	3.43	1.8	0.78	2.28	0.0226196	0.999427	0.06291	115	114	173.9	768.2	450.5	263	25.2	17.1	68.7	88.3	76.3
PY17X_0411200	trafficking protein particle complex subunit 4, putative	TRAPPC4	153.8	19.4	243.5	12.5	3.6	1.6	2.28	0.0226258	0.999427	0.06291	115	38.7	0	225.5	331.1	173.8	0	0	62.2	92.7	48.9
PY17X_0836700	palmitoyltransferase DHHC6, putative	DHHC6	456.8	171.1	647.1	3.79	1.9	0.84	2.28	0.0226395	0.999427	0.06291	115	72.1	270.2	718.4	787.4	435.6	23	9.6	73.2	84.5	56.8
PY17X_0616800	transcription initiation factor IIA subunit 1, putative	N/A	867.5	95.2	1382.5	14.5	3.9	1.69	2.28	0.0226466	0.999427	0.06291	115	190.4	0	883.9	1082	2181.5	76.8	0	71.9	80.9	84.2
PY17X_1415100	general transcription factor IIH subunit 2, putative	P44	32.2	2.7	51.9	18.7	4.2	1.85	2.28	0.0226988	0.999427	0.06302	116	5.4	0	35.5	94.3	26	11.7	0	19.8	39.6	14.1
PY17X_0304000	RNA-binding protein, putative	N/A	2055.5	1241.4	2598.2	2.09	1.1	0.47	2.28	0.0227278	0.999427	0.06307	116	1450.8	1032.1	2651.6	2402.8	2740.1	90.7	31.4	75.2	75.5	73.8
PY17X_0929000	tyrosine kinase-like protein, putative	TKL2	246.4	44.1	381.3	8.62	3.1	1.36	2.28	0.0227714	0.999427	0.06315	116	83.9	4.3	571.7	467.8	104.4	6.5	2.9	27.4	36.3	9.6
PY17X_1208200	G-strand-binding protein 2, putative	GBP2	1399.5	2071.9	951.2	0.459	-1.1	0.49	-2.28	0.0229041	0.999427	0.06349	117	1935.8	2208	884.9	795.1	1173.7	68.8	78.6	71.9	71	77.1
PY17X_1238900	conserved protein, unknown function	N/A	67.7	8.1	107.4	13.1	3.7	1.63	2.27	0.0229719	0.999427	0.06364	117	16.1	0	107.3	140.5	74.5	3.6	0	9.2	14	11.7
PY17X_1114100	purine nucleoside phosphorylase, putative	PNP	11134.4	7163	13782.1	1.92	0.9	0.42	2.27	0.0231702	0.999427	0.06416	118	7883.1	6442.8	13283.7	13600.2	14462.4	92.2	83	89.6	95.4	92
PY17X_1023600	conserved Plasmodium protein, unknown function	N/A	645.1	74.2	1025.8	13.8	3.8	1.67	2.27	0.0232275	0.999427	0.06428	118	148.4	0	811.5	689.3	1576.6	14.1	0	21.9	44.4	27
PY17X_0611200	conserved Plasmodium protein, unknown function	N/A	139.9	18.3	221	12	3.6	1.58	2.27	0.0233564	0.999427	0.0646	119	36.6	0	222.6	221.4	218.9	21.5	0	67.1	91.7	64
PY17X_1136000	conserved Plasmodium protein, unknown function	N/A	23	1.6	37.3	22.1	4.5	1.97	2.27	0.0233739	0.999427	0.06461	119	3.2	0	34	61.6	16.4	5.9	0	5.9	8	2.7
PY17X_1342500	palmitoyltransferase DHHC5, putative	DHHC5	241.5	44	373.3	8.46	3.1	1.36	2.27	0.0234851	0.999427	0.06489	120	85	2.9	168.9	552.6	398.4	12	1.7	26.5	41.9	25.5
PY17X_1466300	DNA repair protein, putative	N/A	3139	5848.8	1332.4	0.228	-2.1	0.94	-2.26	0.0236307	0.999427	0.06525	120	9008	2689.5	564.3	910.7	2522.3	41.8	18.2	29	47.2	38.3
PY17X_0837400	calcyclin-binding protein, putative	N/A	601.7	978.2	350.7	0.359	-1.5	0.65	-2.26	0.0236435	0.999427	0.06525	120	875.4	1081	327.5	219.5	505	64.1	78	51.8	65.2	45.4
PY17X_1354200	MSP7-like protein	MSRP1	928.4	1551.4	513	0.33	-1.6	0.71	-2.26	0.0236992	0.999427	0.06537	121	1257.2	1845.7	317.1	824	397.8	74.7	64.4	86.1	85.1	70.5
PY17X_1443100	VAC14 domain-containing protein, putative	N/A	673.5	383.2	867	2.26	1.2	0.52	2.26	0.0237505	0.999427	0.06548	121	345.2	421.2	698.7	997.3	905.1	10.3	7	29.7	30.1	25.2
PY17X_1017400	transcription initiation TFIID-like, putative	N/A	240.9	471.3	87.3	0.185	-2.4	1.08	-2.26	0.0238594	0.999427	0.06574	121	180.7	761.9	35	75.1	151.8	27.7	32.6	21.5	22.8	28.4
PY17X_1457100	nucleoporin NUP269, putative	NUP269	746.6	1211.7	436.6	0.36	-1.5	0.65	-2.26	0.0240204	0.999427	0.06615	122	1585.2	838.1	529.8	487.1	292.9	12.1	8.3	11.3	14	12.7
PY17X_1423700	secreted ookinete protein, putative	PSOP20	385.4	702.6	173.9	0.247	-2	0.89	-2.26	0.0240499	0.999427	0.0662	122	531.3	874	273.3	188.7	59.8	55.6	57	60	78.9	43.1
PY17X_1007100	conserved Plasmodium protein, unknown function	N/A	754.5	89.8	1197.5	13.3	3.7	1.66	2.26	0.0241116	0.999427	0.06633	123	179.6	0	1132	1134	1326.6	16	0	24.7	43	61.3
PY17X_1146300	conserved Plasmodium protein, unknown function	N/A	149.6	16.1	238.6	14.7	3.9	1.72	2.25	0.0241573	0.999427	0.06642	123	32.3	0	418.5	236.8	60.4	3.9	0	75.2	52.4	21.6
PY17X_1210400	adenylate kinase, putative	AK1	223.3	373.8	123.1	0.328	-1.6	0.71	-2.25	0.0243445	0.999427	0.06689	124	307.6	439.9	78.3	152.1	138.8	55.3	25.6	60.7	64.8	59
PY17X_0828600	conserved Plasmodium protein, unknown function	N/A	175.7	21	278.9	13.2	3.7	1.65	2.25	0.0243542	0.999427	0.06689	124	41.9	0	275.7	444.7	116.2	3.9	0	49.2	64.3	26.9
PY17X_0211800	DNA mismatch repair protein PMS1, putative	N/A	1542.2	2304.9	1033.7	0.448	-1.2	0.51	-2.25	0.0243786	0.999427	0.06692	124	2660.7	1949.2	947.9	1280.3	872.9	34.3	19	32.7	53.2	23
PY17X_0809700	triosephosphate isomerase, putative	N/A	165.9	20.4	262.9	12.8	3.7	1.63	2.25	0.0243948	0.999427	0.06693	124	40.9	0	434.8	173.3	180.6	15	0	57.9	56.5	38.3
PY17X_1335100	DNA-3-methyladenine glycosylase, putative	MAG	319.3	40.9	504.9	12.3	3.6	1.61	2.25	0.0244466	0.999427	0.06703	124	81.7	0	502.7	388.9	623	16.1	0	53.1	52.6	38.8
PY17X_1339000	exported protein 2, putative	EXP2	1227.6	2009.6	706.3	0.351	-1.5	0.67	-2.25	0.024457	0.999427	0.06703	125	1494.9	2524.2	395.4	851	872.4	92.5	70.9	82.8	87.1	73.5
PY17X_1357600	conserved protein, unknown function	N/A	494.3	280.5	636.8	2.27	1.2	0.53	2.25	0.0245343	0.999427	0.0672	125	272.1	288.9	599.3	548.7	762.3	13.1	8.1	23.9	62.6	14.8
PY17X_0202700	fam-c protein	N/A	506.3	876.8	259.3	0.296	-1.8	0.78	-2.25	0.0245603	0.999427	0.06724	125	773.3	980.4	109.3	294.6	374.1	80.5	75.8	82	95.6	95.7
PY17X_0927800	protein KIC10, putative	N/A	223.7	372.6	124.3	0.335	-1.6	0.7	-2.25	0.0247552	0.999427	0.06773	126	309.7	435.6	173.3	102	97.6	12	2.8	14.8	18.7	10.4
PY17X_1352500	ATP-dependent RNA helicase DBP8, putative	DBP8	407.1	50.5	644.8	12.7	3.7	1.63	2.24	0.0248003	0.999427	0.06782	126	101.1	0	714.5	822.1	397.8	7.6	0	79.2	87.8	54.4
PY17X_0313200	DEAD/DEAH box helicase, putative	N/A	2734.1	4438.5	1597.8	0.36	-1.5	0.66	-2.24	0.0251036	0.999427	0.06861	128	5609.6	3267.4	2372.9	1390.1	1030.4	37.5	29.9	31.5	42	38.6
PY17X_1338400	cGMP-specific 3',5'-cyclic phosphodiesterase delta, putative	PDEdelta	2479.6	994.9	3469.4	3.49	1.8	0.8	2.24	0.0251562	0.999427	0.06869	128	865.7	1124.1	5600.2	3577.2	1230.7	39.9	11.1	49.8	68.1	41.6
PY17X_0700800	fam-a protein, pseudogene	N/A	103.2	190.5	45.1	0.238	-2.1	0.92	-2.24	0.0251573	0.999427	0.06869	128	136.6	244.4	39.9	27	68.3	24.6	12.5	23.5	33.4	28.5
PY17X_1461200	50S ribosomal protein L3, mitochondrial, putative	N/A	168.9	22.6	266.4	11.7	3.6	1.59	2.24	0.0252317	0.999427	0.06885	128	45.2	0	254.1	290.7	254.5	0.4	0	73.9	80.2	78.5
PY17X_1457500	S-adenosylmethionine mitochondrial carrier protein, putative	SAMC	244	31.8	385.5	12.1	3.6	1.61	2.24	0.0252862	0.999427	0.06896	129	63.5	0	524.4	329.2	303	22.2	0	74	70.5	91.2
PY17X_0906400	40S ribosomal protein S21, putative	RPS21	2661.8	1466.8	3458.4	2.36	1.2	0.55	2.24	0.0254014	0.999427	0.06924	129	1769.1	1164.4	3266.6	2639.6	4469.1	98.1	94.3	96.9	99.1	97.6
PY17X_0808300	cytoskeleton associated protein, putative	N/A	202.9	375	88.2	0.236	-2.1	0.93	-2.23	0.0254823	0.999427	0.06943	130	325.9	424.1	162.5	61.6	40.6	23.3	9.1	19.5	27.4	8.8
PY17X_1407900	TOM1-like protein, putative	N/A	849	178.8	1295.8	7.24	2.9	1.28	2.23	0.0255556	0.999427	0.06959	130	347.4	10.1	840.5	1303.4	1743.6	21.1	4	50.6	64.3	58.7
PY17X_1337900	autophagy-related protein 12, putative	ATG12	65.1	116.7	30.7	0.262	-1.9	0.87	-2.23	0.0256099	0.999427	0.0697	130	122.6	110.7	31.5	34.7	26	81.4	61.1	49.3	42.2	44
PY17X_1369600	CXXC motif containing zinc binding protein, putative	N/A	183.6	23.6	290.2	12.2	3.6	1.62	2.23	0.0256627	0.999427	0.0698	131	47.3	0	429.9	248.4	192.4	33.4	0	51.8	48.6	68.6
PY17X_1227100	protein tyrosine phosphatase, putative	PTP2	1127.9	415.8	1602.7	3.85	1.9	0.87	2.23	0.0257476	0.999427	0.07	131	702.3	129.4	1780.1	1257.2	1770.7	53.4	0	53.4	80.8	58
PY17X_1239100	conserved Plasmodium protein, unknown function	N/A	170.6	21	270.4	12.8	3.7	1.65	2.23	0.0260058	0.999427	0.07066	132	41.9	0	277.7	417.8	115.7	0	0	26.1	34.4	12.1
PY17X_0522600	28S ribosomal RNA	N/A	1035.7	645.2	1296	2.01	1	0.45	2.23	0.0260653	0.999427	0.07079	133	586.1	704.4	1345.3	1249.5	1293.3	22.8	21.8	42.1	34.1	35.6
PY17X_0205600	tubulin-specific chaperone a, putative	N/A	1435.2	2131.3	971.1	0.455	-1.1	0.51	-2.22	0.0260827	0.999427	0.0708	133	2565	1697.7	833.6	1085.9	993.7	92	83.2	89.9	96.4	90.2
PY17X_1429300	protein phosphatase PPM5, putative	PPM5	5504.3	8678.8	3388	0.39	-1.4	0.61	-2.22	0.0261583	0.999427	0.07096	133	10086.7	7270.8	4897	3097.8	2169.1	43	52.2	36.8	58	54.1
PY17X_0313000	origin recognition complex subunit 5, putative	ORC5	2118.5	3571.9	1149.7	0.322	-1.6	0.74	-2.22	0.0262376	0.999427	0.07114	134	3896.4	3247.3	1871.2	1047.4	530.4	33.1	17	25.8	52.8	44.4
PY17X_1022600	conserved protein, unknown function	N/A	739.2	357.8	993.4	2.78	1.5	0.66	2.22	0.0263046	0.999427	0.07128	134	231.2	484.4	828.7	825.9	1325.5	14.7	11.8	49.3	50.7	57.2
PY17X_0418500	autophagy-related protein 3, putative	ATG3	1088.7	580	1427.8	2.46	1.3	0.59	2.22	0.0263414	0.999427	0.07135	134	487.2	672.7	1116.8	1195.6	1971	65.5	39.8	66.6	88.1	75.5
PY17X_1138400	falcilysin, putative	FLN	807.3	1258.4	506.5	0.402	-1.3	0.59	-2.22	0.026423	0.999427	0.07153	135	944.2	1572.6	382.1	619.9	517.4	25	22.5	28.9	42.6	25.4
PY17X_1352200	nucleotidyltransferase, putative	N/A	486	59.7	770.2	12.9	3.7	1.66	2.22	0.0266157	0.999427	0.07201	136	119.4	0	537.7	1228.3	544.5	8.3	0	50.7	69.2	30
PY17X_0518400	WD repeat-containing protein 70, putative	WDR70	107	204.6	41.9	0.207	-2.3	1.02	-2.22	0.0266435	0.999427	0.07205	136	202.2	207	46.3	13.5	66	19.7	6.2	17.9	12.7	23.3
PY17X_1121300	conserved Plasmodium protein, unknown function	N/A	90.5	170.1	37.5	0.218	-2.2	0.99	-2.22	0.0266656	0.999427	0.07205	136	223.7	116.4	40.4	53.9	18.1	20.6	6.5	12.8	15.5	9.7
PY17X_0311800	conserved Plasmodium protein, unknown function	N/A	12.9	0	21.5	94.4	6.6	2.96	2.22	0.0266709	0.999427	0.07205	136	0	0	25.1	3.9	35.5	0	0	15.6	18.3	18.9
PY17X_0834500	zinc finger protein, putative	N/A	1228.3	138.2	1955	14.1	3.8	1.73	2.21	0.0268396	0.999427	0.07244	137	276.4	0	1668.3	1226.4	2970.3	19.1	0	33.8	58.6	53.6
PY17X_1117200	TRAP-like protein	TLP	78.9	9.7	125.1	12.8	3.7	1.66	2.21	0.0268433	0.999427	0.07244	137	19.4	0	131	65.5	178.9	4.4	0	14.1	16.6	17.9
PY17X_1315800	condensin-2 complex subunit G2, putative	CAPG2	364.1	593	211.4	0.357	-1.5	0.67	-2.21	0.0271196	0.999427	0.07314	138	789.4	396.7	182.2	186.8	265.2	24	6	23.5	28.6	14.8
PY17X_1416500	conserved Plasmodium protein, unknown function	N/A	1888	821.4	2599.2	3.17	1.7	0.75	2.21	0.0271814	0.999427	0.07327	138	556	1086.7	4348	1790.5	1659	75.2	89.7	88	92.5	88.5
PY17X_0406000	transporter, putative	N/A	215	80	305	3.8	1.9	0.87	2.21	0.0272291	0.999427	0.07336	139	122.6	37.4	398.9	298.4	217.8	13.2	6.6	37.7	39.8	33
PY17X_1371700	PIR protein, fragment	N/A	38.2	0	63.7	279	8.1	3.68	2.21	0.0273204	0.999427	0.07357	139	0	0	0	7.7	183.4	0	0	0	39.9	80.9
PY17X_1412100	M1-family alanyl aminopeptidase, putative	N/A	1795.6	2907.8	1054.2	0.362	-1.5	0.66	-2.21	0.0273677	0.999427	0.07366	139	2371.4	3444.2	554	1266.8	1341.8	38	25.9	43.2	38.8	24.8
PY17X_0824800	conserved Plasmodium protein, unknown function	N/A	326.6	43	515.7	12	3.6	1.62	2.2	0.0274921	0.999427	0.07395	140	86	0	680.5	498.6	367.9	9.8	0	23.7	29.1	29.3
PY17X_0711100	U6 snRNA-associated Sm-like protein LSm3, putative	LSM3	245.1	29.6	388.9	13.1	3.7	1.68	2.2	0.0275395	0.999427	0.07402	140	59.2	0	124.1	516	526.5	77.5	0	95.8	99.4	98.3
PY17X_1450500	pentatricopeptide repeat domain-containing protein 2, putative	PPR2	844.6	100.6	1340.6	13.3	3.7	1.7	2.2	0.0275455	0.999427	0.07402	140	201.1	0	2033.6	1068.5	919.8	11.8	0	24.7	41.5	18.7
PY17X_1218000	U4/U6.U5 tri-snRNP-associated protein 1, putative	SART1	1207.2	421.6	1730.9	4.11	2	0.92	2.2	0.0275714	0.999427	0.07405	140	496.9	346.4	556.4	1236	3400.3	36	12	48.2	66	73.9
PY17X_0308800	apicoplast beta-ketoacyl-acyl carrier protein synthase III precursor, putative	N/A	241.1	42.1	373.7	8.84	3.1	1.43	2.2	0.0275977	0.999427	0.07408	141	82.8	1.4	481.1	437	203.1	21	0	63.8	67.6	48.5
PY17X_1413100	eukaryotic translation initation factor 4 gamma, putative	EIF4G	1903.5	820.2	2625.7	3.2	1.7	0.76	2.2	0.0277472	0.999427	0.07444	141	1097	543.4	1718.5	1730.8	4427.9	41.7	13.4	37.7	71.7	45.8
PY17X_0822800	ATP-dependent DNA helicase Q1, putative	RECQ1	195.6	26.9	308.1	11.4	3.5	1.6	2.2	0.0278496	0.999427	0.07464	142	53.8	0	272.8	302.3	349.3	7	0	38	46.1	40.9
PY17X_1013400	H/ACA ribonucleoprotein complex subunit 3, putative	NOP10	375.3	50	592.1	11.8	3.6	1.62	2.2	0.0278501	0.999427	0.07464	142	100	0	592.9	516	667.5	85.3	0	99.7	99.7	99.9
PY17X_1231100	adenylyl cyclase beta, putative	ACbeta	662.4	279	918	3.29	1.7	0.78	2.2	0.0278876	0.999427	0.07469	142	310.8	247.2	415.6	837.5	1501	13.5	2.9	18.3	33.5	33.7
PY17X_1308700	cytoplasmic tRNA 2-thiolation protein 2, putative	NCS2	11.7	0	19.6	85.8	6.4	2.92	2.2	0.0279003	0.999427	0.07469	142	0	0	9.4	11.6	37.8	0	0	0	18	14.8
PY17X_1006900	AAA family ATPase, putative	N/A	350.3	46.8	552.7	11.8	3.6	1.62	2.2	0.027979	0.999427	0.07487	142	93.6	0	575.1	440.9	642.1	16.6	0	48.3	62.3	46.9
PY17X_1145400	ABC transporter E family member 1, putative	ABCE1	103.6	14	163.4	11.6	3.5	1.61	2.2	0.0280495	0.999427	0.07501	143	28	0	157.1	202.2	130.9	8.2	0	38.4	42.9	14
PY17X_1358700	ABC transporter B family member 5, putative	ABCB5	294.8	477.4	173.1	0.362	-1.5	0.67	-2.2	0.0280988	0.999427	0.07511	143	349.5	605.2	170.4	215.6	133.2	22.3	17.7	33.2	37.7	22
PY17X_0421400	fam-a protein	N/A	11.1	0	18.4	80.9	6.3	2.89	2.19	0.028298	0.999427	0.0756	144	0	0	30	13.5	11.8	0	0	31.5	28.1	13.9
PY17X_1413800	Clu domain-containing protein, putative	N/A	35.5	0	59.1	258	8	3.66	2.19	0.0284642	0.999427	0.076	145	0	0	0	165.6	11.8	0	0	0	15.9	2.6
PY17X_1102400	skeleton-binding protein 1, putative	SBP1	15969.4	28880.8	7361.8	0.255	-2	0.9	-2.19	0.0285219	0.999427	0.07612	145	29049.1	28712.4	2200.6	5396.6	14488.3	28.3	31.3	25.5	34.2	28.7
PY17X_0900600	fam-a protein	N/A	15.2	0	25.4	111	6.8	3.11	2.19	0.0286366	0.999427	0.07638	146	0	0	2.5	7.7	66	0	0	4.7	17.7	29.4
PY17X_0835700	conserved Plasmodium protein, unknown function	N/A	77	158.3	22.8	0.143	-2.8	1.28	-2.19	0.0288075	0.999427	0.0768	147	114	202.7	37.4	27	3.9	25.9	27.6	7.9	51.1	27
PY17X_1137600	conserved protein, unknown function	N/A	537.1	978.9	242.5	0.248	-2	0.92	-2.19	0.0288548	0.999427	0.07689	147	773.3	1184.5	73.9	231	422.6	21.3	5.8	11.8	17.5	27.9
PY17X_0617400	conserved Plasmodium membrane protein, unknown function	N/A	575.3	889.8	365.6	0.411	-1.3	0.59	-2.18	0.0288932	0.999427	0.07695	147	866.8	912.8	310.7	284.9	501.1	36.8	17.3	50	41.3	41.4
PY17X_1347700	ribose-phosphate pyrophosphokinase, putative	N/A	251.3	469.3	106	0.227	-2.1	0.98	-2.18	0.0290977	0.999427	0.07745	148	747.4	191.2	134.4	48.1	135.4	54.9	7.6	40.2	43.4	29.9
PY17X_1027400	conserved protein, unknown function	N/A	333.7	108.3	483.9	4.46	2.2	0.99	2.18	0.0292049	0.999427	0.0777	149	185	31.6	705.6	402.4	343.6	41.5	16.6	87.9	92.4	93
PY17X_0116300	fam-b protein	N/A	10.8	0	18.1	78.7	6.3	2.89	2.18	0.0292293	0.999427	0.0777	149	0	0	10.3	27	16.9	0	0	4.8	60.6	32.2
PY17X_1430900	succinate dehydrogenase [ubiquinone] iron-sulfur subunit, mitochondrial, putative	SDHB	956.8	116.7	1516.9	13	3.7	1.7	2.18	0.029238	0.999427	0.0777	149	233.4	0	2083.9	1205.2	1261.7	46.2	0	70.4	84.8	68.1
PY17X_1111700	translationally-controlled tumor protein homolog, putative	TCTP	2105.6	1304.1	2639.9	2.02	1	0.47	2.18	0.0292989	0.999427	0.07782	149	1070.1	1538.1	2561.5	2672.3	2685.9	79.2	64.2	81.2	88.8	88.4
PY17X_1368500	conserved Plasmodium protein, unknown function	N/A	133.3	18.3	210	11.4	3.5	1.61	2.18	0.0293566	0.999427	0.07794	149	36.6	0	193.5	279.2	157.4	19.6	0	60	75.6	86.4
PY17X_1118700	LMBR1 domain-containing protein, putative	N/A	207.1	28	326.6	11.6	3.5	1.63	2.18	0.0294103	0.999427	0.07804	150	55.9	0	192.5	360	427.2	6	0	33.1	35.7	22.1
PY17X_1015300	cytochrome c oxidase subunit 2B, putative	COX2B	856.9	489.7	1101.7	2.25	1.2	0.54	2.18	0.0294895	0.999427	0.07821	150	558.2	421.2	1306.9	847.1	1151.1	92.2	37.4	67.3	88.9	69.4
PY17X_0512800	meiotic recombination protein SPO11-2, putative	SPO11-2	697	89.2	1102.1	12.3	3.6	1.67	2.18	0.0295227	0.999427	0.07826	150	178.5	0	1185.7	1253.4	867.3	23.6	0	75.8	87.5	75.3
PY17X_0312800	Golgi to ER traffic protein 2, putative	GET2	258.8	36	407.4	11.3	3.5	1.61	2.17	0.02969	0.999427	0.07866	151	72.1	0	367.3	396.6	458.2	15	0	31.3	57.3	39.8
PY17X_1325700	conserved Plasmodium protein, unknown function	N/A	10.7	0	17.8	77.7	6.3	2.89	2.17	0.0298107	0.999427	0.07894	152	0	0	20.2	23.1	10.2	0	0	10	44.7	47.9
PY17X_1124900	ISWI chromatin-remodeling complex ATPase, putative	ISWI	2584	1259.6	3467	2.75	1.5	0.67	2.17	0.0299147	0.999427	0.07917	152	1291.6	1227.6	2367	2348.8	5685.1	20.6	10.1	30.5	44.4	19.9
PY17X_1355800	tryptophan--tRNA ligase, putative	cTrpRS	94.7	180	37.9	0.213	-2.2	1.03	-2.17	0.0299457	0.999427	0.07921	152	164.5	195.5	60.6	13.5	39.5	15.2	4.9	18.8	13.7	19.7
PY17X_1249600	fam-b protein	N/A	636	327.3	841.8	2.57	1.4	0.63	2.17	0.0300007	0.999427	0.07929	153	237.7	416.9	1025.2	899.1	601	38.8	44.6	56.8	75.3	62.2
PY17X_1330500	conserved Plasmodium protein, unknown function	N/A	29.8	0	49.7	217	7.8	3.58	2.17	0.0300068	0.999427	0.07929	153	0	0	54.7	94.3	0	0	0	2.3	3.9	0
PY17X_0927200	calcium-dependent protein kinase 7	CDPK7	921.9	110.2	1463	13.3	3.7	1.72	2.17	0.0302118	0.999427	0.07979	154	220.5	0	916.9	1043.5	2428.6	9.5	0	29.8	43.1	44.2
PY17X_1464400	26S protease regulatory subunit 8, putative	RPT6	1213.5	453.3	1720.3	3.79	1.9	0.89	2.17	0.0303272	0.999427	0.08005	154	752.8	153.8	1336.9	1284.2	2539.8	47.2	12.3	62.4	76.4	65.3
PY17X_0207300	Niemann-Pick type C1-related protein, putative	NCR1	674.3	1077.2	405.8	0.377	-1.4	0.65	-2.17	0.0303499	0.999427	0.08007	155	739.9	1414.5	293	402.4	522	17.6	15.2	18.9	21.1	13.8
PY17X_0820600	conserved Plasmodium protein, unknown function	N/A	666.2	1221.7	296	0.242	-2	0.95	-2.16	0.0305306	0.999427	0.08051	155	1162.6	1280.8	575.1	225.3	87.5	33.4	30.9	50.1	62.5	40
PY17X_1446400	PhIL1-interacting candidate PIC1, putative	N/A	144.2	245.9	76.4	0.308	-1.7	0.79	-2.16	0.030611	0.999427	0.08068	156	251.7	240.1	51.7	113.6	63.8	31.2	6.8	18.1	45.6	14.6
PY17X_1117100	conserved Plasmodium protein, unknown function	N/A	167.8	22	265	12	3.6	1.66	2.16	0.0306255	0.999427	0.08068	156	44.1	0	121.1	402.4	271.4	6.9	0	4.3	10.1	21
PY17X_1248800	formin 1, putative	FRM1	262.2	109.6	364	3.33	1.7	0.8	2.16	0.0306993	0.999427	0.08083	156	66.7	152.4	430.4	446.7	215	2.4	1.9	12.9	25.4	7.7
PY17X_1124100	tyrosine kinase-like protein, putative	TKL4	1233.2	607.6	1650.2	2.72	1.4	0.67	2.16	0.0308229	0.999427	0.08111	157	515.1	700.1	1040.5	1357.3	2552.8	19.8	7.9	17.2	35.2	26.7
PY17X_0404100	DNA-directed RNA polymerases I, II, and III subunit RPABC2, putative	RPB6	1244.9	1933.2	786	0.407	-1.3	0.6	-2.16	0.0309409	0.999427	0.08137	158	1303.5	2563	813	621.9	923.2	65.5	55.4	87.7	85.9	94.5
PY17X_1371300	exported protein IBIS1, putative	IBIS1	3152.1	4671.6	2139.2	0.458	-1.1	0.52	-2.16	0.0309532	0.999427	0.08137	158	3422.1	5921	2194.7	2321.9	1901	85.7	77.9	75.1	88.4	94.2
PY17X_0311600	ribosomal protein L13, mitochondrial, putative	mRPL13	1080.4	1719.2	654.5	0.381	-1.4	0.65	-2.16	0.0310556	0.999427	0.0816	158	1302.4	2136.1	452.5	568	942.9	87.8	69.3	87.2	75	72.9
PY17X_0222601	fam-a protein	N/A	388.7	669	201.7	0.301	-1.7	0.8	-2.16	0.0311065	0.999427	0.08169	158	939.9	398.2	289	202.2	114	83.6	79.5	88.2	89.9	86.7
PY17X_0908400	heptatricopeptide repeat-containing protein, putative	N/A	197.4	26.4	311.5	11.8	3.6	1.65	2.16	0.0311314	0.999427	0.08171	159	52.7	0	261.5	502.5	170.4	7.2	0	48.6	66.9	41.5
PY17X_0510200	conserved Plasmodium protein, unknown function	N/A	685.4	1084.4	419.5	0.386	-1.4	0.64	-2.15	0.0311694	0.999427	0.08177	159	1184.1	984.7	245.2	492.9	520.3	24.1	15.1	21.6	33.7	21.7
PY17X_1420700	conserved protein, unknown function	N/A	268.6	32.8	425.9	12.9	3.7	1.72	2.15	0.0314426	0.999427	0.08244	160	65.6	0	713.5	446.7	117.4	2.2	0	22.1	31.6	14.1
PY17X_1117700	mitochondrial import receptor subunit TOM40, putative	TOM40	1028	418.1	1434.6	3.43	1.8	0.83	2.15	0.03149	0.999427	0.08252	160	564.6	271.7	2199.6	1524.8	579.5	36.1	13.3	28.5	40.4	44
PY17X_1413400	methionyl-tRNA formyltransferase, putative	N/A	10.4	0	17.3	75.5	6.2	2.9	2.15	0.0315049	0.999427	0.08252	160	0	0	22.7	17.3	11.8	0	0	8.6	6	8
PY17X_1316400	mitochondrial respiratory chain complex II subunit, putative	N/A	92.9	12.3	146.6	11.8	3.6	1.65	2.15	0.0315552	0.999427	0.08261	161	24.7	0	131	88.6	220.1	30.5	0	80.6	88.9	76
PY17X_0832900	serine/threonine protein kinase, putative	N/A	192.8	26.9	303.4	11.2	3.5	1.63	2.15	0.0318371	0.999427	0.08331	162	53.8	0	205.3	431.3	273.7	6	0	53.1	65.3	58.5
PY17X_1318800	E3 SUMO-protein ligase NSE2, putative	NSE2	777.6	431	1008.6	2.34	1.2	0.57	2.14	0.031999	0.999427	0.08369	163	423.7	438.4	1371.9	756.6	897.2	63.7	27.3	70.7	84.5	77.9
PY17X_1234900	ubiquitin carboxyl-terminal hydrolase 2, putative	N/A	1590.2	920.2	2036.9	2.21	1.1	0.53	2.14	0.0321655	0.999427	0.08408	164	865.7	974.6	1747.1	2730.1	1633.6	29	11.2	53.6	59.5	22.9
PY17X_1134800	elongation factor 1-alpha, putative	EF-1alpha	2850.1	4296.9	1885.6	0.439	-1.2	0.55	-2.14	0.0323405	0.999427	0.08449	165	3995.3	4598.5	1848	1284.2	2524.6	82.1	82.1	75.7	87.2	64.5
PY17X_1119200	phosphatidylinositol N-acetylglucosaminyltransferase subunit GPI1, putative	GPI1	104.7	14.5	164.8	11.3	3.5	1.63	2.14	0.0324255	0.999427	0.08467	165	29	0	215.2	105.9	173.2	7.1	0	24.3	27.3	25.7
PY17X_0811700	tubulin-specific chaperone, putative	N/A	329.6	155.1	446	2.88	1.5	0.71	2.14	0.0324772	0.999427	0.08476	165	120.5	189.7	511.1	263.8	563.1	44.9	19.7	52.5	52	62.9
PY17X_0713500	histidine triad nucleotide-binding protein 1, putative	HINT1	1318.8	637.3	1773.1	2.78	1.5	0.69	2.14	0.0324928	0.999427	0.08476	165	338.8	935.8	1776.1	1422.8	2120.5	59.6	56.9	76.9	86.1	75.6
PY17X_1104000	cell division control protein 6, putative	CDC6	243.8	383.6	150.6	0.392	-1.3	0.63	-2.13	0.032888	0.999427	0.08572	167	428	339.2	184.7	150.2	116.8	28.9	10.3	20.1	37.2	29.4
PY17X_1128100	ribonuclease P protein subunit p29, putative	POP4	326.1	44.6	513.7	11.5	3.5	1.65	2.13	0.0328957	0.999427	0.08572	168	89.3	0	648	616.1	277.1	31.6	0	75.7	75.8	54.7
PY17X_0707600	histone acetyltransferase GCN5, putative	GCN5	953.8	436.2	1298.8	2.98	1.6	0.74	2.13	0.0330457	0.999427	0.08607	168	666.8	205.6	1559.5	1153.2	1183.8	12	3.2	17	38.7	11.5
PY17X_0604500	origin recognition complex subunit 1, putative	ORC1	2294.2	3483.7	1501.3	0.431	-1.2	0.57	-2.13	0.0331582	0.999427	0.08632	169	4001.8	2965.5	1082.8	1363.1	2057.9	49.6	33.6	35.7	57.9	36.4
PY17X_1426100	mediator of RNA polymerase II transcription subunit 21, putative	MED21	195.1	425.6	41.3	0.0978	-3.4	1.58	-2.13	0.0332541	0.999427	0.08653	169	178.5	672.7	13.8	1.9	108.3	44.2	42.8	22.5	18	49.3
PY17X_1025200	YTH domain-containing protein 1, putative	YTH1	149.4	253.6	80	0.317	-1.7	0.78	-2.13	0.0333042	0.999427	0.08661	170	163.5	343.6	84.7	65.5	89.7	17.9	14.2	26.7	37.2	28.2
PY17X_0310900	tetratricopeptide repeat protein, putative	N/A	1167.9	505.4	1609.6	3.18	1.7	0.78	2.13	0.0333586	0.999427	0.08671	170	776.5	234.3	1008	1869.4	1951.3	21.9	2	62	74.3	47.8
PY17X_1354500	WD repeat-containing protein, putative	N/A	246.4	35.5	387.1	10.9	3.4	1.62	2.13	0.0334975	0.999427	0.08695	170	71	0	485.5	362	313.7	14.5	0	46.1	40.9	47.5
PY17X_0609200	cysteine repeat modular protein 3	CRMP3	13.1	0.6	21.4	35.4	5.1	2.42	2.13	0.0335032	0.999427	0.08695	171	1.1	0	7.9	27	29.3	1.3	0	1.4	0	2.5
PY17X_0612500	ribosomal protein S18, mitochondrial, putative	mtRPS18	1339.6	564.3	1856.5	3.29	1.7	0.81	2.13	0.0335163	0.999427	0.08695	171	238.8	889.8	2611.7	1619.2	1338.5	50.6	26.8	45.7	55.7	39.5
PY17X_0406700	conserved Plasmodium protein, unknown function	N/A	381.4	53.8	599.8	11.1	3.5	1.64	2.13	0.0335192	0.999427	0.08695	171	107.5	0	735.7	483.2	580.6	19.5	0	42.8	52.9	16.2
PY17X_1418100	nucleolar complex protein 4, putative	NOC4	116.2	15.1	183.7	12.1	3.6	1.69	2.13	0.0335362	0.999427	0.08695	171	30.1	0	158.1	77	316	2.9	0	24.6	30	42
PY17X_1308900	60S ribosomal protein L1, putative	N/A	1957.6	1288.1	2403.9	1.87	0.9	0.42	2.12	0.0335964	0.999427	0.08706	171	1220.6	1355.6	2267.5	2445.1	2499.2	67.8	73.9	86.4	88.1	82.2
PY17X_0944000	40S ribosomal protein S4, putative	RPS4	2498.6	3508.2	1825.5	0.52	-0.9	0.44	-2.12	0.0337269	0.999427	0.08735	172	3083.3	3933	1943	1852.1	1681.5	73.1	76.5	77.4	88	80.9
PY17X_0304400	cysteine desulfuration protein SufE, putative	SufE	770.8	447.8	986.1	2.2	1.1	0.54	2.12	0.0338435	0.999427	0.08761	172	427	468.6	843	839.4	1275.8	68.9	20.4	66.4	70.2	60.1
PY17X_1132400	V-type proton ATPase 21 kDa proteolipid subunit, putative	N/A	1895.6	2692.9	1364.1	0.506	-1	0.46	-2.12	0.0339322	0.999427	0.0878	173	2926.3	2459.5	1521.1	1424.7	1146.6	84.1	61.5	78	79.2	81.5
PY17X_0939900	essential nuclear protein 1, putative	ENP1	875.4	108.1	1386.9	12.8	3.7	1.74	2.12	0.0340878	0.999427	0.08815	174	216.2	0	723.3	1008.8	2428.6	36.8	0	49.8	69.7	49.6
PY17X_0920300	phosphatidylinositol-4-phosphate 5-kinase, putative	N/A	703.2	94.1	1109.3	11.8	3.6	1.68	2.12	0.0341188	0.999427	0.08819	174	188.2	0	958.7	891.4	1477.8	14.5	0	50.5	54.9	48.2
PY17X_1347800	conserved Plasmodium protein, unknown function	N/A	247.9	557.9	41.2	0.0737	-3.8	1.78	-2.12	0.034217	0.999427	0.08836	174	657.1	458.6	62	61.6	0	91.1	76.9	72.3	86.7	0
PY17X_1001900	erythrocyte membrane antigen 1	N/A	1255.9	1885.1	836.5	0.444	-1.2	0.55	-2.12	0.0342205	0.999427	0.08836	174	2332.7	1437.5	693.8	793.2	1022.5	93.3	62.6	77.4	85.5	81.2
PY17X_1328900	MORN repeat protein, putative	N/A	480.1	64	757.6	11.9	3.6	1.69	2.12	0.0343215	0.999427	0.08858	175	0	127.9	862.2	779.7	630.9	0	14.3	79.2	89.1	93.4
PY17X_1203500	fam-b protein	N/A	445.2	659.5	302.4	0.458	-1.1	0.53	-2.11	0.0345278	0.999427	0.08907	176	702.3	616.7	266.4	362	278.8	55.9	58.7	72.4	75.9	51
PY17X_0416300	conserved Plasmodium protein, unknown function	N/A	732.4	99.5	1154.4	11.6	3.5	1.67	2.11	0.034572	0.999427	0.08913	176	199	0	1167	1160.9	1135.3	9.7	0	43.8	64.6	38.8
PY17X_1230600	U3 small nucleolar RNA-associated protein 14, putative	N/A	2092.3	856.9	2916	3.4	1.8	0.84	2.11	0.0346595	0.999427	0.08931	176	1023.8	690	1406.8	1779	5562.1	31	19	59.7	64.8	75.7
PY17X_0301200	nucleic acid-binding protein, putative	N/A	1136.3	537.9	1535.2	2.86	1.5	0.72	2.11	0.0347879	0.999427	0.0896	177	263.5	812.2	1717.5	1263	1625.1	16.1	4.3	42.5	53.8	35.9
PY17X_0827900	CFAP298 domain-containing protein, putative	N/A	118.3	271.5	16.2	0.0599	-4.1	1.93	-2.11	0.0349218	0.999427	0.0899	178	116.1	426.9	0	9.6	38.9	33.2	5.9	0	18.4	13.6
PY17X_1238000	EELM2 domain-containing protein, putative	N/A	1010.1	425	1400.1	3.29	1.7	0.82	2.11	0.0349825	0.999427	0.09001	178	681.8	168.2	1010.9	1715.4	1473.9	41.1	5	32.8	57.2	43.7
PY17X_1100500	fam-a protein	N/A	28.1	0	46.8	204	7.7	3.64	2.11	0.0350034	0.999427	0.09002	178	0	0	34.5	105.9	0	0	0	39.3	49.9	5.5
PY17X_0928800	conserved protein, unknown function	N/A	170.9	343.7	55.8	0.162	-2.6	1.25	-2.11	0.0350808	0.999427	0.09013	179	46.2	641.1	34	67.4	66	9.9	11.7	8.2	33.8	28.1
PY17X_0914100	conserved Plasmodium protein, unknown function	N/A	694.8	1072.1	443.3	0.413	-1.3	0.61	-2.11	0.0350839	0.999427	0.09013	179	1244.3	899.9	507.2	531.4	291.2	16.6	5.6	13.8	22.6	6.9
PY17X_0709900	protein kinase 1	PK1	395.5	191.8	531.3	2.77	1.5	0.7	2.11	0.035207	0.999427	0.09041	179	179.6	204.1	576.1	722	295.7	16.3	0	21	54.8	26.7
PY17X_0926900	eukaryotic peptide chain release factor GTP-binding subunit, putative	ERF3	520.8	786.8	343.5	0.437	-1.2	0.57	-2.1	0.0353813	0.999427	0.09081	180	893.7	679.9	426.4	335	269.2	59.7	23.5	51.2	64.3	61.3
PY17X_1436800	secreted ookinete protein, putative	PSOP17	452.8	157.9	649.4	4.11	2	0.97	2.1	0.035504	0.999427	0.09108	181	137.7	178.2	1204.4	566	177.7	13.9	15.2	75.8	73.8	63.5
PY17X_1005500	NYN domain-containing protein, putative	N/A	266.7	125.4	360.9	2.88	1.5	0.73	2.1	0.0357404	0.999427	0.09164	182	121.5	129.4	498.3	377.4	207.1	11.6	6.6	51.3	61.1	23
PY17X_1329800	GTP-binding protein, putative	N/A	715.2	298.5	993	3.33	1.7	0.83	2.1	0.0358432	0.999427	0.09183	182	139.8	457.1	1062.1	1351.5	565.4	5.9	7.5	47	70.9	17.9
PY17X_0930500	ATP-dependent zinc metalloprotease FTSH, putative	N/A	1017.1	133.3	1606.3	12	3.6	1.71	2.1	0.0358532	0.999427	0.09183	183	266.7	0	2105	1497.9	1216	13.5	0	37.3	58	34.3
PY17X_1462600	rac-beta serine/threonine protein kinase, putative	PKB	610.9	202.3	883.3	4.37	2.1	1.02	2.1	0.0360778	0.999427	0.09236	184	49.5	355.1	618.5	1365	666.4	5.5	13.4	38.7	56.4	37.4
PY17X_0525100	conserved Plasmodium protein, unknown function	N/A	2383.6	253.2	3803.8	15	3.9	1.87	2.1	0.0361617	0.999427	0.09253	184	506.5	0	1238.9	2531.7	7640.8	48.3	0	63.5	65.9	53.6
PY17X_0107000	glutaredoxin-like protein	GLP2	54.2	108.6	17.9	0.165	-2.6	1.24	-2.09	0.0362512	0.999427	0.09267	185	85	132.2	5.4	17.3	31	34.3	0	21.8	27.5	73
PY17X_0830900	conserved Plasmodium protein, unknown function	N/A	688.2	309.4	940.7	3.04	1.6	0.77	2.09	0.0362661	0.999427	0.09267	185	480.7	138	801.1	1055.1	966	24.8	3.7	41.9	52.8	54.9
PY17X_1247000	T-cell immunomodulatory protein homolog, putative	TIP	185.9	27.4	291.6	10.6	3.4	1.63	2.09	0.0362724	0.999427	0.09267	185	54.8	0	200.9	369.7	304.1	7.3	0	30.4	54.2	32.2
PY17X_1324400	conserved protein, unknown function	N/A	112	15.6	176.3	11.2	3.5	1.67	2.09	0.0365445	0.999427	0.09332	186	31.2	0	88.1	267.6	173.2	0	0	81.8	92.2	88.3
PY17X_1214900	conserved Plasmodium protein, unknown function	N/A	188.4	321.6	99.6	0.31	-1.7	0.81	-2.09	0.0366029	0.999427	0.09342	186	203.3	439.9	64	107.8	127	22.4	6.9	31.9	38.6	44.4
PY17X_1368600	lysine--tRNA ligase, putative	KRS1	309.6	479.5	196.4	0.41	-1.3	0.62	-2.09	0.0369531	0.999427	0.09427	188	349.5	609.5	188.6	200.2	200.3	34.2	28.6	47.8	74.4	32.8
PY17X_1438300	conserved Plasmodium protein, unknown function	N/A	104.5	15.6	163.8	10.4	3.4	1.62	2.09	0.0369792	0.999427	0.09429	188	31.2	0	180.7	171.4	139.4	5.5	0	20.1	47.6	25.8
PY17X_1405000	NLI interacting factor-like phosphatase, putative	NIF1	231.2	33.9	362.8	10.7	3.4	1.64	2.08	0.0372955	0.999427	0.09505	190	67.8	0	491.4	373.5	223.5	3.9	0	27.2	35.8	14.4
PY17X_1445900	conserved Plasmodium protein, unknown function	N/A	419.8	60.2	659.5	10.9	3.4	1.66	2.08	0.0373732	0.999427	0.0952	190	120.5	0	551.5	929.9	497.1	10.9	0	31.8	31.3	21.3
[truncated: 4,264 more rows]

## Sheet: deseq2_res_TIN
Gene Name	Product Description	Gene Name or Symbol	baseMean	baseMeanA	baseMeanB	foldChange	log2FoldChange	lfcSE	stat	PValue	PAdj	FDR	falsePos	Fe_count_avg	Zy_count_avg	Fe_TIN_avg	Zy_TIN_avg	Flag	Outcome			TIN-log2FC
PY17X_1412750	apical ring associated protein 1, putative	ARA1	38541.8	164.4	64126.8	391	8.6	0.45	19.33	3.04645e-83	1.57989e-79	1.551e-79	0	164.45	64126.8	93.1	99.2333			FDR	0.05	0.0920436
PY17X_1040200	secreted ookinete adhesive protein, putative	SOAP	138559	617.2	230521	373	8.5	0.54	15.8	3.01082e-56	1.56111e-52	7.666e-53	0	617.25	230521	49.9	78.2333			Minimum count	20	0.648744
PY17X_1345100	lactate dehydrogenase, putative	N/A	9516.7	23537.3	169.6	0.00717	-7.1	0.49	-14.58	3.70746e-48	1.92195e-44	6.293e-45	0	23537.3	169.633	73	53.2667			Minimum TIN	40	-0.454663
PY17X_0810000	coiled-coil domain-containing protein CCDC148/CCDC112, putative	N/A	4317.1	10596.5	130.8	0.0123	-6.3	0.48	-13.14	1.83604e-39	9.51621e-36	2.337e-36	0	10596.5	130.833	60.95	22.6333			TIN log2FC	1.5	-1.42918
PY17X_1232400	von Willebrand factor A domain-related protein	WARP	40423.3	884	66782.9	75.5	6.2	0.48	13.1	3.32836e-39	1.72476e-35	3.39e-36	0	884	66782.9	59.4	83.5333					0.491889
PY17X_0603200	NIMA related kinase 3, putative	NEK3	13233.5	32735.2	232.4	0.00711	-7.1	0.55	-13.08	4.23899e-39	2.19622e-35	3.597e-36	0	32735.2	232.4	82.15	30.0667					-1.4501
PY17X_0415800	circumsporozoite- and TRAP-related protein, putative	CTRP	85419.6	141.5	142272	1010	10	0.79	12.7	5.82719e-37	3.01848e-33	4.239e-34	0	141.5	142272	1.95	33.0667	Flagged		Total DE	1749	4.08383
PY17X_0927400	dynein heavy chain, putative	N/A	4899.5	12184	43.2	0.00354	-8.1	0.72	-11.37	6.05092e-30	3.13377e-26	3.851e-27	0	12184	43.2333	10.45	2	Flagged		Green	1153	-2.38543
PY17X_1011500	conserved Plasmodium protein, unknown function	N/A	9878.2	324.2	16247.5	50.2	5.6	0.5	11.3	1.34136e-29	6.94559e-26	7.589e-27	0	324.25	16247.5	37.6	84.2333			Flagged	596	1.16366
PY17X_0929700	DDRGK domain-containing protein, putative	N/A	1048	2577.9	28.1	0.0107	-6.5	0.58	-11.21	3.67962e-29	1.90494e-25	1.874e-26	0	2577.95	28.1	18.75	3.33333	Flagged				-2.49185
PY17X_1335600	conserved Plasmodium protein, unknown function	N/A	6835.9	16429.2	440.3	0.0268	-5.2	0.48	-10.92	9.01426e-28	4.66578e-24	3.987e-25	0	16429.2	440.333	35.45	36.2	Flagged	Resolved			0.0302041
PY17X_1415000	ubiquitin-like protein, putative	N/A	882.9	2148.6	39	0.018	-5.8	0.53	-10.92	9.39648e-28	4.86268e-24	3.987e-25	0	2148.6	39.0333	79.65	46.0333					-0.790995
PY17X_1041000	dynein regulatory complex protein, putative	N/A	1513.2	3689.1	62.6	0.0169	-5.9	0.54	-10.91	1.05143e-27	5.4401e-24	4.118e-25	0	3689.05	62.6	43.6	13.1333					-1.73109
PY17X_1311900	EF-hand calcium-binding domain-containing protein, putative	N/A	1153.6	2843.2	27.2	0.00982	-6.7	0.62	-10.77	4.74592e-27	2.45506e-23	1.726e-24	0	2843.25	27.1667	81.9	28.3					-1.53306
PY17X_1329500	thioredoxin-like protein	TLP1	1035.6	2562.3	17.9	0.00673	-7.2	0.68	-10.66	1.53409e-26	7.93433e-23	5.208e-24	0	2562.3	17.8667	78.85	19.9333					-1.98393
PY17X_1221300	oocyst capsule protein Cap380, putative	Cap380	22009.9	171.1	36569.2	214	7.7	0.74	10.48	1.05009e-25	5.42999e-22	3.342e-23	0	171.05	36569.2	2.8	31.5667	Flagged				3.4949
PY17X_1230300	DNA repair and recombination protein RAD54, putative	RAD54	3290.5	171.6	5369.8	31.3	5	0.48	10.41	2.31612e-25	1.19743e-21	6.937e-23	0	171.6	5369.83	4.65	46.5667					3.32399
PY17X_1457600	replication factor C subunit 4, putative	RFC4	3421.3	8324.5	152.5	0.0184	-5.8	0.57	-10.1	5.2792e-24	2.72882e-20	1.493e-21	0	8324.45	152.533	67.5	47.2					-0.516101
PY17X_0524100	alpha tubulin 2	N/A	58878	138996	5466.4	0.0393	-4.7	0.46	-10.09	6.02483e-24	3.11363e-20	1.615e-21	0	138995	5466.43	79.35	75.1333					-0.0787771
PY17X_1121700	inner membrane complex protein 1j, putative	ALV7	13413.2	1075.4	21638.4	20.1	4.3	0.43	10.05	9.33463e-24	4.82321e-20	2.377e-21	0	1075.4	21638.4	52.5	84.1333					0.68036
PY17X_1228600	gamete release protein, putative	GAMER	12193.6	671	19875.4	29.6	4.9	0.49	10.04	1.02838e-23	5.31261e-20	2.494e-21	0	671	19875.4	90.4	98.7333					0.127214
PY17X_1243800	inner membrane complex protein 1g, putative	IMC1g	9685.2	479.1	15822.5	33	5	0.5	9.99	1.63042e-23	8.42111e-20	3.774e-21	0	479.1	15822.5	44.15	84.9333					0.943917
PY17X_1237100	conserved protein, unknown function	N/A	6455.3	0	10758.8	47000	15.5	1.56	9.98	1.87842e-23	9.70016e-20	4.159e-21	0	0	10758.8	0	95.2333					26.505
PY17X_1330200	glyceraldehyde-3-phosphate dehydrogenase	GAPDH	16114.4	37508.6	1851.6	0.0494	-4.3	0.44	-9.81	1.06638e-22	5.50571e-19	2.262e-20	0	37508.6	1851.57	89.55	86.4333					-0.0511056
PY17X_0905100	cysteine-rich PDZ-binding protein, putative	CRIPT	4733.7	206.6	7751.8	37.5	5.2	0.54	9.74	1.94661e-22	1.00484e-18	3.965e-20	0	206.55	7751.8	85.8	94.5667					0.140354
PY17X_1124300	hexokinase, putative	HK	10553.8	24939.2	963.4	0.0386	-4.7	0.48	-9.74	2.08872e-22	1.07799e-18	4.091e-20	0	24939.2	963.4	64.1	54.3667					-0.237602
PY17X_1205100	inner membrane complex protein 1c, putative	IMC1c	42383.3	3501.6	68304.4	19.5	4.3	0.44	9.7	2.88716e-22	1.48977e-18	5.445e-20	0	3501.6	68304.4	83.05	87.1					0.0686925
PY17X_1433800	radial spoke head protein 9, putative	RSPH9	2123.9	5309.7	0	2.81e-05	-15.1	1.57	-9.62	6.28069e-22	3.24021e-18	1.142e-19	0	5309.7	0	51	0					-25.604
PY17X_1459200	conserved Plasmodium protein, unknown function	N/A	6308.3	0	10513.8	46000	15.5	1.62	9.55	1.26325e-21	6.51584e-18	2.218e-19	0	0	10513.8	0	94.0333					26.4867
PY17X_1419100	conserved Plasmodium protein, unknown function	N/A	8520.3	482.9	13878.5	28.7	4.8	0.51	9.51	1.94119e-21	1.00107e-17	3.27e-19	0	482.85	13878.5	33.6	77.8667					1.21254
PY17X_0624700	conserved Plasmodium protein, unknown function	N/A	2908	6974	197.3	0.0284	-5.1	0.54	-9.51	1.99073e-21	1.02642e-17	3.27e-19	0	6973.95	197.267	45.2	37.6					-0.26559
PY17X_0514100	inner membrane complex protein 1m, putative	IMC1m	3442.9	0	5738.2	25100	14.6	1.54	9.49	2.42231e-21	1.2487e-17	3.854e-19	0	0	5738.23	0	75.6333					26.1725
PY17X_1309100	FACT complex subunit SSRP1, putative	FACT-S	3674.5	8991.5	129.7	0.0144	-6.1	0.65	-9.45	3.27993e-21	1.69048e-17	5.061e-19	0	8991.55	129.733	53.95	12					-2.16859
PY17X_0706900	conserved Plasmodium protein, unknown function	N/A	4602.7	0	7671.2	33500	15	1.6	9.43	4.28785e-21	2.20953e-17	6.422e-19	0	0	7671.17	0	61.2					25.867
PY17X_1343400	plasmepsin V, putative	PMV	3424.9	149.7	5608.4	37.5	5.2	0.56	9.4	5.26317e-21	2.71159e-17	7.657e-19	0	149.7	5608.4	9.75	64.6667					2.72955
PY17X_1028100	inner membrane complex protein 1l, putative	IMC1l	3311.5	0	5519.2	24100	14.6	1.55	9.4	5.70721e-21	2.93978e-17	8.073e-19	0	0	5519.17	0	81.5667					26.2815
PY17X_0720000	conserved Plasmodium protein, unknown function	N/A	871.5	2154.6	16.1	0.00778	-7	0.75	-9.32	1.20781e-20	6.22023e-17	1.662e-18	0	2154.6	16.1333	42.75	7.2					-2.56986
PY17X_1312400	fructose-bisphosphate aldolase 2	ALDO2	47161.9	111784	4080.7	0.0365	-4.8	0.52	-9.27	1.81749e-20	9.35824e-17	2.435e-18	0	111784	4080.73	77.35	81.7667					0.0801115
PY17X_1007500	flap endonuclease 1, putative	FEN1	1853.6	4342.9	194.1	0.0445	-4.5	0.49	-9.07	1.16483e-19	5.99653e-16	1.521e-17	0	4342.9	194.067	72.9	45.0333					-0.694926
PY17X_1139500	14-3-3 protein, putative	14-3-3II	2323.2	0	3871.9	16900	14	1.57	8.96	3.20795e-19	1.65113e-15	4.084e-17	0	0	3871.9	0	75.3667					26.1674
PY17X_0821300	merozoite organizing protein, putative	MOP	576	1370.2	46.5	0.0336	-4.9	0.55	-8.96	3.35271e-19	1.72531e-15	4.164e-17	0	1370.2	46.5333	16	6.46667	Flagged	Resolved			-1.30698
PY17X_0711800	perforin-like protein 5	PLP5	2460	0	4100.1	17900	14.1	1.59	8.91	5.3339e-19	2.74429e-15	6.467e-17	0	0	4100.07	0	68.9667					26.0394
PY17X_1036900	conserved protein, unknown function	N/A	2462.1	0	4103.5	17900	14.1	1.6	8.84	9.58908e-19	4.93262e-15	1.136e-16	0	0	4103.47	0	61.9					25.8834
PY17X_0419400	replication protein A1, small fragment	N/A	1936.8	4468.4	249.1	0.0556	-4.2	0.47	-8.82	1.14934e-18	5.91104e-15	1.33e-16	0	4468.45	249.067	74	52.1667					-0.504397
PY17X_0303400	conserved Plasmodium protein, unknown function	N/A	1140	2818.6	21	0.00712	-7.1	0.81	-8.8	1.43017e-18	7.35392e-15	1.617e-16	0	2818.6	21	37.75	11.8	Flagged				-1.67769
PY17X_0923300	deoxyuridine 5'-triphosphate nucleotidohydrolase, putative	N/A	3377.5	7916.6	351.4	0.0445	-4.5	0.51	-8.79	1.46099e-18	7.51093e-15	1.617e-16	0	7916.55	351.433	90.6	71.7					-0.337538
PY17X_0707400	inner membrane complex protein 1i, putative	IMC1i	77059.1	6007.8	124427	20.7	4.4	0.5	8.79	1.5195e-18	7.81025e-15	1.646e-16	0	6007.8	124427	65.05	64.7					-0.00778334
PY17X_1431300	conserved Plasmodium protein, unknown function	N/A	1238.2	2997.1	65.7	0.0222	-5.5	0.63	-8.71	3.02348e-18	1.55377e-14	3.207e-16	0	2997.05	65.6667	70.6	53.1333					-0.410051
PY17X_1349000	conserved Plasmodium protein, unknown function	N/A	2563.4	5874.2	356.3	0.0607	-4	0.47	-8.69	3.56198e-18	1.83014e-14	3.702e-16	0	5874.2	356.3	91.2	71.7333					-0.34639
PY17X_1235400	WD repeat-containing protein, putative	N/A	1205.6	2.1	2007.9	863	9.8	1.12	8.68	4.13545e-18	2.12438e-14	4.212e-16	0	2.15	2007.87	4	53.0333					3.72883
PY17X_1139300	proliferating cell nuclear antigen 1, putative	PCNA1	4974.7	12094.5	228.2	0.0189	-5.7	0.66	-8.65	5.08854e-18	2.61347e-14	5.081e-16	0	12094.5	228.2	83.6	61.9					-0.433564
PY17X_1245000	DNA replication licensing factor MCM3, putative	MCM3	11321.3	25871.5	1621.2	0.0627	-4	0.46	-8.63	6.12998e-18	3.14775e-14	6.003e-16	0	25871.5	1621.2	26.55	28.2333	Flagged	Resolved			0.0886876
PY17X_0827400	nitric oxide synthase, putative	NOS	1556.9	0	2594.8	11300	13.5	1.56	8.62	6.56945e-18	3.37276e-14	6.312e-16	0	0	2594.8	0	53.7667					25.6802
PY17X_0827100	3-oxoacyl-[acyl-carrier-protein] reductase	FabG	2011.3	0	3352.1	14700	13.8	1.61	8.59	8.77717e-18	4.50532e-14	8.277e-16	0	0	3352.13	0	37.6333	Flagged				25.1655
PY17X_1432800	conserved Plasmodium protein, unknown function	N/A	4717.2	296.5	7664.3	25.8	4.7	0.55	8.55	1.2128e-17	6.22407e-14	1.123e-15	0	296.55	7664.33	77.3	89.2333					0.207114
PY17X_1235600	FACT complex subunit SPT16, putative	FACT-L	5531.5	12306.3	1014.9	0.0825	-3.6	0.42	-8.54	1.34702e-17	6.91154e-14	1.225e-15	0	12306.3	1014.9	23.2	19.9	Flagged	Resolved			-0.221356
PY17X_0808700	EKC/KEOPS complex subunit BUD32, putative	BUD32	1403.6	3286.9	148.1	0.0452	-4.5	0.53	-8.45	2.83542e-17	1.45457e-13	2.533e-15	0	3286.95	148.067	47.6	36.7333					-0.373872
PY17X_0914500	condensin-2 complex subunit D3, putative	CAPD3	1597.5	3841.3	101.6	0.0264	-5.2	0.62	-8.45	3.0075e-17	1.54255e-13	2.64e-15	0	3841.35	101.567	20.1	9.26667	Flagged	Resolved			-1.11707
PY17X_0923200	conserved Plasmodium protein, unknown function	N/A	2965.4	81.6	4887.9	60.2	5.9	0.7	8.41	4.08838e-17	2.09652e-13	3.528e-15	0	81.55	4887.9	41.1	94.8					1.20575
PY17X_1007800	conserved Plasmodium protein, unknown function	N/A	1883.6	0	3139.4	13700	13.7	1.64	8.39	4.77686e-17	2.44909e-13	4.054e-15	0	0	3139.4	0	51.7333					25.6246
PY17X_1360300	inner membrane complex suture component, putative	ISC1	1167.7	0	1946.3	8510	13.1	1.56	8.38	5.10491e-17	2.61678e-13	4.261e-15	0	0	1946.27	0	68.1667					26.0226
PY17X_1424800	conserved Plasmodium protein, unknown function	N/A	1860.4	0	3100.6	13600	13.7	1.64	8.36	6.23504e-17	3.19546e-13	5.121e-15	0	0	3100.63	0	84.6667					26.3353
PY17X_0512100	biotin--protein ligase 1, putative	HCS1	1114.6	0	1857.7	8120	13	1.56	8.33	7.76426e-17	3.97841e-13	6.275e-15	0	0	1857.67	0	67.1333					26.0005
PY17X_0716700	RNA-binding protein, putative	N/A	3967.4	9334.9	389.1	0.0417	-4.6	0.55	-8.33	7.89967e-17	4.047e-13	6.285e-15	0	9334.9	389.133	76.95	72.7					-0.081966
PY17X_0519200	thioredoxin-like associated protein 2, putative	TLAP2	1390.8	0	2317.9	10100	13.3	1.6	8.33	8.13943e-17	4.16902e-13	6.376e-15	0	0	2317.9	0	70.9333					26.08
PY17X_0931400	myosin light chain B, putative	MLC-B	4672.9	217.2	7643.4	35.2	5.1	0.62	8.32	8.50742e-17	4.35665e-13	6.522e-15	0	217.25	7643.37	9.45	69.4					2.87655
PY17X_0311000	conserved Plasmodium protein, unknown function	N/A	1367.3	3167.8	167.1	0.053	-4.2	0.51	-8.32	8.5818e-17	4.39388e-13	6.522e-15	0	3167.75	167.067	27	7.46667	Flagged				-1.85442
PY17X_1367300	E1-E2 ATPase, putative	N/A	3220.5	7183.6	578.4	0.0805	-3.6	0.44	-8.29	1.14251e-16	5.8485e-13	8.555e-15	0	7183.55	578.4	13	18.2667	Flagged	Resolved			0.490702
PY17X_0619100	conserved protein, unknown function	N/A	1486.8	0	2478	10800	13.4	1.63	8.25	1.63295e-16	8.35745e-13	1.205e-14	0	0	2478	0	73.3667					26.1286
PY17X_0910800	conserved Plasmodium protein, unknown function	N/A	1245.8	0	2076.3	9080	13.1	1.6	8.24	1.72042e-16	8.80339e-13	1.251e-14	0	0	2076.27	0	69.2333					26.045
PY17X_0938800	conserved Plasmodium protein, unknown function	N/A	370.4	887.6	25.6	0.0294	-5.1	0.62	-8.22	2.02169e-16	1.0343e-12	1.45e-14	0	887.6	25.6333	83.85	34.5					-1.28121
PY17X_1455900	protein kinase 2	PK2	3122.5	236.3	5046.7	21.3	4.4	0.54	8.22	2.1012e-16	1.07476e-12	1.486e-14	0	236.3	5046.67	24.35	71.2					1.54796
PY17X_1370200	inner membrane complex protein 1f, putative	IMC1f	6475	327	10573.7	32.3	5	0.61	8.2	2.44596e-16	1.25086e-12	1.685e-14	0	327	10573.7	12.35	36.1667	Flagged				1.55015
PY17X_0410700	calcium-dependent protein kinase 3	CDPK3	8017.5	408.4	13090.3	32.1	5	0.61	8.2	2.44884e-16	1.25209e-12	1.685e-14	0	408.35	13090.3	36.15	66.2					0.872836
PY17X_0711600	perforin-like protein 4	PLP4	1853.5	0	3089.2	13500	13.7	1.68	8.19	2.6953e-16	1.37784e-12	1.83e-14	0	0	3089.17	0	69.7667					26.056
PY17X_0607600	Tat binding protein 1(TBP-1)-interacting protein, putative	N/A	1264.3	0	2107.2	9210	13.2	1.61	8.18	2.81323e-16	1.43784e-12	1.885e-14	0	0	2107.17	0	68.4333					26.0282
PY17X_1453700	p25-alpha family protein	N/A	5771.6	300.6	9418.9	31.4	5	0.61	8.17	2.96305e-16	1.51412e-12	1.929e-14	0	300.55	9418.93	57.2	74.8333					0.387666
PY17X_1359200	conserved Plasmodium protein, unknown function	N/A	45500.4	3476.2	73516.6	21.1	4.4	0.54	8.17	2.98027e-16	1.52262e-12	1.929e-14	0	3476.2	73516.6	69.8	72.7					0.0587283
PY17X_0620500	conserved Plasmodium protein, unknown function	N/A	984.7	0	1641.1	7170	12.8	1.57	8.17	2.99206e-16	1.52834e-12	1.929e-14	0	0	1641.13	0	92.9					26.4692
PY17X_0935700	mitogen-activated protein kinase 2, putative	MAPK2	1865.4	4562.2	67.6	0.0146	-6.1	0.75	-8.17	3.05423e-16	1.5598e-12	1.944e-14	0	4562.2	67.5667	63.95	23.7333					-1.43003
PY17X_0502300	DNA polymerase delta catalytic subunit, putative	N/A	1434.6	3494.6	61.3	0.0177	-5.8	0.71	-8.15	3.77101e-16	1.92548e-12	2.371e-14	0	3494.6	61.3	40.9	11.9333					-1.7771
PY17X_0717000	conserved Plasmodium protein, unknown function	N/A	1659.5	0	2765.9	12100	13.6	1.67	8.13	4.46369e-16	2.27871e-12	2.772e-14	0	0	2765.87	0	96.6					26.5255
PY17X_1207400	IMP1-like protein, putative	IMP4	16927.8	1260.4	27372.8	21.7	4.4	0.55	8.08	6.55709e-16	3.34674e-12	4.023e-14	0	1260.4	27372.8	53.15	80.7667					0.60369
PY17X_1109900	leucine-rich repeat protein	LRR2	365.7	880.4	22.5	0.026	-5.3	0.65	-8.06	7.8146e-16	3.98779e-12	4.737e-14	0	880.4	22.5	47.6	20.8					-1.19438
PY17X_1451500	microgamete surface protein MiGS	MiGS	33629.9	78023.3	4034.4	0.0517	-4.3	0.53	-8.01	1.19087e-15	6.0758e-12	7.134e-14	0	78023.3	4034.37	40.2	43.6333					0.118235
PY17X_1337800	protein MGET, putative	N/A	2369.7	5735.6	125.7	0.0219	-5.5	0.69	-8	1.277e-15	6.514e-12	7.561e-14	0	5735.65	125.667	52.35	32.1333					-0.704119
PY17X_0304100	PH domain-containing protein, putative	PH1	1359.7	97.1	2201.4	22.7	4.5	0.56	7.99	1.32597e-15	6.76246e-12	7.761e-14	0	97.1	2201.43	20.5	55.5667					1.4386
PY17X_1460300	PIMMS57 protein, putative	PIMMS57	2141.6	0	3569.3	15600	13.9	1.74	7.99	1.35931e-15	6.93113e-12	7.865e-14	0	0	3569.3	0	75.7					26.1738
PY17X_0926500	structural maintenance of chromosomes protein 5, putative	SMC5	1073.2	0	1788.7	7820	12.9	1.62	7.97	1.53942e-15	7.84795e-12	8.807e-14	0	0	1788.67	0	51.5667					25.6199
PY17X_0938600	RNA cytosine C(5)-methyltransferase NSUN2	NSUN2	1928.2	155.9	3109.6	19.9	4.3	0.54	7.97	1.55663e-15	7.93413e-12	8.807e-14	0	155.95	3109.63	20.25	40.1667					0.988077
PY17X_1450100	nucleotidyltransferase, putative	N/A	817.4	0	1362.3	5950	12.5	1.58	7.96	1.71943e-15	8.76221e-12	9.621e-14	0	0	1362.3	0	53.4					25.6703
PY17X_0714500	small heat shock protein HSP20, putative	HSP20	21087.5	1076.7	34428.1	32	5	0.63	7.91	2.64992e-15	1.35013e-11	1.467e-13	0	1076.65	34428.1	58.95	92.1333					0.644231
PY17X_1305400	conserved Plasmodium protein, unknown function	N/A	1242.9	3067.4	26.5	0.00872	-6.8	0.87	-7.88	3.178e-15	1.61887e-11	1.74e-13	0	3067.4	26.5333	25.4	2.53333	Flagged				-3.32572
PY17X_1142800	DNA topoisomerase 6 subunit B, putative	TOP6B	809.2	0	1348.7	5900	12.5	1.59	7.87	3.58021e-15	1.8234e-11	1.939e-13	0	0	1348.67	0	40.0667					25.2559
PY17X_0418600	WD repeat-containing protein 66, putative	WDR66	544.2	1311.2	32.9	0.0246	-5.3	0.68	-7.86	3.7525e-15	1.91077e-11	2.011e-13	0	1311.15	32.9333	21	8.7	Flagged	Resolved			-1.2713
PY17X_0305300	serine repeat antigen 5	SERA5	736	0	1226.7	5360	12.4	1.58	7.83	4.71374e-15	2.39976e-11	2.481e-13	0	0	1226.73	0	47.0667					25.4882
PY17X_1022400	14-3-3 protein, putative	N/A	801.5	0	1335.8	5840	12.5	1.6	7.83	4.72549e-15	2.40528e-11	2.481e-13	0	0	1335.83	0	69.4					26.0484
PY17X_1007900	tRNA N6-adenosine threonylcarbamoyltransferase, putative	KAE1	777.9	0	1296.5	5670	12.5	1.59	7.83	4.91006e-15	2.49873e-11	2.551e-13	0	0	1296.47	0	54.2					25.6918
PY17X_1328100	inner membrane complex sub-compartment protein 3	ISP3	692.4	0	1154.1	5040	12.3	1.58	7.81	5.92185e-15	3.01304e-11	3.046e-13	0	0	1154.1	0	67.6333					26.0112
PY17X_1016700	diphthamide biosynthesis protein 2, putative	DPH2	1134.4	128.5	1804.9	14.1	3.8	0.49	7.78	7.39956e-15	3.76416e-11	3.768e-13	0	128.5	1804.9	10.35	50.6					2.28951
PY17X_1452700	serine hydroxymethyltransferase, putative	SHMT	2270.2	5254.4	280.8	0.0534	-4.2	0.55	-7.74	1.01966e-14	5.18602e-11	5.097e-13	0	5254.35	280.767	59.8	48.3					-0.308122
PY17X_1114500	secreted ookinete protein, putative	PSOP12	6629.5	748.2	10550.5	14.1	3.8	0.49	7.74	1.02097e-14	5.19163e-11	5.097e-13	0	748.15	10550.5	23.5	63.1667					1.4265
PY17X_1145000	secreted ookinete protein, putative	PSOP2	17553.9	16.6	29245.4	1790	10.8	1.4	7.73	1.10586e-14	5.6222e-11	5.467e-13	0	16.55	29245.4	3.05	53					4.11911
PY17X_0206200	secreted ookinete protein, putative	PSOP24	2630.7	198	4252.5	21.5	4.4	0.57	7.72	1.13347e-14	5.76141e-11	5.55e-13	0	198	4252.53	11.2	46.2667					2.04647
PY17X_0505400	flagellar outer arm dynein-associated protein, putative	N/A	2075.9	4804.8	256.6	0.0534	-4.2	0.55	-7.72	1.19749e-14	6.08565e-11	5.807e-13	0	4804.8	256.567	98.15	95.5667					-0.0384808
PY17X_1437600	zinc finger protein, putative	N/A	1275.9	0	2126.5	9300	13.2	1.71	7.7	1.36934e-14	6.95761e-11	6.578e-13	0	0	2126.53	0	84.2667					26.3285
PY17X_1108700	6-cysteine protein P38, putative	P38	765.3	0	1275.5	5570	12.4	1.62	7.69	1.50039e-14	7.62198e-11	7.14e-13	0	0	1275.47	0	85.0667					26.3421
PY17X_0815300	DNA primase large subunit, putative	N/A	2686.7	5926.5	526.8	0.0889	-3.5	0.45	-7.68	1.55348e-14	7.89013e-11	7.324e-13	0	5926.55	526.8	35	29.0667	Flagged	Resolved			-0.267989
PY17X_1447500	subpellicular microtubule protein 2, putative	SPM2	19918.8	1257.2	32359.9	25.7	4.7	0.61	7.68	1.59344e-14	8.09148e-11	7.444e-13	0	1257.15	32359.9	45.05	63.8					0.502029
PY17X_0303500	MORN repeat protein, putative	N/A	732.6	1741.3	60.2	0.035	-4.8	0.63	-7.64	2.13677e-14	1.08484e-10	9.891e-13	0	1741.35	60.1667	88.65	58.6667					-0.59558
PY17X_0107900	GTP-binding protein, putative	N/A	653.8	0	1089.6	4760	12.2	1.6	7.62	2.49252e-14	1.26521e-10	1.143e-12	0	0	1089.63	0	57.1333					25.7678
PY17X_1224700	50S ribosomal protein L1, mitochondrial, putative	RPL1	2442.9	153.2	3969.5	26	4.7	0.62	7.61	2.81464e-14	1.42843e-10	1.264e-12	0	153.15	3969.5	5.45	36.9667	Flagged				2.7619
PY17X_0606800	tetratricopeptide repeat protein, putative	N/A	15264.1	32995.9	3442.9	0.104	-3.3	0.43	-7.61	2.81848e-14	1.4301e-10	1.264e-12	0	32995.9	3442.93	84.8	84.4667					-0.00568215
PY17X_1425000	conserved protein, unknown function	N/A	650.3	1.6	1082.8	616	9.3	1.22	7.61	2.82904e-14	1.43517e-10	1.264e-12	0	1.6	1082.8	3.15	76.3667					4.59952
PY17X_1039900	adenylyl cyclase alpha	ACalpha	862.3	2068.7	58.2	0.0283	-5.1	0.68	-7.57	3.87731e-14	1.96657e-10	1.717e-12	0	2068.65	58.1667	38.1	15.9	Flagged	Resolved			-1.26076
PY17X_1361400	myosin A	MyoA	44929.2	4379	71962.7	16.4	4	0.53	7.56	3.92529e-14	1.99051e-10	1.723e-12	0	4378.95	71962.7	55.65	66.1333					0.248996
PY17X_1027300	DNA replication licensing factor MCM2, putative	MCM2	2630.9	5982	396.9	0.0663	-3.9	0.52	-7.52	5.40926e-14	2.74249e-10	2.354e-12	0	5982	396.867	57.15	41.6					-0.45817
PY17X_0716600	conserved Plasmodium protein, unknown function	N/A	657	0	1095	4790	12.2	1.63	7.48	7.55791e-14	3.83111e-10	3.261e-12	0	0	1094.97	0	84.8333					26.3381
PY17X_1332400	conserved Plasmodium protein, unknown function	N/A	237.9	594.8	0	0.000251	-12	1.6	-7.48	7.66016e-14	3.88217e-10	3.278e-12	0	594.75	0	27.3	0	Flagged				-24.7024
PY17X_1113000	CDK-activating kinase assembly factor MAT1, putative	MAT1	665.8	4.3	1106.8	244	7.9	1.06	7.47	7.97085e-14	4.03883e-10	3.382e-12	0	4.3	1106.83	8.15	52.7					2.69293
PY17X_1110200	ERCC4 domain-containing protein, putative	N/A	580.3	0	967.1	4230	12	1.61	7.46	8.35231e-14	4.23128e-10	3.488e-12	0	0	967.133	0	66.7					25.9912
PY17X_1311800	conserved Plasmodium protein, unknown function	N/A	1426	3504.4	40.5	0.0117	-6.4	0.86	-7.46	8.35793e-14	4.23329e-10	3.488e-12	0	3504.35	40.4667	6.05	1.33333	Flagged				-2.1819
PY17X_0316700	replication factor C subunit 1, putative	RFC1	2288.6	5042	453	0.0897	-3.5	0.47	-7.44	9.818e-14	4.97183e-10	4.039e-12	0	5042	453.033	53.3	47.4667					-0.167221
PY17X_1021700	calcium-dependent protein kinase, putative	N/A	2225.6	4956.5	404.9	0.0818	-3.6	0.49	-7.44	9.83508e-14	4.9795e-10	4.039e-12	0	4956.55	404.933	18.65	65.6333					1.81525
PY17X_1333700	conserved Plasmodium protein, unknown function	N/A	254.9	637.2	0	0.000234	-12.1	1.63	-7.42	1.16418e-13	5.89307e-10	4.742e-12	0	637.2	0	37.55	0	Flagged				-25.1623
PY17X_0521800	WD repeat-containing protein, putative	N/A	843.4	2013.8	63.2	0.031	-5	0.68	-7.4	1.34784e-13	6.82143e-10	5.447e-12	0	2013.8	63.1667	37.9	16.0667	Flagged	Resolved			-1.23813
PY17X_0618200	conserved Plasmodium protein, unknown function	N/A	6305.6	111.8	10434.9	93.2	6.5	0.89	7.34	2.16369e-13	1.09483e-09	8.675e-12	0	111.75	10434.9	3.55	54.1333					3.93063
PY17X_1213100	conserved protein, unknown function	N/A	5775.5	157.3	9520.9	60.6	5.9	0.81	7.33	2.36577e-13	1.19684e-09	9.411e-12	0	157.3	9520.87	24.15	75.1667					1.63807
PY17X_1364600	dynactin subunit 2, putative	N/A	523	0	871.6	3810	11.9	1.62	7.32	2.41439e-13	1.2212e-09	9.53e-12	0	0	871.633	0	60.3333					25.8465
PY17X_1329900	conserved Plasmodium protein, unknown function	N/A	880.7	2143.2	39	0.018	-5.8	0.79	-7.31	2.67226e-13	1.35136e-09	1.047e-11	0	2143.2	39.0333	49.85	14.2					-1.8117
PY17X_1346700	Qa-SNARE protein, putative	N/A	902.2	0.7	1503.2	2410	11.2	1.54	7.28	3.22792e-13	1.63203e-09	1.255e-11	0	0.7	1503.17	0	78.7					26.2299
PY17X_0918200	conserved Plasmodium protein, unknown function	N/A	454.2	0	756.9	3310	11.7	1.61	7.28	3.32034e-13	1.67816e-09	1.271e-11	0	0	756.933	0	95.0333					26.5019
PY17X_1339700	conserved Plasmodium protein, unknown function	N/A	8965.5	704.2	14473.1	20.5	4.4	0.6	7.28	3.32045e-13	1.67816e-09	1.271e-11	0	704.25	14473.1	44.7	67.2333					0.588902
PY17X_1015100	PhIL1 interacting protein PIP2, putative	PIP2	720.8	1724.5	51.7	0.0294	-5.1	0.7	-7.28	3.44286e-13	1.73968e-09	1.303e-11	0	1724.5	51.7333	65.75	33.4667					-0.974266
PY17X_1462100	myosin A-tail interacting protein, putative	MTIP	61970.3	7257.5	98445.5	13.6	3.8	0.52	7.28	3.45356e-13	1.74474e-09	1.303e-11	0	7257.5	98445.5	95	97.1333					0.032039
PY17X_0718600	histone acetyltransferase, putative	HAT1	2048.4	236.9	3256.2	13.7	3.8	0.52	7.26	3.79691e-13	1.91782e-09	1.422e-11	0	236.85	3256.17	5.7	35.3667	Flagged				2.63336
PY17X_1125200	GAS8-like protein, putative	N/A	1575.9	3805.6	89.5	0.0235	-5.4	0.75	-7.26	3.83792e-13	1.93815e-09	1.426e-11	0	3805.65	89.4667	56.4	32.9333					-0.776147
PY17X_1113700	AKAP-like protein, putative	AKAL	518.2	0	863.7	3780	11.9	1.64	7.26	3.88016e-13	1.95909e-09	1.432e-11	0	0	863.7	0	50					25.5754
PY17X_0108600	respiratory chain complex 4 associated protein 4, putative	N/A	1947.1	194.4	3115.5	16	4	0.55	7.26	3.98089e-13	2.00955e-09	1.458e-11	0	194.4	3115.5	63.25	96.5667					0.61046
PY17X_1426500	conserved Plasmodium protein, unknown function	N/A	754.9	0.6	1257.9	2040	11	1.52	7.25	4.12883e-13	2.08382e-09	1.502e-11	0	0.55	1257.9	1.95	59.1667					4.92324
PY17X_0905200	serine/threonine protein kinase, putative	N/A	5231.1	446.3	8421	18.9	4.2	0.59	7.22	5.08531e-13	2.56605e-09	1.836e-11	0	446.35	8421	18.15	69.9333					1.94601
PY17X_1212100	ankyrin-repeat protein, putative	N/A	1466.3	3366.6	199.5	0.0591	-4.1	0.57	-7.22	5.16397e-13	2.60522e-09	1.852e-11	0	3366.6	199.5	85.85	85.7					-0.00252293
PY17X_0918500	conserved Plasmodium protein, unknown function	N/A	420.1	1.1	699.4	585	9.2	1.28	7.2	5.875e-13	2.96335e-09	2.092e-11	0	1.1	699.433	5.95	68.0333					3.51528
PY17X_1346000	GTPase-activating protein, putative	N/A	426	0	710	3100	11.6	1.61	7.2	6.1799e-13	3.11652e-09	2.185e-11	0	0	710	0	68.4667					26.0289
PY17X_0943500	conserved Plasmodium protein, unknown function	N/A	382.9	0	638.2	2790	11.4	1.59	7.19	6.43216e-13	3.2431e-09	2.259e-11	0	0	638.233	0	87.1					26.3762
PY17X_1108800	SET domain protein, putative	SET9	435.2	0	725.2	3170	11.6	1.62	7.19	6.65816e-13	3.35638e-09	2.309e-11	0	0	725.233	0	20.3	Flagged				24.275
PY17X_1341200	CKK domain-containing protein, putative	N/A	364.9	861.4	33.8	0.0386	-4.7	0.65	-7.19	6.66513e-13	3.35923e-09	2.309e-11	0	861.4	33.8333	26.5	13.3333	Flagged	Resolved			-0.990955
PY17X_1235700	UTP--glucose-1-phosphate uridylyltransferase, putative	N/A	1099.1	120.1	1751.7	14.6	3.9	0.54	7.18	6.93184e-13	3.49295e-09	2.385e-11	0	120.1	1751.73	3.5	39.4667	Flagged				3.49521
PY17X_1041400	radial spoke protein 3, putative	N/A	1555.5	3845.4	28.9	0.00763	-7	0.98	-7.17	7.7221e-13	3.89039e-09	2.628e-11	0	3845.45	28.8667	66.1	20.9667					-1.65655
PY17X_0522300	conserved Plasmodium protein, unknown function	N/A	436.2	1029.8	40.5	0.0391	-4.7	0.65	-7.17	7.74099e-13	3.89914e-09	2.628e-11	0	1029.8	40.4667	54.85	22.7					-1.2728
PY17X_1036100	conserved Plasmodium protein, unknown function	N/A	556.9	1233.3	105.9	0.0857	-3.5	0.5	-7.14	9.26589e-13	4.6663e-09	3.125e-11	0	1233.3	105.933	40.8	53.5					0.39097
PY17X_1404200	DNA ligase I, putative	N/A	3685.3	8400.2	542	0.0646	-4	0.55	-7.14	9.58496e-13	4.82603e-09	3.211e-11	0	8400.25	542.033	50.85	30.1333					-0.754887
PY17X_1306400	DNA primase small subunit, putative	N/A	1834.5	4344.1	161.3	0.0373	-4.7	0.67	-7.13	9.99516e-13	5.03156e-09	3.326e-11	0	4344.15	161.333	78.15	51.4333					-0.603542
PY17X_0414200	conserved Plasmodium protein, unknown function	N/A	2988.2	472	4665.6	9.88	3.3	0.46	7.12	1.07946e-12	5.43292e-09	3.569e-11	0	471.95	4665.63	24.55	39.7	Flagged	Resolved			0.693416
PY17X_1111800	conserved Plasmodium protein, unknown function	N/A	366.9	1.1	610.7	511	9	1.27	7.11	1.18439e-12	5.95983e-09	3.891e-11	0	1.1	610.733	41.95	93.7					1.15938
PY17X_0509400	ookinete maturation gene OMG1, putative	N/A	31400.7	687.8	51875.9	75.4	6.2	0.88	7.1	1.22859e-12	6.18102e-09	4e-11	0	687.75	51875.9	29.55	75.8					1.35904
PY17X_1332500	zinc finger protein, putative	N/A	380.2	0	633.7	2770	11.4	1.61	7.1	1.23328e-12	6.20339e-09	4e-11	0	0	633.733	0	93.6					26.48
PY17X_1042500	conserved protein, unknown function	N/A	1009.1	2361.1	107.8	0.0458	-4.4	0.63	-7.09	1.35044e-12	6.79137e-09	4.352e-11	0	2361.1	107.8	58.45	20.8667					-1.486
PY17X_0607400	conserved Plasmodium protein, unknown function	N/A	5667.5	148.2	9347.1	63.1	6	0.84	7.08	1.48032e-12	7.44306e-09	4.741e-11	0	148.25	9347.07	4.5	57.7667					3.68224
PY17X_1239500	ribosomal large subunit pseudouridylate synthase, putative	N/A	426.5	0	710.8	3110	11.6	1.64	7.06	1.69973e-12	8.54454e-09	5.408e-11	0	0	710.767	0	66.1333					25.9789
PY17X_0314900	E2F-associated phosphoprotein, putative	N/A	416	0	693.3	3030	11.6	1.64	7.06	1.71002e-12	8.59456e-09	5.408e-11	0	0	693.3	0	73.5667					26.1325
PY17X_0710200	conserved Plasmodium protein, unknown function	N/A	2109	4743	353	0.0742	-3.8	0.53	-7.04	1.91486e-12	9.62216e-09	6.019e-11	0	4743.05	352.967	20.65	20.2	Flagged	Resolved			-0.0317865
PY17X_0833700	G2 protein, putative	N/A	20265.4	1832.4	32554.2	17.8	4.2	0.59	7.04	1.93883e-12	9.7407e-09	6.057e-11	0	1832.4	32554.2	74.05	72.3667					-0.0331744
PY17X_0606500	HAD domain ookinete protein, putative	HADO	598.2	0	997.1	4360	12.1	1.72	7.04	1.97595e-12	9.92519e-09	6.135e-11	0	0	997.067	0	71.5333					26.0921
PY17X_0408300	apicomplexan kinetochore protein 10, putative	AKIT10	2390.4	5306.5	446.3	0.0841	-3.6	0.51	-7.04	1.98933e-12	9.99043e-09	6.139e-11	0	5306.45	446.333	30.4	20.8667	Flagged	Resolved			-0.542871
PY17X_0516200	MORN repeat-containing protein 1, putative	MORN1	1047.1	111	1671.1	15.1	3.9	0.56	7.02	2.17194e-12	1.09053e-08	6.662e-11	0	110.95	1671.13	20.95	87.0333					2.05462
PY17X_1423400	C-Myc-binding protein, putative	MYCBP	1205.6	2833.9	120.1	0.0426	-4.6	0.65	-7.02	2.19187e-12	1.10032e-08	6.683e-11	0	2833.85	120.1	94.3	79.5333					-0.245698
PY17X_1367200	WD repeat-containing protein 16, putative	WDR16	3074.9	7103	389.4	0.0549	-4.2	0.6	-7	2.47096e-12	1.24017e-08	7.489e-11	0	7103	389.433	33.75	37.3667	Flagged	Resolved			0.146864
PY17X_0942200	vacuolar fusion protein CCZ1, putative	N/A	954.1	55.6	1553.1	27.8	4.8	0.69	7	2.61749e-12	1.31346e-08	7.887e-11	0	55.6	1553.13	10.95	39.8	Flagged				1.86184
PY17X_1025000	conserved Plasmodium protein, unknown function	N/A	2362.1	11.3	3929.4	342	8.4	1.2	6.99	2.79537e-12	1.40244e-08	8.373e-11	0	11.3	3929.4	2	40.0667					4.32433
PY17X_1014500	inner membrane complex suture component, putative	ISC3	648.5	1415.2	137.4	0.0971	-3.4	0.48	-6.97	3.07877e-12	1.54431e-08	9.168e-11	0	1415.15	137.367	39.75	24.2667	Flagged	Resolved			-0.711979
PY17X_1441000	conserved Plasmodium protein, unknown function	N/A	385.4	0	642.4	2810	11.5	1.64	6.97	3.09972e-12	1.55451e-08	9.177e-11	0	0	642.367	0	25.4667	Flagged				24.6021
PY17X_0944800	radial spoke head protein, putative	N/A	398.9	945.2	34.7	0.0369	-4.8	0.68	-6.97	3.18812e-12	1.59853e-08	9.384e-11	0	945.15	34.7	41.75	18.7667					-1.1536
PY17X_0703300	magnesium transporter, putative	N/A	392.7	0	654.4	2860	11.5	1.65	6.97	3.22102e-12	1.6147e-08	9.426e-11	0	0	654.433	0	57.5667					25.7787
PY17X_1012900	DNA topoisomerase 2, putative	TOP2	8122.3	18243.9	1374.5	0.0753	-3.7	0.54	-6.96	3.33685e-12	1.67243e-08	9.709e-11	0	18243.9	1374.5	20.25	17.2333	Flagged	Resolved			-0.23272
PY17X_0931100	acyl-CoA-binding protein, putative	N/A	400.4	0	667.4	2920	11.5	1.66	6.95	3.60984e-12	1.80889e-08	1.044e-10	0	0	667.4	0	74.6					26.1527
PY17X_1449200	phenylalanine--tRNA ligase, putative	N/A	443.7	0	739.4	3230	11.7	1.68	6.95	3.64582e-12	1.82656e-08	1.049e-10	0	0	739.433	0	68					26.019
PY17X_0821700	conserved Plasmodium protein, unknown function	N/A	390.2	0	650.4	2840	11.5	1.65	6.93	4.11826e-12	2.06284e-08	1.173e-10	0	0	650.4	0	35.3667	Flagged				25.0759
PY17X_1411000	PhIL1-interacting candidate PIC5, putative	N/A	14535.9	1373.6	23310.7	17	4.1	0.59	6.93	4.12506e-12	2.06583e-08	1.173e-10	0	1373.6	23310.7	89.85	96.5					0.10301
PY17X_0511800	conserved Plasmodium protein, unknown function	N/A	440.4	0	734	3210	11.6	1.68	6.92	4.43717e-12	2.22169e-08	1.255e-10	0	0	734	0	96.8					26.5285
PY17X_0621900	secreted ookinete protein, putative	PSOP1	27279	3028	43446.4	14.3	3.8	0.56	6.87	6.55113e-12	3.2795e-08	1.843e-10	0	3028	43446.4	68.9	74.5					0.112736
PY17X_1040300	conserved Plasmodium protein, unknown function	N/A	880.3	2106.4	62.8	0.0296	-5.1	0.74	-6.87	6.59254e-12	3.29957e-08	1.844e-10	0	2106.45	62.8	89.4	44.5333					-1.00539
PY17X_1458300	GAS8-like protein, putative	N/A	557.1	1316.7	50.7	0.0383	-4.7	0.69	-6.85	7.13223e-12	3.56897e-08	1.984e-10	0	1316.7	50.7333	49.55	17.4					-1.5098
PY17X_1320300	conserved Plasmodium protein, unknown function	N/A	440.8	977.5	82.9	0.0851	-3.6	0.52	-6.85	7.16934e-12	3.58682e-08	1.984e-10	0	977.5	82.9333	68.8	56.1667					-0.292694
PY17X_1130600	DNA polymerase epsilon catalytic subunit A, putative	N/A	738.4	1728.1	78.6	0.0457	-4.5	0.65	-6.85	7.22229e-12	3.61259e-08	1.988e-10	0	1728.05	78.6	11.75	5.5	Flagged	Resolved			-1.09516
PY17X_0405400	circumsporozoite (CS) protein	CSP	2046.6	28.5	3392	118	6.9	1	6.85	7.43235e-12	3.71692e-08	2.035e-10	0	28.5	3392.03	19.35	80.2					2.05127
PY17X_0702600	mitochondrial inner membrane protein OXA1, putative	OXA1	302.1	0	503.6	2200	11.1	1.62	6.85	7.51602e-12	3.75801e-08	2.047e-10	0	0	503.6	0	72.3					26.1075
PY17X_1333900	dynein beta chain, putative	N/A	3276	7798.4	261.2	0.0336	-4.9	0.72	-6.84	7.68819e-12	3.84333e-08	2.082e-10	0	7798.35	261.167	4.1	2.7	Flagged	Resolved			-0.602664
PY17X_0823200	nucleosome assembly protein, putative	NAPS	6308.5	14290.2	987.4	0.0691	-3.9	0.56	-6.84	7.97512e-12	3.98596e-08	2.149e-10	0	14290.2	987.367	87.75	79.3					-0.146078
PY17X_0307700	conserved Plasmodium protein, unknown function	N/A	4082.7	9096.5	740.1	0.0815	-3.6	0.53	-6.83	8.71155e-12	4.35316e-08	2.335e-10	0	9096.45	740.133	15.7	18.1667	Flagged	Resolved			0.210529
PY17X_1344900	U6 snRNA-associated Sm-like protein LSm6, putative	LSM6	518.5	0	864.2	3780	11.9	1.74	6.82	8.97309e-12	4.48295e-08	2.392e-10	0	0	864.2	0	98.8333					26.5585
PY17X_1335200	WD repeat-containing protein 79, putative	WDR79	307.8	0	513	2240	11.1	1.63	6.82	9.10866e-12	4.54977e-08	2.416e-10	0	0	512.967	0	48.7					25.5374
PY17X_0924500	kelch domain-containing protein, putative	N/A	3455.5	427.1	5474.5	12.8	3.7	0.54	6.82	9.22914e-12	4.60903e-08	2.435e-10	0	427.1	5474.47	38.55	66.1667					0.779374
PY17X_1242600	50S ribosomal protein L12, apicoplast, putative	N/A	1249.6	145.9	1985.4	13.6	3.8	0.55	6.81	9.53046e-12	4.75856e-08	2.501e-10	0	145.95	1985.37	33.55	60.5					0.850622
PY17X_1219100	conserved Plasmodium protein, unknown function	N/A	321.1	735.5	44.8	0.0606	-4	0.59	-6.81	9.82347e-12	4.90388e-08	2.565e-10	0	735.5	44.8333	13.85	5.53333	Flagged	Resolved			-1.32367
PY17X_0927700	conserved Plasmodium protein, unknown function	N/A	566.4	1397.2	12.5	0.00881	-6.8	1	-6.81	9.87251e-12	4.92737e-08	2.565e-10	0	1397.25	12.4667	19.75	3.36667	Flagged				-2.55246
PY17X_0812800	apicoplast integral membrane protein, putative	N/A	276.2	2.1	458.9	197	7.6	1.12	6.8	1.05765e-11	5.2777e-08	2.734e-10	0	2.15	458.933	3.15	56.7667					4.17162
PY17X_1111100	PDCD2 domain-containing protein, putative	N/A	385	0	641.7	2800	11.5	1.69	6.78	1.20671e-11	6.02026e-08	3.103e-10	0	0	641.7	0	76.4667					26.1883
PY17X_1244600	conserved Plasmodium protein, unknown function	N/A	297.3	0	495.6	2170	11.1	1.63	6.78	1.21788e-11	6.07478e-08	3.116e-10	0	0	495.567	0	93.6667					26.481
PY17X_1463200	uroporphyrinogen-III synthase, putative	N/A	400.8	0	667.9	2920	11.5	1.7	6.77	1.33202e-11	6.64277e-08	3.391e-10	0	0	667.933	0	41.5					25.3066
PY17X_1108000	PIMMS2 protein, putative	PIMMS2	2977.8	11.3	4955.5	432	8.8	1.3	6.76	1.40576e-11	7.00912e-08	3.561e-10	0	11.3	4955.53	1.25	56.6333					5.50165
PY17X_1368100	spindle and kinetochore-associated protein 3, putative	SKA3	348	0	580	2540	11.3	1.68	6.75	1.47402e-11	7.34801e-08	3.716e-10	0	0	580.033	0	57.6					25.7796
PY17X_1362100	DNA repair protein RAD5, putative	RAD5	1141.5	2740.2	75.7	0.0274	-5.2	0.77	-6.74	1.55275e-11	7.7389e-08	3.895e-10	0	2740.15	75.7333	34.8	11.9333	Flagged				-1.54409
PY17X_1139100	cytochrome c oxidase subunit 2A, putative	COX2A	1376.6	222.2	2146.3	9.66	3.3	0.49	6.74	1.60895e-11	8.01738e-08	4.016e-10	0	222.15	2146.3	45	86.4333					0.941663
PY17X_1210100	tubulin beta chain, putative	N/A	29661.5	68352.1	3867.8	0.0566	-4.1	0.62	-6.73	1.68194e-11	8.37941e-08	4.178e-10	0	68352.1	3867.83	82.95	77.4					-0.0999084
PY17X_1453300	WD repeat-containing protein, putative	N/A	526.6	0	877.7	3840	11.9	1.77	6.72	1.8539e-11	9.23429e-08	4.583e-10	0	0	877.667	0	57.1667					25.7687
PY17X_1036500	FANCJ-like helicase, putative	FANCJ	1558.7	3757.2	93.1	0.0247	-5.3	0.8	-6.71	1.96043e-11	9.76293e-08	4.822e-10	0	3757.2	93.0667	41.8	14.3667					-1.54078
PY17X_1431600	dynein light chain 1, putative	N/A	2389.2	5620.5	235	0.0419	-4.6	0.68	-6.71	2.01058e-11	1.00107e-07	4.922e-10	0	5620.55	234.967	89.35	86.1667					-0.0523379
PY17X_0814000	subpellicular microtubule protein 1, putative	SPM1	67720.1	4034.3	110177	27.3	4.8	0.71	6.7	2.15662e-11	1.07357e-07	5.254e-10	0	4034.3	110177	74.55	80.0333					0.102393
PY17X_1003200	AP2 domain transcription factor AP2-SP2	AP2-SP2	286.6	0	477.6	2090	11	1.65	6.67	2.6315e-11	1.3097e-07	6.381e-10	0	0	477.567	0	11.6333	Flagged				23.4718
PY17X_1308300	protein SOC3, putative	SOC3	2359.1	5648.3	166.4	0.0294	-5.1	0.76	-6.66	2.72881e-11	1.35785e-07	6.585e-10	0	5648.3	166.367	63.35	24.5					-1.37056
PY17X_0523700	conserved Plasmodium protein, unknown function	N/A	523.9	0	873.1	3820	11.9	1.79	6.65	2.88539e-11	1.43548e-07	6.93e-10	0	0	873.1	0	98.9					26.5595
PY17X_1016900	CPW-WPC family protein	N/A	10640.5	963.8	17091.6	17.7	4.1	0.62	6.65	2.97068e-11	1.47762e-07	7.102e-10	0	963.75	17091.6	50.5	67.4667					0.417891
PY17X_1038000	ATP-dependent Clp protease regulatory subunit ClpC, putative	ClpC	622.5	1494.1	41.4	0.0278	-5.2	0.78	-6.64	3.03286e-11	1.50824e-07	7.216e-10	0	1494.1	41.4333	30.8	10.8333	Flagged				-1.50745
PY17X_1304400	cysteine repeat modular protein 4	CRMP4	297.4	0	495.8	2170	11.1	1.67	6.64	3.10263e-11	1.54263e-07	7.348e-10	0	0	495.767	0	8.6	Flagged				23.0359
PY17X_1452500	tetQ family GTPase, putative	N/A	240.7	0	401.1	1750	10.8	1.63	6.63	3.44557e-11	1.71279e-07	8.123e-10	0	0	401.1	0	23.3	Flagged				24.4738
PY17X_1406700	MORN repeat protein, putative	N/A	896	2172.6	45	0.0208	-5.6	0.84	-6.62	3.50052e-11	1.73976e-07	8.214e-10	0	2172.55	45	41.05	14.3333					-1.51801
PY17X_0210700	actin-related protein ARP1, putative	ARP1	9103.2	544.9	14808.8	27.2	4.8	0.72	6.62	3.71016e-11	1.84358e-07	8.666e-10	0	544.85	14808.8	29.05	75.7667					1.38303
PY17X_1361300	sporozoite protein essential for cell traversal	SPECT1	286.8	0	478.1	2090	11	1.67	6.6	4.162e-11	2.06768e-07	9.677e-10	0	0	478.067	0	68.8667					26.0373
PY17X_0510800	dynein, putative	N/A	1638.2	3728.5	244.6	0.0658	-3.9	0.59	-6.6	4.19664e-11	2.08447e-07	9.713e-10	0	3728.5	244.6	10.4	7.3	Flagged	Resolved			-0.510615
PY17X_0705800	ankyrin-repeat protein, putative	N/A	474.5	1110.5	50.5	0.0458	-4.4	0.67	-6.59	4.31042e-11	2.14055e-07	9.932e-10	0	1110.5	50.5	80.4	55					-0.547764
PY17X_0815600	spindle and kinetochore-associated protein 1, putative	SKA1	251.2	0	418.6	1830	10.8	1.65	6.58	4.64063e-11	2.30407e-07	1.064e-09	0	0	418.633	0	84.4667					26.3319
PY17X_0827300	OTU domain-containing protein, putative	N/A	234.1	0	390.2	1710	10.7	1.64	6.56	5.3196e-11	2.64065e-07	1.215e-09	0	0	390.167	0	61.2					25.867
PY17X_1230100	tubulin gamma chain, putative	N/A	494.3	1136.1	66.4	0.0589	-4.1	0.62	-6.56	5.39381e-11	2.67695e-07	1.226e-09	0	1136.1	66.4333	54.25	29.3					-0.888722
PY17X_0707800	RWD domain-containing protein, putative	N/A	1539.1	117.4	2486.8	21.1	4.4	0.67	6.56	5.46101e-11	2.70975e-07	1.236e-09	0	117.45	2486.8	40.05	67.1667					0.745943
PY17X_1366700	step II splicing factor, putative	N/A	312.9	0	521.6	2280	11.2	1.7	6.55	5.72353e-11	2.83944e-07	1.286e-09	0	0	521.567	0	89.6667					26.4181
PY17X_0416100	ribosomal protein L47, mitochondrial, putative	N/A	799.9	64.1	1290.5	20.2	4.3	0.66	6.55	5.73199e-11	2.84307e-07	1.286e-09	0	64.1	1290.53	11.6	77.3					2.73634
PY17X_0613700	conserved protein, unknown function	N/A	319.6	1.1	532	448	8.8	1.34	6.55	5.76395e-11	2.85834e-07	1.287e-09	0	1.1	532	4.6	32.5	Flagged				2.82073
PY17X_0508900	conserved protein, unknown function	N/A	876.9	1989.3	135.2	0.0679	-3.9	0.59	-6.54	6.29989e-11	3.12349e-07	1.401e-09	0	1989.3	135.233	53.95	16.1667					-1.7386
PY17X_1120300	PIMMS43 protein, putative	PSOP25	12924.1	29.6	21520.5	724	9.5	1.46	6.52	7.2265e-11	3.58218e-07	1.6e-09	0	29.6	21520.5	5.35	86.5333					4.01564
PY17X_1461400	kinesin-15, putative	N/A	581	1392.9	39.8	0.0281	-5.2	0.79	-6.51	7.34182e-11	3.6386e-07	1.618e-09	0	1392.9	39.8	31.35	8.16667	Flagged				-1.94065
PY17X_0930100	phosphoglycerate mutase, putative	PGM1	1926.9	4463.8	235.7	0.0529	-4.2	0.65	-6.5	7.89945e-11	3.91418e-07	1.734e-09	0	4463.75	235.733	89.25	79.8667					-0.160259
PY17X_1452300	inorganic pyrophosphatase, putative	VP2	246.7	0	411.2	1800	10.8	1.66	6.5	7.93744e-11	3.93221e-07	1.735e-09	0	0	411.233	0	25.4667	Flagged				24.6021
PY17X_0209800	major facilitator superfamily-related transporter, putative	MFR2	218.6	0	364.3	1590	10.6	1.64	6.49	8.31087e-11	4.11637e-07	1.809e-09	0	0	364.333	0	56.4667					25.7509
PY17X_1411400	meiosis-specific nuclear structural protein 1, putative	N/A	6705	16493.6	179.3	0.0109	-6.5	1	-6.49	8.54103e-11	4.22952e-07	1.844e-09	0	16493.6	179.267	66.9	44.1667					-0.599048
[truncated: 6,028 more rows]

## Sheet: 0. DE
Gene Name	Product Description	Gene Name or Symbol	baseMean	baseMeanA	baseMeanB	foldChange	log2FoldChange	lfcSE	stat	PValue	PAdj	FDR	falsePos	Fe_count_avg	Zy_count_avg	Fe_TIN_avg	Zy_TIN_avg	Flag	Outcome
[truncated: 1,749 more rows]

[truncated: 11 more sheets: 0_1 TIN flag resolved, 0_1_1 TIN flag resolved -vars, 0_2 TIN flag, not resolved, 1. Pass TIN, 2. Pass TIN -fams, 3. FG Enriched (<log2 2.3), 4. ZYG Enriched (>log2 2.3), Py orthologs of AP2-O Targets, Py orthologs of AP2-Z targets, Comparisons, Py17X Gene List]
