# Supplementary material for: Widespread release of translational repression across Plasmodium’s host-to-vector transmission event
Source: PLoS Pathog. 2025 Jan 8;21(1):e1012823. doi: 10.1371/journal.ppat.1012823 (PMC11750109; doi:10.1371/journal.ppat.1012823)
Supplement: S2 Table — (XLSX) [file ppat.1012823.s008.xlsx]

## Sheet: READ_ME
Column Header	Description
SHEET: Supplemental File 2. Proteins detected from library samples	In order to create an emperically corrected spectral library for analysis of the gametocyte and zygote samples analyzed by DIA, separate samples with greater amounts of starting material (one each of female gametocytes and female zygotes) were analyzed by gas-phase fractionation DIA and searched against the in silico Prosit library. The data used to generate these sample specific libraries were a…
TAB: Data_Processing	This sheet contains all of the forumulas used to process the raw P. yoelii protein abunance values obtained from EncyclopeDIA, inlcuding normalization, calculation of protein ratios, and determining cut-offs for signficance. Significance cut-offs can be modified by changing the values in column AQ.
Protein Group	The protein or proteins inferred by the detected peptides as determined by EncyclopeDIA's statistical and parsimony analysis. Multiple Gene IDs separated by a semicolon indicate that the detected peptides cannot differentiate which protein is present, so all are listed.
Gene IDs per group	The number of unique proteins identified by the peptides
Protein Group Identfifier	The first Gene ID of a protein group (ordered alpha-numerically) is used to represent the protein group for ease of comparison
Protein Description|Name|Length	From PlasmoDB
Quantified Peptides	The number of unique peptides that were used to make the protein inference and calculate to the total protein signal. See "Peptides" tab.
Raw Area	The total signal for the protein, calculated by EncyclopeDIA as the combined area under the curve for all contributing peptides
Non-degenerate Quantifed Peptides	The number of identifying peptides (detailed in the tab "Peptides") that meet the following criteria: 1) The peptide is non-degenerate (i.e. only maps to the protein or proteins in the inferred protein group); 2) the peptide was quantified with a non-zero area and directly contributes to the cumulative protein area; 3) the peptide was detected by 3 or more fragment ions in the indicated sample.
Included log(Area)	The log10 of the protein area. Log-transformed protein areas assume a pseudo-normal distribution, facilitating normalization and statistical tests. The protein area was only taken for further analysis if the protein was identified by at least one peptide in the respective sample as indicated in the "Non-degenerate quantified peptides ID'd" tab.
Quantified in Both Samples	The areas of proteins that were quantified in all six samples were used for normalization.
z-normalized log(Area)	z-score normalization was used to normalize gametocyte protein areas to the zygote sample. The mean and standard deviation values used for this normalization were derived from the population of protein quantities from proteins detcted in both samples.
Signal Rank	Proteins are ranked by the mean z-normalized area, i.e., the signal intensity.
Signal Percentile	Based on the rank, i.e., 100% indicates the protein has greater signal than 100% of the proteins in the sample.
10^log(log (area))	The normalized, log-transformed area was transformed back to the original scale.
Area/ Length	Normalizing the protein area to the protein length accounts for the bias in signal from the number of quantified peptides; longer proteins with more quantifiable peptides will have greater raw signal than shorter proteins at the same concentration. This value provides an estimate of relative abundance within the sample.
Abundance Rank	Proteins are ranked by relative abundance within the sample according to the area/length.
Abundance Percentile	Based on the abundance rank, i.e., 100% indicates the protein is more abundant than 100% of the proteins in the sample.
Protein Detected In	Protein was detected in gameocytes only (Gam), zygotes only (Zyg), or both.
log(Gam)-log(Zyg)	The difference of the log-transformed protein areas is equivalent to the log of the Gam:Zyg protein ratio. The population of the differences of log-transformed areas for each protein forms a pseudo-normal distribution centered around zero, i.e. log10(1) = 0. These values are also used to calculate the ERFC p-value.
Gam:Zyg|Zyg:Gam	The protein ratio, derived from the difference of the logs of protein area
Up in	The protein ratio is greater in gametocytes or zygotes.
Cut-off parameter	The values in Column AQ are used to set the thresholds for signficance for protein ratios.
Maximum p-value (erfc)	The maximum allowed p-value derived from the complementary error funtion.
Minimum percentile	The minimum abundance percentile (based on protein peak area) required for a protein to be considered.
erfc p-value	For proteins that were detected in both gametocytes and zygotes, the p-value based on the complmentary error function (ERFC) is used to calculate a significance cut-off. See "ERFC_p-values" tab.
Signficant by erfc	The protein ratio meets the criteria for signficance by the complementary error function.
<Gam|Zyg> only; >25% percentile	The normalized protein signal is above the minimum signal criterion.
Significantly up in <Gam|Zyg>	The ratio has met the criteria for significance and is upregulated in the indicate stage.
TAB: ERFC_p-values	In order to assess significance of a protein ratio, the complementary error function (erfc) is used to find protein ratios that are significantly far from the mean. A histogram of the population of all log-transformed gametocyte:zygote ratios (i.e., log(Gam)-log(Zyg)) assumes a normal distribution with a mean near zero, i.e. a 1:1 ratio. There was observed to be a bimodal distrubution, with a sec…
TAB: Peptides	All peptides contributing to the final protein inferences in the combined analysis of the gametocyte and zygote library samples.
Protein group	The protein or proteins inferred by the detected peptide at 1% FDR as determined by EncyclopeDIA. Multiple Gene IDs separated by a semicolon indicate that the detected peptides cannot differentiate which protein is present, so all are listed. #N/A indicates the peptide did not contribute to any protein in the final protein list.
Gene IDs per protein group	The number of unique proteins in the protein group identified by the peptides
Protein Group Identfifier	The first Gene ID of a protein group (ordered alphanumerically) is used to represent the protein group for ease of comparison.
Peptides Per Protein Group	The number of unique peptides that were used to make the protein inference and contributed to the protein area. This is the same number as the "Quantified Peptides" column in the "Data_Processing" tab.
All Matching Gene IDs	All gene ID's from the protein .fasta database that contain the peptide. Note that the parsimony step of protein inference chooses the smallest number of gene ID's required to explain the presence of a peptide.
Gene IDs per peptide	The number of Gene IDs in the "All matching gene IDs" column, i.e. the number of unique proteins in the protein database that contain the peptide
Peptide is non-degenerate?	The peptide is non-degenerate, i.e., it only maps to the protein or proteins in the inferred protein group.
Peptide	The peptide sequence. All Cys residues are assumed to have been alkylated by iodoacetamide.
Ions Used for Quant	The number of identifying fragment ions ultimately selected by EncyclopeDIA for quantification of the peptide. The default EncyclopeDIA parameters are to use the top 5 ions, with a minimum of 3 quantifiable ions required. However, during generation of the quant report, ions may be discounted if they are prone to interference; therefore, the numer of ions used for the final quantification may be l…
q-value	The false disocovery rate associated with the score at which the peptide was detected. A q-value cut-off of 0.01 (1% FDR) was used.
PEP	The posterior error probability (PEP) estimates the likilhood of a false postive at the given q-value. Peptides with q-values near the cut-off threshold are more likely to be false positives than are those with q-values near zero.
Area	The area under the curve quantified for the peptide in each biological replicate.
Detected Ions	The total number of fragment ions identifying the peptide in the individual sample.
Evidence	The peptide meets the following criteria: 1) The peptide is non-degenerate; 2) the peptide was quantified with a non-zero area and directly contributes to the cumulative protein area; 3) the peptide was detected by 3 or more fragment ions in the indicated sample.
TAB: Protein_Raw_Data	The protein signal calculated by EncyclopeDIA for all proteins in all samples, including mouse proteins.
Protein Group	Multiple Gene IDs separated by a semicolon indicate that the detected peptides cannot differentiate which protein is present, so all are listed.
Protein Group Identfifier	The first Gene ID of a protein group (ordered alphanumerically) is used to represent the protein group for ease of comparison.
Peptides per protein group	The number of unique peptides that were used to make the protein inference and contributed to the protein area. This is the same number as the "Quantified Peptides" column in the "Data_Processing" tab.
Peptide Sequences	All peptides contributing to the protein inference. See the "Peptides" tab for additional details on all detected peptides.
Raw Area	The total signal for the protein, caluclated by EncyclopeDIA as the combined area under the curve for all contributing peptides.
TAB: Compiled_Compare_With_Lit	The detected P. yoelii proteins from the biological replicate samples are compiled with the data from the library samples in order to enable comparison and to provide a complete picture of protein expression obseverved in our samples. Protein detection by LC-MS in other stages is compared in order to provide a picture of stage-specfic protein expression. The compendium of proteomes was obtained f…
Detected in Py|Pf (of n)	The number of samples of the given stage in which the protein was detected, out of the n samples (listed in the header) in the compendium of published proteomes.
Pf ortholog	The P. falciparum ortholog as annotated in PlasmoDB
Syntenic?	Syntenic orthologs were catalogued using the ortholog search function in PlasmoDB. Non-syntenic orthologs were manually curated based on protein annotation, e.g. CSP, P25, AP2-GO, etc.

## Sheet: Data_Processing
Protein Group	Gene IDs Per Group	Protein Group Identfifier	Protein Description	Protein Name	Protein Length	Quantified Peptides	Gam Non-degenerate Quantifed Peptides	Zyg Non-degenerate Quantifed Peptides	Gam Raw Area	Zyg Raw Area	Gam Included log(Area)	Zyg Included log(Area)	Gam Quantified in Both Samples	Zyg Quantified in Both Samples	Gam z-normalized log(Area)	Gam Signal Rank (of 2388)	Gam Signal Percentile	Gam 10^log(z-normalized log (area))	Gam z-normalized Area/ Length	Gam Abundance Rank (of 2388)	Gam percentile	Zyg z-normalized log(Area)	Zyg Signal Rank (of 3184)	Zyg Signal Percentile	Zyg 10^log(Area)	Zyg Area/ Length	Zyg Abundace Rank (of 3184)	Zyg Abundance Percentile	Protein Detected In	log(Gam)-log(Zyg)	Gam:Zyg	Zyg:Gam	Up in	erfc p-value	Signficant by erfc	Up in Gam; >25% percentile	Up in Zyg; >25% percentile	Significantly up in Gam	Significantly up in Zyg		Cut-off parameter	Value
PY17X_0515900	1	PY17X_0515900	ookinete surface protein P28	P28	227	16	3	16	2538591	4891160600	6.40459	9.68941	6.40459	9.68941	6.84809	1818	0.239112	7.04843e+06	31050.3	1489	0.376884	9.68941	7	0.998116	4.89116e+09	2.1547e+07	2	0.999686	Both	-2.84132	0.00144105	693.937	Zyg	5.56437e-12	YES	No	Yes	No	Yes		maximum p-value (erfc)	0.05
PY17X_0719100	1	PY17X_0719100	conserved Plasmodium protein, unknown function	N/A	283	9	1	9	771150	378147296	5.88714	8.57766	5.88714	8.57766	6.35814	2198	0.0799832	2.28107e+06	8060.33	1977	0.172529	8.57766	238	0.925565	3.78147e+08	1.33621e+06	184	0.942525	Both	-2.21952	0.00603223	165.776	Zyg	9.11156e-08	YES	No	Yes	No	Yes		Minimum percentile	0.25
PY17X_0712400	1	PY17X_0712400	BEM46-like protein	PBLP	287	13	2	13	1.65343e+06	504950656	6.21839	8.70325	6.21839	8.70325	6.67178	1970	0.175461	4.69658e+06	16364.4	1744	0.270101	8.70325	183	0.942839	5.04951e+08	1.75941e+06	134	0.958229	Both	-2.03147	0.00930106	107.515	Zyg	1.08366e-06	YES	No	Yes	No	Yes
PY17X_1365400	1	PY17X_1365400	6-cysteine protein P47, putative	P47	431	34	10	34	14484638	3439126530	7.16091	9.53645	7.16091	9.53645	7.56421	1087	0.545226	3.66616e+07	85061.7	1046	0.562395	9.53645	11	0.996859	3.43913e+09	7.97941e+06	18	0.994661	Both	-1.97224	0.0106601	93.8073	Zyg	2.26226e-06	YES	No	Yes	No	Yes		970
PY17X_1304300	1	PY17X_1304300	LCCL domain-containing protein	CCp1	1615	105	12	105	13868797	2312178940	7.14204	9.36402	7.14204	9.36402	7.54635	1106	0.53727	3.5184e+07	21785.8	1630	0.317839	9.36402	30	0.990892	2.31218e+09	1.43169e+06	167	0.947864	Both	-1.81768	0.0152168	65.7168	Zyg	1.39924e-05	YES	No	Yes	No	Yes		174
PY17X_1037600	1	PY17X_1037600	LCCL domain-containing protein	CCp3	1299	87	9	87	13196552	2030119810	7.12046	9.30752	7.12046	9.30752	7.52591	1127	0.528476	3.35671e+07	25840.7	1566	0.34464	9.30752	33	0.98995	2.03012e+09	1.56283e+06	160	0.950063	Both	-1.78161	0.0165345	60.4794	Zyg	2.09743e-05	YES	No	Yes	No	Yes		2214
PY17X_0516000	1	PY17X_0516000	ookinete surface protein P25	P25	217	14	10	14	22082838	2798741760	7.34405	9.44696	7.34405	9.44696	7.73762	912	0.618509	5.46544e+07	251863	574	0.76005	9.44696	18	0.994661	2.79874e+09	1.28974e+07	7	0.998116	Both	-1.70934	0.0195282	51.208	Zyg	4.61172e-05	YES	No	Yes	No	Yes
PY17X_0819000	1	PY17X_0819000	major facilitator superfamily-related transporter, putative	MFR4	490	15	3	15	1.75832e+06	248445472	6.2451	8.39523	6.2451	8.39523	6.69707	1953	0.18258	4.97821e+06	10159.6	1925	0.194305	8.39523	334	0.895415	2.48445e+08	507032	404	0.87343	Both	-1.69816	0.0200374	49.9066	Zyg	5.19517e-05	YES	No	Yes	No	Yes
PY17X_1041200	1	PY17X_1041200	EGF domain-containing protein, putative	N/A	205	5	3	5	941328	134517376	5.97374	8.12878	5.97374	8.12878	6.44014	2138	0.105109	2.75511e+06	13439.6	1819	0.238693	8.12878	540	0.830716	1.34517e+08	656182	332	0.896043	Both	-1.68864	0.0204814	48.8247	Zyg	5.74636e-05	YES	No	Yes	No	Yes
PY17X_0420500	1	PY17X_0420500	alpha tubulin 1	N/A	453	7	4	7	3.87507e+06	456863104	6.58828	8.65979	6.58828	8.65979	7.02202	1632	0.317002	1.052e+07	23223	1611	0.325796	8.65979	203	0.936558	4.56863e+08	1.00853e+06	245	0.923367	Both	-1.63777	0.0230267	43.4279	Zyg	9.7614e-05	YES	No	Yes	No	Yes
PY17X_0506900	1	PY17X_0506900	deoxyribose-phosphate aldolase, putative	DPA	262	24	9	24	9348048	1028077500	6.97072	9.01203	6.97072	9.01203	7.38413	1288	0.461055	2.42177e+07	92433.9	1014	0.575796	9.01203	83	0.974246	1.02808e+09	3.92396e+06	59	0.981784	Both	-1.62789	0.0235563	42.4515	Zyg	0.000107999	YES	No	Yes	No	Yes
PY17X_0205900	1	PY17X_0205900	LCCL domain-containing protein, putative	CCp5	1046	76	6	76	16152245	1668298620	7.20823	9.22227	7.20823	9.22227	7.60902	1037	0.566164	4.06463e+07	38858.8	1406	0.411642	9.22227	40	0.987751	1.6683e+09	1.59493e+06	156	0.951319	Both	-1.61325	0.0243639	41.0443	Zyg	0.00012533	YES	No	Yes	No	Yes
PY17X_1214100	1	PY17X_1214100	phosphoglucomutase, putative	N/A	593	34	2	33	6399017	665617090	6.80611	8.82322	6.80611	8.82322	7.22827	1453	0.39196	1.6915e+07	28524.5	1522	0.363065	8.82322	131	0.959171	6.65617e+08	1.12246e+06	214	0.933103	Both	-1.59495	0.0254126	39.3506	Zyg	0.000150687	YES	No	Yes	No	Yes
PY17X_1115400	1	PY17X_1115400	ribose-5-phosphate isomerase, putative	N/A	238	5	1	5	407954	45075552	5.61061	7.65394	5.61061	7.65394	6.09631	2293	0.040201	1.24827e+06	5244.83	2113	0.115578	7.65394	1025	0.678392	4.50756e+07	189393	715	0.775754	Both	-1.55763	0.0276928	36.1104	Zyg	0.000218076	YES	No	Yes	No	Yes
PY17X_1432100	1	PY17X_1432100	GPI ethanolamine phosphate transferase 3, putative	PIGO	1292	42	2	42	3.76026e+06	354279456	6.57522	8.54935	6.57522	8.54935	7.00965	1647	0.31072	1.02247e+07	7913.83	1983	0.170017	8.54935	249	0.922111	3.54279e+08	274210	591	0.814698	Both	-1.5397	0.0288605	34.6495	Zyg	0.000259716	YES	No	Yes	No	Yes
PY17X_1121400	1	PY17X_1121400	tetratricopeptide repeat protein, putative	N/A	1297	57	3	57	3828329	351263584	6.58301	8.54563	6.58301	8.54563	7.01703	1639	0.31407	1.03998e+07	8018.38	1981	0.170854	8.54563	254	0.92054	3.51264e+08	270828	596	0.813128	Both	-1.52861	0.0296069	33.7759	Zyg	0.000289077	YES	No	Yes	No	Yes
PY17X_0922000	1	PY17X_0922000	ATP-dependent 6-phosphofructokinase, putative	PFK11	1384	69	3	69	7825927	560427710	6.89354	8.74852	6.89354	8.74852	7.31105	1367	0.427973	2.04668e+07	14788.1	1788	0.251675	8.74852	157	0.951005	5.60428e+08	404933	467	0.853643	Both	-1.43747	0.0365199	27.3823	Zyg	0.000678341	YES	No	Yes	No	Yes
PY17X_0936300	1	PY17X_0936300	UDP-galactose transporter, putative	UGT	347	3	1	3	577227	46713120	5.76135	7.66944	5.76135	7.66944	6.23903	2244	0.0607203	1.73394e+06	4996.93	2120	0.112647	7.66944	1008	0.683731	4.67131e+07	134620	848	0.733982	Both	-1.43041	0.0371188	26.9405	Zyg	0.00072324	YES	No	Yes	No	Yes
PY17X_0904300	1	PY17X_0904300	PH-like domain-containing protein, putative	N/A	175	7	3	7	1117407	80164104	6.04821	7.90398	6.04821	7.90398	6.51065	2094	0.123534	3.24079e+06	18518.8	1694	0.291039	7.90398	764	0.760364	8.01641e+07	458081	428	0.865892	Both	-1.39333	0.040427	24.736	Zyg	0.00100765	YES	No	Yes	No	Yes
PY17X_0933100	1	PY17X_0933100	conserved protein, unknown function	N/A	219	17	12	16	21353108	1174089980	7.32946	9.0697	7.32946	9.0697	7.72381	924	0.613484	5.29428e+07	241748	590	0.75335	9.0697	69	0.978643	1.17409e+09	5.36114e+06	33	0.98995	Both	-1.34589	0.0450926	22.1766	Zyg	0.00152237	YES	No	Yes	No	Yes
PY17X_1144700	1	PY17X_1144700	NADH-cytochrome b5 reductase, putative	N/A	356	28	4	28	4879726	287822720	6.6884	8.45913	6.6884	8.45913	7.11681	1540	0.355528	1.30861e+07	36758.8	1422	0.404941	8.45913	296	0.907349	2.87823e+08	808491	280	0.912374	Both	-1.34231	0.045466	21.9945	Zyg	0.00156972	YES	No	Yes	No	Yes
PY17X_1447300	1	PY17X_1447300	thioredoxin-like associated protein 1, putative	TLAP1	470	27	1	27	2.85747e+06	167318784	6.45598	8.22354	6.45598	8.22354	6.89675	1758	0.264238	7.88406e+06	16774.6	1735	0.273869	8.22354	468	0.853329	1.67319e+08	355997	502	0.842651	Both	-1.32679	0.04712	21.2224	Zyg	0.00179095	YES	No	Yes	No	Yes
PY17X_1114100	1	PY17X_1114100	purine nucleoside phosphorylase, putative	PNP	244	22	17	22	54074280	2613772800	7.73299	9.41727	7.73299	9.41727	8.10589	575	0.759631	1.27612e+08	522998	327	0.863484	9.41727	22	0.993405	2.61377e+09	1.07122e+07	13	0.996231	Both	-1.31138	0.0488228	20.4823	Zyg	0.0020388	YES	No	Yes	No	Yes
PY17X_1411000	1	PY17X_1411000	PhIL1-interacting candidate PIC5, putative	N/A	154	5	1	5	718251	41813220	5.85628	7.62131	5.85628	7.62131	6.32892	2209	0.0753769	2.13264e+06	13848.3	1808	0.2433	7.62131	1053	0.669598	4.18132e+07	271514	594	0.813756	Both	-1.2924	0.0510039	19.6063	Zyg	0.00238704	YES	No	Yes	No	Yes
PY17X_1462100	1	PY17X_1462100	myosin A-tail interacting protein, putative	MTIP	204	6	2	6	783679	45333012	5.89414	7.65641	5.89414	7.65641	6.36477	2189	0.0837521	2.31615e+06	11353.7	1889	0.20938	7.65641	1022	0.679334	4.5333e+07	222221	655	0.794598	Both	-1.29165	0.0510919	19.5726	Zyg	0.00240184	YES	No	Yes	No	Yes
PY17X_1361600	1	PY17X_1361600	phosphoenolpyruvate carboxykinase, putative	PEPCK	570	26	3	26	3.12559e+06	165950000	6.49493	8.21998	6.49493	8.21998	6.93363	1727	0.277219	8.58284e+06	15057.6	1779	0.255444	8.21998	471	0.852387	1.6595e+08	291140	572	0.820666	Both	-1.28635	0.0517194	19.3351	Zyg	0.002509	YES	No	Yes	No	Yes
PY17X_1205100	1	PY17X_1205100	inner membrane complex protein 1c, putative	IMC1c	278	17	4	16	4826681	234005888	6.68365	8.36923	6.68365	8.36923	7.11232	1543	0.354271	1.29514e+07	46587.8	1306	0.453518	8.36923	350	0.890389	2.34006e+08	841748	273	0.914573	Both	-1.25691	0.0553465	18.068	Zyg	0.00318776	YES	No	Yes	No	Yes
PY17X_1020800	1	PY17X_1020800	enoyl-CoA hydratase, putative	N/A	414	17	1	17	1.58246e+06	79220664	6.19933	7.89884	6.19933	7.89884	6.65374	1987	0.168342	4.50549e+06	10882.8	1904	0.203099	7.89884	769	0.758794	79220664	191354	710	0.777324	Both	-1.2451	0.0568726	17.5832	Zyg	0.00350434	YES	No	Yes	No	Yes
PY17X_0917100	1	PY17X_0917100	aquaglyceroporin, putative	AQP	258	5	4	5	9275838	414093024	6.96735	8.6171	6.96735	8.6171	7.38094	1294	0.458543	2.40405e+07	93180.3	1012	0.576633	8.6171	221	0.930905	4.14093e+08	1.60501e+06	154	0.951947	Both	-1.23615	0.0580558	17.2248	Zyg	0.00376274	YES	No	Yes	No	Yes
PY17X_1029400	1	PY17X_1029400	serine palmitoyltransferase, putative	SPT	569	20	1	20	1.02494e+06	50645800	6.0107	7.70454	6.0107	7.70454	6.47513	2120	0.112647	2.9863e+06	5248.33	2112	0.115997	7.70454	970	0.695666	5.06458e+07	89008.4	1017	0.680905	Both	-1.22941	0.0589644	16.9594	Zyg	0.00396893	YES	No	Yes	No	Yes
PY17X_1014700	1	PY17X_1014700	succinate--CoA ligase [ADP-forming] subunit beta, putative	N/A	458	32	17	31	42077216	1565981570	7.62405	9.19479	7.62405	9.19479	8.00274	683	0.714405	1.00632e+08	219721	634	0.734925	9.19479	45	0.986181	1.56598e+09	3.41917e+06	70	0.978329	Both	-1.19205	0.0642613	15.5615	Zyg	0.00530862	YES	No	Yes	No	Yes
PY17X_0941000	1	PY17X_0941000	succinate--CoA ligase [ADP-forming] subunit alpha, putative	N/A	329	26	14	25	33243826	1232621820	7.52171	9.09083	7.52171	9.09083	7.90584	767	0.679229	8.0508e+07	244705	585	0.755444	9.09083	65	0.979899	1.23262e+09	3.74657e+06	63	0.980528	Both	-1.18499	0.0653145	15.3105	Zyg	0.00560351	YES	No	Yes	No	Yes
PY17X_0819300	1	PY17X_0819300	type II NADH:ubiquinone oxidoreductase, putative	NDH2	569	19	3	19	2.21097e+06	94214416	6.34458	7.97412	6.34458	7.97412	6.79127	1872	0.216499	6.18403e+06	10868.2	1905	0.20268	7.97412	689	0.78392	9.42144e+07	165579	766	0.759736	Both	-1.18285	0.0656379	15.2351	Zyg	0.00569599	YES	No	Yes	No	Yes
PY17X_1143700	1	PY17X_1143700	nucleoside diphosphate kinase b, putative	N/A	149	17	11	17	20782424	774248900	7.3177	8.88888	7.3177	8.88888	7.71267	935	0.608878	5.16021e+07	346323	469	0.80402	8.88888	108	0.966394	7.74249e+08	5.1963e+06	36	0.989008	Both	-1.17621	0.0666479	15.0042	Zyg	0.00599072	YES	No	Yes	No	Yes
PY17X_1217900	1	PY17X_1217900	conserved Plasmodium protein, unknown function	N/A	1022	66	11	66	12308010	469655072	7.09019	8.67178	7.09019	8.67178	7.49725	1165	0.512563	3.14232e+07	30746.8	1491	0.376047	8.67178	197	0.938442	4.69655e+08	459545	426	0.86652	Both	-1.17453	0.0669069	14.9461	Zyg	0.00606773	YES	No	Yes	No	Yes
PY17X_1431500	1	PY17X_1431500	integral membrane protein GPR180, putative	N/A	650	28	9	28	9436849	354010144	6.97483	8.54902	6.97483	8.54902	7.38802	1283	0.463149	2.44354e+07	37593	1415	0.407873	8.54902	251	0.921482	3.5401e+08	544631	390	0.877827	Both	-1.161	0.0690247	14.4876	Zyg	0.00671955	YES	No	Yes	No	Yes
PY17X_0209400	1	PY17X_0209400	cyclase-associated protein, putative	C-CAP	161	11	6	11	5.21803e+06	201502144	6.71751	8.30428	6.71751	8.30428	7.14438	1521	0.363484	1.39436e+07	86606.3	1034	0.56742	8.30428	409	0.871859	2.01502e+08	1.25157e+06	195	0.93907	Both	-1.1599	0.0691984	14.4512	Zyg	0.00677475	YES	No	Yes	No	Yes
PY17X_0907400	1	PY17X_0907400	alpha/beta hydrolase, putative	N/A	347	14	4	14	2.0099e+06	80924608	6.30317	7.90808	6.30317	7.90808	6.75206	1906	0.202261	5.6502e+06	16283	1747	0.268844	7.90808	756	0.762877	8.09246e+07	233212	640	0.799309	Both	-1.15602	0.0698205	14.3224	Zyg	0.00697473	YES	No	Yes	No	Yes
PY17X_1361400	1	PY17X_1361400	myosin A	MyoA	817	50	16	49	13799808	490577376	7.13987	8.69071	7.13987	8.69071	7.54429	1109	0.536013	3.50183e+07	42862	1355	0.432998	8.69071	189	0.940955	4.90577e+08	600462	355	0.888819	Both	-1.14641	0.0713818	14.0092	Zyg	0.00749173	YES	No	Yes	No	Yes
PY17X_1025800	1	PY17X_1025800	glutathione S-transferase, putative	GST	205	10	3	9	5.24732e+06	191495776	6.71994	8.28216	6.71994	8.28216	7.14668	1520	0.363903	1.40177e+07	68379.2	1140	0.523032	8.28216	425	0.866834	1.91496e+08	934126	257	0.919598	Both	-1.13548	0.0732013	13.661	Zyg	0.00812178	YES	No	Yes	No	Yes
PY17X_0215900	1	PY17X_0215900	IMP1-like protein, putative	IMP2	158	8	3	8	2.0054e+06	76658928	6.3022	7.88456	6.3022	7.88456	6.75114	1907	0.201843	5.63821e+06	35684.9	1432	0.400754	7.88456	786	0.753455	7.66589e+07	485183	418	0.869033	Both	-1.13342	0.0735493	13.5963	Zyg	0.00824571	YES	No	Yes	No	Yes
PY17X_1343600	1	PY17X_1343600	glideosome associated protein with multiple membrane spans 1, putative	GAPM1	301	4	2	4	4103963	145782384	6.6132	8.16371	6.6132	8.16371	7.04562	1610	0.326214	1.11075e+07	36902	1421	0.40536	8.16371	516	0.838254	1.45782e+08	484327	419	0.868719	Both	-1.11809	0.0761923	13.1247	Zyg	0.00922234	YES	No	Yes	No	Yes
PY17X_1126300	1	PY17X_1126300	oxidoreductase, putative	N/A	385	16	4	16	4.06003e+06	140774976	6.60853	8.14853	6.60853	8.14853	7.04119	1618	0.322864	1.09949e+07	28558.1	1521	0.363484	8.14853	527	0.834799	1.40775e+08	365649	494	0.845163	Both	-1.10733	0.0781025	12.8037	Zyg	0.0099677	YES	No	Yes	No	Yes
PY17X_0809600	1	PY17X_0809600	PAT complex subunit CCDC47, putative	N/A	419	16	4	16	3.21782e+06	112706704	6.50756	8.05195	6.50756	8.05195	6.94559	1716	0.281826	8.82243e+06	21055.9	1645	0.311558	8.05195	623	0.804648	1.12707e+08	268990	598	0.8125	Both	-1.10636	0.0782778	12.775	Zyg	0.0100377	YES	No	Yes	No	Yes
PY17X_1139400	1	PY17X_1139400	cytochrome c oxidase subunit ApiCOX24, putative	N/A	198	5	2	5	6265153	208078192	6.79693	8.31823	6.79693	8.31823	7.21958	1458	0.389866	1.65798e+07	83736.4	1056	0.558208	8.31823	392	0.877198	2.08078e+08	1.0509e+06	232	0.92745	Both	-1.09865	0.0796807	12.5501	Zyg	0.0106085	YES	No	Yes	No	Yes
PY17X_1019600	1	PY17X_1019600	ABC transporter G family member 2, putative	ABCG2	656	19	6	19	4938327	163836768	6.69358	8.21441	6.69358	8.21441	7.12172	1535	0.357621	1.32349e+07	20175.1	1658	0.306114	8.21441	478	0.850188	1.63837e+08	249751	616	0.806847	Both	-1.09269	0.080781	12.3791	Zyg	0.0110688	YES	No	Yes	No	Yes
PY17X_0214500	1	PY17X_0214500	signal recognition particle subunit SRP9, putative	SRP9	100	2	1	2	127867	5116510	5.10676	6.70897	5.10676	6.70897	5.61923	2371	0.00753769	416135	4161.35	2159	0.0963149	6.70897	2237	0.297739	5.11651e+06	51165.1	1295	0.593593	Both	-1.08974	0.0813318	12.2953	Zyg	0.0113034	YES	No	Yes	No	Yes
PY17X_1216800	1	PY17X_1216800	cysteine--tRNA ligase, putative	CysRS	665	37	18	36	43698292	1222358910	7.64046	9.0872	7.64046	9.0872	8.01828	665	0.721943	1.04299e+08	156841	776	0.675461	9.0872	66	0.979585	1.22236e+09	1.83813e+06	131	0.959171	Both	-1.06892	0.0853262	11.7197	Zyg	0.0130874	YES	No	Yes	No	Yes
PY17X_1208300	1	PY17X_1208300	PPPDE peptidase, putative	N/A	218	3	1	3	585986	20370440	5.76789	7.309	5.76789	7.309	6.24523	2241	0.0619765	1.75884e+06	8068.06	1976	0.172948	7.309	1434	0.549937	2.03704e+07	93442.4	995	0.687814	Both	-1.06377	0.0863426	11.5818	Zyg	0.0135647	YES	No	Yes	No	Yes
PY17X_0510400	1	PY17X_0510400	glutamine--fructose-6-phosphate aminotransferase [isomerizing], putative	N/A	757	32	9	32	7738372	224845232	6.88865	8.35188	6.88865	8.35188	7.30642	1374	0.425042	2.02499e+07	26750.2	1547	0.352596	8.35188	360	0.887249	2.24845e+08	297021	565	0.822864	Both	-1.04546	0.0900615	11.1035	Zyg	0.0153916	YES	No	Yes	No	Yes
PY17X_1116500	1	PY17X_1116500	glideosome-associated protein 40, putative	GAP40	458	8	7	7	17095688	471091360	7.23289	8.67311	7.23289	8.67311	7.63236	1009	0.577889	4.28909e+07	93648.2	1008	0.578308	8.67311	196	0.938756	4.71091e+08	1.02858e+06	237	0.925879	Both	-1.04074	0.0910458	10.9835	Zyg	0.0158963	YES	No	Yes	No	Yes
PY17X_0931100	1	PY17X_0931100	acyl-CoA-binding protein, putative	N/A	318	20	2	19	4.36148e+06	128122904	6.63963	8.10763	6.63963	8.10763	7.07064	1589	0.335008	1.17664e+07	37001.1	1420	0.405779	8.10763	564	0.823178	1.28123e+08	402902	471	0.852387	Both	-1.03698	0.0918365	10.8889	Zyg	0.0163081	YES	No	Yes	No	Yes
PY17X_1225400	1	PY17X_1225400	protein MPODD, putative	MPODD	90	5	1	5	658074	21181894	5.81827	7.32596	5.81827	7.32596	6.29294	2224	0.0690955	1.96307e+06	21811.9	1629	0.318258	7.32596	1405	0.559045	2.11819e+07	235354	638	0.799937	Both	-1.03303	0.0926767	10.7902	Zyg	0.016752	YES	No	Yes	No	Yes
PY17X_0813500	1	PY17X_0813500	conserved Plasmodium protein, unknown function	N/A	685	12	1	12	587247	18953042	5.76882	7.27768	5.76882	7.27768	6.24611	2240	0.0623953	1.76242e+06	2572.88	2254	0.0565327	7.27768	1486	0.533606	1.8953e+07	27668.7	1590	0.500942	Both	-1.03157	0.0929888	10.754	Zyg	0.0169185	YES	No	Yes	No	Yes
PY17X_0822300	1	PY17X_0822300	glideosome-associated protein 50, putative	GAP50	395	23	17	20	65539860	1643717120	7.81651	9.21583	7.81651	9.21583	8.18497	499	0.791457	1.53097e+08	387587	430	0.820352	9.21583	41	0.987437	1.64372e+09	4.16131e+06	49	0.984925	Both	-1.03086	0.0931407	10.7365	Zyg	0.0169998	YES	No	Yes	No	Yes
PY17X_1020400	1	PY17X_1020400	vacuolar ER assembly factor VMA12, putative	N/A	365	14	1	14	979847	30287058	5.99116	7.48126	5.99116	7.48126	6.45663	2129	0.108878	2.86174e+06	7840.39	1988	0.167923	7.48126	1205	0.621859	3.02871e+07	82978.2	1063	0.666457	Both	-1.02463	0.0944873	10.5834	Zyg	0.0177302	YES	No	Yes	No	Yes
PY17X_1139100	1	PY17X_1139100	cytochrome c oxidase subunit 2A, putative	COX2A	225	4	2	4	4.38616e+06	122486024	6.64208	8.08809	6.64208	8.08809	7.07296	1587	0.335846	1.18294e+07	52575	1255	0.474874	8.08809	589	0.815327	1.22486e+08	544382	391	0.877513	Both	-1.01512	0.0965774	10.3544	Zyg	0.0188965	YES	No	Yes	No	Yes
PY17X_1464100	1	PY17X_1464100	conserved Plasmodium protein, unknown function	N/A	723	19	1	19	1.8388e+06	53335668	6.26453	7.72702	6.26453	7.72702	6.71548	1938	0.188861	5.19371e+06	7183.55	2016	0.156198	7.72702	947	0.702889	5.33357e+07	73769.9	1111	0.651382	Both	-1.01154	0.0973778	10.2693	Zyg	0.0193535	YES	No	Yes	No	Yes
PY17X_0302900	1	PY17X_0302900	aspartate aminotransferase, putative	N/A	410	25	5	24	3.74796e+06	103873440	6.57379	8.0165	6.57379	8.0165	7.0083	1649	0.309883	1.0193e+07	24861	1582	0.33794	8.0165	653	0.795226	1.03873e+08	253350	612	0.808103	Both	-1.0082	0.098129	10.1907	Zyg	0.0197878	YES	No	Yes	No	Yes
PY17X_0209500	1	PY17X_0209500	heptatricopeptide repeat and RAP domain-containing protein, putative	N/A	556	34	13	33	11687276	302996800	7.06771	8.48144	7.06771	8.48144	7.47597	1184	0.504606	2.99206e+07	53814	1240	0.481156	8.48144	282	0.911746	3.02997e+08	544958	388	0.878455	Both	-1.00547	0.0987488	10.1267	Zyg	0.0201499	YES	No	Yes	No	Yes
PY17X_1364300	1	PY17X_1364300	isocitrate dehydrogenase [NADP], mitochondrial, putative	IDH	469	40	23	39	102834112	2331165440	8.01214	9.36757	8.01214	9.36757	8.3702	358	0.850503	2.34531e+08	500067	342	0.857203	9.36757	29	0.991206	2.33117e+09	4.9705e+06	40	0.987751	Both	-0.997372	0.100607	9.93968	Zyg	0.021256	YES	No	Yes	No	Yes
PY17X_1326700	1	PY17X_1326700	OPA3-like protein, putative	N/A	195	8	1	8	450260	13535578	5.65346	7.13148	5.65346	7.13148	6.13688	2277	0.0469012	1.37051e+06	7028.27	2024	0.152848	7.13148	1685	0.471106	1.35356e+07	69413.2	1139	0.642588	Both	-0.994594	0.101253	9.8763	Zyg	0.0216476	YES	No	Yes	No	Yes
PY17X_1221800	1	PY17X_1221800	conserved protein, unknown function	N/A	280	10	2	10	2.85357e+06	77757344	6.45539	7.89074	6.45539	7.89074	6.89619	1759	0.263819	7.87388e+06	28121	1529	0.360134	7.89074	778	0.755967	7.77573e+07	277705	584	0.816897	Both	-0.994552	0.101262	9.87535	Zyg	0.0216535	YES	No	Yes	No	Yes
PY17X_MIT00900	1	PY17X_MIT00900	cytochrome b	cyb	376	6	3	6	2.97921e+06	80592368	6.4741	7.90629	6.4741	7.90629	6.91391	1743	0.270519	8.20175e+06	21813.2	1628	0.318677	7.90629	759	0.761935	8.05924e+07	214341	670	0.789887	Both	-0.992387	0.101768	9.82624	Zyg	0.0219631	YES	No	Yes	No	Yes
PY17X_1248100	1	PY17X_1248100	phosphoenolpyruvate/phosphate translocator, putative	PPT	518	6	1	6	589963	17072594	5.77082	7.2323	5.77082	7.2323	6.24801	2238	0.0632328	1.77014e+06	3417.25	2205	0.0770519	7.2323	1551	0.513191	1.70726e+07	32958.7	1494	0.531093	Both	-0.984293	0.103683	9.64479	Zyg	0.0231548	YES	No	Yes	No	Yes
PY17X_1220900	1	PY17X_1220900	ATP-dependent RNA helicase DDX6, putative	DOZI	433	38	25	37	119064128	2592806140	8.07578	9.41377	8.07578	9.41377	8.43046	306	0.872278	2.6944e+08	622263	290	0.878978	9.41377	23	0.99309	2.59281e+09	5.988e+06	27	0.991834	Both	-0.983308	0.103918	9.62294	Zyg	0.0233036	YES	No	Yes	No	Yes
PY17X_1216500	1	PY17X_1216500	protein KIC8, putative	N/A	2028	52	1	52	2.4289e+06	65042988	6.38541	7.8132	6.38541	7.8132	6.82993	1836	0.231575	6.75973e+06	3333.2	2210	0.0749581	7.8132	852	0.732726	6.5043e+07	32072.5	1511	0.525754	Both	-0.983271	0.103927	9.62213	Zyg	0.0233091	YES	No	Yes	No	Yes
PY17X_1444400	1	PY17X_1444400	DNA helicase 60, putative	DH60	715	22	1	22	2144724	57490128	6.33137	7.75959	6.33137	7.75959	6.77876	1886	0.210637	6.00845e+06	8403.42	1967	0.176717	7.75959	914	0.713254	5.74901e+07	80405.8	1074	0.663003	Both	-0.980831	0.104513	9.56822	Zyg	0.0236814	YES	No	Yes	No	Yes
PY17X_0836500	1	PY17X_0836500	M18 aspartyl aminopeptidase, putative	M18AAP	501	33	13	32	18557268	443406304	7.26851	8.6468	7.26851	8.6468	7.6661	972	0.593384	4.63552e+07	92525.4	1013	0.576214	8.6468	211	0.934045	4.43406e+08	885043	264	0.917399	Both	-0.980703	0.104543	9.5654	Zyg	0.0237011	YES	No	Yes	No	Yes
PY17X_0404400	1	PY17X_0404400	plasmoredoxin	Plrx	175	3	1	3	144101	4432362	5.15867	6.64664	5.15867	6.64664	5.66838	2368	0.00879397	465996	2662.83	2252	0.0573702	6.64664	2326	0.269786	4.43236e+06	25327.8	1641	0.484925	Both	-0.978253	0.105135	9.51159	Zyg	0.0240803	YES	No	Yes	No	Yes
PY17X_1440600	1	PY17X_1440600	nucleus export protein BRR6, putative	N/A	457	7	1	7	417848	12136833	5.62102	7.08411	5.62102	7.08411	6.10616	2287	0.0427136	1.27692e+06	2794.13	2244	0.0607203	7.08411	1743	0.452889	1.21368e+07	26557.6	1613	0.493719	Both	-0.977943	0.10521	9.5048	Zyg	0.0241286	YES	No	Yes	No	Yes
PY17X_0703000	1	PY17X_0703000	rhomboid protease ROM3, putative	N/A	266	2	1	2	167844	5092157	5.22491	6.7069	5.22491	6.7069	5.7311	2359	0.0125628	538396	2024.05	2293	0.040201	6.7069	2241	0.296482	5.09216e+06	19143.4	1798	0.435616	Both	-0.9758	0.105731	9.45801	Zyg	0.0244653	YES	No	Yes	No	Yes
PY17X_1430900	1	PY17X_1430900	succinate dehydrogenase [ubiquinone] iron-sulfur subunit, mitochondrial, putative	SDHB	321	17	3	17	2.47015e+06	64643304	6.39272	7.81052	6.39272	7.81052	6.83685	1832	0.23325	6.86836e+06	21396.8	1635	0.315745	7.81052	854	0.732098	6.46433e+07	201381	686	0.784862	Both	-0.973671	0.10625	9.41176	Zyg	0.0248037	YES	No	Yes	No	Yes
PY17X_0710300	1	PY17X_0710300	2-oxoglutarate dehydrogenase E1 component, putative	N/A	1038	66	25	63	44755140	994179260	7.65084	8.99746	7.65084	8.99746	8.02811	655	0.726131	1.06686e+08	102781	957	0.599665	8.99746	87	0.97299	9.94179e+08	957783	253	0.920854	Both	-0.969357	0.107311	9.31873	Zyg	0.0255018	YES	No	Yes	No	Yes
PY17X_1220200	1	PY17X_1220200	peptidase, putative	N/A	873	31	5	31	4300959	107993800	6.63357	8.0334	6.63357	8.0334	7.0649	1594	0.332915	1.16117e+07	13300.9	1822	0.237437	8.0334	634	0.801193	1.07994e+08	123704	888	0.72142	Both	-0.968503	0.107522	9.30043	Zyg	0.0256419	YES	No	Yes	No	Yes
PY17X_1114500	1	PY17X_1114500	secreted ookinete protein, putative	PSOP12	721	45	19	43	15129254	355221440	7.17982	8.5505	7.17982	8.5505	7.58212	1066	0.55402	3.82047e+07	52988.4	1248	0.477806	8.5505	246	0.923053	3.55221e+08	492679	411	0.871231	Both	-0.968383	0.107552	9.29786	Zyg	0.0256617	YES	No	Yes	No	Yes
PY17X_1024200	1	PY17X_1024200	mannose-1-phosphate guanyltransferase, putative	N/A	427	22	1	22	8.03358e+06	194566256	6.90491	8.28907	6.90491	8.28907	7.32182	1353	0.433836	2.09806e+07	49134.9	1283	0.463149	8.28907	421	0.86809	1.94566e+08	455659	429	0.865578	Both	-0.967249	0.107833	9.27362	Zyg	0.025849	YES	No	Yes	No	Yes
PY17X_0111600	1	PY17X_0111600	60S ribosomal protein L39, putative	N/A	51	2	1	2	849872	23046820	5.92935	7.36261	5.92935	7.36261	6.39811	2168	0.0925461	2.50098e+06	49038.8	1284	0.46273	7.36261	1359	0.573492	2.30468e+07	451898	431	0.86495	Both	-0.964501	0.108517	9.21511	Zyg	0.0263079	YES	No	Yes	No	Yes
PY17X_1349800	1	PY17X_1349800	PITH domain-containing protein, putative	N/A	206	9	1	9	1.12241e+06	29692230	6.05015	7.47264	6.05015	7.47264	6.51249	2093	0.123953	3.25453e+06	15798.7	1757	0.264657	7.47264	1215	0.618719	2.96922e+07	144137	823	0.741834	Both	-0.960155	0.109609	9.12336	Zyg	0.027048	YES	No	Yes	No	Yes
PY17X_0508200	1	PY17X_0508200	cytochrome c oxidase subunit ApiCOX13, putative	N/A	118	6	3	6	3349676	83555448	6.525	7.92197	6.525	7.92197	6.9621	1692	0.291876	9.16437e+06	77664.2	1085	0.546064	7.92197	734	0.769786	8.35554e+07	708097	314	0.901696	Both	-0.959872	0.10968	9.11742	Zyg	0.0270967	YES	No	Yes	No	Yes
PY17X_0902800	1	PY17X_0902800	ATP synthase subunit delta, mitochondrial, putative	N/A	154	11	5	11	3.99467e+06	97152040	6.60148	7.98745	6.60148	7.98745	7.03452	1626	0.319514	1.08272e+07	70306.6	1123	0.530151	7.98745	680	0.786746	9.7152e+07	630857	340	0.89353	Both	-0.952935	0.111446	8.97295	Zyg	0.0283171	YES	No	Yes	No	Yes
PY17X_1420800	1	PY17X_1420800	dihydrolipoyllysine-residue succinyltransferase component of 2-oxoglutarate dehydrogenase complex, putative	N/A	423	18	12	16	17341658	387755136	7.23909	8.58856	7.23909	8.58856	7.63824	1004	0.579983	4.3475e+07	102778	958	0.599246	8.58856	233	0.927136	3.87755e+08	916679	260	0.918656	Both	-0.950318	0.11212	8.91905	Zyg	0.0287896	YES	No	Yes	No	Yes
PY17X_1354100	1	PY17X_1354100	MSP7-like protein	MSP7	323	8	2	8	782988	20184046	5.89375	7.30501	5.89375	7.30501	6.3644	2190	0.0833333	2.31421e+06	7164.75	2017	0.155779	7.30501	1444	0.546796	2.0184e+07	62489.3	1202	0.622802	Both	-0.940605	0.114656	8.72177	Zyg	0.0306034	YES	No	Yes	No	Yes
PY17X_1145800	1	PY17X_1145800	mitochondrial import inner membrane translocase subunit TIM9, putative	TIM9	92	6	1	6	801132	20544284	5.9037	7.31269	5.9037	7.31269	6.37382	2183	0.0862647	2.36496e+06	25706.1	1567	0.344221	7.31269	1426	0.55245	2.05443e+07	223307	654	0.794912	Both	-0.938867	0.115115	8.68694	Zyg	0.030938	YES	No	Yes	No	Yes
PY17X_0507800	1	PY17X_0507800	citrate synthase, mitochondrial, putative	CS	566	33	20	30	128213448	2505029890	8.10793	9.39881	8.10793	9.39881	8.46091	279	0.883585	2.89005e+08	510610	336	0.859715	9.39881	26	0.992148	2.50503e+09	4.42585e+06	45	0.986181	Both	-0.937907	0.11537	8.66776	Zyg	0.0311242	YES	No	Yes	No	Yes
PY17X_0502400	1	PY17X_0502400	rhoptry neck protein 12	RON12	255	12	1	12	966889	24448650	5.98538	7.38825	5.98538	7.38825	6.45116	2131	0.10804	2.8259e+06	11081.9	1896	0.206449	7.38825	1328	0.583229	2.44487e+07	95877.1	985	0.690955	Both	-0.937099	0.115585	8.65165	Zyg	0.0312817	YES	No	Yes	No	Yes
PY17X_0921600	1	PY17X_0921600	GPI-anchor transamidase, putative	GPI8	466	14	1	14	1.62876e+06	39065932	6.21186	7.5918	6.21186	7.5918	6.6656	1976	0.172948	4.6302e+06	9936.06	1931	0.191792	7.5918	1088	0.658606	3.90659e+07	83832.5	1056	0.668656	Both	-0.926198	0.118523	8.43719	Zyg	0.0334737	YES	No	Yes	No	Yes
PY17X_1107600	1	PY17X_1107600	rhomboid protease ROM4, putative	ROM4	659	13	3	13	2635711	61200504	6.4209	7.78675	6.4209	7.78675	6.86353	1791	0.250419	7.30349e+06	11082.7	1895	0.206868	7.78675	884	0.722676	6.12005e+07	92868.7	1000	0.686244	Both	-0.923224	0.119337	8.37962	Zyg	0.0340941	YES	No	Yes	No	Yes
PY17X_1042200	1	PY17X_1042200	cytochrome c oxidase subunit ApiCOX19, putative	N/A	187	10	2	10	5.90735e+06	130234080	6.77139	8.11472	6.77139	8.11472	7.1954	1479	0.381072	1.56819e+07	83860.2	1054	0.559045	8.11472	557	0.825377	1.30234e+08	696439	319	0.900126	Both	-0.919327	0.120413	8.30476	Zyg	0.0349219	YES	No	Yes	No	Yes
PY17X_1328100	1	PY17X_1328100	inner membrane complex sub-compartment protein 3	ISP3	150	3	1	3	337630	8646003	5.52844	6.93682	5.52844	6.93682	6.01851	2313	0.0318258	1.04353e+06	6956.88	2028	0.151173	6.93682	1936	0.392274	8.646e+06	57640	1239	0.611181	Both	-0.91831	0.120695	8.28533	Zyg	0.0351408	YES	No	Yes	No	Yes
PY17X_0715600	1	PY17X_0715600	ATP synthase-associated protein, putative	N/A	161	6	2	6	4563879	101542032	6.65933	8.00665	6.65933	8.00665	7.08929	1563	0.345896	1.22827e+07	76290.2	1092	0.543132	8.00665	663	0.792085	1.01542e+08	630696	342	0.892902	Both	-0.917351	0.120962	8.26706	Zyg	0.0353482	YES	No	Yes	No	Yes
PY17X_0524400	1	PY17X_0524400	conserved Plasmodium protein, unknown function	N/A	139	8	1	7	1.17323e+06	27571198	6.06938	7.44046	6.06938	7.44046	6.5307	2078	0.130235	3.39389e+06	24416.4	1586	0.336265	7.44046	1256	0.605842	2.75712e+07	198354	695	0.782035	Both	-0.909758	0.123095	8.12378	Zyg	0.0370276	YES	No	Yes	No	Yes
PY17X_0703100	1	PY17X_0703100	protein disulfide-isomerase, putative	N/A	482	41	33	39	664597760	11131822100	8.82256	10.0466	8.82256	10.0466	9.13755	48	0.980318	1.37262e+09	2.84777e+06	47	0.980737	10.0466	1	1	1.11318e+10	2.30951e+07	1	1	Both	-0.909015	0.123306	8.10989	Zyg	0.0371956	YES	No	Yes	No	Yes
PY17X_1208400	1	PY17X_1208400	transmembrane protein 147, putative	TMEM147	271	7	2	7	631780	15245696	5.80057	7.18315	5.80057	7.18315	6.27617	2232	0.0657454	1.88872e+06	6969.44	2027	0.151591	7.18315	1617	0.492462	1.52457e+07	56257.2	1254	0.60647	Both	-0.90698	0.123885	8.07197	Zyg	0.0376589	YES	No	Yes	No	Yes
PY17X_0925200	1	PY17X_0925200	ATP synthase F0 subunit b-like protein, putative	ICAP2	493	36	14	35	25669936	503590720	7.40942	8.70208	7.40942	8.70208	7.79952	862	0.639447	6.30261e+07	127842	872	0.63526	8.70208	185	0.942211	5.03591e+08	1.02148e+06	241	0.924623	Both	-0.902557	0.125153	7.99019	Zyg	0.0386827	YES	No	Yes	No	Yes
PY17X_1104200	1	PY17X_1104200	actin-depolymerizing factor 1, putative	ADF1	122	9	5	9	10111064	206710000	7.0048	8.31536	7.0048	8.31536	7.4164	1245	0.479062	2.60854e+07	213815	646	0.729899	8.31536	398	0.875314	2.0671e+08	1.69434e+06	140	0.956344	Both	-0.898964	0.126193	7.92436	Zyg	0.0395318	YES	No	Yes	No	Yes
PY17X_0521100	1	PY17X_0521100	pyruvate kinase 2, putative	N/A	734	26	1	26	3752292	80728960	6.5743	7.90703	6.5743	7.90703	7.00878	1648	0.310302	1.02042e+07	13902.1	1807	0.243719	7.90703	757	0.762563	8.0729e+07	109985	926	0.709485	Both	-0.898253	0.1264	7.91138	Zyg	0.0397018	YES	No	Yes	No	Yes
PY17X_1351100	1	PY17X_1351100	signal peptidase complex catalytic subunit SEC11, putative	SEC11	184	7	5	7	2079567	45999168	6.31797	7.66275	6.31797	7.66275	6.76608	1892	0.208124	5.83547e+06	31714.5	1475	0.382747	7.66275	1013	0.682161	4.59992e+07	249995	615	0.807161	Both	-0.896674	0.12686	7.88268	Zyg	0.0400812	YES	No	Yes	No	Yes
PY17X_1204600	1	PY17X_1204600	respiratory chain complex 4 associated protein 3, putative	N/A	94	1	1	1	1021056	23436102	6.00905	7.36989	6.00905	7.36989	6.47357	2122	0.111809	2.97557e+06	31655	1477	0.38191	7.36989	1348	0.576947	2.34361e+07	249320	617	0.806533	Both	-0.896315	0.126965	7.87616	Zyg	0.040168	YES	No	Yes	No	Yes
PY17X_1232100	1	PY17X_1232100	conserved protein, unknown function	N/A	124	4	2	4	3323949	71568312	6.52165	7.85472	6.52165	7.85472	6.95893	1698	0.289363	9.09772e+06	73368.7	1103	0.538526	7.85472	809	0.746231	7.15683e+07	577164	375	0.882538	Both	-0.895788	0.127119	7.86662	Zyg	0.0402954	YES	No	Yes	No	Yes
PY17X_0934400	1	PY17X_0934400	yoelipain-2	YP2	472	18	11	17	41011972	770311870	7.61291	8.88667	7.61291	8.88667	7.99219	692	0.710637	9.82182e+07	208089	660	0.724037	8.88667	109	0.96608	7.70312e+08	1.63202e+06	149	0.953518	Both	-0.894475	0.127504	7.84286	Zyg	0.0406149	YES	No	Yes	No	Yes
PY17X_0412300	1	PY17X_0412300	ATP synthase F0 subunit d-like protein, putative	N/A	572	40	13	38	17438106	339954528	7.2415	8.53142	7.2415	8.53142	7.64052	1000	0.581658	4.37039e+07	76405.4	1090	0.54397	8.53142	261	0.918342	3.39955e+08	594326	358	0.887877	Both	-0.890901	0.128558	7.77859	Zyg	0.0414949	YES	No	Yes	No	Yes
PY17X_1324800	1	PY17X_1324800	MA3 domain-containing protein, putative	N/A	591	38	19	38	32439772	605779840	7.51108	8.78231	7.51108	8.78231	7.89577	779	0.674204	7.86631e+07	133102	854	0.642797	8.78231	145	0.954774	6.0578e+08	1.02501e+06	240	0.924937	Both	-0.886544	0.129854	7.70094	Zyg	0.0425897	YES	No	Yes	No	Yes
PY17X_0707100	1	PY17X_0707100	DnaJ protein, putative	N/A	648	40	19	38	35449116	656816060	7.54961	8.81744	7.54961	8.81744	7.93225	745	0.688442	8.55561e+07	132031	858	0.641122	8.81744	134	0.958229	656816060	1.01361e+06	243	0.923995	Both	-0.885193	0.130259	7.67702	Zyg	0.0429341	YES	No	Yes	No	Yes
PY17X_1307300	1	PY17X_1307300	cytochrome c oxidase subunit NDUFA4, putative	NDUFA4	180	12	6	12	10277443	203084704	7.01189	8.30768	7.01189	8.30768	7.42311	1241	0.480737	2.64916e+07	147176	809	0.661642	8.30768	403	0.873744	2.03085e+08	1.12825e+06	211	0.934045	Both	-0.884568	0.130446	7.66599	Zyg	0.043094	YES	No	Yes	No	Yes
PY17X_1364700	1	PY17X_1364700	protein transport protein SEC61 subunit alpha, putative	SEC61A	472	12	11	7	29705000	554700800	7.47283	8.74406	7.47283	8.74406	7.85956	808	0.66206	7.23695e+07	153325	795	0.667504	8.74406	158	0.950691	5.54701e+08	1.17521e+06	204	0.936244	Both	-0.884503	0.130466	7.66484	Zyg	0.0431108	YES	No	Yes	No	Yes
PY17X_0519300	1	PY17X_0519300	flavoprotein subunit of succinate dehydrogenase, putative	SDHA	631	32	12	30	9749318	192512816	6.98897	8.28446	6.98897	8.28446	7.40142	1266	0.470268	2.52009e+07	39938	1392	0.417504	8.28446	423	0.867462	1.92513e+08	305092	553	0.826633	Both	-0.883044	0.130905	7.63913	Zyg	0.0434866	YES	No	Yes	No	Yes
PY17X_1446500	1	PY17X_1446500	macrophage migration inhibitory factor	MIF	116	7	6	7	25109312	471359552	7.39983	8.67335	7.39983	8.67335	7.79044	871	0.635678	6.17221e+07	532087	321	0.865997	8.67335	195	0.93907	4.7136e+08	4.06344e+06	54	0.983354	Both	-0.882912	0.130945	7.63681	Zyg	0.0435208	YES	No	Yes	No	Yes
PY17X_0942000	1	PY17X_0942000	DNA repair protein RAD51, putative	RAD51	349	11	1	11	1.33655e+06	29110560	6.12598	7.46405	6.12598	7.46405	6.58429	2040	0.146147	3.83964e+06	11001.8	1900	0.204774	7.46405	1228	0.614636	2.91106e+07	83411.3	1059	0.667714	Both	-0.87976	0.131899	7.58158	Zyg	0.0443428	YES	No	Yes	No	Yes
PY17X_1333100	1	PY17X_1333100	cytochrome c oxidase subunit 6A, putative	COX6A	276	13	6	12	13668671	262297008	7.13573	8.41879	7.13573	8.41879	7.54037	1113	0.534338	3.47031e+07	125736	879	0.632328	8.41879	315	0.901382	2.62297e+08	950351	255	0.920226	Both	-0.878425	0.132305	7.55832	Zyg	0.0446948	YES	No	Yes	No	Yes
PY17X_1128500	1	PY17X_1128500	choline/ethanolaminephosphotransferase, putative	CEPT	390	7	6	3	5014597	100867104	6.70024	8.00375	6.70024	8.00375	7.12802	1531	0.359296	1.34284e+07	34431.7	1443	0.396147	8.00375	667	0.790829	1.00867e+08	258634	606	0.809987	Both	-0.875727	0.133129	7.5115	Zyg	0.0454136	YES	No	Yes	No	Yes
PY17X_0831900	1	PY17X_0831900	cytochrome c oxidase subunit 5B, putative	COX5B	271	15	9	13	26621228	487406848	7.42523	8.68789	7.42523	8.68789	7.81448	846	0.646147	6.52355e+07	240721	594	0.751675	8.68789	190	0.940641	4.87407e+08	1.79855e+06	132	0.958857	Both	-0.873408	0.133842	7.4715	Zyg	0.0460392	YES	No	Yes	No	Yes
PY17X_0603700	1	PY17X_0603700	mitochondrial phosphate carrier protein, putative	PIC	323	21	13	21	42308304	755697860	7.62643	8.87835	7.62643	8.87835	8.00499	680	0.715662	1.01155e+08	313174	493	0.79397	8.87835	114	0.96451	7.55698e+08	2.33962e+06	109	0.96608	Both	-0.87336	0.133857	7.47067	Zyg	0.0460522	YES	No	Yes	No	Yes
PY17X_1025900	1	PY17X_1025900	thioredoxin-like protein, putative	ATrx1	612	14	2	13	814474	17835848	5.91088	7.25129	5.91088	7.25129	6.38062	2181	0.0871022	2.40224e+06	3925.23	2169	0.0921273	7.25129	1529	0.520101	1.78358e+07	29143.5	1564	0.509108	Both	-0.870678	0.134686	7.42468	Zyg	0.0467848	YES	No	Yes	No	Yes
PY17X_0412200	1	PY17X_0412200	plasmepsin VI, putative	PM6	441	15	1	15	8.02426e+06	154308848	6.90441	8.18839	6.90441	8.18839	7.32134	1354	0.433417	2.09576e+07	47522.9	1299	0.456449	8.18839	502	0.842651	1.54309e+08	349907	506	0.841394	Both	-0.86705	0.135816	7.36291	Zyg	0.0477914	YES	No	Yes	No	Yes
PY17X_1350400	1	PY17X_1350400	elongation factor Tu, putative	N/A	477	33	15	31	30759330	546481090	7.48798	8.73758	7.48798	8.73758	7.8739	799	0.665829	7.47994e+07	156812	777	0.675042	8.73758	161	0.949749	5.46481e+08	1.14566e+06	208	0.934987	Both	-0.863677	0.136875	7.30596	Zyg	0.0487434	YES	No	Yes	No	Yes
PY17X_1211700	1	PY17X_1211700	PI31 domain-containing protein, putative	N/A	287	11	1	11	882610	18899388	5.94577	7.27645	5.94577	7.27645	6.41365	2162	0.0950586	2.59211e+06	9031.73	1947	0.185092	7.27645	1491	0.532035	1.88994e+07	65851.5	1175	0.631281	Both	-0.862795	0.137153	7.29113	Zyg	0.0489952	YES	No	Yes	No	Yes
PY17X_0407000	1	PY17X_0407000	FAD-dependent glycerol-3-phosphate dehydrogenase, putative	N/A	625	42	26	42	93262896	1549143940	7.96971	9.19009	7.96971	9.19009	8.33003	380	0.84129	2.1381e+08	342096	472	0.802764	9.19009	48	0.985239	1.54914e+09	2.47863e+06	101	0.968593	Both	-0.860064	0.138018	7.24543	Zyg	0.0497809	YES	No	Yes	No	Yes
PY17X_1137700	1	PY17X_1137700	ATP synthase-associated protein, putative	N/A	177	12	4	12	8399158	158548800	6.92424	8.20016	6.92424	8.20016	7.34012	1340	0.43928	2.18836e+07	123636	884	0.630235	8.20016	495	0.844849	1.58549e+08	895756	262	0.918028	Both	-0.860045	0.138024	7.24511	Zyg	0.0497865	YES	No	Yes	No	Yes
PY17X_0719500	1	PY17X_0719500	conserved Plasmodium protein, unknown function	N/A	4823	1	0	1	1.43445e+06	4553235		6.65832						0	0			6.65832	2314	0.273555	4.55324e+06	944.067	3043	0.044598	Zyg				Zyg		NO	No	Yes	No	Yes
PY17X_0414200	1	PY17X_0414200	conserved Plasmodium protein, unknown function	N/A	518	1	0	1	265932	4814251		6.68253						0	0			6.68253	2278	0.284862	4.81425e+06	9293.92	2264	0.289259	Zyg				Zyg		NO	No	Yes	No	Yes
PY17X_1018100	1	PY17X_1018100	conserved Plasmodium protein, unknown function	N/A	412	1	0	1	204434	4891251		6.68942						0	0			6.68942	2270	0.287374	4.89125e+06	11872	2111	0.337312	Zyg				Zyg		NO	No	Yes	No	Yes
PY17X_0612800	1	PY17X_0612800	polyubiquitin, putative	N/A	221	4	0	1	507892	8467606		6.92776						0	0			6.92776	1951	0.387563	8.46761e+06	38315	1426	0.55245	Zyg				Zyg		NO	No	Yes	No	Yes
PY17X_0620700	1	PY17X_0620700	conserved Plasmodium protein, unknown function	N/A	135	2	0	2	1849584	5788427		6.76256						0	0			6.76256	2170	0.318781	5.78843e+06	42877.2	1379	0.567211	Zyg				Zyg		NO	No	Yes	No	Yes
PY17X_1115300	1	PY17X_1115300	conserved Plasmodium protein, unknown function	N/A	215	2	0	2	534768	5708673		6.75654						0	0			6.75654	2178	0.316269	5.70867e+06	26552	1614	0.493405	Zyg				Zyg		NO	No	Yes	No	Yes
PY17X_1247900	1	PY17X_1247900	conserved Plasmodium protein, unknown function	N/A	86	2	0	2	364361	23031694		7.36233						0	0			7.36233	1360	0.573178	2.30317e+07	267810	599	0.812186	Zyg				Zyg		NO	No	Yes	No	Yes
PY17X_1459200	1	PY17X_1459200	conserved Plasmodium protein, unknown function	N/A	77	2	0	2	69119.4	8491207		6.92897						0	0			6.92897	1948	0.388505	8.49121e+06	110275	925	0.709799	Zyg				Zyg		NO	No	Yes	No	Yes
PY17X_0615600	1	PY17X_0615600	conserved Plasmodium protein, unknown function	N/A	179	2	0	2	58523.7	4.86266e+06		6.68687						0	0			6.68687	2272	0.286746	4.86266e+06	27165.7	1601	0.497487	Zyg				Zyg		NO	No	Yes	No	Yes
PY17X_1434100	1	PY17X_1434100	conserved protein, unknown function	N/A	287	2	0	2	276481	12703592		7.10393						0	0			7.10393	1715	0.461683	1.27036e+07	44263.4	1366	0.571294	Zyg				Zyg		NO	No	Yes	No	Yes
PY17X_1224900	1	PY17X_1224900	conserved protein, unknown function	N/A	173	2	0	2	117335	4724524		6.67436						0	0			6.67436	2289	0.281407	4.72452e+06	27309.4	1599	0.498116	Zyg				Zyg		NO	No	Yes	No	Yes
PY17X_0305900	1	PY17X_0305900	KRR1 small subunit processome component, putative	KRR1	301	2	0	2	228179	4210755		6.62436						0	0			6.62436	2357	0.26005	4.21076e+06	13989.2	2018	0.36652	Zyg				Zyg		NO	No	Yes	No	Yes
PY17X_0839200	1	PY17X_0839200	U2 small nuclear ribonucleoprotein B'', putative	SNRPB2	192	2	0	2	422152	7611914		6.88149						0	0			6.88149	2010	0.369033	7.61191e+06	39645.4	1413	0.556533	Zyg				Zyg		NO	No	Yes	No	Yes
PY17X_1434600	1	PY17X_1434600	cell traversal protein for ookinetes and sporozoites	CelTOS	185	3	0	3	30498950	37045480		7.56874						0	0			7.56874	1117	0.649497	3.70455e+07	200246	688	0.784234	Zyg				Zyg		NO	No	Yes	No	Yes
PY17X_1242200	1	PY17X_1242200	conserved Plasmodium membrane protein, unknown function	N/A	153	3	0	3	1.24027e+06	22517086		7.35251						0	0			7.35251	1369	0.570352	2.25171e+07	147170	818	0.743405	Zyg				Zyg		NO	No	Yes	No	Yes
PY17X_1358400	1	PY17X_1358400	conserved Plasmodium protein, unknown function	N/A	474	3	0	3	901890	4418736		6.6453						0	0			6.6453	2328	0.269158	4.41874e+06	9322.23	2260	0.290515	Zyg				Zyg		NO	No	Yes	No	Yes
PY17X_0816200	1	PY17X_0816200	conserved Plasmodium protein, unknown function	N/A	266	3	0	3	396668	4774572		6.67893						0	0			6.67893	2283	0.283291	4.77457e+06	17949.5	1850	0.419284	Zyg				Zyg		NO	No	Yes	No	Yes
PY17X_0810400	1	PY17X_0810400	conserved Plasmodium protein, unknown function	N/A	215	3	0	3	11915.5	4292726		6.63273						0	0			6.63273	2342	0.264761	4.29273e+06	19966.2	1776	0.442525	Zyg				Zyg		NO	No	Yes	No	Yes
PY17X_1456400	1	PY17X_1456400	conserved protein, unknown function	N/A	185	3	0	3	270862	4460329		6.64937						0	0			6.64937	2322	0.271043	4.46033e+06	24109.9	1662	0.478329	Zyg				Zyg		NO	No	Yes	No	Yes
PY17X_1239200	1	PY17X_1239200	conserved protein, unknown function	N/A	309	3	0	3	250907	4804719		6.68167						0	0			6.68167	2279	0.284548	4.80472e+06	15549.3	1944	0.389761	Zyg				Zyg		NO	No	Yes	No	Yes
PY17X_0504100	1	PY17X_0504100	conserved protein, unknown function	N/A	458	3	0	3	197390	4568445		6.65977						0	0			6.65977	2310	0.274812	4.56845e+06	9974.77	2222	0.30245	Zyg				Zyg		NO	No	Yes	No	Yes
PY17X_1112400	1	PY17X_1112400	EKC/KEOPS complex subunit CGI121, putative	CGI121	180	3	0	3	283889	4.79963e+06		6.68121						0	0			6.68121	2280	0.284234	4.79963e+06	26664.6	1611	0.494347	Zyg				Zyg		NO	No	Yes	No	Yes
PY17X_0939900	1	PY17X_0939900	essential nuclear protein 1, putative	ENP1	426	3	0	3	388660	5376550		6.7305						0	0			6.7305	2210	0.306219	5.37655e+06	12621	2071	0.349874	Zyg				Zyg		NO	No	Yes	No	Yes
PY17X_0306900	1	PY17X_0306900	exosome complex component MTR3, putative	MTR3	271	3	0	3	303030	4447804		6.64815						0	0			6.64815	2325	0.270101	4.4478e+06	16412.6	1911	0.400126	Zyg				Zyg		NO	No	Yes	No	Yes
PY17X_1332000	1	PY17X_1332000	fam-a protein	N/A	276	6	0	3	2.14964e+06	6324755		6.80104						0	0			6.80104	2115	0.336055	6.32476e+06	22915.8	1693	0.468593	Zyg				Zyg		NO	No	Yes	No	Yes
PY17X_0309400	1	PY17X_0309400	GDP-fructose:GMP antiporter, putative	N/A	307	3	0	3	1.38632e+06	28592138		7.45625						0	0			7.45625	1237	0.611809	2.85921e+07	93134	997	0.687186	Zyg				Zyg		NO	No	Yes	No	Yes
PY17X_1315100	1	PY17X_1315100	inner membrane complex protein, putative	N/A	144	3	0	3	886.29	5893421		6.77037						0	0			6.77037	2160	0.321922	5.89342e+06	40926.5	1401	0.560302	Zyg				Zyg		NO	No	Yes	No	Yes
PY17X_1145900	1	PY17X_1145900	mitochondrial carrier protein, putative	N/A	497	3	0	3	79088.2	10740490		7.03102						0	0			7.03102	1801	0.434673	1.07405e+07	21610.6	1731	0.456658	Zyg				Zyg		NO	No	Yes	No	Yes
PY17X_0835100	1	PY17X_0835100	NifU-like protein, putative	NFU1	191	3	0	3	65875.8	4278609		6.6313						0	0			6.6313	2345	0.263819	4.27861e+06	22401.1	1707	0.464196	Zyg				Zyg		NO	No	Yes	No	Yes
PY17X_0929300	1	PY17X_0929300	palmitoyltransferase DHHC3, putative	DHHC3	290	3	0	3	12799.9	6687713		6.82528						0	0			6.82528	2086	0.345163	6.68771e+06	23061.1	1688	0.470163	Zyg				Zyg		NO	No	Yes	No	Yes
PY17X_1365200	1	PY17X_1365200	respiratory chain complex 2 associated protein 4, putative	N/A	229	3	0	3	116002	5179683		6.7143						0	0			6.7143	2232	0.299309	5.17968e+06	22618.7	1702	0.465766	Zyg				Zyg		NO	No	Yes	No	Yes
PY17X_1130500	1	PY17X_1130500	secreted ookinete protein, putative	PSOP6	134	3	0	3	24970.2	4.27371e+06		6.6308						0	0			6.6308	2346	0.263505	4.27371e+06	31893.3	1514	0.524812	Zyg				Zyg		NO	No	Yes	No	Yes
PY17X_1313000	1	PY17X_1313000	serine/threonine kinase-1, putative	CLK1	811	3	0	3	79792.1	4.06139e+06		6.60867						0	0			6.60867	2377	0.253769	4.06139e+06	5007.88	2582	0.189384	Zyg				Zyg		NO	No	Yes	No	Yes
PY17X_0714500	1	PY17X_0714500	small heat shock protein HSP20, putative	HSP20	171	3	0	3	3796.72	8855844		6.94723						0	0			6.94723	1917	0.398241	8.85584e+06	51788.6	1290	0.595163	Zyg				Zyg		NO	No	Yes	No	Yes
PY17X_0938400	1	PY17X_0938400	transcription elongation regulator 1-like protein, putative	N/A	600	3	0	3	1.95211e+06	8.2534e+06		6.91663						0	0			6.91663	1963	0.383794	8.2534e+06	13755.7	2022	0.365264	Zyg				Zyg		NO	No	Yes	No	Yes
PY17X_1102900	1	PY17X_1102900	vacuolar protein sorting-associated protein 11, putative	VPS11	1097	3	0	3	961509	20675830		7.31546						0	0			7.31546	1422	0.553706	2.06758e+07	18847.6	1809	0.432161	Zyg				Zyg		NO	No	Yes	No	Yes
PY17X_1012200	1	PY17X_1012200	calmodulin, putative	CAM	149	5	0	4	150998	6.72685e+06		6.82781						0	0			6.82781	2083	0.346106	6.72685e+06	45146.6	1362	0.57255	Zyg				Zyg		NO	No	Yes	No	Yes
PY17X_1026800	1	PY17X_1026800	calmodulin, putative	N/A	136	4	0	4	280776	9683496		6.98603						0	0			6.98603	1863	0.415201	9683496	71202.2	1125	0.646985	Zyg				Zyg		NO	No	Yes	No	Yes
PY17X_1318700	1	PY17X_1318700	conserved Plasmodium protein, unknown function	N/A	1344	4	0	4	915097	5.3243e+06		6.72626						0	0			6.72626	2220	0.303078	5.3243e+06	3961.53	2688	0.156093	Zyg				Zyg		NO	No	Yes	No	Yes
PY17X_1210600	1	PY17X_1210600	conserved Plasmodium protein, unknown function	N/A	396	4	0	4	131903	4947209		6.69436						0	0			6.69436	2260	0.290515	4.94721e+06	12493	2082	0.34642	Zyg				Zyg		NO	No	Yes	No	Yes
PY17X_1334600	1	PY17X_1334600	conserved Plasmodium protein, unknown function	N/A	127	4	0	4	87534.8	6.58174e+06		6.81834						0	0			6.81834	2093	0.342965	6.58174e+06	51824.7	1289	0.595477	Zyg				Zyg		NO	No	Yes	No	Yes
PY17X_1111400	1	PY17X_1111400	conserved Plasmodium protein, unknown function	N/A	342	4	0	4	45925.6	4.0921e+06		6.61195						0	0			6.61195	2374	0.254711	4.0921e+06	11965.2	2105	0.339196	Zyg				Zyg		NO	No	Yes	No	Yes
PY17X_0205000	1	PY17X_0205000	conserved Plasmodium protein, unknown function	N/A	229	4	0	4	38363.1	5805692		6.76385						0	0			6.76385	2168	0.31941	5.80569e+06	25352.4	1638	0.485867	Zyg				Zyg		NO	No	Yes	No	Yes
PY17X_1207700	1	PY17X_1207700	conserved Plasmodium protein, unknown function	N/A	116	4	0	4	11339	16089722		7.20655						0	0			7.20655	1589	0.501256	1.60897e+07	138705	837	0.737437	Zyg				Zyg		NO	No	Yes	No	Yes
PY17X_0623100	1	PY17X_0623100	conserved protein, unknown function	N/A	310	4	0	4	1.35525e+06	4100665		6.61285						0	0			6.61285	2369	0.256281	4.10067e+06	13228	2053	0.355528	Zyg				Zyg		NO	No	Yes	No	Yes
PY17X_1415200	1	PY17X_1415200	conserved protein, unknown function	N/A	214	4	0	4	887649	6226344		6.79423						0	0			6.79423	2120	0.334485	6.22634e+06	29095.1	1565	0.508794	Zyg				Zyg		NO	No	Yes	No	Yes
PY17X_1206100	1	PY17X_1206100	conserved protein, unknown function	N/A	326	4	0	4	344244	4100529		6.61284						0	0			6.61284	2370	0.255967	4.10053e+06	12578.3	2074	0.348932	Zyg				Zyg		NO	No	Yes	No	Yes
PY17X_1322400	1	PY17X_1322400	conserved protein, unknown function	N/A	152	4	0	4	75538.1	108968544		8.0373						0	0			8.0373	628	0.803078	1.08969e+08	716898	311	0.902638	Zyg				Zyg		NO	No	Yes	No	Yes
PY17X_1451300	1	PY17X_1451300	helicase, putative	N/A	1795	5	0	4	316753	7.02169e+06		6.84644						0	0			6.84644	2059	0.353643	7.02169e+06	3911.8	2691	0.155151	Zyg				Zyg		NO	No	Yes	No	Yes
PY17X_1211500	1	PY17X_1211500	heptatricopeptide repeat-containing protein, putative	N/A	747	4	0	4	260742	4.00945e+06		6.60309						0	0			6.60309	2388	0.250314	4.00945e+06	5367.41	2544	0.201319	Zyg				Zyg		NO	No	Yes	No	Yes
PY17X_1245300	1	PY17X_1245300	methionine aminopeptidase 1a, putative	METAP1a	330	4	0	4	342447	4586476		6.66148						0	0			6.66148	2309	0.275126	4.58648e+06	13898.4	2019	0.366206	Zyg				Zyg		NO	No	Yes	No	Yes
PY17X_1120300	1	PY17X_1120300	PIMMS43 protein, putative	PSOP25	348	4	0	4	17140.9	6.02711e+06		6.78011						0	0			6.78011	2148	0.325691	6.02711e+06	17319.3	1876	0.411118	Zyg				Zyg		NO	No	Yes	No	Yes
PY17X_0205050	1	PY17X_0205050	respiratory chain complex 2 associated protein 3, putative	N/A	166	4	0	4	578566	14640134		7.16555						0	0			7.16555	1640	0.485239	1.46401e+07	88193.6	1023	0.67902	Zyg				Zyg		NO	No	Yes	No	Yes
PY17X_0511100	1	PY17X_0511100	respiratory chain complex 4 associated protein 2, putative	N/A	75	4	0	4	1.34224e+06	20530036		7.31239						0	0			7.31239	1428	0.551822	2.053e+07	273734	592	0.814384	Zyg				Zyg		NO	No	Yes	No	Yes
PY17X_1437500	1	PY17X_1437500	ribulose-phosphate 3-epimerase, putative	N/A	227	4	0	4	1.33991e+06	17774018		7.24979						0	0			7.24979	1532	0.519158	1.7774e+07	78299.6	1086	0.659234	Zyg				Zyg		NO	No	Yes	No	Yes
PY17X_0831800	1	PY17X_0831800	serine/threonine protein phosphatase 4, putative	PPP4	308	4	0	4	88355.9	5.93163e+06		6.77317						0	0			6.77317	2157	0.322864	5.93163e+06	19258.5	1792	0.4375	Zyg				Zyg		NO	No	Yes	No	Yes
PY17X_0904800	1	PY17X_0904800	TMEM65 domain-containing protein, putative	N/A	703	4	0	4	407580	6782938		6.83142						0	0			6.83142	2077	0.34799	6.78294e+06	9648.56	2241	0.296482	Zyg				Zyg		NO	No	Yes	No	Yes
PY17X_1040700	1	PY17X_1040700	translocation associated membrane protein, putative	TRAM	360	4	0	4	55836.6	8477817		6.92828						0	0			6.92828	1949	0.388191	8.47782e+06	23549.5	1677	0.473618	Zyg				Zyg		NO	No	Yes	No	Yes
PY17X_0308700	1	PY17X_0308700	ubiquinol-cytochrome-c reductase complex assembly factor 1, putative	N/A	293	4	0	4	43163.9	4773225		6.67881						0	0			6.67881	2284	0.282977	4.77323e+06	16290.9	1913	0.399497	Zyg				Zyg		NO	No	Yes	No	Yes
PY17X_1226800	1	PY17X_1226800	YEATS domain-containing protein, putative	N/A	221	4	0	4	814621	5.09992e+06		6.70756						0	0			6.70756	2238	0.297425	5.09992e+06	23076.5	1687	0.470477	Zyg				Zyg		NO	No	Yes	No	Yes
PY17X_1352500	1	PY17X_1352500	ATP-dependent RNA helicase DBP8, putative	DBP8	492	5	0	5	63205	4917130		6.69171						0	0			6.69171	2264	0.289259	4.91713e+06	9994.17	2220	0.303078	Zyg				Zyg		NO	No	Yes	No	Yes
PY17X_0927500	1	PY17X_0927500	calcium-dependent protein kinase 6	CDPK6	1480	5	0	5	795305	5328491		6.7266						0	0			6.7266	2219	0.303392	5.32849e+06	3600.33	2722	0.145415	Zyg				Zyg		NO	No	Yes	No	Yes
PY17X_0824300	1	PY17X_0824300	chaperone, putative	N/A	245	5	0	5	386682	5769492		6.76114						0	0			6.76114	2171	0.318467	5.76949e+06	23548.9	1678	0.473304	Zyg				Zyg		NO	No	Yes	No	Yes
PY17X_1106700	1	PY17X_1106700	conserved Plasmodium protein, unknown function	N/A	247	5	0	5	742538	12764895		7.10602						0	0			7.10602	1712	0.462626	1.27649e+07	51679.7	1292	0.594535	Zyg				Zyg		NO	No	Yes	No	Yes
PY17X_0705900	1	PY17X_0705900	conserved Plasmodium protein, unknown function	N/A	1582	5	0	5	254856	4.18618e+06		6.62182						0	0			6.62182	2360	0.259108	4.18618e+06	2646.13	2825	0.113065	Zyg				Zyg		NO	No	Yes	No	Yes
PY17X_1438700	1	PY17X_1438700	conserved Plasmodium protein, unknown function	N/A	260	5	0	5	127702	4.68726e+06		6.67092						0	0			6.67092	2292	0.280465	4.68726e+06	18027.9	1846	0.42054	Zyg				Zyg		NO	No	Yes	No	Yes
PY17X_0918300	1	PY17X_0918300	conserved Plasmodium protein, unknown function	N/A	264	5	0	5	92031.1	56983056		7.75575						0	0			7.75575	923	0.710427	5.69831e+07	215845	668	0.790515	Zyg				Zyg		NO	No	Yes	No	Yes
PY17X_1009500	1	PY17X_1009500	conserved Plasmodium protein, unknown function	N/A	211	5	0	5	77968.4	7393912		6.86887						0	0			6.86887	2032	0.362123	7.39391e+06	35042.2	1471	0.538317	Zyg				Zyg		NO	No	Yes	No	Yes
PY17X_0810500	1	PY17X_0810500	conserved protein, unknown function	N/A	659	5	0	5	366762	5.04628e+06		6.70297						0	0			6.70297	2250	0.293656	5.04628e+06	7657.48	2366	0.257224	Zyg				Zyg		NO	No	Yes	No	Yes
PY17X_0921500	1	PY17X_0921500	conserved protein, unknown function	N/A	586	5	0	5	178615	6538661		6.81549						0	0			6.81549	2096	0.342023	6.53866e+06	11158.1	2156	0.323178	Zyg				Zyg		NO	No	Yes	No	Yes
PY17X_1213100	1	PY17X_1213100	conserved protein, unknown function	N/A	175	5	0	5	141948	9704998		6.987						0	0			6.987	1861	0.415829	9.705e+06	55457.1	1260	0.604585	Zyg				Zyg		NO	No	Yes	No	Yes
PY17X_0606300	1	PY17X_0606300	conserved protein, unknown function	N/A	684	5	0	5	69051.8	4.05116e+06		6.60758						0	0			6.60758	2381	0.252513	4.05116e+06	5922.74	2499	0.215452	Zyg				Zyg		NO	No	Yes	No	Yes
PY17X_1124600	1	PY17X_1124600	CPW-WPC family protein	N/A	178	5	0	5	27694.3	7436362		6.87136						0	0			6.87136	2027	0.363693	7.43636e+06	41777.3	1391	0.563442	Zyg				Zyg		NO	No	Yes	No	Yes
PY17X_1248700	1	PY17X_1248700	CPW-WPC family protein	N/A	250	5	0	5	23366.8	21708370		7.33663						0	0			7.33663	1393	0.562814	2.17084e+07	86833.5	1039	0.673995	Zyg				Zyg		NO	No	Yes	No	Yes
PY17X_1102000	1	PY17X_1102000	fam-a protein	N/A	609	6	0	5	1.60969e+06	4.26641e+06		6.63006						0	0			6.63006	2347	0.263191	4.26641e+06	7005.59	2414	0.242148	Zyg				Zyg		NO	No	Yes	No	Yes
PY17X_0700600	1	PY17X_0700600	fam-a protein	N/A	338	6	0	5	1023617	12418161		7.09406						0	0			7.09406	1729	0.457286	1.24182e+07	36740.1	1447	0.545854	Zyg				Zyg		NO	No	Yes	No	Yes
PY17X_0614400	1	PY17X_0614400	histidine triad protein, putative	N/A	199	5	0	5	229553	8968040		6.9527						0	0			6.9527	1905	0.40201	8.96804e+06	45065.5	1363	0.572236	Zyg				Zyg		NO	No	Yes	No	Yes
PY17X_0206100	1	PY17X_0206100	mitochondrial carrier protein, putative	N/A	360	5	0	5	56906.2	4499929		6.65321						0	0			6.65321	2320	0.271671	4.49993e+06	12499.8	2081	0.346734	Zyg				Zyg		NO	No	Yes	No	Yes
PY17X_0310600	1	PY17X_0310600	mitochondrial respiratory chain complex II subunit, putative	N/A	127	5	0	5	692233	10590921		7.02493						0	0			7.02493	1810	0.431847	1.05909e+07	83393.1	1060	0.667399	Zyg				Zyg		NO	No	Yes	No	Yes
PY17X_1221200	1	PY17X_1221200	nicotinamidase, putative	N/A	477	5	0	5	194481	4681704		6.6704						0	0			6.6704	2293	0.280151	4.6817e+06	9814.89	2231	0.299623	Zyg				Zyg		NO	No	Yes	No	Yes
PY17X_0513100	1	PY17X_0513100	palmitoyltransferase DHHC10, putative	DHHC10	277	5	0	5	431410	13115472		7.11778						0	0			7.11778	1705	0.464824	1.31155e+07	47348.3	1339	0.579774	Zyg				Zyg		NO	No	Yes	No	Yes
PY17X_1433200	1	PY17X_1433200	peptidyl-prolyl cis-trans isomerase, putative	CYP32	285	5	0	5	219461	8655548		6.93729						0	0			6.93729	1934	0.392902	8.65555e+06	30370.3	1536	0.517902	Zyg				Zyg		NO	No	Yes	No	Yes
PY17X_0613100	1	PY17X_0613100	peripheral plastid protein 1, putative	PPP1	496	5	0	5	169078	5063330		6.70444						0	0			6.70444	2247	0.294598	5.06333e+06	10208.3	2215	0.304648	Zyg				Zyg		NO	No	Yes	No	Yes
PY17X_1455900	1	PY17X_1455900	protein kinase 2	PK2	503	5	0	5	104248	7846011		6.89465						0	0			6.89465	1992	0.374686	7.84601e+06	15598.4	1941	0.390704	Zyg				Zyg		NO	No	Yes	No	Yes
PY17X_1327100	1	PY17X_1327100	pyridoxal 5'-phosphate synthase, putative	N/A	229	5	0	5	111997	8111184		6.90908						0	0			6.90908	1976	0.379711	8.11118e+06	35420	1467	0.539573	Zyg				Zyg		NO	No	Yes	No	Yes
PY17X_1443700	1	PY17X_1443700	regulator of MON1-CCZ1 complex, putative	N/A	806	5	0	5	159462	4.17532e+06		6.62069						0	0			6.62069	2362	0.25848	4.17532e+06	5180.3	2568	0.193781	Zyg				Zyg		NO	No	Yes	No	Yes
PY17X_1145600	1	PY17X_1145600	ribosomal protein L1, putative	N/A	312	5	0	5	273775	6568159		6.81744						0	0			6.81744	2094	0.342651	6.56816e+06	21051.8	1741	0.453518	Zyg				Zyg		NO	No	Yes	No	Yes
PY17X_1016500	1	PY17X_1016500	ribosomal protein L15, mitochondrial, putative	N/A	347	5	0	5	162538	5378694		6.73068						0	0			6.73068	2209	0.306533	5.37869e+06	15500.6	1947	0.388819	Zyg				Zyg		NO	No	Yes	No	Yes
PY17X_1456100	1	PY17X_1456100	ribosomal protein L23, mitochondrial, putative	MRPL23	270	5	0	5	238889	4816826		6.68276						0	0			6.68276	2277	0.285176	4.81683e+06	17840.1	1860	0.416143	Zyg				Zyg		NO	No	Yes	No	Yes
PY17X_0918700	1	PY17X_0918700	serpentine receptor 1, putative	SR1	625	5	0	5	348589	6.77742e+06		6.83106						0	0			6.83106	2079	0.347362	6.77742e+06	10843.9	2178	0.316269	Zyg				Zyg		NO	No	Yes	No	Yes
PY17X_0605800	1	PY17X_0605800	sexual stage-specific protein G37, putative	G37	350	5	0	5	43373.6	4.03838e+06		6.60621						0	0			6.60621	2384	0.25157	4.03838e+06	11538.2	2134	0.330088	Zyg				Zyg		NO	No	Yes	No	Yes
PY17X_1125400	1	PY17X_1125400	sphingomyelin synthase 2, putative	SMS2	402	5	0	5	60658.7	5.2099e+06		6.71683						0	0			6.71683	2229	0.300251	5.2099e+06	12960	2063	0.352387	Zyg				Zyg		NO	No	Yes	No	Yes
PY17X_0308200	1	PY17X_0308200	syntaxin, putative	N/A	314	5	0	5	1.98255e+06	6160979		6.78965						0	0			6.78965	2127	0.332286	6.16098e+06	19621	1783	0.440327	Zyg				Zyg		NO	No	Yes	No	Yes
PY17X_1418800	1	PY17X_1418800	thioredoxin, putative	N/A	575	5	0	5	269151	6013679		6.77914						0	0			6.77914	2149	0.325377	6.01368e+06	10458.6	2204	0.308103	Zyg				Zyg		NO	No	Yes	No	Yes
PY17X_0712200	1	PY17X_0712200	U3 small nucleolar ribonucleoprotein protein IMP4, putative	IMP4	344	5	0	5	1461343	6.03909e+06		6.78097						0	0			6.78097	2147	0.326005	6.03909e+06	17555.5	1867	0.413945	Zyg				Zyg		NO	No	Yes	No	Yes
PY17X_0214700	1	PY17X_0214700	1-cys peroxiredoxin, putative	AOP	245	6	0	6	794373	5.44323e+06		6.73586						0	0			6.73586	2202	0.308731	5.44323e+06	22217.3	1712	0.462626	Zyg				Zyg		NO	No	Yes	No	Yes
PY17X_1335300	1	PY17X_1335300	1-deoxy-D-xylulose 5-phosphate reductoisomerase, putative	DXR	493	6	0	6	142492	6755533		6.82966						0	0			6.82966	2081	0.346734	6.75553e+06	13702.9	2026	0.364008	Zyg				Zyg		NO	No	Yes	No	Yes
PY17X_1212400	1	PY17X_1212400	50S ribosomal protein L22, mitochondrial, putative	N/A	288	6	0	6	340648	4.99416e+06		6.69846						0	0			6.69846	2257	0.291457	4.99416e+06	17340.8	1875	0.411432	Zyg				Zyg		NO	No	Yes	No	Yes
PY17X_1317000	1	PY17X_1317000	AP2 domain transcription factor AP2-O5	AP2-O5	570	6	0	6	582375	5755170		6.76006						0	0			6.76006	2172	0.318153	5.75517e+06	10096.8	2218	0.303706	Zyg				Zyg		NO	No	Yes	No	Yes
PY17X_1407500	1	PY17X_1407500	ATP-dependent RNA helicase DBP6, putative	DBP6	656	6	0	6	425172	4414691		6.6449						0	0			6.6449	2329	0.268844	4.41469e+06	6729.71	2442	0.233354	Zyg				Zyg		NO	No	Yes	No	Yes
PY17X_0616900	1	PY17X_0616900	conserved Plasmodium protein, unknown function	N/A	476	6	0	6	2.77707e+06	5.38332e+06		6.73105						0	0			6.73105	2208	0.306847	5.38332e+06	11309.5	2148	0.325691	Zyg				Zyg		NO	No	Yes	No	Yes
PY17X_1119900	1	PY17X_1119900	conserved Plasmodium protein, unknown function	N/A	733	6	0	6	834310	5965144		6.77562						0	0			6.77562	2154	0.323807	5.96514e+06	8137.99	2330	0.26853	Zyg				Zyg		NO	No	Yes	No	Yes
PY17X_0942500	1	PY17X_0942500	conserved Plasmodium protein, unknown function	N/A	168	6	0	6	696149	13755001		7.13846						0	0			7.13846	1674	0.47456	1.3755e+07	81875	1067	0.665201	Zyg				Zyg		NO	No	Yes	No	Yes
PY17X_1007100	1	PY17X_1007100	conserved Plasmodium protein, unknown function	N/A	1066	6	0	6	579571	4.68045e+06		6.67029						0	0			6.67029	2294	0.279837	4.68045e+06	4390.67	2641	0.170854	Zyg				Zyg		NO	No	Yes	No	Yes
PY17X_0312500	1	PY17X_0312500	conserved Plasmodium protein, unknown function	N/A	245	6	0	6	452920	7.29057e+06		6.86276						0	0			6.86276	2038	0.360239	7.29057e+06	29757.4	1552	0.512877	Zyg				Zyg		NO	No	Yes	No	Yes
PY17X_1017300	1	PY17X_1017300	conserved Plasmodium protein, unknown function	N/A	1079	6	0	6	431543	5.06529e+06		6.7046						0	0			6.7046	2246	0.294912	5.06529e+06	4694.43	2609	0.180905	Zyg				Zyg		NO	No	Yes	No	Yes
PY17X_1244400	1	PY17X_1244400	conserved Plasmodium protein, unknown function	N/A	363	6	0	6	315903	6.25761e+06		6.79641						0	0			6.79641	2118	0.335113	6.25761e+06	17238.6	1877	0.410804	Zyg				Zyg		NO	No	Yes	No	Yes
PY17X_1138800	1	PY17X_1138800	conserved Plasmodium protein, unknown function	N/A	247	6	0	6	190388	16570265		7.21933						0	0			7.21933	1570	0.507224	1.65703e+07	67086.1	1161	0.635678	Zyg				Zyg		NO	No	Yes	No	Yes
PY17X_1322300	1	PY17X_1322300	conserved Plasmodium protein, unknown function	N/A	175	6	0	6	160457	65136584		7.81382						0	0			7.81382	851	0.73304	6.51366e+07	372209	489	0.846734	Zyg				Zyg		NO	No	Yes	No	Yes
PY17X_1209200	1	PY17X_1209200	conserved Plasmodium protein, unknown function	N/A	845	6	0	6	124590	8.15085e+06		6.9112						0	0			6.9112	1970	0.381595	8.15085e+06	9645.98	2242	0.296168	Zyg				Zyg		NO	No	Yes	No	Yes
PY17X_0931200	1	PY17X_0931200	conserved protein, unknown function	N/A	248	6	0	6	6027040	27209144		7.43471						0	0			7.43471	1265	0.603015	2.72091e+07	109714	928	0.708857	Zyg				Zyg		NO	No	Yes	No	Yes
PY17X_1318300	1	PY17X_1318300	conserved protein, unknown function	N/A	466	6	0	6	431945	5098228		6.70742						0	0			6.70742	2240	0.296796	5.09823e+06	10940.4	2173	0.317839	Zyg				Zyg		NO	No	Yes	No	Yes
PY17X_0613700	1	PY17X_0613700	conserved protein, unknown function	N/A	549	6	0	6	380490	5001933		6.69914						0	0			6.69914	2255	0.292085	5.00193e+06	9110.99	2278	0.284862	Zyg				Zyg		NO	No	Yes	No	Yes
PY17X_0619100	1	PY17X_0619100	conserved protein, unknown function	N/A	277	6	0	6	162971	6269790		6.79725						0	0			6.79725	2117	0.335427	6.26979e+06	22634.6	1699	0.466709	Zyg				Zyg		NO	No	Yes	No	Yes
PY17X_1420700	1	PY17X_1420700	conserved protein, unknown function	N/A	1338	6	0	6	121057	5.0296e+06		6.70153						0	0			6.70153	2253	0.292714	5.0296e+06	3759.05	2707	0.150126	Zyg				Zyg		NO	No	Yes	No	Yes
PY17X_1130300	1	PY17X_1130300	CPW-WPC family protein	N/A	279	6	0	6	264683	13312609		7.12426						0	0			7.12426	1693	0.468593	1.33126e+07	47715.4	1335	0.58103	Zyg				Zyg		NO	No	Yes	No	Yes
PY17X_0612300	1	PY17X_0612300	DNA helicase MCM8, putative	MCM8	986	6	0	6	753334	5.37361e+06		6.73027						0	0			6.73027	2211	0.305905	5.37361e+06	5449.91	2536	0.203832	Zyg				Zyg		NO	No	Yes	No	Yes
PY17X_1142800	1	PY17X_1142800	DNA topoisomerase 6 subunit B, putative	TOP6B	546	6	0	6	43104	4.13097e+06		6.61605						0	0			6.61605	2366	0.257224	4.13097e+06	7565.87	2375	0.254397	Zyg				Zyg		NO	No	Yes	No	Yes
PY17X_1455400	1	PY17X_1455400	dynactin subunit 3, putative	N/A	252	6	0	6	217160	7.34966e+06		6.86627						0	0			6.86627	2035	0.361181	7.34966e+06	29165.3	1563	0.509422	Zyg				Zyg		NO	No	Yes	No	Yes
PY17X_0623700	1	PY17X_0623700	dynactin subunit 5, putative	N/A	242	6	0	6	117463	13411402		7.12747						0	0			7.12747	1689	0.469849	1.34114e+07	55419	1261	0.604271	Zyg				Zyg		NO	No	Yes	No	Yes
PY17X_0620200	1	PY17X_0620200	exosome complex component CSL4, putative	CSL4	194	6	0	6	437751	4.07228e+06		6.60984						0	0			6.60984	2375	0.254397	4.07228e+06	20991.1	1743	0.452889	Zyg				Zyg		NO	No	Yes	No	Yes
PY17X_0933500	1	PY17X_0933500	folate transporter 2, putative	FT2	453	6	0	6	517404	48675144		7.68731						0	0			7.68731	990	0.689384	4.86751e+07	107451	941	0.704774	Zyg				Zyg		NO	No	Yes	No	Yes
PY17X_0612100	1	PY17X_0612100	HSP20-like chaperone, putative	N/A	233	6	0	6	278522	22449008		7.3512						0	0			7.3512	1372	0.56941	2.2449e+07	96347.7	983	0.691583	Zyg				Zyg		NO	No	Yes	No	Yes
PY17X_0109900	1	PY17X_0109900	palmitoyltransferase DHHC2	DHHC2	284	6	0	6	401850	15163404		7.1808						0	0			7.1808	1620	0.49152	1.51634e+07	53392.3	1274	0.600188	Zyg				Zyg		NO	No	Yes	No	Yes
PY17X_0306800	1	PY17X_0306800	patatin-like phospholipase 1, putative	PATPL1	693	6	0	6	816920	4719544		6.6739						0	0			6.6739	2291	0.280779	4.71954e+06	6810.31	2435	0.235553	Zyg				Zyg		NO	No	Yes	No	Yes
PY17X_1108000	1	PY17X_1108000	PIMMS2 protein, putative	PIMMS2	864	6	0	6	182384	4.67022e+06		6.66934						0	0			6.66934	2299	0.278266	4.67022e+06	5405.34	2541	0.202261	Zyg				Zyg		NO	No	Yes	No	Yes
PY17X_0310800	1	PY17X_0310800	protein kinase 7	PK7	349	6	0	6	663827	6524637		6.81456						0	0			6.81456	2099	0.34108	6.52464e+06	18695.2	1815	0.430276	Zyg				Zyg		NO	No	Yes	No	Yes
PY17X_1220300	1	PY17X_1220300	pseudo protein kinase 1	pPK1	319	6	0	6	314908	8.02566e+06		6.90448						0	0			6.90448	1981	0.378141	8.02566e+06	25158.8	1645	0.483668	Zyg				Zyg		NO	No	Yes	No	Yes
PY17X_0709000	1	PY17X_0709000	ribosomal protein L4, mitochondrial, putative	N/A	605	6	0	6	1.69988e+06	13123395		7.11805						0	0			7.11805	1704	0.465138	1.31234e+07	21691.6	1729	0.457286	Zyg				Zyg		NO	No	Yes	No	Yes
PY17X_0517800	1	PY17X_0517800	RNA polymerase II-associated protein 1, putative	N/A	1560	6	0	6	2.1837e+06	7906251		6.89797						0	0			6.89797	1986	0.37657	7.90625e+06	5068.11	2577	0.190955	Zyg				Zyg		NO	No	Yes	No	Yes
PY17X_1040200	1	PY17X_1040200	secreted ookinete adhesive protein, putative	SOAP	165	6	0	6	175065	13817752		7.14044						0	0			7.14044	1671	0.475503	1.38178e+07	83744	1058	0.668028	Zyg				Zyg		NO	No	Yes	No	Yes
PY17X_0838300	1	PY17X_0838300	TFIIH basal transcription factor complex helicase XPD subunit, putative	XPD	1032	6	0	6	1690786	4.24811e+06		6.6282						0	0			6.6282	2349	0.262563	4.24811e+06	4116.39	2670	0.161746	Zyg				Zyg		NO	No	Yes	No	Yes
PY17X_0515600	1	PY17X_0515600	tRNA N6-adenosine threonylcarbamoyltransferase, putative	KAE1	601	6	0	6	466398	5.36277e+06		6.72939						0	0			6.72939	2214	0.304962	5.36277e+06	8923.07	2286	0.282349	Zyg				Zyg		NO	No	Yes	No	Yes
PY17X_0820800	1	PY17X_0820800	ubiquitin fusion degradation protein 1, putative	UFD1	295	6	0	6	484427	4.18264e+06		6.62145						0	0			6.62145	2361	0.258794	4.18264e+06	14178.5	2005	0.370603	Zyg				Zyg		NO	No	Yes	No	Yes
PY17X_0211500	1	PY17X_0211500	vacuolar protein sorting-associated protein VTA1, putative	N/A	301	6	0	6	715320	6.91235e+06		6.83963						0	0			6.83963	2070	0.350188	6.91235e+06	22964.6	1691	0.469221	Zyg				Zyg		NO	No	Yes	No	Yes
PY17X_1436900	1	PY17X_1436900	WD repeat-containing protein, putative	N/A	749	6	0	6	2.68742e+06	5.35044e+06		6.72839						0	0			6.72839	2216	0.304334	5.35044e+06	7143.44	2404	0.245289	Zyg				Zyg		NO	No	Yes	No	Yes
PY17X_1224700	1	PY17X_1224700	50S ribosomal protein L1, mitochondrial, putative	RPL1	366	7	0	7	250205	5422285		6.73418						0	0			6.73418	2203	0.308417	5.42229e+06	14815	1977	0.379397	Zyg				Zyg		NO	No	Yes	No	Yes
PY17X_1132600	1	PY17X_1132600	60S ribosomal protein L7, putative	N/A	255	7	0	7	727487	6877536		6.83743						0	0			6.83743	2073	0.349246	6.87754e+06	26970.7	1605	0.496231	Zyg				Zyg		NO	No	Yes	No	Yes
PY17X_1004000	1	PY17X_1004000	6-cysteine protein P41, putative	P41	416	7	0	7	788392	13721466		7.1374						0	0			7.1374	1678	0.473304	1.37215e+07	32984.3	1493	0.531407	Zyg				Zyg		NO	No	Yes	No	Yes
PY17X_1228800	1	PY17X_1228800	alpha/beta hydrolase, putative	N/A	243	7	0	7	182430	8646242		6.93683						0	0			6.93683	1935	0.392588	8.64624e+06	35581.2	1463	0.540829	Zyg				Zyg		NO	No	Yes	No	Yes
PY17X_1114900	1	PY17X_1114900	ATP-dependent DNA helicase UvrD, putative	UIS26	1088	7	0	7	150408	7264557		6.86121						0	0			6.86121	2040	0.359611	7.26456e+06	6676.98	2450	0.230842	Zyg				Zyg		NO	No	Yes	No	Yes
PY17X_0512100	1	PY17X_0512100	biotin--protein ligase 1, putative	HCS1	287	7	0	7	447097	6892506		6.83838						0	0			6.83838	2072	0.34956	6.89251e+06	24015.7	1665	0.477387	Zyg				Zyg		NO	No	Yes	No	Yes
PY17X_1440200	1	PY17X_1440200	conserved Plasmodium protein, unknown function	N/A	261	7	0	7	761863	10723097		7.03032						0	0			7.03032	1804	0.433731	1.07231e+07	41084.7	1398	0.561244	Zyg				Zyg		NO	No	Yes	No	Yes
PY17X_1455200	1	PY17X_1455200	conserved Plasmodium protein, unknown function	N/A	374	7	0	7	604177	8254922		6.91671						0	0			6.91671	1962	0.384108	8.25492e+06	22072	1717	0.461055	Zyg				Zyg		NO	No	Yes	No	Yes
PY17X_1118400	1	PY17X_1118400	conserved Plasmodium protein, unknown function	N/A	664	7	0	7	480551	4328346		6.63632						0	0			6.63632	2338	0.266018	4.32835e+06	6518.59	2459	0.228015	Zyg				Zyg		NO	No	Yes	No	Yes
PY17X_1338600	1	PY17X_1338600	conserved Plasmodium protein, unknown function	N/A	584	7	0	7	405992	6.94416e+06		6.84162						0	0			6.84162	2065	0.351759	6.94416e+06	11890.7	2109	0.33794	Zyg				Zyg		NO	No	Yes	No	Yes
PY17X_1323800	1	PY17X_1323800	conserved Plasmodium protein, unknown function	N/A	464	7	0	7	190638	6128682		6.78737						0	0			6.78737	2134	0.330088	6.12868e+06	13208.4	2054	0.355214	Zyg				Zyg		NO	No	Yes	No	Yes
PY17X_0943200	1	PY17X_0943200	conserved Plasmodium protein, unknown function	N/A	625	7	0	7	167677	4.28331e+06		6.63178						0	0			6.63178	2343	0.264447	4.28331e+06	6853.3	2428	0.237751	Zyg				Zyg		NO	No	Yes	No	Yes
PY17X_0833800	1	PY17X_0833800	conserved Plasmodium protein, unknown function	N/A	344	7	0	7	108175	4.04644e+06		6.60707						0	0			6.60707	2382	0.252198	4.04644e+06	11762.9	2117	0.335427	Zyg				Zyg		NO	No	Yes	No	Yes
PY17X_0623400	1	PY17X_0623400	conserved Plasmodium protein, unknown function	N/A	356	7	0	7	42589.6	20478854		7.31131						0	0			7.31131	1430	0.551193	2.04789e+07	57524.9	1242	0.610239	Zyg				Zyg		NO	No	Yes	No	Yes
PY17X_1113900	1	PY17X_1113900	conserved protein, unknown function	N/A	251	7	0	7	903510	8918130		6.95027						0	0			6.95027	1910	0.40044	8.91813e+06	35530.4	1465	0.540201	Zyg				Zyg		NO	No	Yes	No	Yes
PY17X_0519000	1	PY17X_0519000	conserved protein, unknown function	N/A	140	7	0	7	793334	60652136		7.78285						0	0			7.78285	889	0.721106	6.06521e+07	433230	447	0.859925	Zyg				Zyg		NO	No	Yes	No	Yes
PY17X_0833200	1	PY17X_0833200	conserved protein, unknown function	N/A	292	7	0	7	398081	10252630		7.01084						0	0			7.01084	1830	0.425565	1.02526e+07	35111.7	1470	0.538631	Zyg				Zyg		NO	No	Yes	No	Yes
PY17X_1415500	1	PY17X_1415500	conserved protein, unknown function	N/A	524	7	0	7	155542	12463596		7.09564						0	0			7.09564	1725	0.458543	1.24636e+07	23785.5	1668	0.476445	Zyg				Zyg		NO	No	Yes	No	Yes
PY17X_0703600	1	PY17X_0703600	conserved protein, unknown function	N/A	213	7	0	7	136493	7481478		6.87399						0	0			6.87399	2022	0.365264	7.48148e+06	35124.3	1469	0.538945	Zyg				Zyg		NO	No	Yes	No	Yes
PY17X_1243300	1	PY17X_1243300	conserved protein, unknown function	N/A	441	7	0	7	111846	8.09577e+06		6.90826						0	0			6.90826	1977	0.379397	8.09577e+06	18357.8	1826	0.426822	Zyg				Zyg		NO	No	Yes	No	Yes
PY17X_1130200	1	PY17X_1130200	CRAL/TRIO domain-containing protein, putative	N/A	322	7	0	7	516526	13942580		7.14434						0	0			7.14434	1661	0.478643	1.39426e+07	43299.9	1373	0.569095	Zyg				Zyg		NO	No	Yes	No	Yes
PY17X_0942700	1	PY17X_0942700	DNA replication ATP-dependent helicase/nuclease DNA2, putative	DNA2	944	7	0	7	3.34098e+06	8.1173e+06		6.90941						0	0			6.90941	1975	0.380025	8.1173e+06	8598.83	2302	0.277324	Zyg				Zyg		NO	No	Yes	No	Yes
PY17X_0908600	1	PY17X_0908600	EELM2 domain-containing protein, putative	N/A	394	7	0	7	507706	9092543		6.95869						0	0			6.95869	1897	0.404523	9.09254e+06	23077.5	1686	0.470791	Zyg				Zyg		NO	No	Yes	No	Yes
PY17X_1235800	1	PY17X_1235800	F-actin-capping protein subunit beta, putative	CPbeta	306	7	0	7	5.93287e+06	14537978		7.1625						0	0			7.1625	1645	0.483668	1.4538e+07	47509.7	1338	0.580088	Zyg				Zyg		NO	No	Yes	No	Yes
PY17X_0722100	1	PY17X_0722100	fam-a protein	N/A	309	7	0	7	1.11328e+06	10173814		7.00748						0	0			7.00748	1833	0.424623	1.01738e+07	32925	1496	0.530465	Zyg				Zyg		NO	No	Yes	No	Yes
PY17X_1416200	1	PY17X_1416200	glycogen synthase kinase-3 alpha, putative	GSK3alpha	328	7	0	7	9540.67	4.64743e+06		6.66721						0	0			6.66721	2300	0.277952	4.64743e+06	14169	2007	0.369975	Zyg				Zyg		NO	No	Yes	No	Yes
PY17X_1310900	1	PY17X_1310900	heptatricopeptide repeat-containing protein, putative	N/A	582	7	0	7	34607124	5555591		6.74473						0	0			6.74473	2191	0.312186	5555591	9545.69	2251	0.293342	Zyg				Zyg		NO	No	Yes	No	Yes
PY17X_1133200	1	PY17X_1133200	histone-lysine N-methyltransferase, putative	N/A	511	7	0	7	1.19305e+06	7.26211e+06		6.86106						0	0			6.86106	2041	0.359296	7.26211e+06	14211.6	2004	0.370917	Zyg				Zyg		NO	No	Yes	No	Yes
PY17X_1222300	1	PY17X_1222300	inner membrane complex protein 1d, putative	IMC1d	247	7	0	7	102413	15612536		7.19347						0	0			7.19347	1603	0.496859	1.56125e+07	63208.6	1194	0.625314	Zyg				Zyg		NO	No	Yes	No	Yes
PY17X_1364200	1	PY17X_1364200	inner membrane complex protein, putative	N/A	389	7	0	7	234055	11259904		7.05153						0	0			7.05153	1781	0.440955	1.12599e+07	28945.8	1568	0.507852	Zyg				Zyg		NO	No	Yes	No	Yes
PY17X_0212400	1	PY17X_0212400	mitochondrial import inner membrane translocase subunit TIM50, putative	TIM50	413	7	0	7	460247	14282923		7.15482						0	0			7.15482	1654	0.480842	1.42829e+07	34583.3	1479	0.535804	Zyg				Zyg		NO	No	Yes	No	Yes
PY17X_1338300	1	PY17X_1338300	mitochondrial pyruvate carrier protein 2, putative	MPC2	131	7	0	7	922746	20115700		7.30354						0	0			7.30354	1450	0.544912	2.01157e+07	153555	800	0.749058	Zyg				Zyg		NO	No	Yes	No	Yes
PY17X_1125000	1	PY17X_1125000	N-acetylglucosaminyl-phosphatidylinositol de-N-acetylase, putative	PIGL	246	7	0	7	365279	14065758		7.14816						0	0			7.14816	1658	0.479585	1.40658e+07	57177.9	1243	0.609925	Zyg				Zyg		NO	No	Yes	No	Yes
PY17X_1317800	1	PY17X_1317800	NADPH--cytochrome P450 reductase, putative	CPR	760	7	0	7	753173	5.67043e+06		6.75362						0	0			6.75362	2180	0.315641	5.67043e+06	7461.09	2382	0.252198	Zyg				Zyg		NO	No	Yes	No	Yes
PY17X_1243900	1	PY17X_1243900	NIMA related kinase 2	NEK2	284	7	0	7	510589	7.22637e+06		6.85892						0	0			6.85892	2043	0.358668	7.22637e+06	25445	1634	0.487123	Zyg				Zyg		NO	No	Yes	No	Yes
PY17X_1454700	1	PY17X_1454700	periodic tryptophan protein 1, putative	PWP1	528	7	0	7	449602	8894055		6.9491						0	0			6.9491	1913	0.399497	8.89406e+06	16844.8	1893	0.405779	Zyg				Zyg		NO	No	Yes	No	Yes
PY17X_0104100	1	PY17X_0104100	phenylalanine--tRNA ligase, putative	N/A	488	7	0	7	169558	5139163		6.71089						0	0			6.71089	2234	0.298681	5.13916e+06	10531.1	2200	0.309359	Zyg				Zyg		NO	No	Yes	No	Yes
PY17X_1439200	1	PY17X_1439200	protein TSSC1, putative	N/A	445	7	0	7	459011	4.75103e+06		6.67679						0	0			6.67679	2287	0.282035	4.75103e+06	10676.5	2191	0.312186	Zyg				Zyg		NO	No	Yes	No	Yes
PY17X_0831700	1	PY17X_0831700	RNA-binding protein, putative	N/A	513	7	0	7	703042	8607576		6.93488						0	0			6.93488	1942	0.390389	8.60758e+06	16778.9	1896	0.404837	Zyg				Zyg		NO	No	Yes	No	Yes
PY17X_1436800	1	PY17X_1436800	secreted ookinete protein, putative	PSOP17	350	7	0	7	68226	39323528		7.59465						0	0			7.59465	1085	0.659548	3.93235e+07	112353	916	0.712626	Zyg				Zyg		NO	No	Yes	No	Yes
PY17X_1109500	1	PY17X_1109500	single-stranded DNA-binding protein, putative	SSB	274	7	0	7	695903	11216566		7.04986						0	0			7.04986	1785	0.439698	11216566	40936.4	1400	0.560616	Zyg				Zyg		NO	No	Yes	No	Yes
PY17X_1368100	1	PY17X_1368100	spindle and kinetochore-associated protein 3, putative	SKA3	308	7	0	7	219847	15175243		7.18114						0	0			7.18114	1618	0.492148	1.51752e+07	49270.3	1316	0.586997	Zyg				Zyg		NO	No	Yes	No	Yes
PY17X_1447200	1	PY17X_1447200	TBC domain-containing protein, putative	N/A	1727	7	0	7	853755	5.97072e+06		6.77603						0	0			6.77603	2153	0.324121	5.97072e+06	3457.28	2739	0.140075	Zyg				Zyg		NO	No	Yes	No	Yes
PY17X_0418000	1	PY17X_0418000	vacuolar protein sorting-associated protein 46, putative	VPS46	195	7	0	7	497921	24667474		7.39212						0	0			7.39212	1316	0.586997	2.46675e+07	126500	872	0.726445	Zyg				Zyg		NO	No	Yes	No	Yes
PY17X_1108700	1	PY17X_1108700	6-cysteine protein P38, putative	P38	344	8	0	8	299519	10260928		7.01119						0	0			7.01119	1829	0.425879	1.02609e+07	29828.3	1548	0.514133	Zyg				Zyg		NO	No	Yes	No	Yes
PY17X_1308400	1	PY17X_1308400	AP-3 complex subunit mu, putative	AP3M	667	8	0	8	7978237	7.13113e+06		6.85316						0	0			6.85316	2048	0.357098	7.13113e+06	10691.4	2190	0.3125	Zyg				Zyg		NO	No	Yes	No	Yes
PY17X_0506800	1	PY17X_0506800	ATP-dependent RNA helicase ROK1, putative	ROK1	659	8	0	8	509827	7.12127e+06		6.85256						0	0			6.85256	2050	0.35647	7.12127e+06	10806.2	2181	0.315327	Zyg				Zyg		NO	No	Yes	No	Yes
PY17X_1339700	1	PY17X_1339700	conserved Plasmodium protein, unknown function	N/A	292	8	0	8	1.36924e+06	13765234		7.13878						0	0			7.13878	1673	0.474874	1.37652e+07	47141.2	1341	0.579146	Zyg				Zyg		NO	No	Yes	No	Yes
PY17X_1368000	1	PY17X_1368000	conserved Plasmodium protein, unknown function	N/A	2660	8	0	8	913978	4904871		6.69063						0	0			6.69063	2265	0.288945	4.90487e+06	1843.94	2904	0.0882538	Zyg				Zyg		NO	No	Yes	No	Yes
PY17X_1140300	1	PY17X_1140300	conserved Plasmodium protein, unknown function	N/A	1525	8	0	8	769603	5085761		6.70636						0	0			6.70636	2243	0.295854	5.08576e+06	3334.93	2750	0.136621	Zyg				Zyg		NO	No	Yes	No	Yes
PY17X_1215200	1	PY17X_1215200	conserved Plasmodium protein, unknown function	N/A	2140	8	0	8	429521	4318817		6.63536						0	0			6.63536	2340	0.265389	4.31882e+06	2018.14	2889	0.0929648	Zyg				Zyg		NO	No	Yes	No	Yes
PY17X_0813600	1	PY17X_0813600	conserved Plasmodium protein, unknown function	N/A	607	8	0	8	342802	6211828		6.79322						0	0			6.79322	2122	0.333857	6.21183e+06	10233.7	2213	0.305276	Zyg				Zyg		NO	No	Yes	No	Yes
PY17X_0106000	1	PY17X_0106000	conserved Plasmodium protein, unknown function	N/A	260	8	0	8	234276	12184512		7.08581						0	0			7.08581	1739	0.454146	1.21845e+07	46863.5	1345	0.577889	Zyg				Zyg		NO	No	Yes	No	Yes
PY17X_1217600	1	PY17X_1217600	conserved Plasmodium protein, unknown function	N/A	504	8	0	8	200666	4.02781e+06		6.60507						0	0			6.60507	2385	0.251256	4.02781e+06	7991.69	2344	0.264133	Zyg				Zyg		NO	No	Yes	No	Yes
PY17X_1221900	1	PY17X_1221900	conserved Plasmodium protein, unknown function	N/A	445	8	0	8	133547	8.17096e+06		6.91227						0	0			6.91227	1967	0.382538	8.17096e+06	18361.7	1825	0.427136	Zyg				Zyg		NO	No	Yes	No	Yes
PY17X_1315200	1	PY17X_1315200	conserved protein, unknown function	N/A	116	8	0	8	62433.2	47839036		7.67978						0	0			7.67978	997	0.687186	4.7839e+07	412405	463	0.854899	Zyg				Zyg		NO	No	Yes	No	Yes
PY17X_0840900	1	PY17X_0840900	fam-a protein	N/A	277	8	0	8	1.21444e+06	16547013		7.21872						0	0			7.21872	1572	0.506595	1.6547e+07	59736.5	1231	0.613693	Zyg				Zyg		NO	No	Yes	No	Yes
PY17X_0308900	1	PY17X_0308900	GAF domain-related protein, putative	N/A	1260	8	0	8	1.4571e+06	4.83237e+06		6.68416						0	0			6.68416	2276	0.28549	4.83237e+06	3835.21	2700	0.152324	Zyg				Zyg		NO	No	Yes	No	Yes
PY17X_1425700	1	PY17X_1425700	GDP-mannose 4,6-dehydratase, putative	GMD	359	8	0	8	134286	19595756		7.29216						0	0			7.29216	1468	0.539259	1.95958e+07	54584.3	1266	0.602701	Zyg				Zyg		NO	No	Yes	No	Yes
PY17X_1233500	1	PY17X_1233500	GPI-anchored wall transfer protein 1, putative	GWT1	703	8	0	8	3.28818e+06	26308274		7.42009						0	0			7.42009	1281	0.59799	2.63083e+07	37422.9	1434	0.549937	Zyg				Zyg		NO	No	Yes	No	Yes
PY17X_0827800	1	PY17X_0827800	lipoate-protein ligase 2, putative	LipL2	397	8	0	8	479538	10512579		7.02171						0	0			7.02171	1816	0.429962	1.05126e+07	26480	1615	0.49309	Zyg				Zyg		NO	No	Yes	No	Yes
PY17X_1414500	1	PY17X_1414500	MACRO domain-containing protein, putative	N/A	464	8	0	8	1.50901e+06	8.12382e+06		6.90976						0	0			6.90976	1974	0.380339	8.12382e+06	17508.2	1871	0.412688	Zyg				Zyg		NO	No	Yes	No	Yes
PY17X_0813300	1	PY17X_0813300	mitochondrial carrier protein, putative	N/A	521	8	0	8	633095	4.33199e+06		6.63669						0	0			6.63669	2336	0.266646	4.33199e+06	8314.76	2318	0.272299	Zyg				Zyg		NO	No	Yes	No	Yes
PY17X_1354000	1	PY17X_1354000	MSP7-like protein	MSRP2	408	8	0	8	3.84184e+06	10040932		7.00177						0	0			7.00177	1843	0.421482	1.00409e+07	24610.1	1654	0.480842	Zyg				Zyg		NO	No	Yes	No	Yes
PY17X_1028800	1	PY17X_1028800	N-acyl-phosphatidylethanolamine-hydrolyzing phospholipase D, putative	N/A	393	8	0	8	1.14543e+06	6.33578e+06		6.8018						0	0			6.8018	2114	0.336369	6.33578e+06	16121.6	1919	0.397613	Zyg				Zyg		NO	No	Yes	No	Yes
PY17X_1405000	1	PY17X_1405000	NLI interacting factor-like phosphatase, putative	NIF1	1261	8	0	8	52809.2	5390209		6.73161						0	0			6.73161	2206	0.307475	5.39021e+06	4274.55	2651	0.167714	Zyg				Zyg		NO	No	Yes	No	Yes
PY17X_0508500	1	PY17X_0508500	orotidine 5'-phosphate decarboxylase, putative	OMPDC	332	8	0	8	737872	18934788		7.27726						0	0			7.27726	1487	0.533291	1.89348e+07	57032.5	1248	0.608354	Zyg				Zyg		NO	No	Yes	No	Yes
PY17X_0404700	1	PY17X_0404700	phosphatidylethanolamine-binding protein, putative	N/A	192	8	0	8	718390	29342780		7.4675						0	0			7.4675	1224	0.615892	2.93428e+07	152827	801	0.748744	Zyg				Zyg		NO	No	Yes	No	Yes
PY17X_1333800	1	PY17X_1333800	plasmepsin VIII, putative	PM8	373	8	0	8	68453.9	9037022		6.95603						0	0			6.95603	1901	0.403266	9.03702e+06	24227.9	1660	0.478957	Zyg				Zyg		NO	No	Yes	No	Yes
PY17X_1458500	1	PY17X_1458500	protein farnesyltransferase subunit alpha, putative	N/A	516	8	0	8	394503	7096622		6.85105						0	0			6.85105	2053	0.355528	7.09662e+06	13753.1	2023	0.36495	Zyg				Zyg		NO	No	Yes	No	Yes
PY17X_0903000	1	PY17X_0903000	protein farnesyltransferase subunit beta, putative	FTB	998	8	0	8	402882	5610871		6.74903						0	0			6.74903	2186	0.313756	5.61087e+06	5622.12	2521	0.208543	Zyg				Zyg		NO	No	Yes	No	Yes
PY17X_0709900	1	PY17X_0709900	protein kinase 1	PK1	801	8	0	8	403645	4972783		6.6966						0	0			6.6966	2259	0.290829	4.97278e+06	6208.22	2478	0.222048	Zyg				Zyg		NO	No	Yes	No	Yes
PY17X_0617800	1	PY17X_0617800	queuine tRNA-ribosyltransferase, putative	N/A	711	8	0	8	657044	8143042		6.91079						0	0			6.91079	1972	0.380967	8.14304e+06	11452.9	2138	0.328832	Zyg				Zyg		NO	No	Yes	No	Yes
PY17X_0824100	1	PY17X_0824100	regulator of chromosome condensation-PP1-interacting protein, putative	RCC-PIP	2686	8	0	8	704387	4.18659e+06		6.62186						0	0			6.62186	2359	0.259422	4.18659e+06	1558.67	2947	0.0747487	Zyg				Zyg		NO	No	Yes	No	Yes
PY17X_1324100	1	PY17X_1324100	ribosomal protein L28, mitochondrial, putative	N/A	281	8	0	8	328828	7083939		6.85027						0	0			6.85027	2054	0.355214	7.08394e+06	25209.7	1642	0.484611	Zyg				Zyg		NO	No	Yes	No	Yes
PY17X_1312900	1	PY17X_1312900	ribosomal protein S29, mitochondrial, putative	N/A	575	8	0	8	1.4912e+06	4.83593e+06		6.68448						0	0			6.68448	2275	0.285804	4.83593e+06	8410.32	2311	0.274497	Zyg				Zyg		NO	No	Yes	No	Yes
PY17X_1144800	1	PY17X_1144800	ribosome biogenesis protein MRT4, putative	N/A	224	8	0	8	1.24892e+06	17450650		7.24181						0	0			7.24181	1538	0.517274	1.74506e+07	77904.7	1088	0.658606	Zyg				Zyg		NO	No	Yes	No	Yes
PY17X_1363600	1	PY17X_1363600	RING zinc finger protein, putative	N/A	329	8	0	8	357501	21962164		7.34168						0	0			7.34168	1387	0.564698	2.19622e+07	66754.3	1165	0.634422	Zyg				Zyg		NO	No	Yes	No	Yes
PY17X_1423700	1	PY17X_1423700	secreted ookinete protein, putative	PSOP20	224	8	0	8	1.04092e+06	25783706		7.41135						0	0			7.41135	1295	0.593593	2.57837e+07	115106	907	0.715452	Zyg				Zyg		NO	No	Yes	No	Yes
PY17X_0305400	1	PY17X_0305400	serine repeat antigen 4	SERA4	915	8	0	8	2.5546e+06	16809654		7.22556						0	0			7.22556	1557	0.511307	1.68097e+07	18371.2	1824	0.42745	Zyg				Zyg		NO	No	Yes	No	Yes
PY17X_0519200	1	PY17X_0519200	thioredoxin-like associated protein 2, putative	TLAP2	594	8	0	8	82301	9098578		6.95897						0	0			6.95897	1896	0.404837	9.09858e+06	15317.5	1955	0.386307	Zyg				Zyg		NO	No	Yes	No	Yes
PY17X_1415900	1	PY17X_1415900	tRNA (adenine(58)-N(1))-methyltransferase catalytic subunit TRM61, putative	GCD14	318	8	0	8	413295	7.56348e+06		6.87872						0	0			6.87872	2015	0.367462	7.56348e+06	23784.5	1669	0.476131	Zyg				Zyg		NO	No	Yes	No	Yes
PY17X_0942200	1	PY17X_0942200	vacuolar fusion protein CCZ1, putative	N/A	660	8	0	8	915325	8.07315e+06		6.90704						0	0			6.90704	1979	0.378769	8.07315e+06	12232	2091	0.343593	Zyg				Zyg		NO	No	Yes	No	Yes
PY17X_1459300	1	PY17X_1459300	vacuolar-sorting protein SNF7, putative	SNF7	228	8	0	8	251010	7015833		6.84608						0	0			6.84608	2060	0.353329	7.01583e+06	30771.2	1532	0.519158	Zyg				Zyg		NO	No	Yes	No	Yes
PY17X_1235400	1	PY17X_1235400	WD repeat-containing protein, putative	N/A	636	8	0	8	49667.1	5921678		6.77244						0	0			6.77244	2158	0.32255	5.92168e+06	9310.81	2262	0.289887	Zyg				Zyg		NO	No	Yes	No	Yes
PY17X_0408700	1	PY17X_0408700	zinc finger protein, putative	N/A	1507	8	0	8	115998	4.30801e+06		6.63428						0	0			6.63428	2341	0.265075	4.30801e+06	2858.66	2799	0.121231	Zyg				Zyg		NO	No	Yes	No	Yes
PY17X_0208000	1	PY17X_0208000	asparagine and aspartate rich protein 2, putative	N/A	1214	9	0	9	630548	5.6379e+06		6.75112						0	0			6.75112	2181	0.315327	5.6379e+06	4644.07	2618	0.178078	Zyg				Zyg		NO	No	Yes	No	Yes
PY17X_0906500	1	PY17X_0906500	ATP-dependent (S)-NAD(P)H-hydrate dehydratase, putative	N/A	364	9	0	9	403784	9774858		6.99011						0	0			6.99011	1858	0.416771	9.77486e+06	26854	1608	0.495289	Zyg				Zyg		NO	No	Yes	No	Yes
PY17X_0803000	1	PY17X_0803000	chitinase	CHT1	720	9	0	9	106213	13492081		7.13008						0	0			7.13008	1686	0.470791	1.34921e+07	18739	1813	0.430905	Zyg				Zyg		NO	No	Yes	No	Yes
PY17X_1352000	1	PY17X_1352000	conserved protein, unknown function	N/A	1003	9	0	9	358480	7101999		6.85138						0	0			6.85138	2052	0.355842	7.102e+06	7080.76	2408	0.244033	Zyg				Zyg		NO	No	Yes	No	Yes
PY17X_1343500	1	PY17X_1343500	conserved protein, unknown function	N/A	439	9	0	9	159853	13724728		7.1375						0	0			7.1375	1677	0.473618	1.37247e+07	31263.6	1524	0.521671	Zyg				Zyg		NO	No	Yes	No	Yes
PY17X_0908000	1	PY17X_0908000	coproporphyrinogen-III oxidase, putative	CPO	479	9	0	9	1.06227e+06	11201485		7.04928						0	0			7.04928	1787	0.43907	1.12015e+07	23385.1	1682	0.472048	Zyg				Zyg		NO	No	Yes	No	Yes
PY17X_0720900	1	PY17X_0720900	CRONE protein, putative	N/A	265	9	0	9	2577923	42215564		7.62547						0	0			7.62547	1048	0.671168	4.22156e+07	159304	780	0.755339	Zyg				Zyg		NO	No	Yes	No	Yes
PY17X_0207000	1	PY17X_0207000	double-strand break repair protein MRE11, putative	MRE11	1037	9	0	9	63803.7	4219926		6.6253						0	0			6.6253	2356	0.260364	4.21993e+06	4069.36	2675	0.160176	Zyg				Zyg		NO	No	Yes	No	Yes
PY17X_1246500	1	PY17X_1246500	F-actin-capping protein subunit alpha, putative	CPalpha	307	9	0	9	28663990	16084319		7.2064						0	0			7.2064	1591	0.500628	1.60843e+07	52391.9	1283	0.597362	Zyg				Zyg		NO	No	Yes	No	Yes
PY17X_1350500	1	PY17X_1350500	GPI transamidase subunit PIG-U, putative	N/A	572	9	0	9	633931	16529148		7.21825						0	0			7.21825	1573	0.506281	1.65291e+07	28897.1	1570	0.507224	Zyg				Zyg		NO	No	Yes	No	Yes
PY17X_0214900	1	PY17X_0214900	ribosome biogenesis protein BRX1, putative	N/A	426	9	0	9	503419	8636815		6.93635						0	0			6.93635	1939	0.391332	8.63682e+06	20274.2	1765	0.44598	Zyg				Zyg		NO	No	Yes	No	Yes
PY17X_0927000	1	PY17X_0927000	RING zinc finger protein, putative	N/A	632	9	0	9	1.32219e+06	8903630		6.94957						0	0			6.94957	1911	0.400126	8.90363e+06	14088	2011	0.368719	Zyg				Zyg		NO	No	Yes	No	Yes
PY17X_1111000	1	PY17X_1111000	stripes inner membrane complex protein, putative	SIP	245	9	0	9	338810	35000184		7.54407						0	0			7.54407	1135	0.643844	3.50002e+07	142858	828	0.740264	Zyg				Zyg		NO	No	Yes	No	Yes
PY17X_0714800	1	PY17X_0714800	vacuolar protein sorting-associated protein 2, putative	VPS2	209	9	0	9	2.73087e+06	40501172		7.60747						0	0			7.60747	1073	0.663317	4.05012e+07	193786	705	0.778894	Zyg				Zyg		NO	No	Yes	No	Yes
PY17X_1232400	1	PY17X_1232400	von Willebrand factor A domain-related protein	WARP	303	9	0	9	443786	47761512		7.67908						0	0			7.67908	998	0.686872	4.77615e+07	157629	787	0.753141	Zyg				Zyg		NO	No	Yes	No	Yes
PY17X_1034800	1	PY17X_1034800	alpha/beta hydrolase, putative	N/A	311	10	0	10	490498	10165515		7.00713						0	0			7.00713	1834	0.424309	1.01655e+07	32686.5	1500	0.529209	Zyg				Zyg		NO	No	Yes	No	Yes
PY17X_0111500	1	PY17X_0111500	basal complex transmembrane protein 1, putative	BTP1	634	10	0	10	541232	25577752		7.40786						0	0			7.40786	1296	0.593279	2.55778e+07	40343.5	1409	0.557789	Zyg				Zyg		NO	No	Yes	No	Yes
PY17X_1021700	1	PY17X_1021700	calcium-dependent protein kinase, putative	N/A	284	10	0	10	397539	15439216		7.18863						0	0			7.18863	1613	0.493719	1.54392e+07	54363.4	1268	0.602073	Zyg				Zyg		NO	No	Yes	No	Yes
PY17X_0905600	1	PY17X_0905600	conserved Plasmodium protein, unknown function	N/A	508	10	0	10	407819	13636723		7.13471						0	0			7.13471	1680	0.472676	1.36367e+07	26843.9	1609	0.494975	Zyg				Zyg		NO	No	Yes	No	Yes
PY17X_1113300	1	PY17X_1113300	conserved Plasmodium protein, unknown function	N/A	794	10	0	10	321178	7581311		6.87974						0	0			6.87974	2013	0.36809	7.58131e+06	9548.25	2250	0.293656	Zyg				Zyg		NO	No	Yes	No	Yes
PY17X_0706900	1	PY17X_0706900	conserved Plasmodium protein, unknown function	N/A	817	10	0	10	303136	10723054		7.03032						0	0			7.03032	1805	0.433417	1.07231e+07	13124.9	2058	0.353957	Zyg				Zyg		NO	No	Yes	No	Yes
PY17X_1357400	1	PY17X_1357400	conserved Plasmodium protein, unknown function	N/A	741	10	0	10	278503	13615876		7.13405						0	0			7.13405	1681	0.472362	1.36159e+07	18375	1823	0.427764	Zyg				Zyg		NO	No	Yes	No	Yes
PY17X_1426500	1	PY17X_1426500	conserved Plasmodium protein, unknown function	N/A	617	10	0	10	150352	4.22643e+06		6.62597						0	0			6.62597	2354	0.260992	4.22643e+06	6849.97	2430	0.237123	Zyg				Zyg		NO	No	Yes	No	Yes
PY17X_1036900	1	PY17X_1036900	conserved protein, unknown function	N/A	405	10	0	10	2245104	41841560		7.62161						0	0			7.62161	1052	0.669912	4.18416e+07	103312	956	0.700063	Zyg				Zyg		NO	No	Yes	No	Yes
PY17X_1427600	1	PY17X_1427600	conserved protein, unknown function	N/A	535	10	0	10	1.16732e+06	8297899		6.91897						0	0			6.91897	1960	0.384736	8.2979e+06	15510.1	1946	0.389133	Zyg				Zyg		NO	No	Yes	No	Yes
PY17X_1246900	1	PY17X_1246900	conserved protein, unknown function	N/A	235	10	0	10	82512.1	26207564		7.41843						0	0			7.41843	1286	0.59642	2.62076e+07	111522	919	0.711683	Zyg				Zyg		NO	No	Yes	No	Yes
PY17X_1342800	1	PY17X_1342800	CRYSP protein, putative	N/A	263	10	0	10	341144	34295532		7.53524						0	0			7.53524	1144	0.641018	3.42955e+07	130401	856	0.73147	Zyg				Zyg		NO	No	Yes	No	Yes
PY17X_1466500	1	PY17X_1466500	HSP20-like chaperone, putative	N/A	183	10	0	10	365660	79164392		7.89853						0	0			7.89853	770	0.75848	7.91644e+07	432592	450	0.858982	Zyg				Zyg		NO	No	Yes	No	Yes
PY17X_1325200	1	PY17X_1325200	large ribosomal subunit nuclear export factor, putative	UIS20	1409	10	0	10	3.05968e+06	4.34837e+06		6.63833						0	0			6.63833	2334	0.267274	4.34837e+06	3086.14	2777	0.128141	Zyg				Zyg		NO	No	Yes	No	Yes
PY17X_1413900	1	PY17X_1413900	Maf-like protein, putative	N/A	266	10	0	10	869356	18588016		7.26923						0	0			7.26923	1502	0.52858	1.8588e+07	69879.8	1136	0.64353	Zyg				Zyg		NO	No	Yes	No	Yes
PY17X_1234700	1	PY17X_1234700	major facilitator superfamily domain-containing protein, putative	MFS1	442	10	0	10	1.41467e+06	240762512		8.38159						0	0			8.38159	342	0.892902	2.40763e+08	544712	389	0.878141	Zyg				Zyg		NO	No	Yes	No	Yes
PY17X_0816600	1	PY17X_0816600	membrane protein S54, putative	N/A	463	10	0	10	1.33355e+06	31695326		7.501						0	0			7.501	1178	0.630339	3.16953e+07	68456.4	1148	0.639761	Zyg				Zyg		NO	No	Yes	No	Yes
PY17X_0924900	1	PY17X_0924900	mitochondrial import inner membrane translocase subunit TIM44, putative	TIM44	443	10	0	10	1.09836e+06	13465977		7.12924						0	0			7.12924	1688	0.470163	1.3466e+07	30397.2	1535	0.518216	Zyg				Zyg		NO	No	Yes	No	Yes
PY17X_1355900	1	PY17X_1355900	mitochondrial intermediate peptidase, putative	OCT1	939	10	0	10	1.17554e+06	8638944		6.93646						0	0			6.93646	1938	0.391646	8.63894e+06	9200.15	2272	0.286746	Zyg				Zyg		NO	No	Yes	No	Yes
PY17X_0409700	1	PY17X_0409700	OMD protein, putative	OMD	176	10	0	10	807020	92034840		7.96395						0	0			7.96395	696	0.781721	9.20348e+07	522925	397	0.875628	Zyg				Zyg		NO	No	Yes	No	Yes
PY17X_1234100	1	PY17X_1234100	protein phosphatase, putative	N/A	1453	10	0	10	572973	4463888		6.64971						0	0			6.64971	2321	0.271357	4.46389e+06	3072.19	2779	0.127513	Zyg				Zyg		NO	No	Yes	No	Yes
PY17X_1437300	1	PY17X_1437300	raf kinase inhibitor, putative	RKIP	190	10	0	10	466324	110760392		8.04438						0	0			8.04438	627	0.803392	1.1076e+08	582949	370	0.884108	Zyg				Zyg		NO	No	Yes	No	Yes
PY17X_1234300	1	PY17X_1234300	RAP protein, putative	N/A	921	10	0	10	1.30524e+06	9816999		6.99198						0	0			6.99198	1857	0.417085	9.817e+06	10659.1	2193	0.311558	Zyg				Zyg		NO	No	Yes	No	Yes
PY17X_1359200	1	PY17X_1359200	ROVER protein, putative	N/A	367	10	0	10	9475323	22089424		7.34418						0	0			7.34418	1379	0.567211	2.20894e+07	60189.2	1228	0.614636	Zyg				Zyg		NO	No	Yes	No	Yes
PY17X_1318100	1	PY17X_1318100	S-adenosylmethionine-dependent methyltransferase, putative	N/A	531	10	0	10	632494	11565196		7.06315						0	0			7.06315	1766	0.445666	1.15652e+07	21780	1724	0.458857	Zyg				Zyg		NO	No	Yes	No	Yes
PY17X_0902500	1	PY17X_0902500	serine/threonine protein kinase, putative	N/A	1360	10	0	10	242343	10397808		7.01694						0	0			7.01694	1821	0.428392	1.03978e+07	7645.45	2367	0.25691	Zyg				Zyg		NO	No	Yes	No	Yes
PY17X_1038500	1	PY17X_1038500	tubby domain-containing protein, putative	N/A	1136	10	0	10	543322	7.28183e+06		6.86224						0	0			6.86224	2039	0.359925	7.28183e+06	6410.06	2467	0.225503	Zyg				Zyg		NO	No	Yes	No	Yes
PY17X_0213700	1	PY17X_0213700	actin-like protein, putative	N/A	539	11	0	11	356808	23010648		7.36193						0	0			7.36193	1362	0.57255	2.30106e+07	42691.4	1383	0.565955	Zyg				Zyg		NO	No	Yes	No	Yes
PY17X_0939500	1	PY17X_0939500	C2 domain-containing membrane protein, putative	C2DMA	691	11	0	11	661002	11253136		7.05127						0	0			7.05127	1782	0.440641	1.12531e+07	16285.3	1915	0.398869	Zyg				Zyg		NO	No	Yes	No	Yes
PY17X_1452400	1	PY17X_1452400	CCR4-NOT transcription complex subunit 4, putative	NOT4	1408	11	0	11	1.2198e+06	6.07411e+06		6.78348						0	0			6.78348	2140	0.328204	6.07411e+06	4314	2648	0.168656	Zyg				Zyg		NO	No	Yes	No	Yes
PY17X_0916700	1	PY17X_0916700	conserved Plasmodium protein, unknown function	N/A	1325	11	0	11	2.37616e+06	9023013		6.95535						0	0			6.95535	1902	0.402952	9.02301e+06	6809.82	2436	0.235239	Zyg				Zyg		NO	No	Yes	No	Yes
PY17X_1328600	1	PY17X_1328600	conserved Plasmodium protein, unknown function	N/A	605	11	0	11	254942	8733263		6.94118						0	0			6.94118	1928	0.394786	8.73326e+06	14435.1	1997	0.373116	Zyg				Zyg		NO	No	Yes	No	Yes
PY17X_1011500	1	PY17X_1011500	conserved Plasmodium protein, unknown function	N/A	340	11	0	11	247657	26141400		7.41733						0	0			7.41733	1289	0.595477	2.61414e+07	76886.5	1094	0.656721	Zyg				Zyg		NO	No	Yes	No	Yes
PY17X_0909400	1	PY17X_0909400	conserved Plasmodium protein, unknown function	N/A	869	11	0	11	198074	12912148		7.111						0	0			7.111	1709	0.463568	1.29121e+07	14858.6	1973	0.380653	Zyg				Zyg		NO	No	Yes	No	Yes
PY17X_0928800	1	PY17X_0928800	conserved protein, unknown function	N/A	516	11	0	11	180670	11450977		7.05884						0	0			7.05884	1771	0.444095	1.1451e+07	22191.8	1714	0.461997	Zyg				Zyg		NO	No	Yes	No	Yes
PY17X_0934600	1	PY17X_0934600	conserved protein, unknown function	N/A	300	11	0	11	52789.3	23907684		7.37854						0	0			7.37854	1336	0.580716	2.39077e+07	79692.3	1079	0.661432	Zyg				Zyg		NO	No	Yes	No	Yes
PY17X_0835200	1	PY17X_0835200	elongation factor Tu, putative	N/A	813	11	0	11	1.52716e+06	13804336		7.14002						0	0			7.14002	1672	0.475188	1.38043e+07	16979.5	1888	0.407349	Zyg				Zyg		NO	No	Yes	No	Yes
PY17X_1230500	1	PY17X_1230500	filament assembling protein, putative	N/A	613	11	0	11	111205	9069778		6.9576						0	0			6.9576	1899	0.403894	9.06978e+06	14795.7	1978	0.379083	Zyg				Zyg		NO	No	Yes	No	Yes
PY17X_1310200	1	PY17X_1310200	geranylgeranyl transferase type-2 subunit alpha, putative	N/A	699	11	0	11	269633	6274546		6.79758						0	0			6.79758	2116	0.335741	6.27455e+06	8976.46	2283	0.283291	Zyg				Zyg		NO	No	Yes	No	Yes
PY17X_1014800	1	PY17X_1014800	mitogen-activated protein kinase 1, putative	MAP1	570	11	0	11	169046	9087739		6.95846						0	0			6.95846	1898	0.404209	9.08774e+06	15943.4	1928	0.394786	Zyg				Zyg		NO	No	Yes	No	Yes
PY17X_0827400	1	PY17X_0827400	nitric oxide synthase, putative	NOS	749	11	0	11	1.01881e+06	10194149		7.00835						0	0			7.00835	1832	0.424937	1.01941e+07	13610.3	2031	0.362437	Zyg				Zyg		NO	No	Yes	No	Yes
PY17X_0928500	1	PY17X_0928500	peptidase M16, putative	N/A	1633	11	0	11	647178	8661396		6.93759						0	0			6.93759	1933	0.393216	8.6614e+06	5303.98	2552	0.198807	Zyg				Zyg		NO	No	Yes	No	Yes
PY17X_1344300	1	PY17X_1344300	PRELI domain-containing protein, putative	PRELID	193	11	0	11	613422	35945600		7.55565						0	0			7.55565	1130	0.645415	3.59456e+07	186247	720	0.774183	Zyg				Zyg		NO	No	Yes	No	Yes
PY17X_1418900	1	PY17X_1418900	protein AAP4, putative	N/A	806	11	0	11	567901	12293160		7.08966						0	0			7.08966	1735	0.455402	1.22932e+07	15252.1	1957	0.385678	Zyg				Zyg		NO	No	Yes	No	Yes
PY17X_0701200	1	PY17X_0701200	reticulocyte binding protein, putative	Py235	1176	11	0	11	1.78715e+06	15453484		7.18903						0	0			7.18903	1611	0.494347	1.54535e+07	13140.7	2056	0.354585	Zyg				Zyg		NO	No	Yes	No	Yes
PY17X_1249900	1	PY17X_1249900	reticulocyte binding protein, putative	Py235	2756	26	0	11	1.0774e+06	14310964		7.15567						0	0			7.15567	1652	0.48147	1.4311e+07	5192.66	2567	0.194095	Zyg				Zyg		NO	No	Yes	No	Yes
PY17X_1358800	1	PY17X_1358800	secreted ookinete protein, putative	PSOP7	828	11	0	11	270408	8935950		6.95114						0	0			6.95114	1908	0.401068	8.93595e+06	10792.2	2183	0.314698	Zyg				Zyg		NO	No	Yes	No	Yes
PY17X_1447500	1	PY17X_1447500	subpellicular microtubule protein 2, putative	SPM2	258	11	0	11	567619	27460628		7.43871						0	0			7.43871	1258	0.605214	2.74606e+07	106437	943	0.704146	Zyg				Zyg		NO	No	Yes	No	Yes
PY17X_1348600	1	PY17X_1348600	transcriptional regulatory protein sir2a	Sir2A	278	11	0	11	23039978	23468060		7.37048						0	0			7.37048	1347	0.577261	2.34681e+07	84417.5	1052	0.669912	Zyg				Zyg		NO	No	Yes	No	Yes
PY17X_0512300	1	PY17X_0512300	U3 small nucleolar ribonucleoprotein protein MPP10, putative	MPP10	662	11	0	11	1.73661e+06	7116334		6.85226						0	0			6.85226	2051	0.356156	7.11633e+06	10749.7	2187	0.313442	Zyg				Zyg		NO	No	Yes	No	Yes
PY17X_1225800	1	PY17X_1225800	AP-3 complex subunit delta, putative	N/A	1436	12	0	12	9553582	9962599		6.99837						0	0			6.99837	1849	0.419598	9.9626e+06	6937.74	2422	0.239636	Zyg				Zyg		NO	No	Yes	No	Yes
PY17X_1327400	1	PY17X_1327400	biotin--protein ligase 2, putative	HCS2	299	12	0	12	4039215	20563368		7.31309						0	0			7.31309	1425	0.552764	2.05634e+07	68773.8	1145	0.640704	Zyg				Zyg		NO	No	Yes	No	Yes
PY17X_1369300	1	PY17X_1369300	conserved Plasmodium protein, unknown function	N/A	275	12	0	12	1.23936e+06	18551976		7.26839						0	0			7.26839	1505	0.527638	1.8552e+07	67461.7	1155	0.637563	Zyg				Zyg		NO	No	Yes	No	Yes
PY17X_0920600	1	PY17X_0920600	conserved Plasmodium protein, unknown function	N/A	1813	12	0	12	1.13388e+06	4639542		6.66648						0	0			6.66648	2304	0.276696	4.63954e+06	2559.04	2833	0.110553	Zyg				Zyg		NO	No	Yes	No	Yes
PY17X_1332600	1	PY17X_1332600	conserved Plasmodium protein, unknown function	N/A	2946	12	0	12	1.05377e+06	7.71884e+06		6.88755						0	0			6.88755	2005	0.370603	7.71884e+06	2620.11	2829	0.111809	Zyg				Zyg		NO	No	Yes	No	Yes
PY17X_0106100	1	PY17X_0106100	DNA repair protein RAD50, putative	RAD50	1890	12	0	12	238436	8.16636e+06		6.91203						0	0			6.91203	1969	0.38191	8.16636e+06	4320.83	2647	0.16897	Zyg				Zyg		NO	No	Yes	No	Yes
PY17X_0111400	1	PY17X_0111400	EF hand domain-containing protein, putative	N/A	371	12	0	12	1.11918e+06	41301224		7.61596						0	0			7.61596	1062	0.666771	4.13012e+07	111324	920	0.711369	Zyg				Zyg		NO	No	Yes	No	Yes
PY17X_1437600	1	PY17X_1437600	female development protein FD4, putative	N/A	480	12	0	12	269625	31077322		7.49244						0	0			7.49244	1196	0.624686	3.10773e+07	64744.4	1176	0.630967	Zyg				Zyg		NO	No	Yes	No	Yes
PY17X_1452300	1	PY17X_1452300	inorganic pyrophosphatase, putative	VP2	1007	12	0	12	391777	16299024		7.21216						0	0			7.21216	1584	0.502827	1.6299e+07	16185.7	1916	0.398555	Zyg				Zyg		NO	No	Yes	No	Yes
PY17X_1028900	1	PY17X_1028900	metacaspase-3, putative	MCA3	1881	12	0	12	285500	8814373		6.94519						0	0			6.94519	1920	0.397299	8.81437e+06	4686	2611	0.180276	Zyg				Zyg		NO	No	Yes	No	Yes
PY17X_0828200	1	PY17X_0828200	patatin-like phospholipase, putative	N/A	1063	12	0	12	1.98434e+06	7209188		6.85789						0	0			6.85789	2044	0.358354	7.20919e+06	6781.93	2438	0.234611	Zyg				Zyg		NO	No	Yes	No	Yes
PY17X_1237000	1	PY17X_1237000	secreted ookinete protein, putative	PSOP13	206	12	0	12	812088	30412388		7.48305						0	0			7.48305	1203	0.622487	3.04124e+07	147633	816	0.744033	Zyg				Zyg		NO	No	Yes	No	Yes
PY17X_1111900	1	PY17X_1111900	stearoyl-CoA desaturase, putative	SCD	944	12	0	12	200016	20276228		7.30699						0	0			7.30699	1441	0.547739	2.02762e+07	21479.1	1732	0.456344	Zyg				Zyg		NO	No	Yes	No	Yes
PY17X_1411100	1	PY17X_1411100	tetratricopeptide repeat protein, putative	N/A	1114	13	0	12	10851326	9206460		6.96409						0	0			6.96409	1889	0.407035	9.20646e+06	8264.33	2319	0.271985	Zyg				Zyg		NO	No	Yes	No	Yes
PY17X_0828500	1	PY17X_0828500	thiamine pyrophosphokinase, putative	TPK	370	12	0	12	312215	21661414		7.33569						0	0			7.33569	1394	0.5625	2.16614e+07	58544.4	1237	0.611809	Zyg				Zyg		NO	No	Yes	No	Yes
PY17X_0823500	1	PY17X_0823500	thioredoxin-like protein 1, putative	TrxL1	206	12	0	12	3.3282e+06	62305616		7.79453						0	0			7.79453	873	0.726131	6.23056e+07	302454	555	0.826005	Zyg				Zyg		NO	No	Yes	No	Yes
PY17X_0210700	1	PY17X_0210700	actin-related protein ARP1, putative	ARP1	379	13	0	13	324176	97505320		7.98903						0	0			7.98903	678	0.787374	9.75053e+07	257270	607	0.809673	Zyg				Zyg		NO	No	Yes	No	Yes
PY17X_0214200	1	PY17X_0214200	alpha/beta hydrolase, putative	N/A	561	13	0	13	343743	11399189		7.05687						0	0			7.05687	1772	0.443781	1.13992e+07	20319.4	1764	0.446294	Zyg				Zyg		NO	No	Yes	No	Yes
PY17X_1319700	1	PY17X_1319700	aminomethyltransferase, putative	N/A	524	13	0	13	436532	15613706		7.19351						0	0			7.19351	1602	0.497173	1.56137e+07	29797.1	1551	0.513191	Zyg				Zyg		NO	No	Yes	No	Yes
PY17X_0519400	1	PY17X_0519400	armadillo repeat protein, putative	N/A	1359	13	0	13	1.28801e+06	10617787		7.02603						0	0			7.02603	1808	0.432475	1.06178e+07	7812.94	2357	0.26005	Zyg				Zyg		NO	No	Yes	No	Yes
PY17X_0619700	1	PY17X_0619700	cell division control protein CDC50A, putative	CDC50A	432	13	0	13	579214	27027070		7.4318						0	0			7.4318	1267	0.602387	2.70271e+07	62562.7	1201	0.623116	Zyg				Zyg		NO	No	Yes	No	Yes
PY17X_1367500	1	PY17X_1367500	conserved Plasmodium protein, unknown function	N/A	472	13	0	13	495881	12221681		7.08713						0	0			7.08713	1737	0.454774	1.22217e+07	25893.4	1627	0.489322	Zyg				Zyg		NO	No	Yes	No	Yes
PY17X_1423500	1	PY17X_1423500	conserved Plasmodium protein, unknown function	N/A	1325	13	0	13	410584	10935322		7.03883						0	0			7.03883	1798	0.435616	1.09353e+07	8253.07	2321	0.271357	Zyg				Zyg		NO	No	Yes	No	Yes
PY17X_1113800	1	PY17X_1113800	conserved protein, unknown function	N/A	268	13	0	13	922840	90624816		7.95725						0	0			7.95725	703	0.779523	9.06248e+07	338152	514	0.838882	Zyg				Zyg		NO	No	Yes	No	Yes
PY17X_1011200	1	PY17X_1011200	conserved protein, unknown function	N/A	374	13	0	13	316156	31754872		7.50181						0	0			7.50181	1175	0.631281	3.17549e+07	84906.1	1049	0.670854	Zyg				Zyg		NO	No	Yes	No	Yes
PY17X_0826500	1	PY17X_0826500	conserved protein, unknown function	N/A	308	13	0	13	212314	57272728		7.75795						0	0			7.75795	920	0.711369	5.72727e+07	185950	721	0.773869	Zyg				Zyg		NO	No	Yes	No	Yes
PY17X_0702200	1	PY17X_0702200	GPI-anchored micronemal antigen, putative	GAMA	624	13	0	13	735280	17844900		7.25151						0	0			7.25151	1528	0.520415	1.78449e+07	28597.6	1576	0.505339	Zyg				Zyg		NO	No	Yes	No	Yes
PY17X_1438600	1	PY17X_1438600	histone-lysine N-methyltransferase, H3 lysine-4 specific, putative	SET10	1981	13	0	13	1108351	10361384		7.01542						0	0			7.01542	1822	0.428078	1.03614e+07	5230.38	2563	0.195352	Zyg				Zyg		NO	No	Yes	No	Yes
PY17X_1132800	1	PY17X_1132800	metacaspase-1, putative	MCA1	600	13	0	13	244013	20943726		7.32105						0	0			7.32105	1412	0.556847	2.09437e+07	34906.2	1473	0.537688	Zyg				Zyg		NO	No	Yes	No	Yes
PY17X_0818700	1	PY17X_0818700	protein KIC3, putative	N/A	249	13	0	13	859961	40387292		7.60624						0	0			7.60624	1074	0.663003	4.03873e+07	162198	773	0.757538	Zyg				Zyg		NO	No	Yes	No	Yes
PY17X_1003000	1	PY17X_1003000	SET domain protein, putative	SET8	1122	13	0	13	479173	9368040		6.97165						0	0			6.97165	1878	0.41049	9.36804e+06	8349.41	2314	0.273555	Zyg				Zyg		NO	No	Yes	No	Yes
PY17X_1339400	1	PY17X_1339400	transmembrane protein 43, putative	TMEM43	448	13	0	13	485138	68907632		7.83827						0	0			7.83827	825	0.741206	6.89076e+07	153812	798	0.749686	Zyg				Zyg		NO	No	Yes	No	Yes
PY17X_0608700	1	PY17X_0608700	41-3 protein, putative	N/A	372	14	0	14	341317	67451568		7.82899						0	0			7.82899	835	0.738065	6.74516e+07	181321	726	0.772299	Zyg				Zyg		NO	No	Yes	No	Yes
PY17X_0829200	1	PY17X_0829200	conserved Plasmodium protein, unknown function	N/A	362	14	0	14	569396	99879016		7.99947						0	0			7.99947	669	0.790201	9.9879e+07	275909	588	0.815641	Zyg				Zyg		NO	No	Yes	No	Yes
PY17X_0705200	1	PY17X_0705200	crystalloid-specific PH domain-containing protein	CryPH	287	14	0	14	193624	92500168		7.96614						0	0			7.96614	695	0.782035	9.25002e+07	322300	531	0.833543	Zyg				Zyg		NO	No	Yes	No	Yes
PY17X_0908800	1	PY17X_0908800	dolichol-phosphate mannosyltransferase, putative	DPM1	256	14	0	14	1070991	58421708		7.76657						0	0			7.76657	903	0.716709	5.84217e+07	228210	648	0.796796	Zyg				Zyg		NO	No	Yes	No	Yes
PY17X_0418100	1	PY17X_0418100	exoribonuclease II, putative	RNaseII	1559	15	0	14	1107037	28280274		7.45148						0	0			7.45148	1240	0.610867	2.82803e+07	18140	1841	0.422111	Zyg				Zyg		NO	No	Yes	No	Yes
PY17X_0820100	1	PY17X_0820100	glycolipid transfer protein, putative	GLTP	217	14	0	14	91027.7	21179882		7.32592						0	0			7.32592	1406	0.558731	2.11799e+07	97603.1	976	0.693781	Zyg				Zyg		NO	No	Yes	No	Yes
PY17X_1448600	1	PY17X_1448600	membrane protein ICM1, putative	ICM1	1774	14	0	14	827614	6101908		6.78547						0	0			6.78547	2137	0.329146	6.10191e+06	3439.63	2741	0.139447	Zyg				Zyg		NO	No	Yes	No	Yes
PY17X_1015500	1	PY17X_1015500	NADP-specific glutamate dehydrogenase, putative	GDH2	510	14	0	14	1.94225e+06	51151088		7.70885						0	0			7.70885	968	0.696294	5.11511e+07	100296	967	0.696608	Zyg				Zyg		NO	No	Yes	No	Yes
PY17X_0918100	1	PY17X_0918100	oxysterol-binding protein, putative	N/A	1194	14	0	14	1.73327e+06	20239058		7.30619						0	0			7.30619	1443	0.547111	2.02391e+07	16950.6	1889	0.407035	Zyg				Zyg		NO	No	Yes	No	Yes
PY17X_0711800	1	PY17X_0711800	perforin-like protein 5	PLP5	685	14	0	14	390771	11375966		7.05599						0	0			7.05599	1774	0.443153	1.1376e+07	16607.2	1904	0.402324	Zyg				Zyg		NO	No	Yes	No	Yes
PY17X_0416300	1	PY17X_0416300	STONES protein, putative	N/A	1086	14	0	14	969647	17339262		7.23903						0	0			7.23903	1540	0.516646	1.73393e+07	15966.2	1926	0.395415	Zyg				Zyg		NO	No	Yes	No	Yes
PY17X_0203200	1	PY17X_0203200	TatD-like deoxyribonuclease, putative	TatD	442	14	0	14	1.14192e+06	20162912		7.30455						0	0			7.30455	1447	0.545854	2.01629e+07	45617.4	1360	0.573178	Zyg				Zyg		NO	No	Yes	No	Yes
PY17X_1316000	1	PY17X_1316000	ubiquitin-protein ligase, putative	N/A	830	14	0	14	7.50157e+06	15113559		7.17937						0	0			7.17937	1621	0.491206	1.51136e+07	18209.1	1834	0.424309	Zyg				Zyg		NO	No	Yes	No	Yes
PY17X_0508100	1	PY17X_0508100	4-hydroxy-3-methylbut-2-en-1-yl diphosphate synthase (ferredoxin), putative	ISPG	826	15	0	15	683258	18149204		7.25886						0	0			7.25886	1518	0.523555	1.81492e+07	21972.4	1720	0.460113	Zyg				Zyg		NO	No	Yes	No	Yes
PY17X_0910900	1	PY17X_0910900	AAA family ATPase, putative	N/A	580	15	0	15	726997	24746724		7.39352						0	0			7.39352	1313	0.58794	2.47467e+07	42666.8	1384	0.565641	Zyg				Zyg		NO	No	Yes	No	Yes
PY17X_0909100	1	PY17X_0909100	apical polar ring protein APR1, putative	APR1	966	15	0	15	704964	16221623		7.21009						0	0			7.21009	1585	0.502513	1.62216e+07	16792.6	1895	0.405151	Zyg				Zyg		NO	No	Yes	No	Yes
PY17X_0821700	1	PY17X_0821700	conserved Plasmodium protein, unknown function	N/A	1468	16	0	15	9313018	9188085		6.96323						0	0			6.96323	1890	0.406721	9.18809e+06	6258.91	2474	0.223304	Zyg				Zyg		NO	No	Yes	No	Yes
PY17X_1110400	1	PY17X_1110400	conserved Plasmodium protein, unknown function	N/A	370	15	0	15	1.53408e+06	24555876		7.39016						0	0			7.39016	1319	0.586055	2.45559e+07	66367.2	1169	0.633166	Zyg				Zyg		NO	No	Yes	No	Yes
PY17X_1225000	1	PY17X_1225000	conserved Plasmodium protein, unknown function	N/A	925	15	0	15	890831	12693096		7.10357						0	0			7.10357	1716	0.461369	1.26931e+07	13722.3	2024	0.364636	Zyg				Zyg		NO	No	Yes	No	Yes
PY17X_1229100	1	PY17X_1229100	conserved Plasmodium protein, unknown function	N/A	2091	15	0	15	673096	8.32549e+06		6.92041						0	0			6.92041	1957	0.385678	8.32549e+06	3981.58	2683	0.157663	Zyg				Zyg		NO	No	Yes	No	Yes
PY17X_1334100	1	PY17X_1334100	conserved protein, unknown function	N/A	312	15	0	15	5.02029e+06	36257728		7.5594						0	0			7.5594	1125	0.646985	3.62577e+07	116211	902	0.717023	Zyg				Zyg		NO	No	Yes	No	Yes
PY17X_1306800	1	PY17X_1306800	DEAD/DEAH box helicase, putative	N/A	2355	15	0	15	650202	11855399		7.07392						0	0			7.07392	1756	0.448807	1.18554e+07	5034.14	2579	0.190327	Zyg				Zyg		NO	No	Yes	No	Yes
PY17X_0938000	1	PY17X_0938000	endonuclease/exonuclease/phosphatase family protein, putative	N/A	653	15	0	15	638370	23721634		7.37514						0	0			7.37514	1341	0.579146	2.37216e+07	36327.2	1454	0.543656	Zyg				Zyg		NO	No	Yes	No	Yes
PY17X_0928200	1	PY17X_0928200	GPI transamidase component GPI16, putative	GPI16	512	15	0	15	988694	43312864		7.63662						0	0			7.63662	1040	0.673681	4.33129e+07	84595.4	1051	0.670226	Zyg				Zyg		NO	No	Yes	No	Yes
PY17X_0209800	1	PY17X_0209800	major facilitator superfamily-related transporter, putative	MFR2	624	15	0	15	363209	60681740		7.78306						0	0			7.78306	888	0.72142	6.06817e+07	97246.4	979	0.692839	Zyg				Zyg		NO	No	Yes	No	Yes
PY17X_0518700	1	PY17X_0518700	plasmepsin VII, putative	N/A	472	15	0	15	344164	64496644		7.80954						0	0			7.80954	855	0.731784	6.44966e+07	136645	846	0.734611	Zyg				Zyg		NO	No	Yes	No	Yes
PY17X_1307000	1	PY17X_1307000	Sad1/UNC domain-containing protein, putative	N/A	1675	15	0	15	290752	9957134		6.99813						0	0			6.99813	1850	0.419284	9.95713e+06	5944.56	2496	0.216394	Zyg				Zyg		NO	No	Yes	No	Yes
PY17X_0907300	1	PY17X_0907300	AP2 domain transcription factor AP2-O	AP2-O	1289	16	0	16	389708	11971384		7.07814						0	0			7.07814	1750	0.450691	1.19714e+07	9287.34	2265	0.288945	Zyg				Zyg		NO	No	Yes	No	Yes
PY17X_0523100	1	PY17X_0523100	AP2 domain transcription factor, putative	ApiAP2	2746	16	0	16	2.84752e+06	10660943		7.0278						0	0			7.0278	1806	0.433103	1.06609e+07	3882.35	2694	0.154209	Zyg				Zyg		NO	No	Yes	No	Yes
PY17X_0830700	1	PY17X_0830700	conserved Plasmodium protein, unknown function	N/A	1328	16	0	16	1.6456e+06	15356608		7.1863						0	0			7.1863	1616	0.492776	1.53566e+07	11563.7	2132	0.330716	Zyg				Zyg		NO	No	Yes	No	Yes
PY17X_1021900	1	PY17X_1021900	conserved Plasmodium protein, unknown function	N/A	1391	16	0	16	1544922	14250964		7.15384						0	0			7.15384	1655	0.480528	1.4251e+07	10245.1	2212	0.30559	Zyg				Zyg		NO	No	Yes	No	Yes
PY17X_1366100	1	PY17X_1366100	conserved protein, unknown function	N/A	272	16	0	16	418199	63645716		7.80377						0	0			7.80377	861	0.729899	6.36457e+07	233992	639	0.799623	Zyg				Zyg		NO	No	Yes	No	Yes
PY17X_1414200	1	PY17X_1414200	conserved protein, unknown function	N/A	1182	16	0	16	129706	15478352		7.18972						0	0			7.18972	1609	0.494975	1.54784e+07	13095.1	2059	0.353643	Zyg				Zyg		NO	No	Yes	No	Yes
PY17X_1456000	1	PY17X_1456000	HD superfamily phosphohydrolase protein, putative	N/A	782	16	0	16	843006	38619296		7.5868						0	0			7.5868	1094	0.656721	3.86193e+07	49385.3	1315	0.587312	Zyg				Zyg		NO	No	Yes	No	Yes
PY17X_1360600	1	PY17X_1360600	inner membrane complex protein 1k, putative	IMC1k	461	16	0	16	281372	80494224		7.90576						0	0			7.90576	760	0.761621	8.04942e+07	174608	737	0.768844	Zyg				Zyg		NO	No	Yes	No	Yes
PY17X_1105200	1	PY17X_1105200	MOLO1 domain-containing protein, putative	N/A	275	16	0	16	542541	129824528		8.11336						0	0			8.11336	560	0.824435	1.29825e+08	472089	422	0.867776	Zyg				Zyg		NO	No	Yes	No	Yes
PY17X_0711600	1	PY17X_0711600	perforin-like protein 4	PLP4	681	16	0	16	1.12009e+06	33297476		7.52241						0	0			7.52241	1156	0.637249	3.32975e+07	48895	1319	0.586055	Zyg				Zyg		NO	No	Yes	No	Yes
PY17X_0502700	1	PY17X_0502700	phosphomannomutase, putative	HAD5	245	16	0	16	3.01582e+06	119461120		8.07723						0	0			8.07723	600	0.811872	1.19461e+08	487596	416	0.869661	Zyg				Zyg		NO	No	Yes	No	Yes
PY17X_1007600	1	PY17X_1007600	sporozoite invasion-associated protein 1, putative	SIAP1	999	16	0	16	1280968	25303200		7.40318						0	0			7.40318	1300	0.592023	2.53032e+07	25328.5	1640	0.485239	Zyg				Zyg		NO	No	Yes	No	Yes
PY17X_0814000	1	PY17X_0814000	subpellicular microtubule protein 1, putative	SPM1	393	16	0	16	1.12511e+06	223141728		8.34858						0	0			8.34858	366	0.885364	2.23142e+08	567791	379	0.881281	Zyg				Zyg		NO	No	Yes	No	Yes
PY17X_1325000	1	PY17X_1325000	vacuolar protein sorting-associated protein 4, putative	VPS4	430	16	0	16	2.26246e+06	59149188		7.77195						0	0			7.77195	897	0.718593	5.91492e+07	137556	841	0.736181	Zyg				Zyg		NO	No	Yes	No	Yes
PY17X_1239800	1	PY17X_1239800	AFG1-like ATPase, putative	N/A	643	17	0	17	1.34923e+06	20143788		7.30414						0	0			7.30414	1449	0.545226	2.01438e+07	31327.8	1522	0.522299	Zyg				Zyg		NO	No	Yes	No	Yes
PY17X_1349200	1	PY17X_1349200	AMP deaminase, putative	AMPD	695	17	0	17	1.72348e+06	23853922		7.37756						0	0			7.37756	1337	0.580402	2.38539e+07	34322.2	1480	0.53549	Zyg				Zyg		NO	No	Yes	No	Yes
PY17X_0113700	1	PY17X_0113700	AP2 domain transcription factor, putative	ApiAP2	2646	17	0	17	1.68809e+06	7621715		6.88205						0	0			6.88205	2009	0.369347	7.62172e+06	2880.47	2797	0.121859	Zyg				Zyg		NO	No	Yes	No	Yes
PY17X_0504400	1	PY17X_0504400	conserved Plasmodium protein, unknown function	N/A	1521	17	0	17	3.26898e+06	15508470		7.19057						0	0			7.19057	1608	0.495289	1.55085e+07	10196.2	2217	0.30402	Zyg				Zyg		NO	No	Yes	No	Yes
PY17X_0833700	1	PY17X_0833700	G2 protein, putative	N/A	272	17	0	17	3.40425e+06	81876496		7.91316						0	0			7.91316	747	0.765704	8.18765e+07	301017	557	0.825377	Zyg				Zyg		NO	No	Yes	No	Yes
PY17X_1447000	1	PY17X_1447000	myosin J, putative	MyoJ	1848	17	0	17	41374288	233049040		8.36745						0	0			8.36745	352	0.889761	2.33049e+08	126109	876	0.725188	Zyg				Zyg		NO	No	Yes	No	Yes
PY17X_0910700	1	PY17X_0910700	adrenodoxin reductase, putative	N/A	505	18	0	18	1.12986e+06	20352818		7.30862						0	0			7.30862	1435	0.549623	2.03528e+07	40302.6	1410	0.557475	Zyg				Zyg		NO	No	Yes	No	Yes
PY17X_1421000	1	PY17X_1421000	conserved Plasmodium protein, unknown function	N/A	665	18	0	18	5837438	36169312		7.55834						0	0			7.55834	1127	0.646357	3.61693e+07	54389.9	1267	0.602387	Zyg				Zyg		NO	No	Yes	No	Yes
PY17X_1133800	1	PY17X_1133800	conserved Plasmodium protein, unknown function	N/A	1307	18	0	18	596906	24843212		7.39521						0	0			7.39521	1311	0.588568	2.48432e+07	19007.8	1802	0.434359	Zyg				Zyg		NO	No	Yes	No	Yes
PY17X_0623500	1	PY17X_0623500	conserved protein, unknown function	N/A	597	18	0	18	2.80156e+06	52432628		7.7196						0	0			7.7196	959	0.699121	5.24326e+07	87826.8	1027	0.677764	Zyg				Zyg		NO	No	Yes	No	Yes
PY17X_1431400	1	PY17X_1431400	kelch domain-containing protein, putative	N/A	596	18	0	18	1.35245e+06	45789164		7.66076						0	0			7.66076	1018	0.68059	4.57892e+07	76827.5	1095	0.656407	Zyg				Zyg		NO	No	Yes	No	Yes
PY17X_0619400	1	PY17X_0619400	NIMA related kinase 4	NEK4	310	18	0	18	7160040	196387392		8.29311						0	0			8.29311	418	0.869033	1.96387e+08	633508	337	0.894472	Zyg				Zyg		NO	No	Yes	No	Yes
PY17X_1131200	1	PY17X_1131200	tetratricopeptide repeat protein, putative	N/A	280	18	0	18	3.24808e+06	92012472		7.96385						0	0			7.96385	697	0.781407	9.20125e+07	328616	524	0.835741	Zyg				Zyg		NO	No	Yes	No	Yes
PY17X_0803400	1	PY17X_0803400	conserved Plasmodium protein, unknown function	N/A	1618	19	0	19	1.65655e+06	13851462		7.1415						0	0			7.1415	1669	0.476131	1.38515e+07	8560.85	2303	0.27701	Zyg				Zyg		NO	No	Yes	No	Yes
PY17X_0623000	1	PY17X_0623000	conserved protein, unknown function	N/A	574	19	0	19	288127	114922256		8.0604						0	0			8.0604	615	0.807161	1.14922e+08	200213	689	0.78392	Zyg				Zyg		NO	No	Yes	No	Yes
PY17X_1112000	1	PY17X_1112000	MORN repeat protein, putative	N/A	1315	19	0	19	1.60788e+06	11502043		7.06077						0	0			7.06077	1768	0.445038	1.1502e+07	8746.8	2294	0.279837	Zyg				Zyg		NO	No	Yes	No	Yes
PY17X_1240100	1	PY17X_1240100	conserved Plasmodium protein, unknown function	N/A	680	20	0	20	5.40003e+06	21153772		7.32539						0	0			7.32539	1409	0.557789	2.11538e+07	31108.5	1526	0.521043	Zyg				Zyg		NO	No	Yes	No	Yes
PY17X_1347000	1	PY17X_1347000	conserved protein, unknown function	N/A	340	20	0	20	1.17528e+06	131017544		8.11733						0	0			8.11733	553	0.826633	1.31018e+08	385346	478	0.850188	Zyg				Zyg		NO	No	Yes	No	Yes
PY17X_1359300	1	PY17X_1359300	inner centromere protein, putative	N/A	1121	20	0	20	1.62157e+06	15784766		7.19824						0	0			7.19824	1596	0.499058	1.57848e+07	14081	2014	0.367776	Zyg				Zyg		NO	No	Yes	No	Yes
PY17X_1327600	1	PY17X_1327600	kelch domain-containing protein, putative	N/A	629	20	0	20	1.72408e+06	62095732		7.79306						0	0			7.79306	876	0.725188	6.20957e+07	98721.4	972	0.695038	Zyg				Zyg		NO	No	Yes	No	Yes
PY17X_0420000	1	PY17X_0420000	PH domain-containing protein, putative	PH	286	20	0	20	1.34206e+06	124863096		8.09643						0	0			8.09643	580	0.818153	1.24863e+08	436584	445	0.860553	Zyg				Zyg		NO	No	Yes	No	Yes
PY17X_0920300	1	PY17X_0920300	phosphatidylinositol-4-phosphate 5-kinase, putative	N/A	1027	20	0	20	2.38549e+06	24732442		7.39327						0	0			7.39327	1314	0.587626	2.47324e+07	24082.2	1663	0.478015	Zyg				Zyg		NO	No	Yes	No	Yes
PY17X_0420600	1	PY17X_0420600	protein hook, putative	N/A	815	20	0	20	2.62465e+06	29512424		7.47						0	0			7.47	1221	0.616834	2.95124e+07	36211.6	1456	0.543028	Zyg				Zyg		NO	No	Yes	No	Yes
PY17X_1424900	1	PY17X_1424900	structural integrity maintenance protein SIMP, putative	N/A	393	20	0	20	497900	217700592		8.33786						0	0			8.33786	373	0.883166	2.17701e+08	553946	382	0.880339	Zyg				Zyg		NO	No	Yes	No	Yes
PY17X_0811200	1	PY17X_0811200	cdc2-related protein kinase 4, putative	CRK4	1352	21	0	21	2640833	21818456		7.33882						0	0			7.33882	1390	0.563756	2.18185e+07	16137.9	1918	0.397927	Zyg				Zyg		NO	No	Yes	No	Yes
PY17X_1419100	1	PY17X_1419100	conserved Plasmodium protein, unknown function	N/A	645	21	0	21	4.58079e+06	36321700		7.56017						0	0			7.56017	1124	0.647299	3.63217e+07	56312.7	1253	0.606784	Zyg				Zyg		NO	No	Yes	No	Yes
PY17X_1454000	1	PY17X_1454000	conserved Plasmodium protein, unknown function	N/A	369	21	0	21	315821	80068528		7.90346						0	0			7.90346	765	0.76005	8.00685e+07	216988	666	0.791143	Zyg				Zyg		NO	No	Yes	No	Yes
PY17X_1405200	1	PY17X_1405200	MCL1 domain-containing protein, putative	N/A	1287	21	0	21	1.67689e+06	26855498		7.42903						0	0			7.42903	1271	0.601131	2.68555e+07	20866.7	1747	0.451633	Zyg				Zyg		NO	No	Yes	No	Yes
PY17X_1328900	1	PY17X_1328900	MORN repeat protein, putative	N/A	326	21	0	21	871181	122742400		8.08899						0	0			8.08899	588	0.815641	1.22742e+08	376510	482	0.848932	Zyg				Zyg		NO	No	Yes	No	Yes
PY17X_1214300	1	PY17X_1214300	NLI interacting factor-like phosphatase, putative	NIF4	1251	21	0	21	2.97839e+06	17221308		7.23607						0	0			7.23607	1545	0.515075	1.72213e+07	13766	2021	0.365578	Zyg				Zyg		NO	No	Yes	No	Yes
PY17X_1357600	1	PY17X_1357600	conserved protein, unknown function	N/A	632	22	0	22	1.26818e+06	46551148		7.66793						0	0			7.66793	1010	0.683103	4.65511e+07	73656.9	1112	0.651068	Zyg				Zyg		NO	No	Yes	No	Yes
PY17X_1221500	1	PY17X_1221500	CPW-WPC family protein	N/A	527	22	0	22	3.76876e+06	81451672		7.9109						0	0			7.9109	752	0.764133	8.14517e+07	154557	795	0.750628	Zyg				Zyg		NO	No	Yes	No	Yes
PY17X_1463900	1	PY17X_1463900	conserved Plasmodium protein, unknown function	N/A	289	23	0	23	10774285	234975184		8.37102						0	0			8.37102	349	0.890704	2.34975e+08	813063	277	0.913317	Zyg				Zyg		NO	No	Yes	No	Yes
PY17X_1204900	1	PY17X_1204900	conserved Plasmodium protein, unknown function	N/A	1704	23	0	23	286110	18466008		7.26637						0	0			7.26637	1511	0.525754	1.8466e+07	10836.9	2180	0.315641	Zyg				Zyg		NO	No	Yes	No	Yes
PY17X_1357700	1	PY17X_1357700	CPW-WPC family protein	CPW-WPC-1	542	23	0	23	2.07054e+06	85679048		7.93287						0	0			7.93287	724	0.772927	8.5679e+07	158079	784	0.754083	Zyg				Zyg		NO	No	Yes	No	Yes
PY17X_1146200	1	PY17X_1146200	glycosylphosphatidylinositol anchor attachment 1 protein, putative	GPAA1	755	23	0	23	4010854	47701788		7.67853						0	0			7.67853	999	0.686558	4.77018e+07	63181.2	1195	0.625	Zyg				Zyg		NO	No	Yes	No	Yes
PY17X_1360400	1	PY17X_1360400	GPI mannosyltransferase 3, putative	GPI10	778	23	0	23	7591059	98870712		7.99507						0	0			7.99507	673	0.788945	9.88707e+07	127083	871	0.726759	Zyg				Zyg		NO	No	Yes	No	Yes
PY17X_1409700	1	PY17X_1409700	HORMA domain protein, putative	N/A	1050	23	0	23	311542	24639650		7.39163						0	0			7.39163	1317	0.586683	2.46397e+07	23466.3	1680	0.472676	Zyg				Zyg		NO	No	Yes	No	Yes
PY17X_0404900	1	PY17X_0404900	inner membrane complex protein 1e, putative	IMC1e	512	23	0	23	1.67991e+06	351595296		8.54604						0	0			8.54604	253	0.920854	3.51595e+08	686710	321	0.899497	Zyg				Zyg		NO	No	Yes	No	Yes
PY17X_1439000	1	PY17X_1439000	inner membrane complex protein 1h, putative	IMC1h	512	23	0	23	1.7555e+06	298978112		8.47564						0	0			8.47564	288	0.909862	2.98978e+08	583942	369	0.884422	Zyg				Zyg		NO	No	Yes	No	Yes
PY17X_0714200	1	PY17X_0714200	meiotic recombination protein DMC1, putative	DMC1	346	23	0	23	576231	272912960		8.43602						0	0			8.43602	307	0.903894	2.72913e+08	788766	289	0.909548	Zyg				Zyg		NO	No	Yes	No	Yes
PY17X_0809500	1	PY17X_0809500	P4-type ATPase ATP7	ATP7	1764	23	0	23	1.53517e+06	37292792		7.57162						0	0			7.57162	1113	0.650754	3.72928e+07	21141	1739	0.454146	Zyg				Zyg		NO	No	Yes	No	Yes
PY17X_1006800	1	PY17X_1006800	protein CINCH, putative	CINCH	1606	23	0	23	642691	17688852		7.2477						0	0			7.2477	1535	0.518216	1.76889e+07	11014.2	2165	0.320352	Zyg				Zyg		NO	No	Yes	No	Yes
PY17X_1136400	1	PY17X_1136400	zinc finger protein, putative	N/A	913	23	0	23	1.04818e+06	72211880		7.85861						0	0			7.85861	807	0.746859	7.22119e+07	79093	1081	0.660804	Zyg				Zyg		NO	No	Yes	No	Yes
PY17X_1339600	1	PY17X_1339600	conserved Plasmodium protein, unknown function	N/A	933	24	0	24	1.2514e+06	26525304		7.42366						0	0			7.42366	1277	0.599246	2.65253e+07	28430.1	1577	0.505025	Zyg				Zyg		NO	No	Yes	No	Yes
PY17X_0104400	1	PY17X_0104400	conserved Plasmodium protein, unknown function	N/A	1456	24	0	24	1.12313e+06	16967632		7.22962						0	0			7.22962	1554	0.512249	1.69676e+07	11653.6	2127	0.332286	Zyg				Zyg		NO	No	Yes	No	Yes
PY17X_1116200	1	PY17X_1116200	conserved protein, unknown function	N/A	779	24	0	24	899691	68022880		7.83266						0	0			7.83266	833	0.738693	68022880	87320.8	1032	0.676193	Zyg				Zyg		NO	No	Yes	No	Yes
PY17X_0505600	1	PY17X_0505600	cytoplasmic dynein intermediate chain, putative	N/A	679	24	0	24	3.04793e+06	57696336		7.76115						0	0			7.76115	912	0.713882	5.76963e+07	84972.5	1047	0.671482	Zyg				Zyg		NO	No	Yes	No	Yes
PY17X_1451800	1	PY17X_1451800	upregulated in late gametocytes ULG8, putative	ULG8	541	24	0	24	3.0725e+06	149978912		8.17603						0	0			8.17603	507	0.84108	1.49979e+08	277225	585	0.816583	Zyg				Zyg		NO	No	Yes	No	Yes
PY17X_0837500	1	PY17X_0837500	conserved Plasmodium protein, unknown function	N/A	876	25	0	25	1.84407e+06	32040102		7.50569						0	0			7.50569	1170	0.632852	3.20401e+07	36575.5	1449	0.545226	Zyg				Zyg		NO	No	Yes	No	Yes
PY17X_0504900	1	PY17X_0504900	conserved Plasmodium protein, unknown function	N/A	875	25	0	25	951506	24201524		7.38384						0	0			7.38384	1332	0.581972	2.42015e+07	27658.9	1591	0.500628	Zyg				Zyg		NO	No	Yes	No	Yes
PY17X_1223700	1	PY17X_1223700	hydrolase, putative	N/A	1887	25	0	25	1.02902e+06	25891428		7.41316						0	0			7.41316	1293	0.594221	2.58914e+07	13720.9	2025	0.364322	Zyg				Zyg		NO	No	Yes	No	Yes
PY17X_0707400	1	PY17X_0707400	inner membrane complex protein 1i, putative	IMC1i	492	25	0	25	1735472	251981424		8.40137						0	0			8.40137	328	0.897299	2.51981e+08	512157	402	0.874058	Zyg				Zyg		NO	No	Yes	No	Yes
PY17X_1121700	1	PY17X_1121700	inner membrane complex protein 1j, putative	ALV7	699	25	0	25	1.98448e+06	161044288		8.20695						0	0			8.20695	489	0.846734	1.61044e+08	230392	644	0.798053	Zyg				Zyg		NO	No	Yes	No	Yes
PY17X_0705100	1	PY17X_0705100	PH-like domain-containing protein, putative	N/A	386	25	0	25	998577	139052128		8.14318						0	0			8.14318	532	0.833229	1.39052e+08	360239	498	0.843907	Zyg				Zyg		NO	No	Yes	No	Yes
PY17X_0914000	1	PY17X_0914000	conserved Plasmodium protein, unknown function	N/A	605	26	0	26	3.22654e+06	88181624		7.94538						0	0			7.94538	712	0.776696	8.81816e+07	145755	821	0.742462	Zyg				Zyg		NO	No	Yes	No	Yes
PY17X_1016900	1	PY17X_1016900	CPW-WPC family protein	N/A	371	26	0	26	1.57262e+06	133950072		8.12694						0	0			8.12694	544	0.82946	1.3395e+08	361051	497	0.844221	Zyg				Zyg		NO	No	Yes	No	Yes
PY17X_1320600	1	PY17X_1320600	dynactin subunit 4, putative	N/A	693	26	0	26	3.4569e+06	58638896		7.76819						0	0			7.76819	901	0.717337	5.86389e+07	84616	1050	0.67054	Zyg				Zyg		NO	No	Yes	No	Yes
PY17X_0411900	1	PY17X_0411900	kinase-related protein PKRP, putative	PKRP	2699	26	0	26	2.20655e+06	17617474		7.24594						0	0			7.24594	1537	0.517588	1.76175e+07	6527.41	2458	0.228329	Zyg				Zyg		NO	No	Yes	No	Yes
PY17X_0614900	1	PY17X_0614900	AP2 domain transcription factor AP2-Z, putative	ApiAP2	1123	27	0	27	2.47944e+06	27902370		7.44564						0	0			7.44564	1247	0.608668	2.79024e+07	24846.3	1651	0.481784	Zyg				Zyg		NO	No	Yes	No	Yes
PY17X_1228700	1	PY17X_1228700	conserved protein, unknown function	N/A	549	27	0	27	1.11971e+06	99232192		7.99665						0	0			7.99665	672	0.789259	9.92322e+07	180751	728	0.771671	Zyg				Zyg		NO	No	Yes	No	Yes
PY17X_1429400	1	PY17X_1429400	ABC1 family, putative	N/A	932	28	0	28	5505444	57328328		7.75837						0	0			7.75837	918	0.711997	5.73283e+07	61511.1	1215	0.618719	Zyg				Zyg		NO	No	Yes	No	Yes
PY17X_1136800	1	PY17X_1136800	conserved Plasmodium protein, unknown function	N/A	3058	28	0	28	2217991	19035642		7.27957						0	0			7.27957	1482	0.534862	1.90356e+07	6224.87	2475	0.22299	Zyg				Zyg		NO	No	Yes	No	Yes
PY17X_1463300	1	PY17X_1463300	dipeptidyl aminopeptidase 2, putative	DPAP2	561	29	0	29	1.48342e+06	200847168		8.30287						0	0			8.30287	411	0.871231	2.00847e+08	358016	500	0.843279	Zyg				Zyg		NO	No	Yes	No	Yes
PY17X_0908500	1	PY17X_0908500	inner membrane complex protein 1b, putative	IMC1b	535	29	0	29	840524	218242368		8.33894						0	0			8.33894	371	0.883794	2.18242e+08	407930	464	0.854585	Zyg				Zyg		NO	No	Yes	No	Yes
PY17X_0804500	1	PY17X_0804500	basal complex transmembrane protein 2, putative	BTP2	3003	30	0	30	475705	20096532		7.30312						0	0			7.30312	1452	0.544284	2.00965e+07	6692.15	2447	0.231784	Zyg				Zyg		NO	No	Yes	No	Yes
PY17X_1416900	1	PY17X_1416900	conserved protein, unknown function	N/A	629	30	0	30	4.00421e+06	161509936		8.2082						0	0			8.2082	486	0.847676	1.6151e+08	256773	608	0.809359	Zyg				Zyg		NO	No	Yes	No	Yes
PY17X_1369500	1	PY17X_1369500	phosphatidylinositol transfer protein, putative	N/A	1518	30	0	30	1.62798e+06	30923182		7.49028						0	0			7.49028	1197	0.624372	3.09232e+07	20371	1763	0.446608	Zyg				Zyg		NO	No	Yes	No	Yes
PY17X_0905200	1	PY17X_0905200	serine/threonine protein kinase, putative	N/A	970	31	0	31	3.29282e+06	85867728		7.93383						0	0			7.93383	722	0.773555	8.58677e+07	88523.4	1019	0.680276	Zyg				Zyg		NO	No	Yes	No	Yes
PY17X_1028700	1	PY17X_1028700	conserved protein, unknown function	N/A	650	32	0	32	6619181	198481664		8.29772						0	0			8.29772	415	0.869975	1.98482e+08	305356	551	0.827261	Zyg				Zyg		NO	No	Yes	No	Yes
PY17X_1424300	1	PY17X_1424300	FAD-dependent monooxygenase, putative	N/A	894	32	0	32	1.77132e+06	45062476		7.65382						0	0			7.65382	1026	0.678078	4.50625e+07	50405.5	1304	0.590766	Zyg				Zyg		NO	No	Yes	No	Yes
PY17X_1334200	1	PY17X_1334200	protein phosphatase containing kelch-like domains, putative	PPKL	881	32	0	32	1.19662e+06	114021336		8.05699						0	0			8.05699	617	0.806533	1.14021e+08	129423	862	0.729585	Zyg				Zyg		NO	No	Yes	No	Yes
PY17X_0611100	1	PY17X_0611100	zinc finger protein, putative	N/A	959	32	0	32	7.4961e+06	46634952		7.66871						0	0			7.66871	1009	0.683417	4.6635e+07	48628.7	1322	0.585113	Zyg				Zyg		NO	No	Yes	No	Yes
PY17X_0107800	1	PY17X_0107800	conserved Plasmodium protein, unknown function	N/A	2153	33	0	33	1557219	21197498		7.32628						0	0			7.32628	1404	0.559359	2.11975e+07	9845.56	2229	0.300251	Zyg				Zyg		NO	No	Yes	No	Yes
PY17X_1145000	1	PY17X_1145000	secreted ookinete protein, putative	PSOP2	1409	33	0	33	30389760	85747056		7.93322						0	0			7.93322	723	0.773241	8.57471e+07	60856.7	1223	0.616206	Zyg				Zyg		NO	No	Yes	No	Yes
PY17X_1235000	1	PY17X_1235000	AP2 domain transcription factor AP2-O2	AP2-O2	2129	34	0	34	1.53883e+06	30778060		7.48824						0	0			7.48824	1200	0.62343	3.07781e+07	14456.6	1996	0.37343	Zyg				Zyg		NO	No	Yes	No	Yes
PY17X_1441600	1	PY17X_1441600	BRO1 domain-containing protein, putative	N/A	846	34	0	34	2.73589e+06	108536744		8.03558						0	0			8.03558	631	0.802136	1.08537e+08	128294	868	0.727701	Zyg				Zyg		NO	No	Yes	No	Yes
PY17X_1230300	1	PY17X_1230300	DNA repair and recombination protein RAD54, putative	RAD54	1041	34	0	34	5052384	69121192		7.83961						0	0			7.83961	821	0.742462	6.91212e+07	66398.8	1168	0.63348	Zyg				Zyg		NO	No	Yes	No	Yes
PY17X_1310700	1	PY17X_1310700	serine/threonine protein kinase, putative	SRPK2	1328	34	0	34	1.91696e+06	55968516		7.74794						0	0			7.74794	936	0.706344	5.59685e+07	42145	1388	0.564384	Zyg				Zyg		NO	No	Yes	No	Yes
PY17X_0504600	1	PY17X_0504600	zinc finger protein, putative	N/A	1381	34	0	34	2.61111e+06	38044628		7.58029						0	0			7.58029	1102	0.654209	3.80446e+07	27548.6	1595	0.499372	Zyg				Zyg		NO	No	Yes	No	Yes
PY17X_1134600	1	PY17X_1134600	aurora-related kinase ARK3, putative	ARK3	3675	35	0	35	2.43557e+06	24505920		7.38927						0	0			7.38927	1323	0.584799	2.45059e+07	6668.28	2451	0.230528	Zyg				Zyg		NO	No	Yes	No	Yes
PY17X_0625100	1	PY17X_0625100	kinesin-20, putative	N/A	2118	35	0	35	9627319	28614258		7.45658						0	0			7.45658	1236	0.612123	2.86143e+07	13510	2039	0.359925	Zyg				Zyg		NO	No	Yes	No	Yes
PY17X_1231800	1	PY17X_1231800	lysine-specific histone demethylase, putative	LSD2	4425	36	0	36	4.56038e+06	19837324		7.29748						0	0			7.29748	1458	0.542399	1.98373e+07	4483.01	2634	0.173053	Zyg				Zyg		NO	No	Yes	No	Yes
PY17X_0828800	1	PY17X_0828800	conserved Plasmodium protein, unknown function	N/A	1763	37	0	37	1.08979e+06	38338212		7.58363						0	0			7.58363	1099	0.655151	3.83382e+07	21746	1726	0.458229	Zyg				Zyg		NO	No	Yes	No	Yes
PY17X_1364600	1	PY17X_1364600	dynactin subunit 2, putative	N/A	731	37	0	37	1077707	87060344		7.93982						0	0			7.93982	719	0.774497	8.70603e+07	119098	897	0.718593	Zyg				Zyg		NO	No	Yes	No	Yes
PY17X_1370200	1	PY17X_1370200	inner membrane complex protein 1f, putative	IMC1f	1122	38	0	38	15872678	131919664		8.12031						0	0			8.12031	549	0.827889	1.3192e+08	117575	900	0.717651	Zyg				Zyg		NO	No	Yes	No	Yes
PY17X_0411000	1	PY17X_0411000	parasite-infected erythrocyte surface protein	PIESP1	1042	38	0	38	3823375	67183096		7.82726						0	0			7.82726	837	0.737437	6.71831e+07	64475.1	1178	0.630339	Zyg				Zyg		NO	No	Yes	No	Yes
PY17X_1309000	1	PY17X_1309000	serine/threonine protein kinase, putative	N/A	2160	38	0	38	859796	32071450		7.50612						0	0			7.50612	1169	0.633166	3.20715e+07	14847.9	1975	0.380025	Zyg				Zyg		NO	No	Yes	No	Yes
PY17X_0940400	1	PY17X_0940400	conserved Plasmodium protein, unknown function	N/A	1127	40	0	40	13693296	90315992		7.95576						0	0			7.95576	705	0.778894	9.0316e+07	80138.4	1075	0.662688	Zyg				Zyg		NO	No	Yes	No	Yes
PY17X_1227700	1	PY17X_1227700	Dpy-19-like C-mannosyltransferase, putative	DPY19	1067	41	0	41	8689706	335098944		8.52517						0	0			8.52517	263	0.917714	335098944	314057	546	0.828832	Zyg				Zyg		NO	No	Yes	No	Yes
PY17X_1465900	1	PY17X_1465900	conserved Plasmodium protein, unknown function	N/A	650	42	0	42	7.134e+06	80362776		7.90505						0	0			7.90505	761	0.761307	8.03628e+07	123635	889	0.721106	Zyg				Zyg		NO	No	Yes	No	Yes
PY17X_0945900	1	PY17X_0945900	CPW-WPC family protein	N/A	585	42	0	42	10272892	215923632		8.3343						0	0			8.3343	377	0.88191	2.15924e+08	369100	491	0.846106	Zyg				Zyg		NO	No	Yes	No	Yes
PY17X_0503500	1	PY17X_0503500	pseudophosphatase PPP8, putative	PPP8	2124	42	0	42	3.49419e+06	42491784		7.6283						0	0			7.6283	1046	0.671796	4.24918e+07	20005.5	1774	0.443153	Zyg				Zyg		NO	No	Yes	No	Yes
PY17X_1366400	1	PY17X_1366400	conserved Plasmodium protein, unknown function	N/A	1747	43	0	43	4.31379e+06	57916068		7.7628						0	0			7.7628	909	0.714824	5.79161e+07	33151.7	1491	0.532035	Zyg				Zyg		NO	No	Yes	No	Yes
PY17X_1025000	1	PY17X_1025000	conserved Plasmodium protein, unknown function	N/A	1516	44	0	44	2.86275e+06	37425756		7.57317						0	0			7.57317	1112	0.651068	3.74258e+07	24687.2	1652	0.48147	Zyg				Zyg		NO	No	Yes	No	Yes
PY17X_0505500	1	PY17X_0505500	conserved Plasmodium protein, unknown function	N/A	866	44	0	44	2.72196e+06	62489596		7.79581						0	0			7.79581	870	0.727073	6.24896e+07	72158.9	1118	0.649183	Zyg				Zyg		NO	No	Yes	No	Yes
PY17X_1339500	1	PY17X_1339500	apical polar ring protein APR2	APR2	1394	45	0	45	3.34759e+06	153148720		8.18511						0	0			8.18511	503	0.842337	1.53149e+08	109863	927	0.709171	Zyg				Zyg		NO	No	Yes	No	Yes
PY17X_1347200	1	PY17X_1347200	subpellicular microtubule protein 3, putative	SPM3	1583	45	0	45	22666570	73826712		7.86821						0	0			7.86821	796	0.750314	7.38267e+07	46637.2	1349	0.576633	Zyg				Zyg		NO	No	Yes	No	Yes
PY17X_1324600	1	PY17X_1324600	conserved Plasmodium protein, unknown function	N/A	823	47	0	47	1.50259e+06	84231512		7.92547						0	0			7.92547	729	0.771357	84231512	102347	961	0.698492	Zyg				Zyg		NO	No	Yes	No	Yes
PY17X_0415800	1	PY17X_0415800	circumsporozoite- and TRAP-related protein, putative	CTRP	2401	50	0	50	6.3884e+06	169219040		8.22845						0	0			8.22845	463	0.854899	1.69219e+08	70478.6	1132	0.644786	Zyg				Zyg		NO	No	Yes	No	Yes
PY17X_1366500	1	PY17X_1366500	conserved Plasmodium protein, unknown function	N/A	1192	51	0	51	7.43067e+06	76879824		7.88581						0	0			7.88581	784	0.754083	7.68798e+07	64496.5	1177	0.630653	Zyg				Zyg		NO	No	Yes	No	Yes
PY17X_1138200	1	PY17X_1138200	guanylyl cyclase beta	GCbeta	3015	51	0	51	5123075	79102208		7.89819						0	0			7.89819	771	0.758166	7.91022e+07	26236.2	1621	0.491206	Zyg				Zyg		NO	No	Yes	No	Yes
PY17X_1321000	1	PY17X_1321000	NAD(P) transhydrogenase, putative	NTH	1201	51	0	51	5968059	760051140		8.88084						0	0			8.88084	113	0.964824	7.60051e+08	632849	338	0.894158	Zyg				Zyg		NO	No	Yes	No	Yes
PY17X_1319100	1	PY17X_1319100	LCCL domain-containing protein	LAP5	879	54	0	54	3.21539e+06	1394934400		9.14455						0	0			9.14455	57	0.982412	1.39493e+09	1.58696e+06	158	0.950691	Zyg				Zyg		NO	No	Yes	No	Yes
PY17X_1344200	1	PY17X_1344200	conserved Plasmodium protein, unknown function	N/A	4313	59	0	59	4489612	52557664		7.72064						0	0			7.72064	957	0.699749	5.25577e+07	12185.9	2094	0.342651	Zyg				Zyg		NO	No	Yes	No	Yes
PY17X_1348900	1	PY17X_1348900	myosin F, putative	MyoF	1992	63	0	63	4.37686e+06	117398976		8.06966						0	0			8.06966	609	0.809045	1.17399e+08	58935.2	1234	0.612751	Zyg				Zyg		NO	No	Yes	No	Yes
PY17X_0420400	1	PY17X_0420400	LCCL domain-containing protein	CCp4	1478	77	0	77	6.85147e+06	292251136		8.46576						0	0			8.46576	294	0.907977	2.92251e+08	197734	698	0.781093	Zyg				Zyg		NO	No	Yes	No	Yes
PY17X_1221300	1	PY17X_1221300	oocyst capsule protein Cap380, putative	Cap380	3290	77	0	77	19006216	104246272		8.01806						0	0			8.01806	650	0.796168	1.04246e+08	31685.8	1517	0.523869	Zyg				Zyg		NO	No	Yes	No	Yes
PY17X_0903300	1	PY17X_0903300	tubulin--tyrosine ligase, putative	N/A	2854	78	0	78	2.63647e+06	103050512		8.01305						0	0			8.01305	658	0.793656	1.03051e+08	36107.4	1458	0.542399	Zyg				Zyg		NO	No	Yes	No	Yes
PY17X_1323300	1	PY17X_1323300	LCCL domain-containing protein	CCP2	1636	88	0	87	22747326	1891408000		9.27679						0	0			9.27679	35	0.989322	1891408000	1.15612e+06	207	0.935302	Zyg				Zyg		NO	No	Yes	No	Yes
PY17X_0215400	1	PY17X_0215400	dynein heavy chain, putative	N/A	5063	251	0	250	25609384	1295627650		9.11248						0	0			9.11248	62	0.980842	1.29563e+09	255901	610	0.808731	Zyg				Zyg		NO	No	Yes	No	Yes
PY17X_0526200	1	PY17X_0526200	early transcribed membrane protein	SEP1	175	5	5	1	63931436	2.01875e+06	7.80571	6.30508	7.80571	6.30508	8.17475	507	0.788107	1.49537e+08	854497	198	0.917504	6.30508	2690	0.155465	2.01875e+06	11535.7	2135	0.329774	Both	1.86967	74.0741	0.0135	Gam	1.37503e-06	YES	Yes	No	Yes	No
PY17X_1323900	1	PY17X_1323900	conserved Plasmodium protein, unknown function	UIS25	788	53	53	7	275961984	10738061	8.44085	7.03093	8.44085	7.03093	8.77613	127	0.947236	5.97212e+08	757883	234	0.902429	7.03093	1802	0.434359	1.07381e+07	13627	2030	0.362751	Both	1.7452	55.6163	0.0179803	Gam	6.21394e-06	YES	Yes	No	Yes	No
PY17X_0317400	1	PY17X_0317400	fam-b protein	N/A	190	3	3	1	3.20145e+06	164462	6.50535	5.21607	6.50535	5.21607	6.94349	1720	0.280151	8.77993e+06	46210.1	1313	0.450586	5.21607	3158	0.0084799	164462	865.589	3051	0.0420854	Both	1.72743	53.3858	0.0187316	Gam	7.64991e-06	YES	Yes	No	Yes	No
PY17X_0819400	1	PY17X_0819400	SUMO-conjugating enzyme UBC9, putative	UBC9	159	4	4	1	9655850	521027	6.98479	5.71686	6.98479	5.71686	7.39745	1272	0.467755	2.49721e+07	157057	774	0.676298	5.71686	3059	0.0395729	521027	3276.9	2753	0.135678	Both	1.68059	47.9285	0.0208644	Gam	1.31102e-05	YES	Yes	No	Yes	No
PY17X_1329500	1	PY17X_1329500	thioredoxin-like protein	TLP1	121	7	7	2	12776485	689832	7.10641	5.83874	7.10641	5.83874	7.51261	1145	0.520938	3.25545e+07	269046	545	0.772194	5.83874	3017	0.0527638	689832	5701.09	2516	0.210113	Both	1.67387	47.192	0.02119	Gam	1.41496e-05	YES	Yes	No	Yes	No
PY17X_0108800	1	PY17X_0108800	conserved Plasmodium protein, unknown function	N/A	297	11	11	1	55786180	2.84862e+06	7.74653	6.45463	7.74653	6.45463	8.11871	558	0.76675	1.31434e+08	442538	374	0.843802	6.45463	2555	0.197864	2.84862e+06	9591.31	2246	0.294912	Both	1.66407	46.1394	0.0216734	Gam	1.58051e-05	YES	Yes	No	Yes	No
PY17X_0204100	1	PY17X_0204100	kinesin-8B, putative	N/A	1475	87	87	8	579070850	26300228	8.76273	7.41996	8.76273	7.41996	9.0809	58	0.976131	1.20477e+09	816792	213	0.911223	7.41996	1283	0.597362	2.63002e+07	17830.7	1861	0.415829	Both	1.66094	45.8083	0.0218301	Gam	1.63715e-05	YES	Yes	No	Yes	No
PY17X_0944900	1	PY17X_0944900	WD repeat-containing protein, putative	N/A	590	35	34	7	181732640	8873733	8.25943	6.94811	8.25943	6.94811	8.60435	204	0.914992	4.02118e+08	681556	265	0.889447	6.94811	1915	0.398869	8.87373e+06	15040.2	1964	0.38348	Both	1.65625	45.3156	0.0220675	Gam	1.72585e-05	YES	Yes	No	Yes	No
PY17X_1212100	1	PY17X_1212100	ankyrin-repeat protein, putative	N/A	182	9	9	1	34463644	1.86206e+06	7.53736	6.26999	7.53736	6.26999	7.92066	757	0.683417	8.33024e+07	457706	366	0.847152	6.26999	2726	0.144158	1.86206e+06	10231.1	2214	0.304962	Both	1.65066	44.7367	0.022353	Gam	1.83724e-05	YES	Yes	No	Yes	No
PY17X_1208500	1	PY17X_1208500	roadblock/LC7 domain-containing protein, putative	N/A	112	4	4	1	16319862	925559	7.21272	5.9664	7.21272	5.9664	7.61327	1035	0.567002	4.10456e+07	366479	451	0.811558	5.9664	2959	0.0709799	925559	8263.92	2320	0.271671	Both	1.64686	44.3468	0.0225495	Gam	1.91697e-05	YES	Yes	No	Yes	No
PY17X_0708400	1	PY17X_0708400	dynein light chain 1, putative	DLC1	194	17	17	2	114670120	5940033	8.05945	6.77379	8.05945	6.77379	8.415	324	0.86474	2.60016e+08	1.34029e+06	120	0.950168	6.77379	2155	0.323492	5.94003e+06	30618.7	1533	0.518844	Both	1.64121	43.7734	0.0228449	Gam	2.04164e-05	YES	Yes	No	Yes	No
PY17X_1120900	1	PY17X_1120900	conserved Plasmodium protein, unknown function	N/A	219	6	6	1	10561396	625526	7.02372	5.79625	7.02372	5.79625	7.43432	1229	0.485762	2.71842e+07	124129	882	0.631072	5.79625	3034	0.0474246	625526	2856.28	2800	0.120917	Both	1.63807	43.4581	0.0230107	Gam	2.11419e-05	YES	Yes	No	Yes	No
PY17X_1334700	1	PY17X_1334700	enkurin domain-containing protein, putative	N/A	273	19	19	3	129863448	6950947	8.11349	6.84204	8.11349	6.84204	8.46616	277	0.884422	2.92526e+08	1.07152e+06	158	0.934255	6.84204	2064	0.352073	6.95095e+06	25461.3	1633	0.487437	Both	1.62412	42.0843	0.0237618	Gam	2.46726e-05	YES	Yes	No	Yes	No
PY17X_1422400	1	PY17X_1422400	MAATS1 domain-containing protein, putative	N/A	624	41	41	1	178303808	9726230	8.25116	6.98794	8.25116	6.98794	8.59652	207	0.913735	3.94931e+08	632902	285	0.881072	6.98794	1860	0.416143	9.72623e+06	15586.9	1942	0.390389	Both	1.60858	40.6047	0.0246277	Gam	2.92655e-05	YES	Yes	No	Yes	No
PY17X_1104000	1	PY17X_1104000	cell division control protein 6, putative	CDC6	856	53	53	5	230423008	13239188	8.36253	7.12186	8.36253	7.12186	8.70197	154	0.93593	5.03463e+08	588158	297	0.876047	7.12186	1698	0.467023	1.32392e+07	15466.3	1949	0.388191	Both	1.58011	38.0282	0.0262963	Gam	3.98607e-05	YES	Yes	No	Yes	No
PY17X_1329900	1	PY17X_1329900	conserved Plasmodium protein, unknown function	N/A	776	30	29	3	90187632	5.49159e+06	7.95515	6.7397	7.95515	6.7397	8.31624	388	0.83794	2.07128e+08	266918	549	0.770519	6.7397	2196	0.310616	5.49159e+06	7076.79	2409	0.243719	Both	1.57654	37.7174	0.026513	Gam	4.14191e-05	YES	Yes	No	Yes	No
PY17X_1038100	1	PY17X_1038100	WD repeat-containing protein 65, putative	WDR65	1440	91	91	5	335033728	19307036	8.52509	7.28572	8.52509	7.28572	8.85589	104	0.956868	7.17613e+08	498343	345	0.855946	7.28572	1474	0.537374	1.9307e+07	13407.7	2046	0.357726	Both	1.57017	37.1685	0.0269045	Gam	4.4347e-05	YES	Yes	No	Yes	No
PY17X_0719700	1	PY17X_0719700	conserved Plasmodium protein, unknown function	N/A	859	41	41	8	233365280	14111616	8.36804	7.14958	8.36804	7.14958	8.70719	153	0.936348	5.09548e+08	593187	296	0.876466	7.14958	1656	0.480214	1.41116e+07	16428	1909	0.400754	Both	1.55761	36.1084	0.0276944	Gam	5.07122e-05	YES	Yes	No	Yes	No
PY17X_1354400	1	PY17X_1354400	DNA replication complex GINS protein, putative	N/A	504	22	22	2	95353568	6146461	7.97934	6.78863	7.97934	6.78863	8.33914	378	0.842127	2.18345e+08	433225	385	0.839196	6.78863	2130	0.331344	6.14646e+06	12195.4	2093	0.342965	Both	1.55052	35.5237	0.0281502	Gam	5.46758e-05	YES	Yes	No	Yes	No
PY17X_0802600	1	PY17X_0802600	early transcribed membrane protein	ETRAMP	131	4	4	1	3055773	236823	6.48512	5.37442	6.48512	5.37442	6.92434	1736	0.273451	8.40119e+06	64131.2	1174	0.508794	5.37442	3141	0.0138191	236823	1807.81	2909	0.0866834	Both	1.54992	35.4746	0.0281892	Gam	5.50249e-05	YES	Yes	No	Yes	No
PY17X_0906200	1	PY17X_0906200	conserved Plasmodium protein, unknown function	N/A	297	16	16	1	32349448	2229832	7.50987	6.34827	7.50987	6.34827	7.89462	782	0.672948	7.84557e+07	264161	555	0.768007	6.34827	2647	0.16897	2.22983e+06	7507.85	2379	0.253141	Both	1.54635	35.1846	0.0284215	Gam	5.71401e-05	YES	Yes	No	Yes	No
PY17X_1434700	1	PY17X_1434700	perforin-like protein 2	PPLP2	995	40	40	7	235062016	14598358	8.37118	7.1643	8.37118	7.1643	8.71016	150	0.937605	5.13055e+08	515633	332	0.86139	7.1643	1642	0.484611	1.45984e+07	14671.7	1985	0.376884	Both	1.54586	35.1447	0.0284538	Gam	5.74382e-05	YES	Yes	No	Yes	No
PY17X_0302800	1	PY17X_0302800	dynein light chain, putative	N/A	107	3	3	1	16851528	1215709	7.22664	6.08483	7.22664	6.08483	7.62645	1015	0.575377	4.23106e+07	395427	421	0.824121	6.08483	2887	0.093593	1.21571e+06	11361.8	2142	0.327575	Both	1.54162	34.8033	0.0287329	Gam	6.00669e-05	YES	Yes	No	Yes	No
PY17X_0927100	1	PY17X_0927100	leucine-rich repeat protein	LRR11	712	45	45	2	127776968	8326617	8.10645	6.92047	8.10645	6.92047	8.4595	282	0.882328	2.88074e+08	404598	412	0.827889	6.92047	1956	0.385992	8.32662e+06	11694.7	2122	0.333857	Both	1.53904	34.5967	0.0289045	Gam	6.17249e-05	YES	Yes	No	Yes	No
PY17X_0303500	1	PY17X_0303500	MORN repeat protein, putative	N/A	194	16	16	1	77270768	5206980	7.88802	6.71659	7.88802	6.71659	8.25268	439	0.816583	1.78927e+08	922303	189	0.921273	6.71659	2230	0.299937	5.20698e+06	26840.1	1610	0.494661	Both	1.53609	34.3629	0.0291012	Gam	6.36669e-05	YES	Yes	No	Yes	No
PY17X_0509000	1	PY17X_0509000	conserved Plasmodium protein, unknown function	N/A	699	24	24	1	50454900	3.5094e+06	7.7029	6.54523	7.7029	6.54523	8.0774	610	0.744975	1.19509e+08	170972	732	0.693886	6.54523	2462	0.227073	3.5094e+06	5020.61	2580	0.190013	Both	1.53217	34.054	0.0293651	Gam	6.63422e-05	YES	Yes	No	Yes	No
PY17X_0314100	1	PY17X_0314100	conserved Plasmodium protein, unknown function	N/A	522	26	25	1	52571960	3972361	7.72075	6.59905	7.72075	6.59905	8.0943	593	0.752094	1.24252e+08	238031	601	0.748744	6.59905	2399	0.246859	3.97236e+06	7609.89	2369	0.256281	Both	1.49526	31.2792	0.0319702	Gam	9.73066e-05	YES	Yes	No	Yes	No
PY17X_1434500	1	PY17X_1434500	male development gene 1, putative	MDV1	228	9	9	1	54973440	4.16619e+06	7.74015	6.61974	7.74015	6.61974	8.11267	566	0.7634	1.2962e+08	568508	302	0.873953	6.61974	2364	0.257852	4.16619e+06	18272.8	1832	0.424937	Both	1.49293	31.1123	0.0321416	Gam	9.96533e-05	YES	Yes	No	Yes	No
PY17X_0521800	1	PY17X_0521800	WD repeat-containing protein, putative	N/A	931	38	38	2	109634768	8470005	8.03995	6.92788	8.03995	6.92788	8.39653	342	0.857203	2.49192e+08	267660	547	0.771357	6.92788	1950	0.387877	8.47001e+06	9097.75	2281	0.28392	Both	1.46865	29.4205	0.0339899	Gam	0.000127608	YES	Yes	No	Yes	No
PY17X_1444700	1	PY17X_1444700	protein SOC2, putative	SOC2	5620	62	62	5	121872416	9370499	8.08591	6.97176	8.08591	6.97176	8.44005	300	0.874791	2.75454e+08	49013.1	1286	0.461893	6.97176	1877	0.410804	9.3705e+06	1667.35	2934	0.0788317	Both	1.46829	29.3958	0.0340184	Gam	0.000128079	YES	Yes	No	Yes	No
PY17X_1013200	1	PY17X_1013200	conserved Plasmodium protein, unknown function	N/A	1086	36	36	1	66467364	5.4717e+06	7.82261	6.73812	7.82261	6.73812	8.19074	490	0.795226	1.55148e+08	142861	823	0.655779	6.73812	2199	0.309673	5.4717e+06	5038.4	2578	0.190641	Both	1.45262	28.3546	0.0352677	Gam	0.000149945	YES	Yes	No	Yes	No
PY17X_0515000	1	PY17X_0515000	ORC3 domain-containing protein, putative	N/A	1376	60	59	5	235466720	18258298	8.37193	7.26146	8.37193	7.26146	8.71087	149	0.938023	5.13891e+08	373468	443	0.814908	7.26146	1515	0.524497	1.82583e+07	13269.1	2051	0.356156	Both	1.44941	28.1456	0.0355295	Gam	0.000154843	YES	Yes	No	Yes	No
PY17X_1135200	1	PY17X_1135200	conserved Plasmodium protein, unknown function	N/A	1035	4	2	2	13323599	1233318	7.12462	6.09108	7.12462	6.09108	7.52985	1125	0.529313	3.3873e+07	32727.5	1464	0.387353	6.09108	2880	0.0957915	1.23332e+06	1191.61	3001	0.0577889	Both	1.43878	27.4649	0.0364101	Gam	0.000172154	YES	Yes	No	Yes	No
PY17X_0804200	1	PY17X_0804200	conserved Plasmodium protein, unknown function	N/A	813	58	58	10	277313760	22026728	8.44297	7.34295	8.44297	7.34295	8.77814	123	0.948911	5.99981e+08	737984	239	0.900335	7.34295	1385	0.565327	2.20267e+07	27093.1	1603	0.496859	Both	1.43519	27.2388	0.0367124	Gam	0.0001784	YES	Yes	No	Yes	No
PY17X_1347900	1	PY17X_1347900	conserved Plasmodium protein, unknown function	N/A	2308	63	63	6	235829776	18903060	8.3726	7.27653	8.3726	7.27653	8.7115	148	0.938442	5.14642e+08	222982	625	0.738693	7.27653	1490	0.532349	1.89031e+07	8190.23	2326	0.269786	Both	1.43497	27.2253	0.0367305	Gam	0.000178781	YES	Yes	No	Yes	No
PY17X_1215800	1	PY17X_1215800	male gamete fusion factor HAP2, putative	HAP2	828	26	26	1	54970116	4.85358e+06	7.74013	6.68606	7.74013	6.68606	8.11265	567	0.762982	1.29612e+08	156537	779	0.674204	6.68606	2273	0.286432	4.85358e+06	5861.82	2505	0.213568	Both	1.42658	26.7045	0.0374469	Gam	0.000194244	YES	Yes	No	Yes	No
PY17X_1031800	1	PY17X_1031800	conserved Plasmodium protein, unknown function	N/A	348	9	9	4	234523328	19206410	8.37019	7.28345	8.37019	7.28345	8.70922	152	0.936767	5.11942e+08	1.4711e+06	115	0.952261	7.28345	1478	0.536118	1.92064e+07	55190.8	1263	0.603643	Both	1.42577	26.6547	0.0375168	Gam	0.000195802	YES	Yes	No	Yes	No
PY17X_0104300	1	PY17X_0104300	conserved Plasmodium protein, unknown function	N/A	372	22	22	2	88538344	7.73993e+06	7.94713	6.88874	7.94713	6.88874	8.30865	393	0.835846	2.0354e+08	547151	312	0.869765	6.88874	1999	0.372487	7.73993e+06	20806.3	1749	0.451005	Both	1.41991	26.2974	0.0380266	Gam	0.00020743	YES	Yes	No	Yes	No
PY17X_1040900	1	PY17X_1040900	dynein light chain, putative	N/A	270	15	15	1	23322482	2.20915e+06	7.36777	6.34423	7.36777	6.34423	7.76008	894	0.626047	5.75552e+07	213167	649	0.728643	6.34423	2651	0.167714	2.20915e+06	8182.05	2327	0.269472	Both	1.41586	26.053	0.0383833	Gam	0.00021585	YES	Yes	No	Yes	No
PY17X_0720000	1	PY17X_0720000	conserved Plasmodium protein, unknown function	N/A	749	40	39	2	99990656	8815036	7.99996	6.94522	7.99996	6.94522	8.35867	366	0.847152	2.28386e+08	304922	504	0.789363	6.94522	1919	0.397613	8.81504e+06	11769.1	2115	0.336055	Both	1.41345	25.9087	0.038597	Gam	0.00022101	YES	Yes	No	Yes	No
PY17X_1138900	1	PY17X_1138900	actin-depolymerizing factor 2	ADF2	143	3	3	1	27109252	2.57849e+06	7.43312	6.41136	7.43312	6.41136	7.82195	837	0.649916	6.63673e+07	464107	359	0.850084	6.41136	2590	0.186872	2.57849e+06	18031.4	1845	0.420854	Both	1.41059	25.7389	0.0388517	Gam	0.000227271	YES	Yes	No	Yes	No
PY17X_1126700	1	PY17X_1126700	centrosomal protein CEP135, putative	CEP135	908	56	56	5	218254672	18824540	8.33896	7.27472	8.33896	7.27472	8.67966	162	0.93258	4.78253e+08	526710	324	0.86474	7.27472	1494	0.531093	1.88245e+07	20731.9	1752	0.450063	Both	1.40493	25.4058	0.0393611	Gam	0.000240163	YES	Yes	No	Yes	No
PY17X_0708500	1	PY17X_0708500	conserved Plasmodium protein, unknown function	N/A	525	21	20	3	54169040	5066721	7.73375	6.70473	7.73375	6.70473	8.10661	572	0.760888	1.27823e+08	243473	587	0.754606	6.70473	2245	0.295226	5.06672e+06	9650.9	2240	0.296796	Both	1.40188	25.228	0.0396385	Gam	0.000247396	YES	Yes	No	Yes	No
PY17X_0914500	1	PY17X_0914500	condensin-2 complex subunit D3, putative	CAPD3	1708	49	49	1	143129488	12738960	8.15573	7.10513	8.15573	7.10513	8.50616	256	0.893216	3.20746e+08	187790	705	0.705193	7.10513	1714	0.461997	1.2739e+07	7458.41	2383	0.251884	Both	1.40103	25.1784	0.0397167	Gam	0.000249462	YES	Yes	No	Yes	No
PY17X_0522300	1	PY17X_0522300	conserved Plasmodium protein, unknown function	N/A	359	13	13	1	28155928	2772097	7.44957	6.44281	7.44957	6.44281	7.83753	822	0.656198	6.87911e+07	191619	692	0.710637	6.44281	2567	0.194095	2.7721e+06	7721.72	2362	0.25848	Both	1.39472	24.8155	0.0402973	Gam	0.000265184	YES	Yes	No	Yes	No
PY17X_0303400	1	PY17X_0303400	conserved Plasmodium protein, unknown function	N/A	485	21	20	1	34280804	3382598	7.53505	6.52925	7.53505	6.52925	7.91847	758	0.682998	8.28839e+07	170895	733	0.693467	6.52925	2479	0.221734	3.3826e+06	6974.43	2418	0.240892	Both	1.38922	24.503	0.0408113	Gam	0.000279668	YES	Yes	No	Yes	No
PY17X_0705800	1	PY17X_0705800	ankyrin-repeat protein, putative	N/A	185	5	4	1	2.91335e+06	329336	6.46439	5.51764	6.46439	5.51764	6.90471	1750	0.267588	8.02998e+06	43405.3	1347	0.436348	5.51764	3112	0.0229271	329336	1780.19	2913	0.0854271	Both	1.38708	24.3823	0.0410133	Gam	0.000285508	YES	Yes	No	Yes	No
PY17X_1353800	1	PY17X_1353800	origin recognition complex subunit 4, putative	ORC4	951	40	40	7	118548488	11028824	8.0739	7.04253	8.0739	7.04253	8.42868	310	0.870603	2.68335e+08	282161	524	0.780988	7.04253	1797	0.43593	1.10288e+07	11597.1	2131	0.33103	Both	1.38615	24.3303	0.0411009	Gam	0.000288069	YES	Yes	No	Yes	No
PY17X_0418900	1	PY17X_0418900	dynein heavy chain, putative	N/A	5855	359	356	79	2246555650	180930144	9.35152	8.25751	9.35152	8.25751	9.6384	8	0.997069	4.34908e+09	742797	237	0.901173	8.25751	442	0.861495	1.8093e+08	30901.8	1528	0.520415	Both	1.38089	24.0373	0.041602	Gam	0.000303014	YES	Yes	No	Yes	No
PY17X_0927400	1	PY17X_0927400	dynein heavy chain, putative	N/A	5174	311	310	65	2086019710	168670576	9.31932	8.22704	9.31932	8.22704	9.60791	10	0.996231	4.05424e+09	783580	224	0.906616	8.22704	465	0.854271	1.68671e+08	32599.6	1502	0.52858	Both	1.38087	24.0364	0.0416035	Gam	0.000303061	YES	Yes	No	Yes	No
PY17X_1144400	1	PY17X_1144400	CLAMP domain-containing protein, putative	N/A	389	17	17	2	50985680	5023399	7.70745	6.701	7.70745	6.701	8.08171	604	0.747487	1.20699e+08	310281	496	0.792714	6.701	2254	0.292399	5.0234e+06	12913.6	2065	0.351759	Both	1.38071	24.0274	0.0416191	Gam	0.000303535	YES	Yes	No	Yes	No
PY17X_0834300	1	PY17X_0834300	leucine-rich repeat protein	LRR8	635	34	34	6	120677816	11373433	8.08163	7.05589	8.08163	7.05589	8.436	302	0.873953	2.72896e+08	429758	389	0.837521	7.05589	1775	0.442839	1.13734e+07	17910.9	1856	0.417399	Both	1.38011	23.9942	0.0416767	Gam	0.00030529	YES	Yes	No	Yes	No
PY17X_0913200	1	PY17X_0913200	subtilisin-like protease 2, putative	SUB2	1225	35	35	5	75862144	7.3525e+06	7.88003	6.86644	7.88003	6.86644	8.24511	442	0.815327	1.75837e+08	143540	820	0.657035	6.86644	2034	0.361495	7.3525e+06	6002.04	2487	0.219221	Both	1.37867	23.9152	0.0418143	Gam	0.000309509	YES	Yes	No	Yes	No
PY17X_0827900	1	PY17X_0827900	CFAP298 domain-containing protein, putative	N/A	271	15	15	1	66527624	6512666	7.823	6.81376	7.823	6.81376	8.19112	489	0.795645	1.55281e+08	572992	301	0.874372	6.81376	2101	0.340452	6.51267e+06	24032	1664	0.477701	Both	1.37736	23.8429	0.0419412	Gam	0.000313436	YES	Yes	No	Yes	No
PY17X_1241600	1	PY17X_1241600	conserved protein, unknown function	N/A	207	12	12	4	39373476	3.98122e+06	7.5952	6.60002	7.5952	6.60002	7.97543	710	0.703099	9.44988e+07	456516	368	0.846315	6.60002	2396	0.247802	3.98122e+06	19233	1793	0.437186	Both	1.37541	23.7361	0.0421299	Gam	0.000319338	YES	Yes	No	Yes	No
PY17X_0940300	1	PY17X_0940300	conserved Plasmodium protein, unknown function	N/A	413	23	23	1	61100668	6089661	7.78605	6.78459	7.78605	6.78459	8.15613	519	0.783082	1.4326e+08	346877	468	0.804439	6.78459	2138	0.328832	6.08966e+06	14744.9	1981	0.378141	Both	1.37153	23.5252	0.0425077	Gam	0.000331388	YES	Yes	No	Yes	No
PY17X_0932200	1	PY17X_0932200	DNA mismatch repair protein MLH, putative	N/A	885	23	23	1	41047032	4240601	7.61328	6.62743	7.61328	6.62743	7.99254	691	0.711055	9.82977e+07	111071	929	0.61139	6.62743	2351	0.261935	4.2406e+06	4791.64	2599	0.184045	Both	1.36512	23.1801	0.0431404	Gam	0.000352269	YES	Yes	No	Yes	No
PY17X_0836100	1	PY17X_0836100	adenylate kinase-like protein 2, putative	AKLP2	274	12	12	3	50458040	5.38679e+06	7.70293	6.73133	7.70293	6.73133	8.07743	609	0.745394	1.19516e+08	436191	380	0.84129	6.73133	2207	0.307161	5.38679e+06	19659.8	1781	0.440955	Both	1.3461	22.1869	0.0450716	Gam	0.000421619	YES	Yes	No	Yes	No
PY17X_0919000	1	PY17X_0919000	armadillo repeat protein PF16, putative	PF16	510	23	23	12	241862432	23841950	8.38357	7.37734	8.38357	7.37734	8.72189	144	0.940117	5.27098e+08	1.03353e+06	166	0.930905	7.37734	1338	0.580088	2.3842e+07	46748.9	1346	0.577575	Both	1.34455	22.108	0.0452324	Gam	0.000427788	YES	Yes	No	Yes	No
PY17X_1308300	1	PY17X_1308300	protein SOC3, putative	SOC3	462	30	30	4	122247064	12529523	8.08724	7.09793	8.08724	7.09793	8.44131	298	0.875628	2.76255e+08	597955	295	0.876884	7.09793	1724	0.458857	1.25295e+07	27120.2	1602	0.497173	Both	1.34338	22.0484	0.0453549	Gam	0.000432524	YES	Yes	No	Yes	No
PY17X_0835800	1	PY17X_0835800	conserved protein, unknown function	N/A	250	9	9	1	14853136	1.73161e+06	7.17182	6.23845	7.17182	6.23845	7.57454	1076	0.549832	3.75441e+07	150177	800	0.66541	6.23845	2757	0.134422	1.73161e+06	6926.44	2424	0.239008	Both	1.33609	21.6816	0.046122	Gam	0.000463029	YES	Yes	No	Yes	No
PY17X_1315800	1	PY17X_1315800	condensin-2 complex subunit G2, putative	CAPG2	1187	51	51	2	105236064	11242199	8.02216	7.05085	8.02216	7.05085	8.3797	356	0.85134	2.39715e+08	201950	673	0.718593	7.05085	1783	0.440327	1.12422e+07	9471.1	2254	0.292399	Both	1.32884	21.3228	0.0468982	Gam	0.000495365	YES	Yes	No	Yes	No
PY17X_1342300	1	PY17X_1342300	BRCT domain-containing protein, putative	N/A	1255	49	49	13	175834672	18357662	8.2451	7.26382	8.2451	7.26382	8.59079	210	0.912479	3.89751e+08	310558	495	0.793132	7.26382	1512	0.52544	1.83577e+07	14627.6	1988	0.375942	Both	1.32697	21.2309	0.0471011	Gam	0.000504065	YES	Yes	No	Yes	No
PY17X_1137000	1	PY17X_1137000	high mobility group protein B4, putative	HMGB4	252	17	17	3	40246504	4.55295e+06	7.60473	6.65829	7.60473	6.65829	7.98444	702	0.706449	9.64816e+07	382863	435	0.818258	6.65829	2315	0.273241	4.55295e+06	18067.3	1843	0.421482	Both	1.32615	21.191	0.0471898	Gam	0.000507905	YES	Yes	No	Yes	No
PY17X_0944800	1	PY17X_0944800	radial spoke head protein, putative	N/A	584	20	20	6	91748736	10026399	7.9626	7.00114	7.9626	7.00114	8.3233	384	0.839615	2.10522e+08	360482	461	0.80737	7.00114	1845	0.420854	1.00264e+07	17168.5	1880	0.409862	Both	1.32215	20.9967	0.0476265	Gam	0.000527082	YES	Yes	No	Yes	No
PY17X_0418600	1	PY17X_0418600	WD repeat-containing protein 66, putative	WDR66	1153	51	51	7	177485088	18781922	8.24916	7.27374	8.24916	7.27374	8.59463	208	0.913317	3.93214e+08	341035	475	0.801508	7.27374	1496	0.530465	1.87819e+07	16289.6	1914	0.399183	Both	1.32089	20.9357	0.0477652	Gam	0.000533276	YES	Yes	No	Yes	No
PY17X_1433800	1	PY17X_1433800	radial spoke protein 9, putative	RSPH9	356	22	22	10	188055312	19876946	8.27429	7.29835	8.27429	7.29835	8.61842	196	0.918342	4.15353e+08	1.16672e+06	145	0.939698	7.29835	1456	0.543028	1.98769e+07	55834.1	1257	0.605528	Both	1.32007	20.8962	0.0478556	Gam	0.000537339	YES	Yes	No	Yes	No
PY17X_1452900	1	PY17X_1452900	peptidase, putative	N/A	1893	77	77	4	200813696	21172096	8.30279	7.32576	8.30279	7.32576	8.64541	177	0.926298	4.41987e+08	233485	608	0.745812	7.32576	1407	0.558417	2.11721e+07	11184.4	2154	0.323807	Both	1.31965	20.8759	0.0479021	Gam	0.000539437	YES	Yes	No	Yes	No
PY17X_1309800	1	PY17X_1309800	replication factor A protein 3, putative	RPA3	109	3	3	2	17370442	2.09427e+06	7.23981	6.32103	7.23981	6.32103	7.63892	1002	0.580821	4.35433e+07	399480	416	0.826214	6.32103	2672	0.161118	2.09427e+06	19213.5	1795	0.436558	Both	1.31789	20.7916	0.0480963	Gam	0.000548261	YES	Yes	No	Yes	No
PY17X_1341600	1	PY17X_1341600	conserved Plasmodium protein, unknown function	N/A	508	24	24	6	72118440	8090436	7.85805	6.90797	7.85805	6.90797	8.2243	461	0.80737	1.6761e+08	329941	484	0.797739	6.90797	1978	0.379083	8.09044e+06	15926.1	1929	0.394472	Both	1.31633	20.717	0.0482695	Gam	0.000556212	YES	Yes	No	Yes	No
PY17X_0313000	1	PY17X_0313000	origin recognition complex subunit 5, putative	ORC5	806	35	35	11	225898656	23931820	8.35391	7.37898	8.35391	7.37898	8.69381	157	0.934673	4.94098e+08	613025	293	0.877722	7.37898	1335	0.58103	2.39318e+07	29692.1	1553	0.512563	Both	1.31484	20.6461	0.0484354	Gam	0.000563903	YES	Yes	No	Yes	No
PY17X_0508400	1	PY17X_0508400	dynein heavy chain, putative	N/A	5316	336	334	69	1960901250	185376704	9.29246	8.26806	9.29246	8.26806	9.58247	11	0.995812	3.82362e+09	719266	251	0.89531	8.26806	433	0.864322	1.85377e+08	34871.5	1474	0.537374	Both	1.31442	20.6262	0.048482	Gam	0.000566078	YES	Yes	No	Yes	No
PY17X_0414100	1	PY17X_0414100	conserved Plasmodium protein, unknown function	N/A	575	32	32	4	106668936	11800430	8.02804	7.0719	8.02804	7.0719	8.38526	350	0.853853	2.42804e+08	422269	397	0.834171	7.0719	1757	0.448492	1.18004e+07	20522.5	1756	0.448807	Both	1.31336	20.5759	0.0486006	Gam	0.000571632	YES	Yes	No	Yes	No
PY17X_1041000	1	PY17X_1041000	dynein regulatory complex protein, putative	N/A	647	33	33	2	58415068	6.69782e+06	7.76652	6.82593	7.76652	6.82593	8.13764	541	0.773869	1.37291e+08	212196	651	0.727806	6.82593	2084	0.345791	6.69782e+06	10352.1	2209	0.306533	Both	1.31171	20.4979	0.0487856	Gam	0.000580373	YES	Yes	No	Yes	No
PY17X_0415900	1	PY17X_0415900	conserved Plasmodium protein, unknown function	N/A	1627	70	70	2	126038184	13924481	8.1005	7.14378	8.1005	7.14378	8.45387	287	0.880235	2.84361e+08	174776	726	0.696399	7.14378	1663	0.478015	1.39245e+07	8558.38	2304	0.276696	Both	1.31009	20.4216	0.0489677	Gam	0.000589067	YES	Yes	No	Yes	No
PY17X_1407600	1	PY17X_1407600	conserved Plasmodium protein, unknown function	N/A	342	10	10	4	63728440	7415528	7.80433	6.87014	7.80433	6.87014	8.17344	512	0.786013	1.49087e+08	435928	381	0.840871	6.87014	2030	0.362751	7.41553e+06	21682.8	1730	0.456972	Both	1.3033	20.1048	0.0497395	Gam	0.000626892	YES	Yes	No	Yes	No
PY17X_0406500	1	PY17X_0406500	P-loop containing nucleoside triphosphate hydrolase, putative	N/A	903	45	45	11	276992192	29821636	8.44247	7.47453	8.44247	7.47453	8.77766	126	0.947655	5.99322e+08	663701	275	0.88526	7.47453	1212	0.619661	2.98216e+07	33025.1	1492	0.531721	Both	1.30313	20.0969	0.0497589	Gam	0.000627866	YES	Yes	No	Yes	No
PY17X_1339800	1	PY17X_1339800	conserved Plasmodium protein, unknown function	N/A	1954	85	85	2	160778384	17943622	8.20623	7.25391	8.20623	7.25391	8.55398	232	0.903266	3.58077e+08	183253	713	0.701843	7.25391	1525	0.521357	1.79436e+07	9183.02	2275	0.285804	Both	1.30007	19.9557	0.0501111	Gam	0.000645681	YES	Yes	No	Yes	No
PY17X_0712300	1	PY17X_0712300	DNA helicase, putative	N/A	986	60	60	16	338834240	36472692	8.52999	7.56197	8.52999	7.56197	8.86053	100	0.958543	7.25319e+08	735617	240	0.899916	7.56197	1121	0.648241	3.64727e+07	36990.6	1442	0.547425	Both	1.29856	19.8866	0.0502851	Gam	0.000654604	YES	Yes	No	Yes	No
PY17X_0805700	1	PY17X_0805700	origin recognition complex subunit 2, putative	ORC2	784	49	49	10	174382704	19506004	8.2415	7.29017	8.2415	7.29017	8.58738	212	0.911642	3.86703e+08	493243	349	0.854271	7.29017	1470	0.538631	1.9506e+07	24880.1	1648	0.482726	Both	1.29721	19.8248	0.0504419	Gam	0.000662721	YES	Yes	No	Yes	No
PY17X_1110700	1	PY17X_1110700	conserved Plasmodium protein, unknown function	N/A	705	38	38	4	141888608	16092280	8.15195	7.20662	8.15195	7.20662	8.50258	260	0.891541	3.18112e+08	451223	370	0.845477	7.20662	1588	0.50157	1.60923e+07	22825.9	1695	0.467965	Both	1.29596	19.768	0.0505868	Gam	0.000670279	YES	Yes	No	Yes	No
PY17X_1304100	1	PY17X_1304100	tubulin epsilon chain, putative	N/A	500	12	12	1	18181848	2.30205e+06	7.25964	6.36211	7.25964	6.36211	7.65769	982	0.589196	4.54668e+07	90933.6	1018	0.574121	6.36211	2632	0.173681	2.30205e+06	4604.1	2622	0.176822	Both	1.29558	19.7506	0.0506314	Gam	0.00067262	YES	Yes	No	Yes	No
PY17X_1362100	1	PY17X_1362100	DNA repair protein RAD5, putative	RAD5	1475	71	70	2	137524656	15660224	8.13838	7.1948	8.13838	7.1948	8.48973	267	0.88861	3.08841e+08	209384	656	0.725712	7.1948	1600	0.497802	1.56602e+07	10617.1	2194	0.311244	Both	1.29494	19.7214	0.0507064	Gam	0.000676567	YES	Yes	No	Yes	No
PY17X_0604500	1	PY17X_0604500	origin recognition complex subunit 1, putative	ORC1	1079	41	41	12	163052928	18470038	8.21233	7.26647	8.21233	7.26647	8.55975	225	0.906198	3.62871e+08	336303	479	0.799832	7.26647	1510	0.526068	1.847e+07	17117.7	1882	0.409234	Both	1.29328	19.6465	0.0508997	Gam	0.000686803	YES	Yes	No	Yes	No
PY17X_0311000	1	PY17X_0311000	conserved Plasmodium protein, unknown function	N/A	2095	98	98	7	211402272	23621176	8.32511	7.3733	8.32511	7.3733	8.66654	168	0.930067	4.64023e+08	221491	629	0.737018	7.3733	1343	0.578518	2.36212e+07	11275	2151	0.324749	Both	1.29324	19.6444	0.0509051	Gam	0.000687094	YES	Yes	No	Yes	No
PY17X_0614100	1	PY17X_0614100	ribonucleoside-diphosphate reductase large subunit, putative	N/A	847	75	74	49	5591020500	529690496	9.74749	8.72402	9.74749	8.72402	10.0133	2	0.999581	1.03116e+10	1.21743e+07	5	0.998325	8.72402	171	0.946608	5.2969e+08	625372	347	0.891332	Both	1.2893	19.4672	0.0513684	Gam	0.000712065	YES	Yes	No	Yes	No
PY17X_1447100	1	PY17X_1447100	dynein regulatory complex subunit 7, putative	N/A	685	48	48	2	144747280	16699163	8.16061	7.22269	8.16061	7.22269	8.51078	255	0.893635	3.24178e+08	473252	357	0.850921	7.22269	1562	0.509736	1.66992e+07	24378.3	1659	0.479271	Both	1.28809	19.4128	0.0515124	Gam	0.000719949	YES	Yes	No	Yes	No
PY17X_0935600	1	PY17X_0935600	dynein light chain Tctex-type, putative	N/A	204	9	9	2	25465730	3.24108e+06	7.40596	6.51069	7.40596	6.51069	7.79624	867	0.637353	6.25513e+07	306624	502	0.790201	6.51069	2499	0.215452	3.24108e+06	15887.6	1931	0.393844	Both	1.28555	19.2995	0.0518147	Gam	0.000736695	YES	Yes	No	Yes	No
PY17X_0831600	1	PY17X_0831600	dynein light chain, putative	N/A	112	6	6	3	50675280	6254245	7.7048	6.79617	7.7048	6.79617	8.07919	606	0.74665	1.20004e+08	1.07146e+06	159	0.933836	6.79617	2119	0.334799	6.25425e+06	55841.5	1256	0.605842	Both	1.28302	19.1875	0.0521172	Gam	0.000753712	YES	Yes	No	Yes	No
PY17X_1307800	1	PY17X_1307800	cohesin complex subunit RAD21, putative	N/A	986	30	30	1	34625588	4449308	7.5394	6.64829	7.5394	6.64829	7.92259	756	0.683836	8.3673e+07	84861.1	1047	0.561977	6.64829	2324	0.270415	4.44931e+06	4512.48	2631	0.173995	Both	1.27429	18.8058	0.0531749	Gam	0.000815294	YES	Yes	No	Yes	No
PY17X_0904000	1	PY17X_0904000	leucine-rich repeat protein	LRR10	304	20	20	3	52885972	6.6816e+06	7.72334	6.82488	7.72334	6.82488	8.09675	587	0.754606	1.24955e+08	411035	409	0.829146	6.82488	2087	0.344849	6.6816e+06	21978.9	1719	0.460427	Both	1.27187	18.7013	0.0534721	Gam	0.000833185	YES	Yes	No	Yes	No
PY17X_0826200	1	PY17X_0826200	dynein intermediate chain, putative	N/A	798	34	34	5	148360240	17831944	8.17132	7.2512	8.17132	7.2512	8.52092	248	0.896566	3.31834e+08	415832	406	0.830402	7.2512	1530	0.519786	1.78319e+07	22345.8	1709	0.463568	Both	1.26972	18.609	0.0537375	Gam	0.00084938	YES	Yes	No	Yes	No
PY17X_1015100	1	PY17X_1015100	PhIL1 interacting protein PIP2, putative	PIP2	299	18	18	1	45485960	5.83556e+06	7.65788	6.76608	7.65788	6.76608	8.03477	647	0.729481	1.08335e+08	362324	458	0.808626	6.76608	2165	0.320352	5.83556e+06	19516.9	1785	0.439698	Both	1.26869	18.5646	0.0538659	Gam	0.00085729	YES	Yes	No	Yes	No
PY17X_1404200	1	PY17X_1404200	DNA ligase I, putative	N/A	898	58	57	27	1032675010	112731968	9.01396	8.05205	9.01396	8.05205	9.31878	19	0.992462	2.08345e+09	2.3201e+06	57	0.976549	8.05205	622	0.804962	1.12732e+08	125537	880	0.723932	Both	1.26674	18.4815	0.0541083	Gam	0.00087236	YES	Yes	No	Yes	No
PY17X_1032000	1	PY17X_1032000	conserved Plasmodium protein, unknown function	N/A	377	23	23	2	162139760	19597274	8.20989	7.2922	8.20989	7.2922	8.55744	228	0.904941	3.60947e+08	957419	181	0.924623	7.2922	1467	0.539573	1.95973e+07	51982.2	1288	0.595791	Both	1.26525	18.4182	0.0542941	Gam	0.000884031	YES	Yes	No	Yes	No
PY17X_1036500	1	PY17X_1036500	FANCJ-like helicase, putative	FANCJ	1069	64	64	22	355351584	41483300	8.55066	7.61787	8.55066	7.61787	8.8801	97	0.959799	7.58754e+08	709780	257	0.892797	7.61787	1058	0.668028	4.14833e+07	38805.7	1421	0.55402	Both	1.26223	18.2906	0.0546729	Gam	0.000908149	YES	Yes	No	Yes	No
PY17X_1042500	1	PY17X_1042500	conserved protein, unknown function	N/A	438	14	14	3	37155236	4.94467e+06	7.57002	6.69414	7.57002	6.69414	7.95158	731	0.694305	8.94501e+07	204224	665	0.721943	6.69414	2261	0.290201	4.94467e+06	11289.2	2150	0.325063	Both	1.25744	18.0902	0.0552785	Gam	0.00094761	YES	Yes	No	Yes	No
PY17X_1212000	1	PY17X_1212000	MORN repeat protein, putative	N/A	403	22	22	4	121660344	15571721	8.08515	7.19234	8.08515	7.19234	8.43933	301	0.874372	2.75e+08	682382	264	0.889866	7.19234	1607	0.495603	1.55717e+07	38639.5	1425	0.552764	Both	1.247	17.6602	0.0566245	Gam	0.00103938	YES	Yes	No	Yes	No
PY17X_1015400	1	PY17X_1015400	PhIL1 interacting protein PIP3, putative	PIP3	243	11	10	2	42778040	5.79137e+06	7.63122	6.76278	7.63122	6.76278	8.00953	676	0.717337	1.02218e+08	420652	400	0.832915	6.76278	2169	0.319095	5.79137e+06	23832.8	1667	0.476759	Both	1.24675	17.6501	0.0566569	Gam	0.00104165	YES	Yes	No	Yes	No
PY17X_1430400	1	PY17X_1430400	WD repeat-containing protein, putative	N/A	1222	61	61	4	151426432	19176100	8.1802	7.28276	8.1802	7.28276	8.52933	246	0.897404	3.38324e+08	276861	532	0.777638	7.28276	1479	0.535804	1.91761e+07	15692.4	1937	0.39196	Both	1.24657	17.643	0.0566796	Gam	0.00104326	YES	Yes	No	Yes	No
PY17X_1433700	1	PY17X_1433700	conserved Plasmodium protein, unknown function	N/A	1119	54	54	2	93068736	12162950	7.9688	7.08504	7.9688	7.08504	8.32917	382	0.840452	2.13388e+08	190695	696	0.708961	7.08504	1741	0.453518	1.2163e+07	10869.5	2176	0.316897	Both	1.24413	17.5441	0.0569992	Gam	0.00106593	YES	Yes	No	Yes	No
PY17X_1330000	1	PY17X_1330000	conserved Plasmodium protein, unknown function	N/A	516	19	18	4	57659280	7820058	7.76087	6.89321	7.76087	6.89321	8.13229	546	0.771776	1.35609e+08	262807	558	0.76675	6.89321	1993	0.374372	7.82006e+06	15155.2	1960	0.384736	Both	1.23908	17.3411	0.0576664	Gam	0.00111433	YES	Yes	No	Yes	No
PY17X_1421700	1	PY17X_1421700	GPCR-like receptor SR25, putative	SR25	357	2	1	2	7473.14	678862	3.8735	5.83178	3.8735	5.83178	4.45152	2388	0.00041876	28282.8	79.2234	2388	0.00041876	5.83178	3019	0.0521357	678863	1901.58	2899	0.0898241	Both	-1.38026	0.041662	24.0027	Zyg	0.00113045	YES	No	No	No	No
PY17X_0720100	1	PY17X_0720100	conserved Plasmodium protein, unknown function	N/A	4466	139	139	2	227239600	29004864	8.35648	7.46247	8.35648	7.46247	8.69625	155	0.935511	4.96875e+08	111257	925	0.613065	7.46247	1232	0.613379	2.90049e+07	6494.6	2461	0.227387	Both	1.23378	17.1307	0.0583746	Gam	0.00116727	YES	Yes	No	Yes	No
PY17X_1349000	1	PY17X_1349000	conserved Plasmodium protein, unknown function	N/A	298	21	21	3	68389136	9389160	7.83499	6.97263	7.83499	6.97263	8.20247	478	0.800251	1.59392e+08	534872	319	0.866834	6.97263	1876	0.411118	9.38916e+06	31507.2	1520	0.522927	Both	1.22984	16.9761	0.0589062	Gam	0.00120807	YES	Yes	No	Yes	No
PY17X_1406700	1	PY17X_1406700	MORN repeat protein, putative	N/A	1249	73	73	7	239398432	30816078	8.37912	7.48878	8.37912	7.48878	8.71768	146	0.93928	5.22013e+08	417944	405	0.830821	7.48878	1198	0.624058	3.08161e+07	24672.6	1653	0.481156	Both	1.2289	16.9396	0.0590332	Gam	0.00121796	YES	Yes	No	Yes	No
PY17X_1451400	1	PY17X_1451400	DNA polymerase epsilon subunit B, putative	N/A	623	29	29	13	120586360	16217214	8.0813	7.20998	8.0813	7.20998	8.43569	303	0.873534	2.72701e+08	437722	378	0.842127	7.20998	1586	0.502198	1.62172e+07	26030.8	1624	0.490264	Both	1.22571	16.8155	0.0594689	Gam	0.00125229	YES	Yes	No	Yes	No
PY17X_0927700	1	PY17X_0927700	conserved Plasmodium protein, unknown function	N/A	1799	80	80	4	153798048	20428152	8.18695	7.31023	8.18695	7.31023	8.53572	241	0.899497	3.43339e+08	190850	695	0.70938	7.31023	1433	0.550251	2.04282e+07	11355.3	2143	0.327261	Both	1.22549	16.8072	0.0594984	Gam	0.00125463	YES	Yes	No	Yes	No
PY17X_0608800	1	PY17X_0608800	conserved Plasmodium protein, unknown function	N/A	987	30	30	1	66125084	9269911	7.82037	6.96708	7.82037	6.96708	8.18862	494	0.793551	1.54391e+08	156424	781	0.673367	6.96708	1887	0.407663	9.26991e+06	9392.01	2257	0.291457	Both	1.22155	16.6551	0.0600418	Gam	0.00129838	YES	Yes	No	Yes	No
PY17X_0714100	1	PY17X_0714100	adenylate kinase 2, putative	AK2	281	23	23	10	155153520	20888514	8.19076	7.31991	8.19076	7.31991	8.53933	238	0.900754	3.46204e+08	1.23204e+06	137	0.943049	7.31991	1415	0.555905	2.08885e+07	74336.3	1108	0.652324	Both	1.21942	16.5739	0.0603359	Gam	0.00132246	YES	Yes	No	Yes	No
PY17X_1445500	1	PY17X_1445500	NIMA related kinase 1, putative	NEK1	935	42	42	11	97787336	13652136	7.99028	7.1352	7.99028	7.1352	8.34951	369	0.845896	2.23619e+08	239164	596	0.750838	7.1352	1679	0.47299	1.36521e+07	14601.2	1990	0.375314	Both	1.21431	16.3797	0.061051	Gam	0.00138226	YES	Yes	No	Yes	No
PY17X_0912400	1	PY17X_0912400	calcium-binding protein, putative	N/A	724	45	44	1	124339928	17277500	8.09461	7.23748	8.09461	7.23748	8.44829	290	0.878978	2.80731e+08	387751	429	0.820771	7.23748	1541	0.516332	1.72775e+07	23864	1666	0.477073	Both	1.21081	16.2484	0.0615446	Gam	0.00142455	YES	Yes	No	Yes	No
PY17X_1007500	1	PY17X_1007500	flap endonuclease 1, putative	FEN1	480	33	33	10	236671568	31827808	8.37415	7.50281	8.37415	7.50281	8.71297	147	0.938861	5.16381e+08	1.07579e+06	157	0.934673	7.50281	1174	0.631595	3.18278e+07	66307.9	1171	0.632538	Both	1.21016	16.2242	0.0616363	Gam	0.0014325	YES	Yes	No	Yes	No
PY17X_0935700	1	PY17X_0935700	mitogen-activated protein kinase 2, putative	MAPK2	528	32	32	14	325014016	44451788	8.5119	7.64789	8.5119	7.64789	8.8434	107	0.955611	6.97276e+08	1.3206e+06	122	0.94933	7.64789	1030	0.676822	4.44518e+07	84189	1053	0.669598	Both	1.19552	15.6861	0.0637506	Gam	0.00162387	YES	Yes	No	Yes	No
PY17X_1333700	1	PY17X_1333700	conserved Plasmodium protein, unknown function	N/A	497	16	16	2	26891392	4238242	7.42961	6.62719	7.42961	6.62719	7.81864	841	0.648241	6.58622e+07	132520	856	0.64196	6.62719	2352	0.261621	4.23824e+06	8527.65	2305	0.276382	Both	1.19145	15.54	0.0643501	Gam	0.00168101	YES	Yes	No	Yes	No
PY17X_1411400	1	PY17X_1411400	meiosis-specific nuclear structural protein 1, putative	N/A	484	40	40	12	216294928	30676400	8.33505	7.4868	8.33505	7.4868	8.67595	163	0.932161	4.74186e+08	979722	177	0.926298	7.4868	1202	0.622802	3.06764e+07	63381	1192	0.625942	Both	1.18914	15.4577	0.0646928	Gam	0.00171424	YES	Yes	No	Yes	No
PY17X_1032500	1	PY17X_1032500	actin II	ACT2	376	25	23	17	778254020	103244808	8.89112	8.01387	8.89112	8.01387	9.20247	40	0.983668	1.59393e+09	4.23918e+06	30	0.987856	8.01387	657	0.79397	1.03245e+08	274587	589	0.815327	Both	1.1886	15.4384	0.0647736	Gam	0.00172214	YES	Yes	No	Yes	No
PY17X_1367200	1	PY17X_1367200	WD repeat-containing protein 16, putative	WDR16	723	48	48	14	360893280	50154420	8.55738	7.70031	8.55738	7.70031	8.88646	96	0.960218	7.69954e+08	1.06494e+06	161	0.932998	7.70031	977	0.693467	5.01544e+07	69369.9	1140	0.642274	Both	1.18616	15.3517	0.0651395	Gam	0.0017582	YES	Yes	No	Yes	No
PY17X_1429800	1	PY17X_1429800	RuvB-like helicase 1, putative	RUVB1	507	30	30	5	138539520	20782764	8.14157	7.3177	8.14157	7.3177	8.49276	266	0.889028	3.10998e+08	613409	292	0.878141	7.3177	1419	0.554648	2.07828e+07	40991.6	1399	0.56093	Both	1.17505	14.9642	0.0668259	Gam	0.00193072	YES	Yes	No	Yes	No
PY17X_0216400	1	PY17X_0216400	Plasmodium exported protein, unknown function	N/A	455	12	12	2	45459732	7.24351e+06	7.65763	6.85995	7.65763	6.85995	8.03453	648	0.729062	1.08276e+08	237969	603	0.747906	6.85995	2042	0.358982	7.24351e+06	15919.8	1930	0.394158	Both	1.17458	14.948	0.0668987	Gam	0.0019384	YES	Yes	No	Yes	No
PY17X_0502300	1	PY17X_0502300	DNA polymerase delta catalytic subunit, putative	N/A	1097	72	71	37	599430530	83814424	8.77774	7.92332	8.77774	7.92332	9.09511	55	0.977387	1.24484e+09	1.13477e+06	147	0.938861	7.92332	731	0.770729	8.38144e+07	76403.3	1098	0.655465	Both	1.17179	14.8523	0.0673295	Gam	0.00198427	YES	Yes	No	Yes	No
PY17X_0717400	1	PY17X_0717400	conserved Plasmodium protein, unknown function	N/A	1681	43	43	2	47683128	7.63235e+06	7.67836	6.88266	7.67836	6.88266	8.05417	632	0.735762	1.13284e+08	67390.6	1152	0.518007	6.88266	2008	0.369661	7.63235e+06	4540.36	2627	0.175251	Both	1.17151	14.8426	0.0673737	Gam	0.00198902	YES	Yes	No	Yes	No
PY17X_1444800	1	PY17X_1444800	kinetochore protein SPC24, putative	SPC24	822	30	30	8	48873504	7866004	7.68907	6.89575	7.68907	6.89575	8.06431	622	0.73995	1.1596e+08	141070	830	0.652848	6.89575	1990	0.375314	7.866e+06	9569.35	2248	0.294284	Both	1.16855	14.7419	0.067834	Gam	0.00203886	YES	Yes	No	Yes	No
PY17X_0609900	1	PY17X_0609900	protein phosphatase PPM11, putative	PPM11	1404	60	60	29	344794720	50282892	8.53756	7.70142	8.53756	7.70142	8.8677	99	0.958961	7.37394e+08	525210	326	0.863903	7.70142	975	0.694095	5.02829e+07	35814	1460	0.541771	Both	1.16628	14.6649	0.06819	Gam	0.00207796	YES	Yes	No	Yes	No
PY17X_0300400	1	PY17X_0300400	fam-b protein	N/A	260	3	3	1	1361122	271037	6.1339	5.43303	6.1339	5.43303	6.59178	2034	0.14866	3.90646e+06	15024.8	1781	0.254606	5.43303	3132	0.0166457	271037	1042.45	3025	0.0502513	Both	1.15875	14.413	0.0693818	Gam	0.00221235	YES	No	No	No	No
PY17X_0810000	1	PY17X_0810000	coiled-coil domain-containing protein CCDC148/CCDC112, putative	N/A	612	36	36	1	108100856	17176594	8.03383	7.23494	8.03383	7.23494	8.39074	348	0.85469	2.45889e+08	401780	414	0.827052	7.23494	1547	0.514447	1.71766e+07	28066.3	1579	0.504397	Both	1.1558	14.3154	0.0698549	Gam	0.0022672	YES	Yes	No	Yes	No
PY17X_1311800	1	PY17X_1311800	conserved Plasmodium protein, unknown function	N/A	6677	252	251	1	420875232	62241272	8.62415	7.79408	8.62415	7.79408	8.94969	82	0.96608	8.90616e+08	133386	853	0.643216	7.79408	874	0.725817	6.22413e+07	9321.74	2261	0.290201	Both	1.15561	14.3091	0.0698857	Gam	0.00227079	YES	Yes	No	Yes	No
PY17X_1040300	1	PY17X_1040300	conserved Plasmodium protein, unknown function	N/A	155	7	7	3	23001896	4009045	7.36176	6.60304	7.36176	6.60304	7.75439	898	0.624372	5.68058e+07	366489	450	0.811977	6.60304	2390	0.249686	4.00905e+06	25864.8	1628	0.489008	Both	1.15135	14.1694	0.0705746	Gam	0.00235228	YES	Yes	No	Yes	No
PY17X_1418600	1	PY17X_1418600	structural maintenance of chromosomes protein 2, putative	SMC2	1227	76	76	23	255736000	39401108	8.40779	7.59551	8.40779	7.59551	8.74483	136	0.943467	5.55684e+08	452880	369	0.845896	7.59551	1084	0.659862	3.94011e+07	32111.7	1509	0.526382	Both	1.14932	14.1033	0.0709056	Gam	0.00239209	YES	Yes	No	Yes	No
PY17X_0203000	1	PY17X_0203000	early transcribed membrane protein	ETRAMP	175	6	6	1	30225242	5.22349e+06	7.48037	6.71796	7.48037	6.71796	7.8667	804	0.663735	7.35691e+07	420395	401	0.832496	6.71796	2227	0.300879	5.22349e+06	29848.5	1547	0.514447	Both	1.14873	14.0843	0.0710012	Gam	0.00240367	YES	Yes	No	Yes	No
PY17X_0203900	1	PY17X_0203900	P-loop containing nucleoside triphosphate hydrolase, putative	N/A	1049	57	57	21	215587216	33657112	8.33362	7.52708	8.33362	7.52708	8.6746	164	0.931742	4.72716e+08	450635	371	0.845059	7.52708	1150	0.639133	3.36571e+07	32084.9	1510	0.526068	Both	1.14752	14.0451	0.0711994	Gam	0.00242777	YES	Yes	No	Yes	No
PY17X_1109100	1	PY17X_1109100	CFA20 domain-containing protein, putative	N/A	390	20	20	2	122324848	19919754	8.08751	7.29928	8.08751	7.29928	8.44157	296	0.876466	2.76422e+08	708774	259	0.89196	7.29928	1455	0.543342	1.99198e+07	51076.3	1296	0.593279	Both	1.14229	13.8768	0.0720629	Gam	0.00253462	YES	Yes	No	Yes	No
PY17X_1330600	1	PY17X_1330600	replication factor C subunit 3, putative	RFC3	344	28	28	16	429532352	66041040	8.633	7.81981	8.633	7.81981	8.95806	79	0.967337	9.07952e+08	2.6394e+06	49	0.979899	7.81981	846	0.734611	6.6041e+07	191980	709	0.777638	Both	1.13825	13.7483	0.0727363	Gam	0.00261998	YES	Yes	No	Yes	No
PY17X_0316700	1	PY17X_0316700	replication factor C subunit 1, putative	RFC1	888	66	65	34	748216700	113455432	8.87403	8.05483	8.87403	8.05483	9.18628	43	0.982412	1.53562e+09	1.7293e+06	88	0.963568	8.05483	618	0.806219	1.13455e+08	127765	869	0.727387	Both	1.13146	13.535	0.0738824	Gam	0.0027694	YES	Yes	No	Yes	No
PY17X_0821800	1	PY17X_0821800	conserved protein, unknown function	N/A	666	47	46	20	257361248	41365816	8.41054	7.61664	8.41054	7.61664	8.74743	135	0.943886	5.59027e+08	839380	206	0.914154	7.61664	1060	0.667399	4.13658e+07	62110.8	1208	0.620917	Both	1.13079	13.5142	0.0739961	Gam	0.00278451	YES	Yes	No	Yes	No
PY17X_0406300	1	PY17X_0406300	DNA-(apurinic or apyrimidinic site) endonuclease, putative	APE1	554	32	31	14	164936816	27148042	8.21732	7.43374	8.21732	7.43374	8.56448	224	0.906616	3.6684e+08	662166	276	0.884841	7.43374	1266	0.602701	2.7148e+07	49003.7	1318	0.586369	Both	1.13074	13.5126	0.0740051	Gam	0.00278571	YES	Yes	No	Yes	No
PY17X_0721100	1	PY17X_0721100	dynein regulatory complex protein, putative	N/A	444	22	22	2	52981628	9357051	7.72413	6.97114	7.72413	6.97114	8.0975	586	0.755025	1.25169e+08	281912	525	0.78057	6.97114	1879	0.410176	9.35705e+06	21074.4	1740	0.453832	Both	1.12636	13.3769	0.0747555	Gam	0.00288676	YES	Yes	No	Yes	No
PY17X_1235700	1	PY17X_1235700	UTP--glucose-1-phosphate uridylyltransferase, putative	N/A	813	3	1	2	3810323	774334	6.58096	5.88893	6.58096	5.88893	7.01509	1642	0.312814	1.03535e+07	12734.9	1841	0.229481	5.88893	2999	0.0584171	774334	952.441	3041	0.0452261	Both	1.12616	13.3709	0.0747895	Gam	0.00289139	YES	Yes	No	Yes	No
PY17X_1419600	1	PY17X_1419600	conserved protein, unknown function	N/A	1049	69	69	31	425022752	67238616	8.62841	7.82762	8.62841	7.82762	8.95372	81	0.966499	8.98924e+08	856934	197	0.917923	7.82762	836	0.737751	6.72386e+07	64097.8	1182	0.629083	Both	1.1261	13.3692	0.074799	Gam	0.00289269	YES	Yes	No	Yes	No
PY17X_1336000	1	PY17X_1336000	WD repeat-containing protein, putative	N/A	1836	61	61	1	119028328	20299190	8.07565	7.30748	8.07565	7.30748	8.43034	308	0.871441	2.69363e+08	146712	812	0.660385	7.30748	1439	0.548367	2.02992e+07	11056.2	2160	0.321922	Both	1.12286	13.2697	0.0753599	Gam	0.0029698	YES	Yes	No	Yes	No
PY17X_1143600	1	PY17X_1143600	rhoptry protein RHOP148, putative	RHOP148	1081	2	1	1	17975004	3.39248e+06	7.25467	6.53052	7.25467	6.53052	7.65299	987	0.587102	4.49769e+07	41606.8	1374	0.425042	6.53052	2475	0.22299	3.39248e+06	3138.28	2770	0.130339	Both	1.12247	13.2578	0.0754271	Gam	0.00297912	YES	Yes	No	Yes	No
PY17X_0613200	1	PY17X_0613200	conserved Plasmodium protein, unknown function	N/A	240	9	9	3	11038982	2145916	7.04293	6.33161	7.04293	6.33161	7.4525	1212	0.492881	2.83467e+07	118111	898	0.624372	6.33161	2663	0.163945	2.14592e+06	8941.32	2285	0.282663	Both	1.12089	13.2096	0.0757024	Gam	0.00301752	YES	Yes	No	Yes	No
PY17X_0110400	1	PY17X_0110400	histone H3, putative	H3	136	5	5	4	347269440	56281572	8.54067	7.75037	8.54067	7.75037	8.87064	98	0.95938	7.42405e+08	5.45886e+06	19	0.992462	7.75037	931	0.707915	5.62816e+07	413835	462	0.855214	Both	1.12027	13.1909	0.0758098	Gam	0.00303258	YES	Yes	No	Yes	No
PY17X_0805800	1	PY17X_0805800	DNA replication licensing factor MCM7, putative	MCM7	827	64	64	38	863692540	133906240	8.93636	8.1268	8.93636	8.1268	9.2453	30	0.987856	1.75915e+09	2.12715e+06	69	0.971524	8.1268	545	0.829146	1.33906e+08	161918	774	0.757224	Both	1.1185	13.1372	0.0761198	Gam	0.00307631	YES	Yes	No	Yes	No
PY17X_1019800	1	PY17X_1019800	dynein intermediate chain, putative	N/A	592	51	51	11	277129696	45814932	8.44268	7.66101	8.44268	7.66101	8.77786	124	0.948492	5.99604e+08	1.01284e+06	172	0.928392	7.66101	1017	0.680905	4.58149e+07	77390.1	1091	0.657663	Both	1.11686	13.0875	0.0764086	Gam	0.00311742	YES	Yes	No	Yes	No
PY17X_1316500	1	PY17X_1316500	gamete egress and sporozoite traversal protein, putative	GEST	249	16	16	11	485745152	78765656	8.68641	7.89634	8.68641	7.89634	9.00864	68	0.971943	1.02009e+09	4.09673e+06	32	0.987018	7.89634	774	0.757224	7.87657e+07	316328	542	0.830088	Both	1.1123	12.9509	0.0772147	Gam	0.00323395	YES	Yes	No	Yes	No
PY17X_0513900	1	PY17X_0513900	merozoite TRAP-like protein, putative	MTRAP	670	23	22	8	42117672	7783855	7.62446	6.89119	7.62446	6.89119	8.00313	681	0.715243	1.00724e+08	150334	799	0.665829	6.89119	1996	0.37343	7.78386e+06	11617.7	2129	0.331658	Both	1.11194	12.9401	0.0772793	Gam	0.0032434	YES	Yes	No	Yes	No
PY17X_0105900	1	PY17X_0105900	nucleoside diphosphate kinase, putative	N/A	1766	97	97	17	298267136	49992452	8.47461	7.6989	8.47461	7.6989	8.80809	113	0.953099	6.42821e+08	363999	454	0.810302	7.6989	978	0.693153	4.99925e+07	28308.3	1578	0.504711	Both	1.10919	12.8584	0.0777704	Gam	0.00331583	YES	Yes	No	Yes	No
PY17X_0109700	1	PY17X_0109700	conserved Plasmodium protein, unknown function	N/A	1106	44	44	1	76274368	13923921	7.88238	7.14376	7.88238	7.14376	8.24734	441	0.815745	1.76741e+08	159802	763	0.680905	7.14376	1664	0.477701	1.39239e+07	12589.4	2073	0.349246	Both	1.10358	12.6934	0.0787813	Gam	0.00346811	YES	Yes	No	Yes	No
PY17X_1012900	1	PY17X_1012900	DNA topoisomerase 2, putative	TOP2	1472	93	91	47	813707840	131163120	8.91047	8.11781	8.91047	8.11781	9.22079	38	0.984506	1.6626e+09	1.12949e+06	150	0.937605	8.11781	552	0.826947	1.31163e+08	89105.4	1016	0.681219	Both	1.10298	12.6758	0.0788902	Gam	0.00348477	YES	Yes	No	Yes	No
PY17X_1367300	1	PY17X_1367300	E1-E2 ATPase, putative	N/A	1694	69	69	19	197564128	34584196	8.29571	7.53888	8.29571	7.53888	8.6387	181	0.924623	4.35212e+08	256914	565	0.763819	7.53888	1139	0.642588	34584196	20415.7	1760	0.44755	Both	1.09982	12.5841	0.0794652	Gam	0.00357354	YES	Yes	No	Yes	No
PY17X_0505900	1	PY17X_0505900	conserved Plasmodium protein, unknown function	N/A	1669	46	46	2	73498104	13592712	7.86628	7.13331	7.86628	7.13331	8.23209	456	0.809464	1.70644e+08	102243	960	0.598409	7.13331	1682	0.472048	1.35927e+07	8144.23	2329	0.268844	Both	1.09879	12.5541	0.0796552	Gam	0.00360319	YES	Yes	No	Yes	No
PY17X_0307700	1	PY17X_0307700	conserved Plasmodium protein, unknown function	N/A	2160	100	100	39	367416192	62460784	8.56516	7.79561	8.56516	7.79561	8.89383	95	0.960637	7.83124e+08	362558	456	0.809464	7.79561	872	0.726445	6.24608e+07	28917	1569	0.507538	Both	1.09822	12.5379	0.0797585	Gam	0.00361936	YES	Yes	No	Yes	No
PY17X_1400019	1	PY17X_1400019	PIR protein	N/A	294	2	2	1	4676547	1.00482e+06	6.66993	6.00209	6.66993	6.00209	7.09932	1555	0.349246	1.25696e+07	42753.9	1360	0.430905	6.00209	2936	0.0782035	1.00482e+06	3417.77	2743	0.138819	Both	1.09723	12.5093	0.0799405	Gam	0.00364798	YES	Yes	No	Yes	No
PY17X_1360500	1	PY17X_1360500	conserved Plasmodium protein, unknown function	N/A	104	2	1	1	2.15389e+06	482797	6.33322	5.68376	6.33322	5.68376	6.78052	1885	0.211055	6.03275e+06	58007.2	1210	0.493719	5.68376	3072	0.0354899	482797	4642.28	2619	0.177764	Both	1.09675	12.4954	0.0800295	Gam	0.00366202	YES	No	No	No	No
PY17X_0706700	1	PY17X_0706700	conserved Plasmodium protein, unknown function	N/A	1108	65	63	23	227058448	40059512	8.35614	7.60271	8.35614	7.60271	8.69592	156	0.935092	4.96499e+08	448104	372	0.84464	7.60271	1075	0.662688	4.00595e+07	36154.8	1457	0.542714	Both	1.09321	12.394	0.0806839	Gam	0.00376631	YES	Yes	No	Yes	No
PY17X_0618500	1	PY17X_0618500	exported serine/threonine protein kinase	EST	2461	40	40	1	23992830	4.77482e+06	7.38008	6.67896	7.38008	6.67896	7.77174	884	0.630235	5.91203e+07	24022.9	1590	0.33459	6.67896	2282	0.283606	4.77482e+06	1940.2	2896	0.0907663	Both	1.09278	12.3817	0.0807645	Gam	0.00377928	YES	Yes	No	Yes	No
PY17X_0409800	1	PY17X_0409800	aurora-related kinase ARK2, putative	ARK2	1727	66	66	10	102248016	19035594	8.00965	7.27957	8.00965	7.27957	8.36785	361	0.849246	2.33265e+08	135070	849	0.644891	7.27957	1483	0.534548	1.90356e+07	11022.3	2164	0.320666	Both	1.08828	12.2542	0.0816048	Gam	0.00391616	YES	Yes	No	Yes	No
PY17X_0927800	1	PY17X_0927800	protein KIC10, putative	N/A	1702	16	15	3	16175957	3324801	7.20887	6.52177	7.20887	6.52177	7.60962	1036	0.566583	4.07028e+07	23914.7	1591	0.334171	6.52177	2487	0.219221	3.3248e+06	1953.47	2895	0.0910804	Both	1.08786	12.2422	0.0816847	Gam	0.00392933	YES	Yes	No	Yes	No
PY17X_1130600	1	PY17X_1130600	DNA polymerase epsilon catalytic subunit A, putative	N/A	2818	159	158	48	623848770	105709872	8.79508	8.02412	8.79508	8.02412	9.11153	51	0.979062	1.2928e+09	458766	364	0.84799	8.02412	642	0.798681	1.0571e+08	37512.4	1431	0.550879	Both	1.08742	12.2297	0.081768	Gam	0.00394309	YES	Yes	No	Yes	No
PY17X_0912200	1	PY17X_0912200	conserved Plasmodium protein, unknown function	N/A	742	37	37	3	66382900	12757792	7.82206	7.10578	7.82206	7.10578	8.19022	492	0.794389	1.54961e+08	208842	657	0.725293	7.10578	1713	0.462312	1.27578e+07	17193.8	1878	0.41049	Both	1.08445	12.1464	0.0823291	Gam	0.00403655	YES	Yes	No	Yes	No
PY17X_1127800	1	PY17X_1127800	conserved Plasmodium protein, unknown function	N/A	372	15	15	3	24589960	5000849	7.39076	6.69904	7.39076	6.69904	7.78185	877	0.633166	6.05126e+07	162668	755	0.684255	6.69904	2256	0.291771	5.00085e+06	13443.1	2042	0.358982	Both	1.0828	12.1005	0.0826415	Gam	0.00408917	YES	Yes	No	Yes	No
PY17X_0525600	1	PY17X_0525600	early transcribed membrane protein	SEP2	157	10	9	5	107654080	20348308	8.03203	7.30853	8.03203	7.30853	8.38904	349	0.854271	2.44927e+08	1.56005e+06	100	0.958543	7.30853	1437	0.548995	2.03483e+07	129607	860	0.730214	Both	1.08051	12.0367	0.083079	Gam	0.00416358	YES	Yes	No	Yes	No
PY17X_1125200	1	PY17X_1125200	GAS8-like protein, putative	N/A	446	26	26	3	43102960	8575441	7.63451	6.93326	7.63451	6.93326	8.01264	672	0.719012	1.02953e+08	230837	613	0.743719	6.93326	1944	0.389761	8.57544e+06	19227.4	1794	0.436872	Both	1.07938	12.0056	0.0832944	Gam	0.00420051	YES	Yes	No	Yes	No
PY17X_1363500	1	PY17X_1363500	conserved Plasmodium protein, unknown function	N/A	1410	20	20	5	52567396	10360869	7.72072	7.0154	7.72072	7.0154	8.09427	594	0.751675	1.24242e+08	88114.8	1028	0.569933	7.0154	1823	0.427764	10360869	7348.13	2389	0.25	Both	1.07887	11.9915	0.0833927	Gam	0.00421743	YES	Yes	No	Yes	No
PY17X_0921800	1	PY17X_0921800	Fe-S cluster assembly factor HCF101, putative	mHCF101	649	2	1	1	778000	192590	5.89098	5.28463	5.89098	5.28463	6.36178	2193	0.0820771	2.30026e+06	3544.31	2196	0.0808208	5.28463	3150	0.0109925	192590	296.749	3149	0.0113065	Both	1.07714	11.9438	0.0837255	Gam	0.00427503	YES	No	No	No	No
PY17X_0931700	1	PY17X_0931700	haloacid dehalogenase-like hydrolase, putative	N/A	306	10	10	2	15998798	3373015	7.20409	6.52802	7.20409	6.52802	7.6051	1042	0.56407	4.02806e+07	131636	859	0.640704	6.52802	2480	0.22142	3.37302e+06	11022.9	2163	0.32098	Both	1.07708	11.942	0.0837379	Gam	0.00427718	YES	Yes	No	Yes	No
PY17X_0941800	1	PY17X_0941800	coiled-coil domain-containing protein 40, putative	N/A	1009	55	54	2	112609256	21422302	8.05157	7.33087	8.05157	7.33087	8.40754	333	0.860972	2.55589e+08	253309	569	0.762144	7.33087	1399	0.56093	2.14223e+07	21231.2	1736	0.455088	Both	1.07668	11.931	0.0838155	Gam	0.00429069	YES	Yes	No	Yes	No
PY17X_1135300	1	PY17X_1135300	DNA helicase, putative	N/A	875	39	39	10	84527976	16364125	7.927	7.21389	7.927	7.21389	8.28959	407	0.829983	1.948e+08	222629	626	0.738275	7.21389	1581	0.503769	1.63641e+07	18701.9	1814	0.43059	Both	1.0757	11.9041	0.0840048	Gam	0.00432373	YES	Yes	No	Yes	No
PY17X_0408600	1	PY17X_0408600	DNA polymerase delta small subunit, putative	N/A	485	21	21	7	115336576	22388586	8.06197	7.35003	8.06197	7.35003	8.41738	319	0.866834	2.61446e+08	539064	316	0.86809	7.35003	1374	0.568781	2.23886e+07	46162	1356	0.574435	Both	1.06736	11.6777	0.0856336	Gam	0.00461457	YES	Yes	No	Yes	No
PY17X_0833100	1	PY17X_0833100	transcription initiation factor TFIID subunit 7, putative	TAF7	389	9	2	8	25888234	5479359	7.4131	6.73873	7.4131	6.73873	7.803	859	0.640704	6.35335e+07	163325	753	0.685092	6.73873	2198	0.309987	5.47936e+06	14085.8	2013	0.36809	Both	1.06427	11.5951	0.0862436	Gam	0.00472647	YES	Yes	No	Yes	No
PY17X_0814100	1	PY17X_0814100	conserved protein, unknown function	N/A	563	25	25	9	65996812	13358276	7.81952	7.12575	7.81952	7.12575	8.18782	495	0.793132	1.54107e+08	273725	538	0.775126	7.12575	1692	0.468907	1.33583e+07	23727	1672	0.475188	Both	1.06207	11.5365	0.0866816	Gam	0.00480783	YES	Yes	No	Yes	No
PY17X_0615900	1	PY17X_0615900	DNA polymerase alpha catalytic subunit A, putative	N/A	1713	99	98	46	581730370	105495528	8.76472	8.02323	8.76472	8.02323	9.08279	57	0.976549	1.21001e+09	706367	260	0.891541	8.02323	644	0.798053	1.05496e+08	61585.2	1214	0.619033	Both	1.05955	11.4697	0.0871859	Gam	0.00490254	YES	Yes	No	Yes	No
PY17X_1461400	1	PY17X_1461400	kinesin-15, putative	N/A	1393	99	97	41	592165700	108151312	8.77244	8.03403	8.77244	8.03403	9.0901	56	0.976968	1.23055e+09	883381	193	0.919598	8.03403	633	0.801508	1.08151e+08	77639.1	1090	0.657977	Both	1.05607	11.378	0.0878886	Gam	0.00503642	YES	Yes	No	Yes	No
PY17X_1131000	1	PY17X_1131000	TPH domain-containing protein, putative	N/A	381	14	14	1	29527266	6.35716e+06	7.47022	6.80326	7.47022	6.80326	7.85709	811	0.660804	7.19595e+07	188870	701	0.706868	6.80326	2113	0.336683	6.35716e+06	16685.5	1901	0.403266	Both	1.05382	11.3194	0.0883437	Gam	0.00512427	YES	Yes	No	Yes	No
PY17X_1036700	1	PY17X_1036700	AP2 domain transcription factor AP2-G2, putative	AP2-G2	1399	29	29	2	20575636	4.51747e+06	7.31335	6.6549	7.31335	6.6549	7.70856	937	0.60804	5.11158e+07	36537.4	1426	0.403266	6.6549	2317	0.272613	4.51747e+06	3229.07	2759	0.133794	Both	1.05366	11.3151	0.0883772	Gam	0.00513078	YES	Yes	No	Yes	No
PY17X_1027300	1	PY17X_1027300	DNA replication licensing factor MCM2, putative	MCM2	971	76	74	37	1164068350	206480528	9.06598	8.31488	9.06598	8.31488	9.36803	15	0.994137	2.33364e+09	2.40334e+06	53	0.978224	8.31488	399	0.875	2.06481e+08	212647	673	0.788945	Both	1.05315	11.302	0.08848	Gam	0.00515077	YES	Yes	No	Yes	No
PY17X_0618400	1	PY17X_0618400	dynein heavy chain, putative	N/A	5258	210	209	9	480669312	89506336	8.68185	7.95185	8.68185	7.95185	9.00432	70	0.971106	1.00999e+09	192086	691	0.711055	7.95185	709	0.777638	8.95063e+07	17022.9	1886	0.407977	Both	1.05246	11.284	0.088621	Gam	0.00517826	YES	Yes	No	Yes	No
PY17X_1118100	1	PY17X_1118100	histone H2A, putative	H2A	133	6	6	5	337451552	64888156	8.52821	7.81217	8.52821	7.81217	8.85885	101	0.958124	7.22516e+08	5.43245e+06	20	0.992044	7.81217	853	0.732412	6.48882e+07	487881	415	0.869975	Both	1.04668	11.1348	0.0898086	Gam	0.00541336	YES	Yes	No	Yes	No
PY17X_0936700	1	PY17X_0936700	conserved protein, unknown function	N/A	362	19	19	2	55724660	11792017	7.74605	7.07159	7.74605	7.07159	8.11825	560	0.765913	1.31296e+08	362697	455	0.809883	7.07159	1758	0.448178	1.1792e+07	32574.6	1503	0.528266	Both	1.04666	11.1343	0.0898122	Gam	0.00541407	YES	Yes	No	Yes	No
PY17X_0412700	1	PY17X_0412700	tetratricopeptide repeat protein, putative	N/A	1030	21	20	2	16417300	3761230	7.2153	6.57533	7.2153	6.57533	7.61571	1033	0.567839	4.12776e+07	40075.4	1388	0.419179	6.57533	2425	0.238693	3.76123e+06	3651.68	2718	0.146671	Both	1.04038	10.9745	0.0911203	Gam	0.00568036	YES	Yes	No	Yes	No
PY17X_0115300	1	PY17X_0115300	PIR protein	N/A	316	1	1	1	6424932	1.5528e+06	6.80787	6.19112	6.80787	6.19112	7.22994	1448	0.394054	1.69799e+07	53733.9	1242	0.480318	6.19112	2803	0.119975	1.5528e+06	4913.93	2589	0.187186	Both	1.03882	10.935	0.0914495	Gam	0.00574857	YES	Yes	No	Yes	No
PY17X_0207700	1	PY17X_0207700	centrin-1, putative	CEN1	168	6	4	3	13394372	3.13552e+06	7.12692	6.49631	7.12692	6.49631	7.53203	1121	0.530988	3.40434e+07	202639	669	0.720268	6.49631	2521	0.208543	3.13552e+06	18663.8	1816	0.429962	Both	1.03572	10.8573	0.0921038	Gam	0.00588564	YES	Yes	No	Yes	No
PY17X_1417300	1	PY17X_1417300	DNA replication licensing factor MCM4, putative	MCM4	944	64	62	45	943051200	177148656	8.97454	8.24834	8.97454	8.24834	9.28145	21	0.991625	1.91184e+09	2.02525e+06	73	0.969849	8.24834	449	0.859296	1.77149e+08	187657	717	0.775126	Both	1.03311	10.7923	0.0926589	Gam	0.00600343	YES	Yes	No	Yes	No
PY17X_1133000	1	PY17X_1133000	DNA replication licensing factor MCM6, putative	MCM6	941	66	66	35	822322430	158290928	8.91504	8.19946	8.91504	8.19946	9.22512	36	0.985343	1.67927e+09	1.78455e+06	84	0.965243	8.19946	496	0.844535	158290928	168216	753	0.763819	Both	1.02566	10.6087	0.094262	Gam	0.00635146	YES	Yes	No	Yes	No
PY17X_0931300	1	PY17X_0931300	actin-related protein 2/3 complex subunit 1, putative	ARC40	388	10	10	1	11417438	2.78146e+06	7.05757	6.44427	7.05757	6.44427	7.46636	1190	0.502094	2.92661e+07	75428	1094	0.542295	6.44427	2566	0.19441	2.78146e+06	7168.71	2402	0.245917	Both	1.02209	10.5218	0.0950404	Gam	0.00652468	YES	Yes	No	Yes	No
PY17X_1342200	1	PY17X_1342200	protein STU2, putative	STU2	3203	129	129	33	277123104	57231772	8.44267	7.75764	8.44267	7.75764	8.77785	125	0.948074	5.99591e+08	187197	707	0.704355	7.75764	922	0.710741	5.72318e+07	17868.2	1858	0.416771	Both	1.02022	10.4765	0.0954514	Gam	0.00661725	YES	Yes	No	Yes	No
PY17X_0608100	1	PY17X_0608100	conserved Plasmodium protein, unknown function	N/A	2296	104	103	21	162197408	34479208	8.21004	7.53756	8.21004	7.53756	8.55759	227	0.90536	3.61068e+08	157260	773	0.676717	7.53756	1142	0.641646	3.44792e+07	15017.1	1965	0.383166	Both	1.02003	10.4721	0.0954922	Gam	0.00662648	YES	Yes	No	Yes	No
PY17X_0711200	1	PY17X_0711200	tetratricopeptide repeat protein, putative	N/A	1367	67	67	9	195498496	41156360	8.29114	7.61444	8.29114	7.61444	8.63438	187	0.922111	4.30902e+08	315217	492	0.794389	7.61444	1064	0.666143	4.11564e+07	30107.1	1543	0.515704	Both	1.01994	10.4699	0.095512	Gam	0.00663098	YES	Yes	No	Yes	No
PY17X_1250000	1	PY17X_1250000	fam-b protein	N/A	233	4	4	1	9278136	2.32546e+06	6.96746	6.36651	6.96746	6.36651	7.38105	1293	0.458961	2.40462e+07	103202	954	0.600921	6.36651	2628	0.174937	2.32546e+06	9980.52	2221	0.302764	Both	1.01454	10.3404	0.0967083	Gam	0.00690517	YES	Yes	No	Yes	No
PY17X_1451500	1	PY17X_1451500	microgamete surface protein MiGS	MiGS	594	51	49	36	4334381100	787874110	9.63693	8.89646	9.63693	8.89646	9.90864	3	0.999162	8.10286e+09	1.36412e+07	3	0.999162	8.89646	106	0.967023	7.87874e+08	1.32639e+06	186	0.941897	Both	1.01218	10.2845	0.0972341	Gam	0.00702776	YES	Yes	No	Yes	No
PY17X_1032800	1	PY17X_1032800	MORN repeat protein, putative	N/A	774	35	35	3	80773360	18260706	7.90727	7.26152	7.90727	7.26152	8.27091	424	0.822864	1.86597e+08	241082	591	0.752931	7.26152	1514	0.524812	1.82607e+07	23592.6	1674	0.47456	Both	1.00939	10.2185	0.0978616	Gam	0.00717575	YES	Yes	No	Yes	No
PY17X_0833000	1	PY17X_0833000	guanylate kinase, putative	GK	198	23	23	6	81967288	18546488	7.91364	7.26826	7.91364	7.26826	8.27694	420	0.824539	1.89208e+08	955595	182	0.924204	7.26826	1506	0.527324	1.85465e+07	93669.1	994	0.688128	Both	1.00868	10.2018	0.0980218	Gam	0.00721382	YES	Yes	No	Yes	No
PY17X_1345100	1	PY17X_1345100	lactate dehydrogenase, putative	N/A	334	27	26	19	829070530	167027632	8.91859	8.22279	8.91859	8.22279	9.22848	35	0.985762	1.69231e+09	5.0668e+06	23	0.990787	8.22279	470	0.852701	1.67028e+08	500083	407	0.872487	Both	1.00569	10.1319	0.098698	Gam	0.00737582	YES	Yes	No	Yes	No
PY17X_0809100	1	PY17X_0809100	kinesin-8X, putative	N/A	1404	50	50	7	53016640	12404983	7.72441	7.0936	7.72441	7.0936	8.09777	584	0.755863	1.25247e+08	89207.3	1025	0.571189	7.0936	1730	0.456972	1.2405e+07	8835.46	2288	0.281721	Both	1.00417	10.0965	0.0990441	Gam	0.00745957	YES	Yes	No	Yes	No
PY17X_1102700	1	PY17X_1102700	chromatin assembly factor 1 subunit A, putative	CAF1A	935	56	55	15	188622224	41322148	8.27559	7.61618	8.27559	7.61618	8.61965	195	0.91876	4.16538e+08	445495	373	0.844221	7.61618	1061	0.667085	4.13221e+07	44194.8	1369	0.570352	Both	1.00347	10.0803	0.0992038	Gam	0.00749838	YES	Yes	No	Yes	No
PY17X_1001800	1	PY17X_1001800	GRAM domain-containing protein, putative	N/A	673	15	14	3	15816362	3.97041e+06	7.19911	6.59884	7.19911	6.59884	7.60038	1048	0.561558	3.98456e+07	59205.9	1204	0.496231	6.59884	2400	0.246545	3.97041e+06	5899.56	2500	0.215138	Both	1.00155	10.0356	0.0996448	Gam	0.00760623	YES	Yes	No	Yes	No
PY17X_1429900	1	PY17X_1429900	peptidase family C50, putative	N/A	5514	71	71	1	38726124	9270817	7.588	6.96712	7.588	6.96712	7.96861	715	0.701005	9.3027e+07	16871.1	1733	0.274707	6.96712	1886	0.407977	9.27082e+06	1681.32	2931	0.0797739	Both	1.00149	10.0344	0.0996573	Gam	0.00760928	YES	Yes	No	Yes	No
PY17X_1364000	1	PY17X_1364000	conserved Plasmodium protein, unknown function	N/A	1491	83	82	6	189279792	41786152	8.2771	7.62103	8.2771	7.62103	8.62109	193	0.919598	4.17913e+08	280290	528	0.779313	7.62103	1054	0.669284	4.17862e+07	28025.6	1582	0.503455	Both	1.00005	10.0012	0.0999877	Gam	0.00769069	YES	Yes	No	Yes	No
PY17X_0923600	1	PY17X_0923600	alternative splicing factor SR-MG, putative	SR-MG	793	23	23	5	52026524	12317560	7.71622	7.09052	7.71622	7.09052	8.09002	596	0.750838	1.23031e+08	155147	788	0.670436	7.09052	1733	0.45603	1.23176e+07	15532.9	1945	0.389447	Both	0.999491	9.98828	0.100117	Gam	0.00772277	YES	Yes	No	Yes	No
PY17X_0617900	1	PY17X_0617900	calcium-dependent protein kinase 4, putative	CDPK4	528	42	40	25	2108776450	419669024	9.32403	8.62291	9.32403	8.62291	9.61237	9	0.99665	4.09611e+09	7.75778e+06	10	0.996231	8.62291	217	0.932161	4.19669e+08	794828	286	0.91049	Both	0.989464	9.76033	0.102456	Gam	0.00831473	YES	Yes	No	Yes	No
PY17X_0815300	1	PY17X_0815300	DNA primase large subunit, putative	N/A	544	36	36	13	210685152	47393960	8.32363	7.67572	8.32363	7.67572	8.66514	171	0.928811	4.62533e+08	850244	199	0.917085	7.67572	1002	0.685616	4.7394e+07	87121.3	1035	0.675251	Both	0.98942	9.75932	0.102466	Gam	0.00831747	YES	Yes	No	Yes	No
PY17X_1466300	1	PY17X_1466300	DNA repair protein, putative	N/A	1584	64	64	8	109024808	25483186	8.03753	7.40625	8.03753	7.40625	8.39424	343	0.856784	2.47879e+08	156489	780	0.673786	7.40625	1298	0.592651	2.54832e+07	16087.9	1922	0.396671	Both	0.987986	9.72716	0.102805	Gam	0.00840537	YES	Yes	No	Yes	No
PY17X_0837400	1	PY17X_0837400	calcyclin-binding protein, putative	N/A	214	11	11	4	17272830	4456394	7.23736	6.64898	7.23736	6.64898	7.6366	1006	0.579146	4.33116e+07	202390	672	0.719012	6.64898	2323	0.270729	4.45639e+06	20824.3	1748	0.451319	Both	0.98762	9.71897	0.102892	Gam	0.00842793	YES	Yes	No	Yes	No
PY17X_1109800	1	PY17X_1109800	structural maintenance of chromosomes protein 4, putative	SMC4	1463	91	91	20	279588000	62219940	8.44652	7.79393	8.44652	7.79393	8.7815	121	0.949749	6.04639e+08	413287	407	0.829983	7.79393	875	0.725503	6.22199e+07	42529	1386	0.565013	Both	0.987567	9.71777	0.102904	Gam	0.00843124	YES	Yes	No	Yes	No
PY17X_1432400	1	PY17X_1432400	ER membrane protein complex subunit 6, putative	EMC6	125	3	1	3	57753.1	2.59515e+06	4.76158	6.41416	4.76158	6.41416	5.2924	2384	0.0020938	196063	1568.51	2326	0.0263819	6.41416	2588	0.1875	2.59515e+06	20761.2	1750	0.450691	Both	-1.12177	0.0755498	13.2363	Zyg	0.00897911	YES	No	No	No	No
PY17X_1365300	1	PY17X_1365300	6-cysteine protein P48/45, putative	P48/45	455	24	24	13	131871312	31250116	8.12015	7.49485	8.12015	7.49485	8.47247	274	0.885678	2.96807e+08	652322	281	0.882747	7.49485	1192	0.625942	3.12501e+07	68681.6	1147	0.640075	Both	0.977622	9.49777	0.105288	Gam	0.00906599	YES	Yes	No	Yes	No
PY17X_0523500	1	PY17X_0523500	conserved Plasmodium protein, unknown function	N/A	1838	54	53	1	57584028	14375962	7.7603	7.15764	7.7603	7.15764	8.13175	548	0.770938	1.35441e+08	73689.3	1102	0.538945	7.15764	1649	0.482412	1.4376e+07	7821.52	2356	0.260364	Both	0.974113	9.42135	0.106142	Gam	0.00929993	YES	Yes	No	Yes	No
PY17X_0612700	1	PY17X_0612700	DNA replication licensing factor MCM5, putative	MCM5	758	45	45	31	614224260	136726656	8.78833	8.13585	8.78833	8.13585	9.10514	53	0.978224	1.27391e+09	1.68062e+06	90	0.96273	8.13585	536	0.831972	1.36727e+08	180378	731	0.770729	Both	0.969285	9.3172	0.107328	Gam	0.00963059	YES	Yes	No	Yes	No
PY17X_0815100	1	PY17X_0815100	actin-like protein, putative	ALP5a	574	13	13	1	7679161	2159155	6.88531	6.33428	6.88531	6.33428	7.30326	1379	0.422948	2.01032e+07	35022.9	1437	0.39866	6.33428	2661	0.164573	2.15916e+06	3761.59	2705	0.150754	Both	0.968981	9.31066	0.107404	Gam	0.00965182	YES	Yes	No	Yes	No
PY17X_0107700	1	PY17X_0107700	spindle assembly abnormal protein 6, putative	SAS6	756	32	32	4	43466436	11267147	7.63815	7.05181	7.63815	7.05181	8.01609	667	0.721106	1.03775e+08	137269	843	0.647404	7.05181	1780	0.441269	1.12671e+07	14903.6	1971	0.381281	Both	0.96428	9.21043	0.108573	Gam	0.00998449	YES	Yes	No	Yes	No
PY17X_1404100	1	PY17X_1404100	condensin complex subunit 2, putative	CAPH	928	14	14	3	25945080	6924663	7.41406	6.8404	7.41406	6.8404	7.8039	857	0.641541	6.36656e+07	68605.2	1138	0.523869	6.8404	2068	0.350817	6.92466e+06	7461.92	2381	0.252513	Both	0.963506	9.19404	0.108766	Gam	0.0100402	YES	Yes	No	Yes	No
PY17X_1011300	1	PY17X_1011300	ribonuclease H2 subunit B, putative	N/A	348	19	19	8	64870816	16572568	7.81205	7.21939	7.81205	7.21939	8.18075	501	0.79062	1.51617e+08	435680	382	0.840452	7.21939	1569	0.507538	1.65726e+07	47622.3	1337	0.580402	Both	0.961357	9.14865	0.109306	Gam	0.0101964	YES	Yes	No	Yes	No
PY17X_1336300	1	PY17X_1336300	leucine-rich repeat protein	LRR14.1	247	11	11	3	39632852	10436321	7.59806	7.01855	7.59806	7.01855	7.97813	706	0.704774	9.50881e+07	384972	433	0.819095	7.01855	1820	0.428706	1.04363e+07	42252.3	1387	0.564698	Both	0.959579	9.11126	0.109754	Gam	0.0103273	YES	Yes	No	Yes	No
PY17X_0910200	1	PY17X_0910200	conserved Plasmodium protein, unknown function	N/A	346	15	14	5	68576272	17647752	7.83617	7.24669	7.83617	7.24669	8.20359	476	0.801089	1.59805e+08	461863	360	0.849665	7.24669	1536	0.517902	1.76478e+07	51005.1	1297	0.592965	Both	0.9569	9.05524	0.110433	Gam	0.0105274	YES	Yes	No	Yes	No
PY17X_1043000	1	PY17X_1043000	fam-a protein	N/A	267	13	9	5	24541938	6730367	7.38991	6.82804	7.38991	6.82804	7.78104	878	0.632747	6.04007e+07	226220	621	0.740369	6.82804	2082	0.34642	6.73037e+06	25207.4	1643	0.484296	Both	0.953003	8.97435	0.111429	Gam	0.0108245	YES	Yes	No	Yes	No
PY17X_0419400	1	PY17X_0419400	replication protein A1, small fragment	N/A	487	43	43	26	1200214530	268131200	9.07926	8.42835	9.07926	8.42835	9.38061	14	0.994556	2.4022e+09	4.93264e+06	25	0.98995	8.42835	311	0.902638	2.68131e+08	550577	384	0.879711	Both	0.952261	8.95903	0.111619	Gam	0.0108819	YES	Yes	No	Yes	No
PY17X_1245000	1	PY17X_1245000	DNA replication licensing factor MCM3, putative	MCM3	952	70	69	45	855107780	196286256	8.93202	8.29289	8.93202	8.29289	9.2412	31	0.987437	1.74259e+09	1.83045e+06	82	0.96608	8.29289	419	0.868719	1.96286e+08	206183	680	0.786746	Both	0.948306	8.87781	0.11264	Gam	0.0111925	YES	Yes	No	Yes	No
PY17X_0303900	1	PY17X_0303900	conserved Plasmodium protein, unknown function	N/A	631	38	38	11	93972400	24501360	7.973	7.38919	7.973	7.38919	8.33314	379	0.841709	2.1535e+08	341283	474	0.801926	7.38919	1325	0.584171	2.45014e+07	38829.4	1420	0.554334	Both	0.943954	8.78929	0.113775	Gam	0.0115434	YES	Yes	No	Yes	No
PY17X_0405800	1	PY17X_0405800	conserved Plasmodium protein, unknown function	N/A	3547	22	21	1	17910838	5.12819e+06	7.25312	6.70996	7.25312	6.70996	7.65152	988	0.586683	4.48249e+07	12637.4	1846	0.227387	6.70996	2235	0.298367	5.12819e+06	1445.78	2968	0.0681533	Both	0.941555	8.74087	0.114405	Gam	0.011741	YES	Yes	No	Yes	No
PY17X_0909900	1	PY17X_0909900	myosin K, putative	MyoK	1611	57	57	10	75850760	20173780	7.87996	7.30479	7.87996	7.30479	8.24505	444	0.814489	1.75812e+08	109132	936	0.608459	7.30479	1445	0.546482	2.01738e+07	12522.5	2077	0.34799	Both	0.940261	8.71487	0.114746	Gam	0.0118487	YES	Yes	No	Yes	No
PY17X_0408500	1	PY17X_0408500	conserved Plasmodium protein, unknown function	N/A	3862	203	200	7	706044990	167206960	8.84883	8.22325	8.84883	8.22325	9.16243	46	0.981156	1.45354e+09	376371	442	0.815327	8.22325	469	0.853015	1.67207e+08	43295.4	1374	0.568781	Both	0.939174	8.69309	0.115034	Gam	0.01194	YES	Yes	No	Yes	No
PY17X_0512900	1	PY17X_0512900	centrin-3, putative	CEN3	179	10	9	2	17181990	4976392	7.23507	6.69691	7.23507	6.69691	7.63444	1007	0.578727	4.30959e+07	240759	593	0.752094	6.69691	2258	0.291143	4.97639e+06	27801.1	1585	0.502513	Both	0.937521	8.66006	0.115473	Gam	0.0120799	YES	Yes	No	Yes	No
PY17X_1320900	1	PY17X_1320900	gamma-tubulin complex component, putative	N/A	1901	10	10	1	4.46901e+06	1.40069e+06	6.65021	6.14634	6.65021	6.14634	7.08066	1575	0.340871	1.20408e+07	6333.95	2049	0.142379	6.14634	2840	0.108354	1.40069e+06	736.818	3067	0.0370603	Both	0.934314	8.59635	0.116328	Gam	0.0123555	YES	Yes	No	Yes	No
PY17X_0914100	1	PY17X_0914100	conserved Plasmodium protein, unknown function	N/A	3266	113	112	17	102101944	27324956	8.00903	7.43656	8.00903	7.43656	8.36726	362	0.848827	2.3295e+08	71325.8	1115	0.533501	7.43656	1262	0.603957	2.7325e+07	8366.49	2313	0.273869	Both	0.930703	8.52517	0.1173	Gam	0.0126725	YES	Yes	No	Yes	No
PY17X_0211800	1	PY17X_0211800	DNA mismatch repair protein PMS1, putative	N/A	1137	48	48	3	58342744	16114990	7.76599	7.20723	7.76599	7.20723	8.13713	543	0.773032	1.3713e+08	120607	893	0.626466	7.20723	1587	0.501884	1.6115e+07	14173.3	2006	0.370289	Both	0.929903	8.50947	0.117516	Gam	0.0127438	YES	Yes	No	Yes	No
PY17X_1421800	1	PY17X_1421800	conserved Plasmodium protein, unknown function	N/A	1001	28	27	5	40543764	11497542	7.60792	7.06061	7.60792	7.06061	7.98747	700	0.707286	9.71562e+07	97059.1	996	0.583333	7.06061	1769	0.444724	1.14975e+07	11486.1	2136	0.32946	Both	0.926865	8.45017	0.118341	Gam	0.0130173	YES	Yes	No	Yes	No
PY17X_1373100	1	PY17X_1373100	fam-a protein	N/A	283	9	8	4	89235664	24700898	7.95054	7.39271	7.95054	7.39271	8.31188	390	0.837102	2.05058e+08	724585	248	0.896566	7.39271	1315	0.587312	2.47009e+07	87282.3	1033	0.675879	Both	0.919163	8.30163	0.120458	Gam	0.0137344	YES	Yes	No	Yes	No
PY17X_1326200	1	PY17X_1326200	exonuclease V, mitochondrial, putative	N/A	352	14	13	5	57666836	16349923	7.76093	7.21352	7.76093	7.21352	8.13234	545	0.772194	1.35625e+08	385299	432	0.819514	7.21352	1582	0.503455	16349923	46448.6	1350	0.576319	Both	0.918825	8.29517	0.120552	Gam	0.0137667	YES	Yes	No	Yes	No
PY17X_1230900	1	PY17X_1230900	serine/threonine protein phosphatase 2B catalytic subunit A, putative	CNA	523	25	25	12	113746048	31492350	8.05594	7.49821	8.05594	7.49821	8.41167	327	0.863484	2.58031e+08	493367	348	0.85469	7.49821	1186	0.627827	3.14924e+07	60214.8	1227	0.61495	Both	0.913467	8.19346	0.122049	Gam	0.014287	YES	Yes	No	Yes	No
PY17X_0938500	1	PY17X_0938500	replication factor C subunit 5, putative	RFC5	349	19	19	12	199556096	53746520	8.30006	7.73035	8.30006	7.73035	8.64283	179	0.925461	4.39366e+08	1.25893e+06	133	0.944724	7.73035	944	0.703832	5.37465e+07	154001	797	0.75	Both	0.912476	8.17478	0.122328	Gam	0.0143851	YES	Yes	No	Yes	No
PY17X_0510800	1	PY17X_0510800	dynein, putative	N/A	4785	209	209	11	432386784	112357792	8.63587	8.0506	8.63587	8.0506	8.96079	77	0.968174	9.13664e+08	190943	694	0.709799	8.0506	624	0.804334	1.12358e+08	23481.3	1679	0.47299	Both	0.910183	8.13174	0.122975	Gam	0.0146144	YES	Yes	No	Yes	No
PY17X_0606800	1	PY17X_0606800	tetratricopeptide repeat protein, putative	N/A	330	44	44	33	849563330	214051600	8.9292	8.33052	8.9292	8.33052	9.23852	32	0.987018	1.73189e+09	5.24816e+06	21	0.991625	8.33052	384	0.879711	2.14052e+08	648641	334	0.895415	Both	0.908002	8.091	0.123594	Gam	0.0148355	YES	Yes	No	Yes	No
PY17X_1460900	1	PY17X_1460900	kinesin-13, putative	N/A	1023	50	50	29	309542432	83202016	8.49072	7.92013	8.49072	7.92013	8.82335	109	0.954774	6.65808e+08	650838	282	0.882328	7.92013	736	0.769158	8.3202e+07	81331.4	1069	0.664573	Both	0.903215	8.0023	0.124964	Gam	0.0153311	YES	Yes	No	Yes	No
PY17X_0502100	1	PY17X_0502100	early transcribed membrane protein	ETRAMP	175	7	7	3	48823348	14483445	7.68863	7.16087	7.68863	7.16087	8.06388	623	0.739531	1.15847e+08	661983	277	0.884422	7.16087	1646	0.483354	1.44834e+07	82762.5	1064	0.666143	Both	0.903013	7.99858	0.125022	Gam	0.0153523	YES	Yes	No	Yes	No
PY17X_1362000	1	PY17X_1362000	CDT1-like protein, putative	N/A	955	59	59	28	187104928	51692300	8.27209	7.71343	8.27209	7.71343	8.61633	198	0.917504	4.13365e+08	432843	386	0.838777	7.71343	964	0.69755	5.16923e+07	54128.1	1272	0.600817	Both	0.902908	7.99664	0.125052	Gam	0.0153634	YES	Yes	No	Yes	No
PY17X_1404500	1	PY17X_1404500	PUB domain-containing protein, putative	N/A	553	19	19	6	34842748	10553250	7.54211	7.02339	7.54211	7.02339	7.92516	753	0.685092	8.41698e+07	152206	797	0.666667	7.02339	1813	0.430905	1.05533e+07	19083.6	1801	0.434673	Both	0.90177	7.97572	0.12538	Gam	0.0154835	YES	Yes	No	Yes	No
PY17X_1040600	1	PY17X_1040600	nuclear formin-like protein MISFIT, putative	MISFIT	1583	66	65	12	79851168	23152102	7.90228	7.36459	7.90228	7.36459	8.26618	428	0.821189	1.84579e+08	116601	903	0.622278	7.36459	1355	0.574749	2.31521e+07	14625.5	1989	0.375628	Both	0.901593	7.97247	0.125432	Gam	0.0155023	YES	Yes	No	Yes	No
PY17X_0917600	1	PY17X_0917600	nucleic acid binding protein, putative	N/A	273	18	18	6	168778064	47031768	8.22732	7.67239	8.22732	7.67239	8.57394	217	0.909548	3.74924e+08	1.37335e+06	118	0.951005	7.67239	1004	0.684987	4.70318e+07	172278	746	0.766018	Both	0.901552	7.97172	0.125443	Gam	0.0155066	YES	Yes	No	Yes	No
PY17X_0505400	1	PY17X_0505400	flagellar outer arm dynein-associated protein, putative	N/A	101	3	3	2	11065050	3601195	7.04395	6.55645	7.04395	6.55645	7.45347	1211	0.4933	2.84101e+07	281288	527	0.779732	6.55645	2448	0.23147	3.6012e+06	35655.4	1462	0.541143	Both	0.897026	7.88908	0.126758	Gam	0.0159933	YES	Yes	No	Yes	No
PY17X_0807000	1	PY17X_0807000	DNA mismatch repair protein MSH2, putative	MSH2-2	853	55	55	33	474927008	127107232	8.67663	8.10417	8.67663	8.10417	8.99938	71	0.970687	9.98562e+08	1.17065e+06	144	0.940117	8.10417	571	0.82098	1.27107e+08	149012	809	0.746231	Both	0.895205	7.85606	0.12729	Gam	0.016193	YES	Yes	No	Yes	No
PY17X_1118000	1	PY17X_1118000	RNA-binding protein, putative	N/A	139	4	4	2	18718384	5974385	7.27227	6.77629	7.27227	6.77629	7.66965	969	0.59464	4.67362e+07	336232	480	0.799414	6.77629	2152	0.324435	5.97439e+06	42981.2	1377	0.567839	Both	0.89336	7.82277	0.127832	Gam	0.0163974	YES	Yes	No	Yes	No
PY17X_1236600	1	PY17X_1236600	cyclin, putative	CYC3	218	4	4	1	4.13517e+06	1.44107e+06	6.61649	6.15869	6.61649	6.15869	7.04873	1609	0.326633	1.11874e+07	51318.5	1264	0.471106	6.15869	2832	0.110867	1.44107e+06	6610.43	2453	0.229899	Both	0.890044	7.76326	0.128812	Gam	0.0167706	YES	Yes	No	Yes	No
PY17X_0941500	1	PY17X_0941500	mechanosensitive ion channel protein, putative	MSCS	1715	59	59	22	157727776	45347296	8.19791	7.65655	8.19791	7.65655	8.5461	235	0.90201	3.5164e+08	205038	664	0.722362	7.65655	1021	0.679648	4.53473e+07	26441.6	1618	0.492148	Both	0.889547	7.75438	0.128959	Gam	0.0168271	YES	Yes	No	Yes	No
PY17X_1247700	1	PY17X_1247700	conserved Plasmodium protein, unknown function	N/A	1705	30	29	1	31298980	9858820	7.49553	6.99382	7.49553	6.99382	7.88105	794	0.667923	7.60414e+07	44599	1327	0.444724	6.99382	1854	0.418028	9.85882e+06	5782.3	2509	0.212312	Both	0.887225	7.71303	0.129651	Gam	0.0170937	YES	Yes	No	Yes	No
PY17X_0306700	1	PY17X_0306700	6-cysteine protein P230	P230	2759	97	97	26	170315584	49191268	8.23125	7.69189	8.23125	7.69189	8.57767	214	0.910804	3.78157e+08	137063	844	0.646985	7.69189	985	0.690955	4.91913e+07	17829.4	1862	0.415515	Both	0.885785	7.68749	0.130081	Gam	0.0172609	YES	Yes	No	Yes	No
PY17X_0212100	1	PY17X_0212100	conserved Plasmodium protein, unknown function	N/A	664	6	6	2	1897001	697201	6.27807	5.84336	6.27807	5.84336	6.72829	1928	0.193049	5.34923e+06	8056.07	1978	0.172111	5.84336	3014	0.053706	697201	1050	3023	0.0508794	Both	0.884933	7.67244	0.130337	Gam	0.0173604	YES	No	No	No	No
PY17X_1331900	1	PY17X_1331900	fam-a protein	N/A	290	8	8	4	12143173	4.05829e+06	7.08433	6.60834	7.08433	6.60834	7.49171	1171	0.51005	3.10246e+07	106981	942	0.605946	6.60834	2378	0.253455	4.05829e+06	13994.1	2017	0.366834	Both	0.883362	7.64474	0.130809	Gam	0.0175453	YES	Yes	No	Yes	No
PY17X_0408300	1	PY17X_0408300	apicomplexan kinetochore protein 10, putative	AKIT10	1451	29	29	9	23922464	7721010	7.37881	6.88767	7.37881	6.88767	7.77053	887	0.628978	5.89561e+07	40631.4	1384	0.420854	6.88767	2004	0.370917	7.72101e+06	5321.16	2551	0.199121	Both	0.882855	7.63581	0.130962	Gam	0.0176054	YES	Yes	No	Yes	No
PY17X_1114800	1	PY17X_1114800	tubulin--tyrosine ligase, putative	N/A	446	15	15	6	39123376	12356833	7.59244	7.09191	7.59244	7.09191	7.97281	712	0.702261	9.39303e+07	210606	654	0.726549	7.09191	1731	0.456658	1.23568e+07	27705.9	1589	0.501256	Both	0.880899	7.60149	0.131553	Gam	0.0178387	YES	Yes	No	Yes	No
PY17X_1349100	1	PY17X_1349100	chromatin assembly factor 1 subunit B, putative	CAF1B	513	24	24	14	60679880	18741316	7.78304	7.2728	7.78304	7.2728	8.15328	523	0.781407	1.42326e+08	277438	531	0.778057	7.2728	1498	0.529837	1.87413e+07	36532.8	1450	0.544912	Both	0.880484	7.59423	0.131679	Gam	0.0178886	YES	Yes	No	Yes	No
PY17X_0906700	1	PY17X_0906700	conserved Plasmodium protein, unknown function	N/A	830	23	23	1	27933650	8996070	7.44613	6.95405	7.44613	6.95405	7.83427	826	0.654523	6.82768e+07	82261.2	1064	0.554858	6.95405	1903	0.402638	8.99607e+06	10838.6	2179	0.315955	Both	0.88022	7.58962	0.131759	Gam	0.0179203	YES	Yes	No	Yes	No
PY17X_0821300	1	PY17X_0821300	merozoite organizing protein, putative	MOP	1791	46	44	11	43054040	13556924	7.63401	7.13216	7.63401	7.13216	8.01217	674	0.718174	1.02843e+08	57422	1216	0.491206	7.13216	1683	0.471734	1.35569e+07	7569.47	2374	0.254711	Both	0.880012	7.58599	0.131822	Gam	0.0179453	YES	Yes	No	Yes	No
PY17X_1457600	1	PY17X_1457600	replication factor C subunit 4, putative	RFC4	336	34	34	25	512397344	142007280	8.70961	8.15231	8.70961	8.15231	9.0306	64	0.973618	1.07301e+09	3.19347e+06	39	0.984087	8.15231	524	0.835741	1.42007e+08	422641	455	0.857412	Both	0.878292	7.556	0.132345	Gam	0.0181539	YES	Yes	No	Yes	No
PY17X_1306400	1	PY17X_1306400	DNA primase small subunit, putative	N/A	446	39	39	25	265732768	78387824	8.42445	7.89425	8.42445	7.89425	8.7606	132	0.945142	5.7623e+08	1.292e+06	124	0.948492	7.89425	776	0.756595	7.83878e+07	175757	735	0.769472	Both	0.866347	7.35102	0.136036	Gam	0.0196612	YES	Yes	No	Yes	No
PY17X_1100015;PY17X_1300293	2	PY17X_1100015	PIR protein	N/A	299	1	1	1	1.11459e+06	447876	6.04711	5.65116	6.04711	5.65116	6.50961	2097	0.122278	3.23305e+06	10812.9	1907	0.201843	5.65116	3080	0.0329774	447876	1497.91	2960	0.0706658	Both	0.858455	7.21863	0.13853	Gam	0.0207161	YES	No	No	No	No
PY17X_1203500	1	PY17X_1203500	fam-b protein	N/A	265	7	7	4	9086365	3.26672e+06	6.95839	6.51411	6.95839	6.51411	7.37246	1301	0.455611	2.35753e+07	88963.4	1026	0.570771	6.51411	2493	0.217337	3.26672e+06	12327.2	2087	0.344849	Both	0.858345	7.21681	0.138565	Gam	0.0207312	YES	Yes	No	Yes	No
PY17X_0315200	1	PY17X_0315200	replication factor C subunit 2, putative	RFC2	330	26	24	22	455149632	133228280	8.65815	8.1246	8.65815	8.1246	8.98188	73	0.969849	9.59145e+08	2.9065e+06	44	0.981993	8.1246	546	0.828832	1.33228e+08	403722	468	0.853329	Both	0.857288	7.19926	0.138903	Gam	0.0208763	YES	Yes	No	Yes	No
PY17X_1138300	1	PY17X_1138300	E3 SUMO-protein ligase PIAS, putative	PIAS	946	19	19	5	23980532	8.24036e+06	7.37986	6.91595	7.37986	6.91595	7.77153	885	0.629816	5.90916e+07	62464.7	1183	0.505025	6.91595	1964	0.38348	8.24036e+06	8710.74	2300	0.277952	Both	0.85558	7.171	0.139451	Gam	0.0211126	YES	Yes	No	Yes	No
PY17X_0525800	1	PY17X_0525800	tryptophan-rich protein	N/A	341	17	17	12	66875372	21834560	7.82527	7.33914	7.82527	7.33914	8.19326	484	0.797739	1.56049e+08	457622	367	0.846734	7.33914	1389	0.56407	2.18346e+07	64031	1184	0.628455	Both	0.854117	7.14689	0.139921	Gam	0.0213167	YES	Yes	No	Yes	No
PY17X_0204400	1	PY17X_0204400	chromatin assembly factor 1 subunit C, putative	CAF1C	446	27	27	15	1083461500	305201472	9.03481	8.48459	9.03481	8.48459	9.33853	17	0.9933	2.18034e+09	4.88867e+06	26	0.989531	8.48459	280	0.912374	3.05201e+08	684308	322	0.899183	Both	0.853939	7.14395	0.139979	Gam	0.0213418	YES	Yes	No	Yes	No
PY17X_1322700	1	PY17X_1322700	methyltransferase AAMT, putative	N/A	205	11	11	9	63805832	20903760	7.80486	7.32022	7.80486	7.32022	8.17394	511	0.786432	1.49259e+08	728092	245	0.897822	7.32022	1414	0.556219	2.09038e+07	101970	963	0.697864	Both	0.853716	7.14029	0.14005	Gam	0.0213731	YES	Yes	No	Yes	No
PY17X_1235600	1	PY17X_1235600	FACT complex subunit SPT16, putative	FACT-L	1099	78	77	53	838082560	242565536	8.92329	8.38483	8.92329	8.38483	9.23293	33	0.9866	1.70972e+09	1.55571e+06	101	0.958124	8.38483	338	0.894158	2.42566e+08	220715	659	0.793342	Both	0.848097	7.0485	0.141874	Gam	0.0221753	YES	Yes	No	Yes	No
PY17X_0837700	1	PY17X_0837700	gamma-tubulin complex component, putative	N/A	1246	45	44	16	75540944	24867812	7.87818	7.39564	7.87818	7.39564	8.24337	447	0.813233	1.75132e+08	140555	833	0.651591	7.39564	1310	0.588882	2.48678e+07	19958.1	1778	0.441897	Both	0.847728	7.04251	0.141995	Gam	0.0222289	YES	Yes	No	Yes	No
PY17X_1455500	1	PY17X_1455500	conserved Plasmodium protein, unknown function	N/A	1175	40	40	12	49092536	16552647	7.69102	7.21887	7.69102	7.21887	8.06615	618	0.741625	1.16452e+08	99107.8	980	0.590034	7.21887	1571	0.50691	1.65526e+07	14087.4	2012	0.368405	Both	0.847278	7.03523	0.142142	Gam	0.0222944	YES	Yes	No	Yes	No
PY17X_1106200	1	PY17X_1106200	DNA mismatch repair protein MSH6, putative	MSH6	1239	79	77	47	659235460	193617056	8.81904	8.28694	8.81904	8.28694	9.13422	49	0.979899	1.36213e+09	1.09938e+06	153	0.936348	8.28694	422	0.867776	1.93617e+08	156269	793	0.751256	Both	0.847276	7.0352	0.142142	Gam	0.0222946	YES	Yes	No	Yes	No
PY17X_1207100	1	PY17X_1207100	peptidase, putative	N/A	698	6	1	5	9013507	3329995	6.95489	6.52244	6.95489	6.52244	7.36915	1306	0.453518	2.33963e+07	33519	1453	0.39196	6.52244	2485	0.219849	3.33e+06	4770.77	2601	0.183417	Both	0.846703	7.02592	0.14233	Gam	0.0223784	YES	Yes	No	Yes	No
PY17X_1124200	1	PY17X_1124200	ribonuclease H2 subunit A, putative	N/A	288	15	15	5	32473526	11233391	7.51153	7.05051	7.51153	7.05051	7.8962	778	0.674623	7.87406e+07	273405	539	0.774707	7.05051	1784	0.440013	1.12334e+07	39004.8	1418	0.554962	Both	0.845688	7.00951	0.142663	Gam	0.0225272	YES	Yes	No	Yes	No
PY17X_1247300	1	PY17X_1247300	apicomplexan kinetochore protein 5, putative	AKIT5	1511	54	54	26	105982480	34470032	8.02523	7.53744	8.02523	7.53744	8.3826	353	0.852596	2.41325e+08	159712	766	0.679648	7.53744	1143	0.641332	3.447e+07	22812.7	1696	0.467651	Both	0.84516	7.001	0.142837	Gam	0.022605	YES	Yes	No	Yes	No
PY17X_1141200	1	PY17X_1141200	nuclear fusion protein, putative	GEX1	659	1	1	1	187306	86043.1	5.27255	4.93472	5.27255	4.93472	5.77622	2349	0.0167504	597331	906.421	2362	0.0113065	4.93472	3176	0.00282663	86043.1	130.566	3168	0.0053392	Both	0.841499	6.94223	0.144046	Gam	0.0231507	YES	No	No	No	No
PY17X_0720200	1	PY17X_0720200	protein SOC1, putative	SOC1	1063	31	31	14	60762484	20874728	7.78364	7.31962	7.78364	7.31962	8.15384	521	0.782245	1.42509e+08	134063	851	0.644054	7.31962	1417	0.555276	2.08747e+07	19637.6	1782	0.440641	Both	0.834222	6.82688	0.14648	Gam	0.0242694	YES	Yes	No	Yes	No
PY17X_0102400	1	PY17X_0102400	zinc finger protein, putative	N/A	1407	51	51	2	59265532	20484166	7.7728	7.31142	7.7728	7.31142	8.14359	534	0.776801	1.39183e+08	98921.7	981	0.589615	7.31142	1429	0.551508	2.04842e+07	14558.8	1992	0.374686	Both	0.832167	6.79466	0.147174	Gam	0.0245937	YES	Yes	No	Yes	No
PY17X_1029700	1	PY17X_1029700	Btz domain-containing protein, putative	N/A	1194	21	21	2	18948734	6992193	7.27758	6.84461	7.27758	6.84461	7.67468	966	0.595896	4.72806e+07	39598.5	1396	0.415829	6.84461	2062	0.352701	6.99219e+06	5856.11	2506	0.213254	Both	0.83007	6.76192	0.147887	Gam	0.0249286	YES	Yes	No	Yes	No
PY17X_0951401;PY17X_1300077	2	PY17X_0951401	PIR protein	N/A	299	2	2	1	1.84291e+06	778086	6.2655	5.89103	6.2655	5.89103	6.7164	1937	0.18928	5.20471e+06	17407	1722	0.279313	5.89103	2998	0.0587312	778086	2602.3	2831	0.111181	Both	0.825368	6.68911	0.149497	Gam	0.0256935	YES	No	No	No	No
PY17X_1330700	1	PY17X_1330700	DNA polymerase alpha subunit B, putative	N/A	541	31	31	21	152215856	51915240	8.18246	7.71529	8.18246	7.71529	8.53147	245	0.897822	3.39994e+08	628455	288	0.879816	7.71529	962	0.698178	5.19152e+07	95961.6	984	0.691269	Both	0.816177	6.54902	0.152695	Gam	0.027248	YES	Yes	No	Yes	No
PY17X_0808300	1	PY17X_0808300	cytoskeleton associated protein, putative	N/A	820	29	29	10	49692920	18100758	7.69629	7.2577	7.69629	7.2577	8.07114	613	0.743719	1.178e+08	143658	818	0.657873	7.2577	1522	0.522299	1.81008e+07	22074.1	1716	0.461369	Both	0.813447	6.508	0.153657	Gam	0.0277248	YES	Yes	No	Yes	No
PY17X_1309100	1	PY17X_1309100	FACT complex subunit SSRP1, putative	FACT-S	493	39	39	28	686301760	217429984	8.83652	8.33732	8.83652	8.33732	9.15077	47	0.980737	1.41503e+09	2.87024e+06	45	0.981575	8.33732	374	0.882852	2.1743e+08	441034	440	0.862123	Both	0.813446	6.50798	0.153657	Gam	0.027725	YES	Yes	No	Yes	No
PY17X_0624000	1	PY17X_0624000	apicomplexan kinetochore protein 1, putative	AKIT1	1649	67	66	24	113255704	39908384	8.05406	7.60106	8.05406	7.60106	8.4099	328	0.863065	2.56978e+08	155839	785	0.671692	7.60106	1076	0.662374	3.99084e+07	24201.6	1661	0.478643	Both	0.808832	6.43919	0.155299	Gam	0.0285478	YES	Yes	No	Yes	No
PY17X_1249600	1	PY17X_1249600	fam-b protein	N/A	252	5	5	2	6514094	2.71266e+06	6.81385	6.4334	6.81385	6.4334	7.2356	1444	0.395729	1.72029e+07	68265.6	1145	0.520938	6.4334	2573	0.192211	2.71266e+06	10764.5	2186	0.313756	Both	0.802207	6.34172	0.157686	Gam	0.0297655	YES	Yes	No	Yes	No
PY17X_0809800	1	PY17X_0809800	cleavage and polyadenylation specificity factor, putative	N/A	954	5	1	5	2.21252e+06	983071	6.34489	5.99258	6.34489	5.99258	6.79156	1871	0.216918	6.18812e+06	6486.5	2042	0.14531	5.99258	2944	0.075691	983071	1030.47	3026	0.0499372	Both	0.798974	6.29469	0.158864	Gam	0.0303759	YES	No	No	No	No
PY17X_1448800	1	PY17X_1448800	pre-mRNA-splicing factor ATP-dependent RNA helicase PRP2, putative	PRP2	1064	23	23	5	17472634	6957135	7.24236	6.84243	7.24236	6.84243	7.64133	999	0.582077	4.37858e+07	41152.1	1378	0.423367	6.84243	2063	0.352387	6.95714e+06	6538.66	2457	0.228643	Both	0.798903	6.29365	0.15889	Gam	0.0303894	YES	Yes	No	Yes	No
PY17X_0810900	1	PY17X_0810900	kinesin-5, putative	EG5	1445	46	46	3	35876984	13905468	7.55482	7.14319	7.55482	7.14319	7.93718	742	0.689698	8.65336e+07	59884.8	1199	0.498325	7.14319	1665	0.477387	1.39055e+07	9623.16	2244	0.29554	Both	0.793999	6.22299	0.160694	Gam	0.0313361	YES	Yes	No	Yes	No
PY17X_1108200	1	PY17X_1108200	subtilisin-like protease 1, putative	SUB1	594	10	9	7	25361368	10029006	7.40417	7.00126	7.40417	7.00126	7.79455	869	0.636516	6.23086e+07	104897	950	0.602596	7.00126	1844	0.421168	1.0029e+07	16883.8	1891	0.406407	Both	0.79329	6.21283	0.160957	Gam	0.0314751	YES	Yes	No	Yes	No
PY17X_1333900	1	PY17X_1333900	dynein beta chain, putative	N/A	6473	328	328	4	760848900	251164832	8.8813	8.39996	8.8813	8.39996	9.19317	41	0.98325	1.56016e+09	241026	592	0.752513	8.39996	330	0.896671	2.51165e+08	38801.9	1422	0.553706	Both	0.79321	6.2117	0.160987	Gam	0.0314907	YES	Yes	No	Yes	No
PY17X_1014000	1	PY17X_1014000	leucine-rich repeat protein	LRR5	1494	69	69	28	167647024	60069172	8.2244	7.77865	8.2244	7.77865	8.57118	219	0.90871	3.72545e+08	249361	578	0.758375	7.77865	894	0.719535	6.00692e+07	40206.9	1411	0.557161	Both	0.792527	6.20193	0.16124	Gam	0.0316251	YES	Yes	No	Yes	No
PY17X_1242300	1	PY17X_1242300	alpha- and gamma-adaptin-binding protein p34, putative	N/A	385	5	4	3	3779194	1.66464e+06	6.5774	6.22132	6.5774	6.22132	7.01171	1645	0.311558	1.02734e+07	26684.2	1549	0.351759	6.22132	2773	0.129397	1.66464e+06	4323.74	2645	0.169598	Both	0.790394	6.17154	0.162034	Gam	0.0320481	YES	Yes	No	Yes	No
PY17X_0404300	1	PY17X_0404300	spindle pole body protein, putative	N/A	1832	73	72	32	113217792	42062468	8.05391	7.62389	8.05391	7.62389	8.40976	329	0.862647	2.56896e+08	140227	834	0.651173	7.62389	1050	0.67054	4.20625e+07	22959.9	1692	0.468907	Both	0.785863	6.1075	0.163733	Gam	0.0329625	YES	Yes	No	Yes	No
PY17X_0621100	1	PY17X_0621100	tetratricopeptide repeat protein, putative	N/A	198	9	9	4	13084108	5.46376e+06	7.11674	6.73749	7.11674	6.73749	7.5224	1133	0.525963	3.32962e+07	168163	740	0.690536	6.73749	2200	0.309359	5.46376e+06	27594.8	1593	0.5	Both	0.784903	6.09401	0.164096	Gam	0.0331591	YES	Yes	No	Yes	No
PY17X_1458300	1	PY17X_1458300	GAS8-like protein, putative	N/A	449	24	24	1	45054496	17758894	7.65374	7.24942	7.65374	7.24942	8.03085	651	0.727806	1.07362e+08	239113	597	0.750419	7.24942	1533	0.518844	1.77589e+07	39552.1	1414	0.556219	Both	0.781434	6.04552	0.165412	Gam	0.033878	YES	Yes	No	Yes	No
PY17X_1338000	1	PY17X_1338000	conserved Plasmodium protein, unknown function	N/A	2148	58	57	25	79725272	30703942	7.9016	7.48719	7.9016	7.48719	8.26553	429	0.820771	1.84304e+08	85802.6	1039	0.565327	7.48719	1201	0.623116	3.07039e+07	14294.2	2002	0.371545	Both	0.77834	6.00261	0.166594	Gam	0.0345301	YES	Yes	No	Yes	No
PY17X_1347500	1	PY17X_1347500	nicotinamide/nicotinic acid mononucleotide adenylyltransferase, putative	NMNAT	228	3	2	2	1.03543e+06	502514	6.01512	5.70115	6.01512	5.70115	6.47932	2117	0.113903	3.01523e+06	13224.7	1825	0.236181	5.70115	3064	0.0380025	502514	2204.01	2864	0.100817	Both	0.778173	6.0003	0.166658	Gam	0.0345657	YES	No	No	No	No
PY17X_0614700	1	PY17X_0614700	apicomplexan kinetochore protein 3, putative	AKIT3	1230	43	42	21	74857432	29020688	7.87423	7.46271	7.87423	7.46271	8.23963	450	0.811977	1.73631e+08	141164	829	0.653266	7.46271	1231	0.613693	2.90207e+07	23594.1	1673	0.474874	Both	0.77692	5.98301	0.16714	Gam	0.0348331	YES	Yes	No	Yes	No
PY17X_1431600	1	PY17X_1431600	dynein light chain 1, putative	N/A	93	5	5	2	10307397	4525682	7.01315	6.65568	7.01315	6.65568	7.42431	1238	0.481993	2.65647e+07	285642	521	0.782245	6.65568	2316	0.272927	4.52568e+06	48663.2	1321	0.585427	Both	0.768622	5.86978	0.170364	Gam	0.0366492	YES	Yes	No	Yes	No
PY17X_1373200	1	PY17X_1373200	fam-b protein	N/A	250	4	4	1	3202702	1497686	6.50552	6.17542	6.50552	6.17542	6.94365	1719	0.28057	8.78319e+06	35132.8	1434	0.399916	6.17542	2813	0.116834	1.49769e+06	5990.74	2490	0.218279	Both	0.768231	5.86451	0.170517	Gam	0.0367366	YES	Yes	No	Yes	No
PY17X_1353000	1	PY17X_1353000	transmembrane emp24 domain-containing protein, putative	N/A	214	1	1	1	54294.2	1.49721e+06	4.73475	6.17528	4.73475	6.17528	5.267	2385	0.00167504	184927	864.143	2364	0.010469	6.17528	2814	0.11652	1.49721e+06	6996.29	2416	0.24152	Both	-0.908282	0.123514	8.09622	Zyg	0.0373618	YES	No	No	No	No
PY17X_1116900	1	PY17X_1116900	kinetochore protein NDC80, putative	NDC80	590	19	19	9	26278962	11142938	7.41961	7.047	7.41961	7.047	7.80916	853	0.643216	6.44411e+07	109222	934	0.609296	7.047	1792	0.4375	1.11429e+07	18886.3	1807	0.432789	Both	0.762163	5.78313	0.172917	Gam	0.0381179	YES	Yes	No	Yes	No
PY17X_0104000	1	PY17X_0104000	male development protein MD4, putative	N/A	1895	12	12	4	4.74031e+06	2.20638e+06	6.67581	6.34368	6.67581	6.34368	7.10489	1550	0.35134	1.27319e+07	6718.66	2036	0.147822	6.34368	2654	0.166771	2.20638e+06	1164.32	3007	0.0559045	Both	0.761212	5.77048	0.173296	Gam	0.0383385	YES	Yes	No	Yes	No
PY17X_0517700	1	PY17X_0517700	leucine-rich repeat protein 1, putative	LRR1	310	8	7	5	3.3252e+06	1.57821e+06	6.52182	6.19817	6.52182	6.19817	6.95909	1697	0.289782	9.10096e+06	29357.9	1509	0.368509	6.19817	2795	0.122487	1.57821e+06	5091.01	2573	0.192211	Both	0.760921	5.76662	0.173412	Gam	0.038406	YES	Yes	No	Yes	No
PY17X_1305600	1	PY17X_1305600	conserved Plasmodium protein, unknown function	N/A	4286	69	69	1	46781740	19310766	7.67008	7.2858	7.67008	7.2858	8.04632	638	0.73325	1.11255e+08	25957.8	1563	0.345896	7.2858	1473	0.537688	1.93108e+07	4505.55	2632	0.173681	Both	0.76052	5.76129	0.173572	Gam	0.0384995	YES	Yes	No	Yes	No
PY17X_0407900	1	PY17X_0407900	end-binding protein 1, putative	EB1	430	28	28	15	73118944	29544090	7.86403	7.47047	7.86403	7.47047	8.22996	459	0.808208	1.69811e+08	394909	423	0.823283	7.47047	1220	0.617148	2.95441e+07	68707.2	1146	0.640389	Both	0.759494	5.7477	0.173983	Gam	0.0387393	YES	Yes	No	Yes	No
PY17X_1236800	1	PY17X_1236800	WD repeat-containing protein 26, putative	WDR26	1156	16	16	3	8344328	3.78591e+06	6.92139	6.57817	6.92139	6.57817	7.33742	1342	0.438442	2.17483e+07	18813.4	1685	0.294807	6.57817	2422	0.239636	3.78591e+06	3275	2754	0.135364	Both	0.759255	5.74453	0.174079	Gam	0.0387955	YES	Yes	No	Yes	No
PY17X_1304000	1	PY17X_1304000	fam-a protein	N/A	353	10	10	5	13915284	6191952	7.14349	6.79183	7.14349	6.79183	7.54772	1103	0.538526	3.52957e+07	99987.7	973	0.592965	6.79183	2125	0.332915	6.19195e+06	17540.9	1869	0.413317	Both	0.755894	5.70025	0.175431	Gam	0.0395912	YES	Yes	No	Yes	No
PY17X_1140100	1	PY17X_1140100	conserved Plasmodium protein, unknown function	N/A	1415	4	3	2	1.11334e+06	566710	6.04663	5.75336	6.04663	5.75336	6.50915	2098	0.121859	3.22962e+06	2282.42	2273	0.0485762	5.75336	3044	0.0442839	566710	400.502	3128	0.017902	Both	0.755791	5.6989	0.175473	Gam	0.0396158	YES	No	No	No	No
PY17X_1215900	1	PY17X_1215900	SPRY domain-containing protein, putative	N/A	2029	28	24	6	14425635	6445319	7.15913	6.80924	7.15913	6.80924	7.56253	1090	0.54397	3.65202e+07	17999.1	1704	0.286851	6.80924	2105	0.339196	6.44532e+06	3176.6	2766	0.131595	Both	0.753288	5.66616	0.176487	Gam	0.0402175	YES	Yes	No	Yes	No
PY17X_0926100	1	PY17X_0926100	thioredoxin-like protein, putative	N/A	366	17	17	15	75106488	30781430	7.87568	7.48829	7.87568	7.48829	8.24099	448	0.812814	1.74178e+08	475896	356	0.85134	7.48829	1199	0.623744	3.07814e+07	84102.3	1054	0.669284	Both	0.752705	5.65854	0.176724	Gam	0.040359	YES	Yes	No	Yes	No
PY17X_1124300	1	PY17X_1124300	hexokinase, putative	HK	494	52	46	48	1739526660	605169540	9.24043	8.78188	9.24043	8.78188	9.53321	12	0.995394	3.41362e+09	6.91016e+06	13	0.994975	8.78188	146	0.95446	6.0517e+08	1.22504e+06	196	0.938756	Both	0.751338	5.64076	0.177281	Gam	0.0406919	YES	Yes	No	Yes	No
PY17X_1335900	1	PY17X_1335900	rab GTPase activator, putative	N/A	1581	24	23	4	16764954	7505897	7.2244	6.8754	7.2244	6.8754	7.62433	1020	0.573283	4.21048e+07	26631.8	1550	0.35134	6.8754	2020	0.365892	7.5059e+06	4747.56	2603	0.182789	Both	0.748929	5.60956	0.178267	Gam	0.0412843	YES	Yes	No	Yes	No
PY17X_0507000	1	PY17X_0507000	VPS13 domain-containing protein, putative	N/A	5841	4	1	3	2.61505e+06	1.3048e+06	6.41748	6.11554	6.41748	6.11554	6.86029	1799	0.247069	7.24928e+06	1241.1	2346	0.0180067	6.11554	2861	0.101759	1.3048e+06	223.387	3157	0.00879397	Both	0.74475	5.55584	0.179991	Gam	0.0423293	YES	No	No	No	No
PY17X_0603800	1	PY17X_0603800	dynein heavy chain, putative	N/A	5542	253	252	5	553079420	208087904	8.74279	8.31825	8.74279	8.31825	9.06202	60	0.975293	1.1535e+09	208139	659	0.724456	8.31825	391	0.877513	208087904	37547.4	1430	0.551193	Both	0.743773	5.54335	0.180396	Gam	0.042577	YES	Yes	No	Yes	No
PY17X_0105600	1	PY17X_0105600	aurora-related kinase ARK1, putative	ARK1	353	17	17	14	56992572	24523858	7.75582	7.38959	7.75582	7.38959	8.1275	551	0.769682	1.34123e+08	379953	438	0.817002	7.38959	1322	0.585113	2.45239e+07	69472.7	1138	0.642902	Both	0.737916	5.4691	0.182846	Gam	0.0440866	YES	Yes	No	Yes	No
PY17X_1032900	1	PY17X_1032900	mini-chromosome maintenance complex-binding protein, putative	MCMBP	910	34	34	17	48193244	20929798	7.68299	7.32077	7.68299	7.32077	8.05854	628	0.737437	1.14431e+08	125748	878	0.632747	7.32077	1413	0.556533	2.09298e+07	22999.8	1690	0.469535	Both	0.737778	5.46737	0.182903	Gam	0.0441226	YES	Yes	No	Yes	No
PY17X_0626200	1	PY17X_0626200	lysophospholipase, putative	N/A	531	10	10	1	9841650	4.67125e+06	6.99307	6.66943	6.99307	6.66943	7.40529	1258	0.473618	2.54268e+07	47884.8	1295	0.458124	6.66943	2298	0.27858	4.67125e+06	8797.08	2289	0.281407	Both	0.735859	5.44325	0.183714	Gam	0.0446274	YES	Yes	No	Yes	No
PY17X_0816400	1	PY17X_0816400	conserved Plasmodium protein, unknown function	N/A	1526	6	1	5	4.43858e+06	2.20719e+06	6.64724	6.34384	6.64724	6.34384	7.07785	1581	0.338358	1.19632e+07	7839.58	1990	0.167085	6.34384	2653	0.167085	2.20719e+06	1446.39	2967	0.0684673	Both	0.734007	5.4201	0.184499	Gam	0.045119	YES	Yes	No	Yes	No
PY17X_0114200	1	PY17X_0114200	fam-b protein	N/A	1000	13	12	2	17345886	8036945	7.2392	6.90509	7.2392	6.90509	7.63834	1003	0.580402	4.3485e+07	43485	1346	0.436767	6.90509	1980	0.378455	8.03695e+06	8036.95	2340	0.265389	Both	0.733248	5.41064	0.184821	Gam	0.0453217	YES	Yes	No	Yes	No
PY17X_1307700	1	PY17X_1307700	conserved Plasmodium protein, unknown function	N/A	2003	5	4	1	1.47265e+06	779021	6.1681	5.89155	6.1681	5.89155	6.62417	2006	0.160385	4.20888e+06	2101.29	2284	0.0439698	5.89155	2996	0.0593593	779021	388.927	3131	0.0169598	Both	0.732617	5.40278	0.18509	Gam	0.045491	YES	No	No	No	No
PY17X_0701000	1	PY17X_0701000	Plasmodium exported protein, unknown function	N/A	229	3	2	2	3.81797e+06	1.9318e+06	6.58183	6.28596	6.58183	6.28596	7.01591	1641	0.313233	1.03732e+07	45297.8	1321	0.447236	6.28596	2711	0.148869	1.9318e+06	8435.82	2308	0.27544	Both	0.729949	5.36969	0.18623	Gam	0.0462122	YES	Yes	No	Yes	No
PY17X_0506500	1	PY17X_0506500	conserved Plasmodium protein, unknown function	N/A	584	25	25	8	108950720	46158452	8.03723	7.66425	8.03723	7.66425	8.39396	344	0.856365	2.47719e+08	424177	393	0.835846	7.66425	1012	0.682475	4.61585e+07	79038.4	1083	0.660176	Both	0.729709	5.36672	0.186334	Gam	0.0462777	YES	Yes	No	Yes	No
PY17X_0415000	1	PY17X_0415000	serine/threonine protein phosphatase 6, putative	PPP6	308	11	11	6	34840120	15689353	7.54208	7.19561	7.54208	7.19561	7.92513	754	0.684673	8.41638e+07	273259	540	0.774288	7.19561	1598	0.49843	1.56894e+07	50939.5	1298	0.592651	Both	0.72952	5.36439	0.186415	Gam	0.0463291	YES	Yes	No	Yes	No
PY17X_1239700	1	PY17X_1239700	ATP-dependent RNA helicase DDX1, putative	DDX1	830	22	19	17	133746456	56671004	8.12628	7.75336	8.12628	7.75336	8.47828	271	0.886935	3.00801e+08	362411	457	0.809045	7.75336	929	0.708543	5.6671e+07	68278.3	1150	0.639133	Both	0.724919	5.30785	0.1884	Gam	0.0475985	YES	Yes	No	Yes	No
PY17X_0810600	1	PY17X_0810600	26S proteasome non-ATPase regulatory subunit 9, putative	N/A	222	6	6	2	5812021	2.91691e+06	6.76433	6.46492	6.76433	6.46492	7.18871	1486	0.378141	1.54422e+07	69559.3	1129	0.527638	6.46492	2549	0.199749	2.91691e+06	13139.2	2057	0.354271	Both	0.723785	5.29401	0.188893	Gam	0.0479157	YES	Yes	No	Yes	No
PY17X_1041300	1	PY17X_1041300	condensin complex subunit 1, putative	CAPD2	1792	31	31	5	22442302	10564408	7.35107	7.02385	7.35107	7.02385	7.74426	908	0.620184	5.54964e+07	30969	1490	0.376466	7.02385	1811	0.431533	1.05644e+07	5895.32	2501	0.214824	Both	0.72042	5.25315	0.190362	Gam	0.0488678	YES	Yes	No	Yes	No
PY17X_1147700	1	PY17X_1147700	membrane associated histidine-rich protein 1b, putative	MAHRP1b	271	19	19	12	285037792	117274064	8.4549	8.0692	8.4549	8.0692	8.78943	118	0.951005	6.15793e+08	2.2723e+06	61	0.974874	8.0692	610	0.808731	1.17274e+08	432746	449	0.859296	Both	0.720233	5.25089	0.190444	Gam	0.0489211	YES	Yes	No	Yes	No
PY17X_0106300	1	PY17X_0106300	protein KIC1, putative	N/A	975	6	5	1	1.26041e+06	692443	6.10051	5.84038	6.10051	5.84038	6.56017	2058	0.13861	3.63222e+06	3725.35	2180	0.0875209	5.84038	3015	0.053392	692443	710.198	3072	0.0354899	Both	0.719788	5.24552	0.190639	Gam	0.0490481	YES	No	No	No	No
PY17X_1035000	1	PY17X_1035000	cytidine diphosphate-diacylglycerol synthase, putative	CDS	567	5	1	5	343345	7664741	5.53573	6.8845	5.53573	6.8845	6.02541	2311	0.0326633	1.06025e+06	1869.92	2307	0.0343384	6.8845	2006	0.370289	7.66474e+06	13518.1	2038	0.360239	Both	-0.859091	0.138328	7.22921	Zyg	0.0500637	NO	No	Yes	No	No
PY17X_0521300	1	PY17X_0521300	ADP,ATP carrier protein 1, putative	AAC1	301	28	17	26	205185312	3243272700	8.31215	9.51098	8.31215	9.51098	8.65427	175	0.927136	4.51092e+08	1.49865e+06	111	0.953936	9.51098	12	0.996545	3.24327e+09	1.0775e+07	12	0.996545	Both	-0.856718	0.139086	7.18982	Zyg	0.0507583	NO	No	Yes	No	No
PY17X_1028600	1	PY17X_1028600	NADP-specific glutamate dehydrogenase, putative	GDH1	470	34	20	34	37736520	649865860	7.57676	8.81282	7.57676	8.81282	7.95796	724	0.697236	9.07746e+07	193137	689	0.711893	8.81282	137	0.957286	6.49866e+08	1.38269e+06	177	0.944724	Both	-0.854859	0.139682	7.15912	Zyg	0.0513081	NO	No	Yes	No	No
PY17X_0316900	1	PY17X_0316900	Plasmodium exported protein, unknown function	N/A	1524	24	24	12	60751440	27726368	7.78356	7.44289	7.78356	7.44289	8.15377	522	0.781826	1.42485e+08	93494	1010	0.577471	7.44289	1252	0.607098	2.77264e+07	18193.2	1836	0.423681	Both	0.710876	5.13896	0.194592	Gam	0.0516545	NO	Yes	No	No	No
PY17X_1351200	1	PY17X_1351200	CPW-WPC family protein	UIS19	474	34	1	34	7556053	140411600	6.87829	8.1474	6.87829	8.1474	7.29662	1384	0.420854	1.97979e+07	41767.7	1370	0.426717	8.1474	529	0.834171	1.40412e+08	296227	566	0.82255	Both	-0.850784	0.140999	7.09225	Zyg	0.0525309	NO	No	Yes	No	No
PY17X_0417700	1	PY17X_0417700	dynein intermediate light chain, putative	N/A	694	31	1	31	5.72795e+06	107910320	6.758	8.03306	6.758	8.03306	7.18272	1492	0.375628	1.52306e+07	21946.1	1627	0.319095	8.03306	635	0.800879	1.0791e+08	155490	794	0.750942	Both	-0.850347	0.141141	7.08511	Zyg	0.0526637	NO	No	Yes	No	No
PY17X_0831400	1	PY17X_0831400	fumarate hydratase, putative	FH	671	42	10	41	14258382	255879264	7.15407	8.40804	7.15407	8.40804	7.55774	1095	0.541876	3.61191e+07	53828.8	1239	0.481575	8.40804	325	0.898241	2.55879e+08	381340	480	0.84956	Both	-0.850298	0.141157	7.08431	Zyg	0.0526786	NO	No	Yes	No	No
PY17X_0214600	1	PY17X_0214600	apicomplexan kinetochore protein 8, putative	AKIT8	2380	43	43	14	33494792	15924046	7.52498	7.20205	7.52498	7.20205	7.90893	764	0.680486	8.10834e+07	34068.7	1447	0.394472	7.20205	1593	0.5	1.5924e+07	6690.78	2448	0.23147	Both	0.706878	5.09188	0.196391	Gam	0.0528605	NO	Yes	No	No	No
PY17X_0714400	1	PY17X_0714400	chaperone protein ClpB1, putative	ClpB1	1048	50	15	50	10566676	192219824	7.02394	8.2838	7.02394	8.2838	7.43452	1228	0.486181	2.7197e+07	25951.4	1564	0.345477	8.2838	424	0.867148	1.9222e+08	183416	724	0.772927	Both	-0.849277	0.141489	7.06767	Zyg	0.0529895	NO	No	Yes	No	No
PY17X_0213300	1	PY17X_0213300	cation transporting ATPase, putative	N/A	1682	57	3	57	8052832	148478048	6.90595	8.17166	6.90595	8.17166	7.3228	1352	0.434255	2.10282e+07	12501.9	1851	0.225293	8.17166	511	0.839824	1.48478e+08	88274.7	1021	0.679648	Both	-0.84886	0.141625	7.06089	Zyg	0.0531169	NO	No	Yes	No	No
PY17X_0710400	1	PY17X_0710400	conserved protein, unknown function	N/A	454	9	9	1	5.60589e+06	2.93691e+06	6.74864	6.46789	6.74864	6.46789	7.17386	1497	0.373534	1.49231e+07	32870.3	1459	0.389447	6.46789	2544	0.201319	2.93691e+06	6468.97	2463	0.226759	Both	0.705968	5.08122	0.196803	Gam	0.0531385	NO	Yes	No	No	No
PY17X_0621000	1	PY17X_0621000	Ham1-like protein, putative	N/A	196	7	2	6	1.20499e+06	24551622	6.08098	7.39008	6.08098	7.39008	6.54168	2064	0.136097	3.48083e+06	17759.3	1712	0.283501	7.39008	1321	0.585427	2.45516e+07	125263	881	0.723618	Both	-0.848398	0.141776	7.05339	Zyg	0.0532584	NO	No	Yes	No	No
PY17X_1402600	1	PY17X_1402600	AAA domain-containing protein, putative	N/A	2598	14	14	2	7.21171e+06	3754291	6.85804	6.57453	6.85804	6.57453	7.27744	1401	0.413735	1.89426e+07	7291.21	2008	0.159548	6.57453	2426	0.238379	3.75429e+06	1445.07	2969	0.0678392	Both	0.702911	5.04558	0.198193	Gam	0.0540808	NO	Yes	No	No	No
PY17X_1139200	1	PY17X_1139200	glideosome-associated connector, putative	GAC	2605	149	90	143	137478192	2162479360	8.13823	9.33495	8.13823	9.33495	8.4896	268	0.888191	3.08742e+08	118519	896	0.625209	9.33495	31	0.990578	2.16248e+09	830126	275	0.913945	Both	-0.845356	0.142772	7.00416	Zyg	0.0541976	NO	No	Yes	No	No
PY17X_0302600	1	PY17X_0302600	translocation protein SEC66, putative	SEC66	276	10	5	10	8753794	159313840	6.9422	8.20225	6.9422	8.20225	7.35712	1323	0.446399	2.27575e+07	82454.6	1063	0.555276	8.20225	491	0.846106	159313840	577224	374	0.882852	Both	-0.84513	0.142847	7.00051	Zyg	0.0542681	NO	No	Yes	No	No
PY17X_1429300	1	PY17X_1429300	protein phosphatase PPM5, putative	PPM5	516	25	25	20	219372416	95532008	8.34118	7.98015	8.34118	7.98015	8.68176	160	0.933417	4.80571e+08	931340	188	0.921692	7.98015	687	0.784548	9.5532e+07	185140	723	0.773241	Both	0.701609	5.03048	0.198788	Gam	0.0544862	NO	Yes	No	No	No
PY17X_1341900	1	PY17X_1341900	protein transport protein SFT2, putative	N/A	261	2	1	2	330852	7128662	5.51963	6.85301	5.51963	6.85301	6.01017	2315	0.0309883	1.02368e+06	3922.16	2170	0.0917085	6.85301	2049	0.356784	7.12866e+06	27312.9	1598	0.49843	Both	-0.842842	0.143601	6.96373	Zyg	0.0549844	NO	No	Yes	No	No
PY17X_0111200	1	PY17X_0111200	ATP synthase-associated protein, putative	N/A	280	15	5	15	7.14056e+06	130570608	6.85373	8.11585	6.85373	8.11585	7.27336	1407	0.411223	1.87656e+07	67019.8	1154	0.517169	8.11585	554	0.826319	1.30571e+08	466324	424	0.867148	Both	-0.842484	0.14372	6.95799	Zyg	0.0550971	NO	No	Yes	No	No
PY17X_1342100	1	PY17X_1342100	nucleoside-diphosphatase, putative	N/A	559	35	13	34	18985868	329323584	7.27843	8.51762	7.27843	8.51762	7.67549	965	0.596315	4.73683e+07	84737.7	1049	0.561139	8.51762	265	0.917085	3.29324e+08	589130	363	0.886307	Both	-0.842135	0.143835	6.9524	Zyg	0.0552074	NO	No	Yes	No	No
PY17X_0216300	1	PY17X_0216300	Plasmodium exported protein, unknown function	N/A	946	3	3	1	1.65186e+06	940993	6.21797	5.97359	6.21797	5.97359	6.67139	1971	0.175042	4.69235e+06	4960.2	2122	0.111809	5.97359	2956	0.0719221	940993	994.707	3033	0.0477387	Both	0.697804	4.98659	0.200538	Gam	0.055686	NO	No	No	No	No
PY17X_1358700	1	PY17X_1358700	ABC transporter B family member 5, putative	ABCB5	820	22	3	22	1.52387e+06	30116658	6.18295	7.47881	6.18295	7.47881	6.63823	1996	0.164573	4.34738e+06	5301.68	2106	0.118509	7.47881	1206	0.621545	3.01167e+07	36727.6	1448	0.54554	Both	-0.840579	0.144351	6.92755	Zyg	0.0557005	NO	No	Yes	No	No
PY17X_1443000	1	PY17X_1443000	conserved Plasmodium protein, unknown function	N/A	782	6	6	1	2.04034e+06	1.15411e+06	6.3097	6.06225	6.3097	6.06225	6.75825	1898	0.205611	5.73121e+06	7328.91	2007	0.159966	6.06225	2905	0.0879397	1.15411e+06	1475.85	2964	0.0694095	Both	0.695997	4.96589	0.201374	Gam	0.0562633	NO	No	No	No	No
PY17X_0832100	1	PY17X_0832100	cytochrome c oxidase subunit 6B, putative	COX6B	103	4	1	4	367342	7.79367e+06	5.56507	6.89174	5.56507	6.89174	6.05319	2301	0.0368509	1.13028e+06	10973.6	1901	0.204355	6.89174	1995	0.373744	7.79367e+06	75666.7	1102	0.654209	Both	-0.838554	0.145026	6.89532	Zyg	0.0563481	NO	No	Yes	No	No
PY17X_1315300	1	PY17X_1315300	conserved protein, unknown function	N/A	341	13	3	13	3.30955e+06	62467204	6.51977	7.79565	6.51977	7.79565	6.95715	1701	0.288107	9.0604e+06	26570.1	1552	0.350503	7.79565	871	0.726759	6.24672e+07	183188	725	0.772613	Both	-0.838505	0.145042	6.89453	Zyg	0.056364	NO	No	Yes	No	No
PY17X_0520800	1	PY17X_0520800	phosducin-like protein 2, putative	PhLP2	213	8	8	4	5937124	3.18533e+06	6.77358	6.50315	6.77358	6.50315	7.19747	1477	0.38191	1.57567e+07	73975.1	1099	0.540201	6.50315	2509	0.212312	3.18533e+06	14954.6	1969	0.38191	Both	0.694311	4.94664	0.202157	Gam	0.0568067	NO	Yes	No	No	No
PY17X_0523400	1	PY17X_0523400	apicomplexan kinetochore protein 6, putative	AKIT6	490	11	11	5	15354664	7860548	7.18624	6.89545	7.18624	6.89545	7.5882	1061	0.556114	3.87434e+07	79068.2	1078	0.548995	6.89545	1991	0.375	7.86055e+06	16041.9	1924	0.396043	Both	0.692745	4.92884	0.202887	Gam	0.057315	NO	Yes	No	No	No
PY17X_1424700	1	PY17X_1424700	superoxide dismutase [Fe], putative	FeSOD	198	8	3	8	8722329	154705392	6.94063	8.18951	6.94063	8.18951	7.35564	1327	0.444724	2.268e+07	114545	912	0.618509	8.18951	501	0.842965	1.54705e+08	781340	291	0.90892	Both	-0.833862	0.146601	6.82122	Zyg	0.0578726	NO	No	Yes	No	No
PY17X_0908300	1	PY17X_0908300	DnaJ domain-containing protein, putative	N/A	2434	88	81	48	123251008	56968340	8.09079	7.75563	8.09079	7.75563	8.44467	293	0.877722	2.78403e+08	114381	913	0.61809	7.75563	924	0.710113	5.69683e+07	23405.2	1681	0.472362	Both	0.68904	4.88698	0.204625	Gam	0.0585329	NO	Yes	No	No	No
PY17X_0113800	1	PY17X_0113800	myosin E, putative	MyoE	2043	49	3	48	4517603	82550664	6.65491	7.91672	6.65491	7.91672	7.0851	1568	0.343802	1.21648e+07	5954.37	2070	0.133585	7.91672	742	0.767274	8.25507e+07	40406.6	1408	0.558103	Both	-0.831617	0.147361	6.78604	Zyg	0.0586143	NO	No	Yes	No	No
PY17X_1207000	1	PY17X_1207000	DnaJ protein, putative	N/A	609	1	1	1	632165	387029	5.80083	5.58774	5.80083	5.58774	6.27642	2231	0.0661642	1.88981e+06	3103.13	2221	0.0703518	5.58774	3093	0.0288945	387029	635.516	3080	0.0329774	Both	0.688674	4.88286	0.204798	Gam	0.0586545	NO	No	No	No	No
PY17X_1408200	1	PY17X_1408200	conserved Plasmodium protein, unknown function	N/A	668	18	17	8	21797764	11102699	7.33841	7.04543	7.33841	7.04543	7.73228	916	0.616834	5.39861e+07	80817.5	1070	0.552345	7.04543	1795	0.436558	1.11027e+07	16620.8	1903	0.402638	Both	0.686853	4.86243	0.205658	Gam	0.059262	NO	Yes	No	No	No
PY17X_0404500	1	PY17X_0404500	lipoamide acyltransferase component of branched-chain alpha-keto acid dehydrogenase complex, putative	BCKDH-E2	465	27	15	27	55771424	885983230	7.74641	8.94743	7.74641	8.94743	8.1186	559	0.766332	1.31401e+08	282582	522	0.781826	8.94743	98	0.969535	8.85983e+08	1.90534e+06	123	0.961683	Both	-0.828828	0.148311	6.7426	Zyg	0.0595463	NO	No	Yes	No	No
PY17X_1032700	1	PY17X_1032700	nuclear transport factor 2, putative	NTF2	125	8	5	7	12986034	222630944	7.11348	8.34759	7.11348	8.34759	7.5193	1138	0.523869	3.30599e+07	264479	553	0.768844	8.34759	369	0.884422	2.22631e+08	1.78105e+06	133	0.958543	Both	-0.828284	0.148496	6.73418	Zyg	0.0597293	NO	No	Yes	No	No
PY17X_1231700	1	PY17X_1231700	glutamate dehydrogenase, putative	GDH3	1206	60	28	58	30840248	504317344	7.48912	8.7027	7.48912	8.7027	7.87498	798	0.666248	7.49857e+07	62177.2	1185	0.504188	8.7027	184	0.942525	5.04317e+08	418174	457	0.856784	Both	-0.827726	0.148687	6.72552	Zyg	0.059918	NO	No	Yes	No	No
PY17X_0719400	1	PY17X_0719400	LETM1-like protein, putative	N/A	656	32	3	32	6672913	118341416	6.82432	8.07314	6.82432	8.07314	7.24551	1433	0.400335	1.75998e+07	26829	1545	0.353434	8.07314	604	0.810616	1.18341e+08	180399	730	0.771043	Both	-0.827629	0.148721	6.72402	Zyg	0.0599508	NO	No	Yes	No	No
PY17X_0410900	1	PY17X_0410900	phosphoglycerate mutase, putative	N/A	1084	75	40	72	75852440	1181597700	7.87997	9.07247	7.87997	9.07247	8.24506	443	0.814908	1.75816e+08	162192	759	0.68258	9.07247	68	0.978957	1.1816e+09	1.09003e+06	225	0.929648	Both	-0.827412	0.148795	6.72066	Zyg	0.0600241	NO	No	Yes	No	No
PY17X_1240600	1	PY17X_1240600	magnesium transporter NIPA, putative	N/A	486	11	11	7	18636238	9654280	7.27036	6.98472	7.27036	6.98472	7.66785	971	0.593802	4.6542e+07	95765.4	1002	0.580821	6.98472	1866	0.414259	9.65428e+06	19864.8	1780	0.441269	Both	0.683125	4.82087	0.207432	Gam	0.0605221	NO	Yes	No	No	No
PY17X_1320200	1	PY17X_1320200	U1 snRNP-associated protein, putative	N/A	318	7	7	4	6220104	3.45463e+06	6.7938	6.5384	6.7938	6.5384	7.21661	1461	0.38861	1.64669e+07	51782.7	1263	0.471524	6.5384	2467	0.225503	3.45463e+06	10863.6	2177	0.316583	Both	0.678211	4.76662	0.209792	Gam	0.062217	NO	Yes	No	No	No
PY17X_1453100	1	PY17X_1453100	vesicle transport v-SNARE protein VTI1, putative	N/A	283	8	8	5	8.32229e+06	4.55586e+06	6.92024	6.65857	6.92024	6.65857	7.33634	1344	0.437605	2.16939e+07	76656.8	1087	0.545226	6.65857	2312	0.274183	4.55586e+06	16098.4	1920	0.397299	Both	0.677767	4.76175	0.210007	Gam	0.0623721	NO	Yes	No	No	No
PY17X_0909300	1	PY17X_0909300	conserved Plasmodium protein, unknown function	N/A	2475	84	1	84	12732195	214653136	7.1049	8.33174	7.1049	8.33174	7.51118	1148	0.519682	3.24477e+07	13110.2	1830	0.234087	8.33174	382	0.880339	2.14653e+08	86728.5	1040	0.673681	Both	-0.820554	0.151163	6.61536	Zyg	0.0623841	NO	No	Yes	No	No
PY17X_1305000	1	PY17X_1305000	proteasome subunit alpha type-1, putative	N/A	253	15	7	15	19281462	317474496	7.28514	8.50171	7.28514	8.50171	7.68184	957	0.599665	4.80664e+07	189986	698	0.708124	8.50171	274	0.914259	3.17474e+08	1.25484e+06	194	0.939384	Both	-0.819868	0.151402	6.60492	Zyg	0.0626243	NO	No	Yes	No	No
PY17X_0513800	1	PY17X_0513800	conserved Plasmodium protein, unknown function	N/A	164	3	2	2	1.96011e+06	1.16302e+06	6.29228	6.06559	6.29228	6.06559	6.74175	1918	0.197236	5.5176e+06	33643.9	1452	0.392379	6.06559	2903	0.0885678	1.16302e+06	7091.6	2407	0.244347	Both	0.676162	4.74419	0.210784	Gam	0.0629352	NO	No	No	No	No
PY17X_1400400	1	PY17X_1400400	PIR protein	N/A	295	4	3	1	7869958	4362964	6.89597	6.63978	6.89597	6.63978	7.31336	1364	0.429229	2.05758e+07	69748.5	1125	0.529313	6.63978	2333	0.267588	4.36296e+06	14789.7	1979	0.378769	Both	0.673575	4.71601	0.212044	Gam	0.0638517	NO	Yes	No	No	No
PY17X_1402300	1	PY17X_1402300	Plasmodium exported protein, unknown function	N/A	173	5	5	5	55828796	27953008	7.74686	7.44643	7.74686	7.44643	8.11902	557	0.767169	1.31529e+08	760282	233	0.902848	7.44643	1246	0.608982	2.7953e+07	161578	776	0.756595	Both	0.672592	4.70535	0.212524	Gam	0.0642028	NO	Yes	No	No	No
PY17X_0804400	1	PY17X_0804400	conserved Plasmodium protein, unknown function	N/A	2984	13	1	12	13542775	7316194	7.13171	6.86429	7.13171	6.86429	7.53656	1115	0.533501	3.44004e+07	11528.3	1880	0.213149	6.86429	2036	0.360867	7.31619e+06	2451.81	2841	0.10804	Both	0.672278	4.70195	0.212678	Gam	0.0643153	NO	Yes	No	No	No
PY17X_0206800	1	PY17X_0206800	proteasome subunit beta type-3, putative	N/A	218	11	8	9	14582151	240791920	7.16382	8.38164	7.16382	8.38164	7.56697	1083	0.546901	3.68953e+07	169244	738	0.691374	8.38164	341	0.893216	2.40792e+08	1.10455e+06	219	0.931533	Both	-0.814671	0.153225	6.52637	Zyg	0.0644689	NO	No	Yes	No	No
PY17X_1015700	1	PY17X_1015700	conserved Plasmodium protein, unknown function	N/A	400	10	10	1	8.30431e+06	4642856	6.9193	6.66679	6.9193	6.66679	7.33545	1345	0.437186	2.16495e+07	54123.8	1236	0.482831	6.66679	2302	0.277324	4.64286e+06	11607.1	2130	0.331344	Both	0.668663	4.66297	0.214456	Gam	0.0656224	NO	Yes	No	No	No
PY17X_1219700	1	PY17X_1219700	peptidyl-prolyl cis-trans isomerase, putative	CYP19A	170	16	8	16	126572896	1843422720	8.10234	9.26562	8.10234	9.26562	8.45561	285	0.881072	2.85503e+08	1.67943e+06	91	0.962312	9.26562	37	0.988693	1.84342e+09	1.08437e+07	11	0.996859	Both	-0.810015	0.154876	6.45676	Zyg	0.0661599	NO	No	Yes	No	No
PY17X_1217300	1	PY17X_1217300	tubulin binding cofactor c, putative	N/A	331	11	11	4	12956821	7190073	7.1125	6.85673	7.1125	6.85673	7.51838	1140	0.523032	3.29894e+07	99666	975	0.592127	6.85673	2045	0.35804	7.19007e+06	21722.3	1727	0.457915	Both	0.661642	4.58819	0.217951	Gam	0.0682233	NO	Yes	No	No	No
PY17X_0700700	1	PY17X_0700700	fam-a protein	N/A	299	9	1	9	1.85158e+06	33221672	6.26754	7.52142	6.26754	7.52142	6.71833	1934	0.190536	5.22788e+06	17484.5	1719	0.28057	7.52142	1157	0.636935	3.32217e+07	111109	922	0.710741	Both	-0.803096	0.157363	6.35472	Zyg	0.0687394	NO	No	Yes	No	No
PY17X_1456900	1	PY17X_1456900	3-hydroxyisobutyryl-CoA hydrolase, putative	N/A	519	30	10	29	10975214	178721168	7.04041	8.25218	7.04041	8.25218	7.45012	1214	0.492044	2.81917e+07	54319.2	1232	0.484506	8.25218	447	0.859925	1.78721e+08	344357	510	0.840138	Both	-0.802055	0.157741	6.3395	Zyg	0.0691345	NO	No	Yes	No	No
PY17X_1319200	1	PY17X_1319200	calcineurin subunit B, putative	CNB	177	4	4	2	2.45217e+06	1.49509e+06	6.38955	6.17467	6.38955	6.17467	6.83385	1834	0.232412	6.82102e+06	38536.9	1410	0.409966	6.17467	2815	0.116206	1.49509e+06	8446.81	2307	0.275754	Both	0.659183	4.56229	0.219188	Gam	0.0691538	NO	No	No	No	No
PY17X_0910500	1	PY17X_0910500	ER membrane protein complex subunit 8, putative	EMC8	198	6	4	6	1.85011e+06	33057040	6.2672	7.51926	6.2672	7.51926	6.718	1935	0.190117	5.22395e+06	26383.6	1556	0.348827	7.51926	1161	0.635678	3.3057e+07	166955	758	0.762249	Both	-0.801265	0.158028	6.32798	Zyg	0.0694358	NO	No	Yes	No	No
PY17X_0510600	1	PY17X_0510600	conserved protein, unknown function	N/A	883	22	1	22	2490846	43781828	6.39635	7.64129	6.39635	7.64129	6.84028	1828	0.234925	6.92284e+06	7840.14	1989	0.167504	7.64129	1036	0.674937	4.37818e+07	49583	1311	0.588568	Both	-0.801009	0.158121	6.32425	Zyg	0.0695335	NO	No	Yes	No	No
PY17X_0922900	1	PY17X_0922900	protein disulfide-isomerase, putative	N/A	423	16	4	15	3.04492e+06	52918688	6.48358	7.72361	6.48358	7.72361	6.92288	1737	0.273032	8.37295e+06	19794.2	1664	0.303601	7.72361	951	0.701633	5.29187e+07	125103	883	0.72299	Both	-0.800731	0.158223	6.3202	Zyg	0.0696401	NO	No	Yes	No	No
PY17X_0826800	1	PY17X_0826800	glutamine synthetase, putative	N/A	552	44	20	43	23483306	365436864	7.37076	8.56281	7.37076	8.56281	7.76291	892	0.626884	5.79309e+07	104947	949	0.603015	8.56281	241	0.924623	3.65437e+08	662023	330	0.896671	Both	-0.799902	0.158525	6.30815	Zyg	0.0699578	NO	No	Yes	No	No
PY17X_1403100	1	PY17X_1403100	ATP synthase-associated protein, putative	N/A	117	12	5	12	7.77611e+06	128082472	6.89076	8.10749	6.89076	8.10749	7.30842	1370	0.426717	2.03434e+07	173875	730	0.694724	8.10749	566	0.82255	1.28082e+08	1.09472e+06	223	0.930276	Both	-0.799066	0.158831	6.29602	Zyg	0.0702798	NO	No	Yes	No	No
PY17X_1452000	1	PY17X_1452000	CHCH domain-containing protein, putative	N/A	148	4	1	4	1.05234e+06	19263708	6.02216	7.28474	6.02216	7.28474	6.48598	2111	0.116415	3.06183e+06	20688.1	1652	0.308626	7.28474	1476	0.536746	1.92637e+07	130160	857	0.731156	Both	-0.798758	0.158943	6.29156	Zyg	0.0703985	NO	No	Yes	No	No
PY17X_0516200	1	PY17X_0516200	MORN repeat-containing protein 1, putative	MORN1	364	18	1	18	1.7973e+06	31835628	6.25462	7.50291	6.25462	7.50291	6.70609	1948	0.184673	5.08264e+06	13963.3	1805	0.244556	7.50291	1173	0.63191	3.18356e+07	87460.5	1030	0.676822	Both	-0.796824	0.159653	6.2636	Zyg	0.0711489	NO	No	Yes	No	No
PY17X_1400015	1	PY17X_1400015	fam-a protein	N/A	281	6	2	1	5548576	3.28573e+06	6.74418	6.51663	6.74418	6.51663	7.16963	1500	0.372278	1.47786e+07	52592.8	1254	0.475293	6.51663	2491	0.217965	3.28573e+06	11693	2124	0.333229	Both	0.653001	4.49781	0.222331	Gam	0.07154	NO	Yes	No	No	No
PY17X_1205200	1	PY17X_1205200	MKT1 domain-containing protein, putative	N/A	1146	40	13	39	11933004	190213440	7.07675	8.27924	7.07675	8.27924	7.48453	1177	0.507538	3.05159e+07	26628.2	1551	0.350921	8.27924	429	0.865578	1.90213e+08	165980	763	0.760678	Both	-0.794715	0.16043	6.23326	Zyg	0.0719744	NO	No	Yes	No	No
PY17X_0316500	1	PY17X_0316500	ribosome associated membrane protein RAMP4, putative	N/A	67	3	2	3	1661446	29368390	6.22049	7.46788	6.22049	7.46788	6.67377	1969	0.175879	4.71813e+06	70419.9	1121	0.530988	7.46788	1222	0.61652	2.93684e+07	438334	443	0.861181	Both	-0.79411	0.160654	6.22458	Zyg	0.0722128	NO	No	Yes	No	No
PY17X_0419500	1	PY17X_0419500	bacterial histone-like protein, putative	HU	187	4	3	4	827122	15168888	5.91757	7.18095	5.91757	7.18095	6.38695	2172	0.090871	2.43755e+06	13035	1832	0.23325	7.18095	1619	0.491834	1.51689e+07	81117	1070	0.664259	Both	-0.794001	0.160694	6.22301	Zyg	0.0722558	NO	No	Yes	No	No
PY17X_1316600	1	PY17X_1316600	CLASP domain-containing protein, putative	N/A	857	37	35	18	51775072	27577300	7.71412	7.44055	7.71412	7.44055	8.08802	598	0.75	1.22468e+08	142903	822	0.656198	7.44055	1255	0.606156	2.75773e+07	32178.9	1508	0.526696	Both	0.647471	4.4409	0.225179	Gam	0.0737311	NO	Yes	No	No	No
PY17X_1411600	1	PY17X_1411600	ATP synthase subunit gamma, mitochondrial, putative	N/A	316	18	9	18	10291893	163352016	7.0125	8.21312	7.0125	8.21312	7.42369	1240	0.481156	2.65269e+07	83945.9	1052	0.559883	8.21312	482	0.848932	1.63352e+08	516937	401	0.874372	Both	-0.789438	0.162391	6.15797	Zyg	0.0740746	NO	No	Yes	No	No
PY17X_1310800	1	PY17X_1310800	apicomplexan kinetochore protein 9, putative	AKIT9	519	18	18	5	20814238	11704625	7.31836	7.06836	7.31836	7.06836	7.7133	934	0.609296	5.16769e+07	99570.1	978	0.590871	7.06836	1760	0.44755	1.17046e+07	22552.3	1706	0.46451	Both	0.644939	4.41508	0.226496	Gam	0.0747527	NO	Yes	No	No	No
PY17X_1230000	1	PY17X_1230000	proteasome subunit beta type-4, putative	N/A	256	17	7	16	13129052	204671088	7.11823	8.31106	7.11823	8.31106	7.52381	1131	0.526801	3.34045e+07	130486	861	0.639866	8.31106	402	0.874058	2.04671e+08	799496	284	0.911118	Both	-0.787251	0.163211	6.12705	Zyg	0.0749593	NO	No	Yes	No	No
PY17X_0829700	1	PY17X_0829700	zinc binding protein (Yippee), putative	N/A	128	2	2	1	1.19597e+06	783747	6.07772	5.89418	6.07772	5.89418	6.53859	2070	0.133585	3.45614e+06	27001.1	1543	0.354271	5.89418	2995	0.0596734	783747	6123.02	2481	0.221106	Both	0.644416	4.40977	0.226769	Gam	0.0749652	NO	No	No	No	No
PY17X_1330100	1	PY17X_1330100	cytochrome c1, heme protein, mitochondrial, putative	CYT1	394	19	11	19	31435376	467332672	7.49742	8.66963	7.49742	8.66963	7.88284	791	0.669179	7.63551e+07	193795	686	0.713149	8.66963	199	0.937814	4.67333e+08	1.18612e+06	200	0.9375	Both	-0.786788	0.163385	6.12052	Zyg	0.0751478	NO	No	Yes	No	No
PY17X_0204200	1	PY17X_0204200	adenylate kinase-like protein 1, putative	AKLP1	201	5	5	2	2.12819e+06	1.35476e+06	6.32801	6.13186	6.32801	6.13186	6.77558	1888	0.209799	5.96457e+06	29674.5	1505	0.370184	6.13186	2854	0.103957	1.35476e+06	6740.12	2441	0.233668	Both	0.643716	4.40267	0.227135	Gam	0.0752502	NO	No	No	No	No
PY17X_0911700	1	PY17X_0911700	guanylyl cyclase alpha, putative	GCalpha	3850	9	1	8	2192957	37480628	6.34103	7.57381	6.34103	7.57381	6.78791	1876	0.214824	6.13632e+06	1593.85	2324	0.0272194	7.57381	1110	0.651696	37480628	9735.23	2236	0.298053	Both	-0.785899	0.16372	6.108	Zyg	0.0755107	NO	No	Yes	No	No
PY17X_0520300	1	PY17X_0520300	conserved Plasmodium protein, unknown function	N/A	402	2	1	2	165490	3.24235e+06	5.21877	6.51086	5.21877	6.51086	5.72529	2360	0.0121441	531244	1321.5	2342	0.0196817	6.51086	2498	0.215766	3.24235e+06	8065.55	2336	0.266646	Both	-0.785566	0.163845	6.10332	Zyg	0.0756469	NO	No	No	No	No
PY17X_1364500	1	PY17X_1364500	kinetochore protein SPC25, putative	SPC25	216	8	8	3	13834870	7998441	7.14098	6.90301	7.14098	6.90301	7.54534	1107	0.536851	3.51025e+07	162512	756	0.683836	6.90301	1984	0.377198	7.99844e+06	37029.8	1439	0.548367	Both	0.642333	4.38867	0.22786	Gam	0.075816	NO	Yes	No	No	No
PY17X_0934200	1	PY17X_0934200	peptidyl-prolyl cis-trans isomerase, putative	N/A	192	15	9	15	66421372	941693950	7.82231	8.97391	7.82231	8.97391	8.19046	491	0.794807	1.55046e+08	807531	215	0.910385	8.97391	94	0.970791	9.41694e+08	4.90466e+06	42	0.987123	Both	-0.783449	0.164646	6.07365	Zyg	0.0765182	NO	No	Yes	No	No
PY17X_1346400	1	PY17X_1346400	conserved Plasmodium protein, unknown function	N/A	2009	70	68	31	59409216	31917210	7.77385	7.50402	7.77385	7.50402	8.14458	533	0.777219	1.39502e+08	69438.7	1130	0.527219	7.50402	1171	0.632538	3.19172e+07	15887.1	1932	0.39353	Both	0.640557	4.37076	0.228793	Gam	0.0765478	NO	Yes	No	No	No
PY17X_0909200	1	PY17X_0909200	ATP synthase-associated protein, putative	N/A	111	5	3	5	1.61339e+06	27814800	6.20774	7.44428	6.20774	7.44428	6.6617	1980	0.171273	4.58883e+06	41340.8	1376	0.424204	7.44428	1250	0.607726	2.78148e+07	250584	614	0.807475	Both	-0.782574	0.164978	6.06142	Zyg	0.0768808	NO	No	Yes	No	No
PY17X_1338800	1	PY17X_1338800	proteasome subunit beta type-2, putative	N/A	195	16	8	16	18182734	275410208	7.25966	8.43998	7.25966	8.43998	7.65771	981	0.589615	4.54689e+07	233174	610	0.744975	8.43998	306	0.904209	2.7541e+08	1.41236e+06	173	0.94598	Both	-0.782265	0.165095	6.05711	Zyg	0.077009	NO	No	Yes	No	No
PY17X_1226300	1	PY17X_1226300	proteasome subunit alpha type-6, putative	N/A	260	20	12	19	20506874	308085728	7.3119	8.48867	7.3119	8.48867	7.70718	939	0.607203	5.0954e+07	195977	682	0.714824	8.48867	278	0.913003	3.08086e+08	1.18495e+06	202	0.936872	Both	-0.781493	0.165389	6.04635	Zyg	0.0773306	NO	No	Yes	No	No
PY17X_0207400	1	PY17X_0207400	ATP synthase-associated protein, putative	N/A	169	11	7	11	6224152	99618160	6.79408	7.99834	6.79408	7.99834	7.21688	1460	0.389028	1.64771e+07	97497.4	994	0.584171	7.99834	671	0.789573	9.96182e+07	589457	362	0.886621	Both	-0.781459	0.165402	6.04587	Zyg	0.0773448	NO	No	Yes	No	No
PY17X_1403800	1	PY17X_1403800	tetratricopeptide repeat protein, putative	N/A	967	10	9	5	4.06869e+06	2.5338e+06	6.60945	6.40377	6.60945	6.40377	7.04207	1616	0.323702	1.10171e+07	11393.1	1888	0.209799	6.40377	2597	0.184673	2.5338e+06	2620.27	2828	0.112123	Both	0.638294	4.34805	0.229988	Gam	0.0774882	NO	Yes	No	No	No
PY17X_1031000	1	PY17X_1031000	zinc finger protein, putative	N/A	697	5	4	3	1.72178e+06	1.12385e+06	6.23598	6.05071	6.23598	6.05071	6.68844	1958	0.180486	4.8802e+06	7001.73	2026	0.15201	6.05071	2910	0.0863693	1.12385e+06	1612.41	2943	0.076005	Both	0.63773	4.34241	0.230287	Gam	0.077724	NO	No	No	No	No
PY17X_0525300	1	PY17X_0525300	glideosome associated protein with multiple membrane spans 2, putative	GAPM2	367	6	4	6	9018944	140553472	6.95516	8.14784	6.95516	8.14784	7.36939	1305	0.453936	2.34096e+07	63786.4	1175	0.508375	8.14784	528	0.834485	1.40553e+08	382979	479	0.849874	Both	-0.778447	0.166553	6.00409	Zyg	0.0786094	NO	No	Yes	No	No
PY17X_1201900	1	PY17X_1201900	GRAM domain-containing protein, putative	N/A	932	7	5	1	2.74225e+06	1.75471e+06	6.43811	6.24421	6.43811	6.24421	6.87983	1779	0.255444	7.58273e+06	8135.98	1975	0.173367	6.24421	2751	0.136307	1.75471e+06	1882.73	2900	0.0895101	Both	0.635621	4.32136	0.231408	Gam	0.0786116	NO	Yes	No	No	No
PY17X_1419000	1	PY17X_1419000	translocation protein SEC63, putative	SEC63	667	33	19	33	45984060	657171390	7.66261	8.81768	7.66261	8.81768	8.03925	644	0.730737	1.09458e+08	164105	751	0.68593	8.81768	133	0.958543	6.57171e+08	985264	249	0.922111	Both	-0.778431	0.166559	6.00387	Zyg	0.0786161	NO	No	Yes	No	No
PY17X_0840300	1	PY17X_0840300	erythrocyte membrane associated protein 1, putative	EMAP1	396	19	19	13	162528928	83738880	8.21093	7.92293	8.21093	7.92293	8.55843	226	0.905779	3.61767e+08	913553	190	0.920854	7.92293	732	0.770415	8.37389e+07	211462	677	0.787688	Both	0.635502	4.32018	0.231472	Gam	0.0786618	NO	Yes	No	No	No
PY17X_1423900	1	PY17X_1423900	GTP-binding translation elongation factor, putative	N/A	756	29	3	29	4.41243e+06	71400592	6.64468	7.8537	6.64468	7.8537	7.07542	1586	0.336265	1.18964e+07	15736	1759	0.263819	7.8537	811	0.745603	7.14006e+07	94445.2	989	0.689698	Both	-0.778285	0.166615	6.00184	Zyg	0.0786781	NO	No	Yes	No	No
PY17X_0314300	1	PY17X_0314300	ATP synthase subunit alpha, mitochondrial, putative	N/A	548	36	21	34	111205584	1514815360	8.04613	9.18036	8.04613	9.18036	8.40238	336	0.859715	2.52571e+08	460896	363	0.848409	9.18036	50	0.984611	1.51482e+09	2.76426e+06	88	0.972676	Both	-0.777976	0.166734	5.99758	Zyg	0.0788088	NO	No	Yes	No	No
PY17X_1122400	1	PY17X_1122400	conserved Plasmodium protein, unknown function	N/A	1389	24	1	23	1.48311e+06	25391616	6.17117	7.40469	6.17117	7.40469	6.62708	2004	0.161223	4.23718e+06	3050.53	2228	0.0674204	7.40469	1299	0.592337	2.53916e+07	18280.5	1831	0.425251	Both	-0.777613	0.166873	5.99257	Zyg	0.0789626	NO	No	Yes	No	No
PY17X_1449500	1	PY17X_1449500	cytochrome b5, putative	N/A	151	11	4	10	2.88936e+06	47638100	6.4608	7.67795	6.4608	7.67795	6.90131	1754	0.265913	7.96736e+06	52764	1250	0.476968	7.67795	1000	0.686244	4.76381e+07	315484	543	0.829774	Both	-0.77664	0.167248	5.97916	Zyg	0.0793762	NO	No	Yes	No	No
PY17X_0303300	1	PY17X_0303300	2-methoxy-6-polyprenyl-1,4-benzoquinol methylase, mitochondrial, putative	COQ5	382	12	7	12	6.74079e+06	106164368	6.82871	8.02598	6.82871	8.02598	7.24967	1425	0.403685	1.77693e+07	46516.4	1309	0.452261	8.02598	640	0.799309	1.06164e+08	277917	583	0.817211	Both	-0.776309	0.167375	5.97461	Zyg	0.0795172	NO	No	Yes	No	No
PY17X_0304500	1	PY17X_0304500	pantothenate transporter	PAT	541	18	18	14	56629788	31125860	7.75304	7.49312	7.75304	7.49312	8.12488	554	0.768425	1.33315e+08	246423	582	0.7567	7.49312	1195	0.625	3.11259e+07	57533.9	1241	0.610553	Both	0.631757	4.28309	0.233476	Gam	0.0802585	NO	Yes	No	No	No
PY17X_1440100	1	PY17X_1440100	glideosome-associated protein 45, putative	GAP45	184	8	6	6	13402234	202495328	7.12718	8.30642	7.12718	8.30642	7.53227	1120	0.531407	3.40623e+07	185121	710	0.703099	8.30642	406	0.872802	2.02495e+08	1.10052e+06	222	0.93059	Both	-0.774141	0.168213	5.94486	Zyg	0.0804465	NO	No	Yes	No	No
PY17X_1008900	1	PY17X_1008900	actin-like protein, putative	ALP5b	417	12	12	4	9945480	6045375	6.99763	6.78142	6.99763	6.78142	7.40961	1252	0.476131	2.56807e+07	61584.5	1191	0.501675	6.78142	2146	0.326319	6.04538e+06	14497.3	1993	0.374372	Both	0.628184	4.248	0.235405	Gam	0.0818063	NO	Yes	No	No	No
PY17X_0839000	1	PY17X_0839000	cAMP-dependent protein kinase catalytic subunit	PKAc	341	13	13	9	22619468	13221148	7.35448	7.12127	7.35448	7.12127	7.7475	904	0.621859	5.59111e+07	163962	752	0.685511	7.12127	1699	0.466709	1.32211e+07	38771.7	1423	0.553392	Both	0.626229	4.22892	0.236467	Gam	0.0826634	NO	Yes	No	No	No
PY17X_1452700	1	PY17X_1452700	serine hydroxymethyltransferase, putative	SHMT	442	33	32	24	425245504	212771712	8.62864	8.32791	8.62864	8.32791	8.95394	80	0.966918	8.9937e+08	2.03477e+06	72	0.970268	8.32791	386	0.879083	2.12772e+08	481384	420	0.868405	Both	0.626024	4.22692	0.236579	Gam	0.0827536	NO	Yes	No	No	No
PY17X_1216000	1	PY17X_1216000	MO15-related protein kinase	MRK	324	5	1	5	99168.1	1.91921e+06	4.99637	6.28312	4.99637	6.28312	5.51471	2378	0.00460637	327125	1009.64	2357	0.0134003	6.28312	2714	0.147927	1.91921e+06	5923.49	2498	0.215766	Both	-0.768409	0.170448	5.86691	Zyg	0.0829461	NO	No	No	No	No
PY17X_0624800	1	PY17X_0624800	protein kinase, putative	N/A	1755	26	25	8	12227719	7415355	7.08735	6.87013	7.08735	6.87013	7.49456	1168	0.511307	3.12291e+07	17794.3	1710	0.284338	6.87013	2031	0.362437	7.41536e+06	4225.27	2658	0.165515	Both	0.624427	4.2114	0.237451	Gam	0.08346	NO	Yes	No	No	No
PY17X_1112500	1	PY17X_1112500	inositol-3-phosphate synthase, putative	INO1	603	40	18	39	20950546	304187584	7.3212	8.48314	7.3212	8.48314	7.71598	930	0.610972	5.19972e+07	86230.9	1037	0.566164	8.48314	281	0.91206	3.04188e+08	504457	406	0.872802	Both	-0.767161	0.170938	5.85007	Zyg	0.0834986	NO	No	Yes	No	No
PY17X_0417100	1	PY17X_0417100	kinetochore protein NUF2, putative	NUF2	457	16	16	13	29232660	16983342	7.46587	7.23002	7.46587	7.23002	7.85296	815	0.659129	7.12795e+07	155973	783	0.672529	7.23002	1553	0.512563	1.69833e+07	37162.7	1436	0.549309	Both	0.622941	4.19702	0.238264	Gam	0.0841213	NO	Yes	No	No	No
PY17X_1306600	1	PY17X_1306600	thioredoxin peroxidase, putative	TPx1	195	21	14	20	70461016	954980740	7.84795	8.97999	7.84795	8.97999	8.21474	465	0.805695	1.6396e+08	840822	205	0.914573	8.97999	91	0.971734	9.54981e+08	4.89734e+06	43	0.986809	Both	-0.765256	0.17169	5.82446	Zyg	0.0843478	NO	No	Yes	No	No
PY17X_1131600	1	PY17X_1131600	ER lumen protein retaining receptor, putative	ERD2	221	7	5	7	5093799	79364200	6.70704	7.89962	6.70704	7.89962	7.13447	1527	0.360972	1.36291e+07	61670.1	1190	0.502094	7.89962	768	0.759108	7.93642e+07	359114	499	0.843593	Both	-0.765158	0.171729	5.82314	Zyg	0.0843918	NO	No	Yes	No	No
PY17X_1318400	1	PY17X_1318400	acetyl-CoA acetyltransferase, putative	N/A	397	8	1	8	395110	7040853	5.59672	6.84763	5.59672	6.84763	6.08315	2295	0.0393635	1.21102e+06	3050.44	2229	0.0670017	6.84763	2058	0.353957	7.04085e+06	17735.1	1864	0.414887	Both	-0.764472	0.172	5.81396	Zyg	0.0846991	NO	No	Yes	No	No
PY17X_1024300	1	PY17X_1024300	dynein light chain, putative	N/A	258	10	9	1	13571166	8239864	7.13262	6.91592	7.13262	6.91592	7.53742	1114	0.53392	3.44687e+07	133599	852	0.643635	6.91592	1965	0.383166	8.23986e+06	31937.5	1513	0.525126	Both	0.621504	4.18316	0.239054	Gam	0.0847649	NO	Yes	No	No	No
PY17X_0935900	1	PY17X_0935900	glyoxalase I, putative	GLO1	353	14	5	14	7835923	118407248	6.89409	8.07338	6.89409	8.07338	7.31157	1366	0.428392	2.04915e+07	58049.7	1209	0.494137	8.07338	603	0.81093	1.18407e+08	335431	518	0.837626	Both	-0.761804	0.17306	5.77835	Zyg	0.0859042	NO	No	Yes	No	No
PY17X_1143800	1	PY17X_1143800	signal recognition particle receptor subunit alpha, putative	N/A	524	31	14	30	12333235	181636000	7.09108	8.2592	7.09108	8.2592	7.49809	1163	0.5134	3.14842e+07	60084.3	1198	0.498744	8.2592	439	0.862437	1.81636e+08	346634	507	0.84108	Both	-0.76111	0.173337	5.76912	Zyg	0.0862198	NO	No	Yes	No	No
PY17X_0103600	1	PY17X_0103600	mitochondrial chaperone BCS1, putative	BCS1	475	12	3	12	2.63055e+06	42032632	6.42005	7.62359	6.42005	7.62359	6.86272	1794	0.249162	7.28994e+06	15347.2	1769	0.259631	7.62359	1051	0.670226	4.20326e+07	88489.8	1020	0.679962	Both	-0.760863	0.173435	5.76584	Zyg	0.0863325	NO	No	Yes	No	No
PY17X_1226600	1	PY17X_1226600	conserved Plasmodium protein, unknown function	N/A	411	5	5	4	21230492	12690995	7.32696	7.1035	7.32696	7.1035	7.72144	925	0.613065	5.26549e+07	128114	869	0.636516	7.1035	1718	0.460741	1.2691e+07	30878.3	1530	0.519786	Both	0.617943	4.149	0.241022	Gam	0.0863774	NO	Yes	No	No	No
PY17X_1363900	1	PY17X_1363900	cytochrome c oxidase subunit ApiCOX16, putative	N/A	86	5	3	5	2240564	36083348	6.35036	7.55731	6.35036	7.55731	6.79674	1863	0.220268	6.26238e+06	72818.3	1110	0.535595	7.55731	1129	0.645729	3.60833e+07	419574	456	0.857098	Both	-0.760568	0.173553	5.76192	Zyg	0.0864672	NO	No	Yes	No	No
PY17X_1036800	1	PY17X_1036800	plasmepsin IV	PM4	450	28	24	25	253013008	3168632320	8.40314	9.50087	8.40314	9.50087	8.74043	138	0.94263	5.5008e+08	1.2224e+06	139	0.942211	9.50087	14	0.995917	3.16863e+09	7.04141e+06	22	0.993405	Both	-0.760446	0.173602	5.76031	Zyg	0.0865227	NO	No	Yes	No	No
PY17X_1314300	1	PY17X_1314300	apicomplexan kinetochore protein 4, putative	AKIT4	355	16	16	10	31616228	18561612	7.49991	7.26862	7.49991	7.26862	7.8852	790	0.669598	7.6771e+07	216256	635	0.734506	7.26862	1504	0.527952	1.85616e+07	52286.2	1285	0.596734	Both	0.616581	4.13601	0.241779	Gam	0.0870005	NO	Yes	No	No	No
PY17X_1133900	1	PY17X_1133900	conserved Plasmodium protein, unknown function	N/A	950	24	1	24	1.99708e+06	32213730	6.3004	7.50804	6.3004	7.50804	6.74943	1911	0.200168	5.61607e+06	5911.65	2072	0.132747	7.50804	1167	0.633794	3.22137e+07	33909.2	1483	0.534548	Both	-0.758609	0.174338	5.73599	Zyg	0.0873653	NO	No	Yes	No	No
PY17X_1130800	1	PY17X_1130800	deubiquitinating enzyme MINDY, putative	N/A	807	18	18	11	14567629	8930418	7.16339	6.95087	7.16339	6.95087	7.56656	1084	0.546482	3.68605e+07	45675.9	1314	0.450168	6.95087	1909	0.400754	8.93042e+06	11066.2	2159	0.322236	Both	0.615689	4.12752	0.242276	Gam	0.0874107	NO	Yes	No	No	No
PY17X_1106500	1	PY17X_1106500	small ubiquitin-related modifier, putative	SUMO	103	6	6	6	182244592	97876640	8.26065	7.99068	8.26065	7.99068	8.60551	203	0.91541	4.03191e+08	3.91447e+06	34	0.986181	7.99068	675	0.788317	9.78766e+07	950259	256	0.919912	Both	0.614831	4.11938	0.242755	Gam	0.0878064	NO	Yes	No	No	No
PY17X_1355300	1	PY17X_1355300	RanBPM and CLTH-like protein, putative	N/A	284	6	5	3	2.53927e+06	1.72103e+06	6.40471	6.23579	6.40471	6.23579	6.8482	1817	0.239531	7.05021e+06	24824.7	1583	0.337521	6.23579	2761	0.133166	1.72103e+06	6059.96	2483	0.220477	Both	0.612413	4.0965	0.244111	Gam	0.08893	NO	No	No	No	No
PY17X_0309200	1	PY17X_0309200	asparagine--tRNA ligase, putative	N/A	576	41	33	38	73619328	969174340	7.86699	8.9864	7.86699	8.9864	8.23277	454	0.810302	1.70911e+08	296720	514	0.785176	8.9864	90	0.972048	9.69174e+08	1.68259e+06	141	0.95603	Both	-0.753632	0.176347	5.67064	Zyg	0.0896809	NO	No	Yes	No	No
PY17X_0811400	1	PY17X_0811400	proteasome subunit alpha type-3, putative	N/A	250	8	6	8	12530890	181101440	7.09798	8.25792	7.09798	8.25792	7.50463	1151	0.518425	3.19617e+07	127847	871	0.635678	8.25792	441	0.861809	1.81101e+08	724406	308	0.90358	Both	-0.753292	0.176485	5.6662	Zyg	0.0898411	NO	No	Yes	No	No
PY17X_0317500	1	PY17X_0317500	erythrocyte membrane associated protein 2, putative	EMAP2	334	3	3	2	17013056	10528519	7.23078	7.02237	7.23078	7.02237	7.63037	1011	0.577052	4.26946e+07	127828	873	0.634841	7.02237	1815	0.430276	1.05285e+07	31522.5	1519	0.523241	Both	0.608005	4.05513	0.246601	Gam	0.0910082	NO	Yes	No	No	No
PY17X_0824000	1	PY17X_0824000	TLD domain-containing protein	N/A	1036	37	37	21	67918800	39127668	7.83199	7.59248	7.83199	7.59248	8.19963	481	0.798995	1.58354e+08	152851	796	0.667085	7.59248	1087	0.65892	3.91277e+07	37768	1429	0.551508	Both	0.607144	4.0471	0.247091	Gam	0.0914187	NO	Yes	No	No	No
PY17X_0707000	1	PY17X_0707000	dicarboxylate/tricarboxylate carrier, putative	DTC	319	23	11	21	26026812	359037376	7.41542	8.55514	7.41542	8.55514	7.8052	855	0.642379	6.38555e+07	200174	674	0.718174	8.55514	243	0.923995	3.59037e+08	1.12551e+06	212	0.933731	Both	-0.749941	0.177852	5.62266	Zyg	0.09143	NO	No	Yes	No	No
PY17X_1412100	1	PY17X_1412100	M1-family alanyl aminopeptidase, putative	N/A	1064	96	71	90	262278704	3195176700	8.41876	9.50449	8.41876	9.50449	8.75522	133	0.944724	5.69136e+08	534902	318	0.867253	9.50449	13	0.996231	3.19518e+09	3.00299e+06	83	0.974246	Both	-0.749279	0.178123	5.61409	Zyg	0.0917469	NO	No	Yes	No	No
PY17X_0407100	1	PY17X_0407100	cytochrome c oxidase subunit 6c, putative	N/A	300	9	5	9	6617923	97832800	6.82072	7.99048	6.82072	7.99048	7.24211	1436	0.399079	1.74625e+07	58208.2	1208	0.494556	7.99048	676	0.788003	9.78328e+07	326109	527	0.834799	Both	-0.748379	0.178493	5.60247	Zyg	0.0921786	NO	No	Yes	No	No
PY17X_0108700	1	PY17X_0108700	proteasome subunit alpha type-2, putative	N/A	235	17	10	16	29652416	403639072	7.47206	8.60599	7.47206	8.60599	7.85883	810	0.661223	7.22482e+07	307439	500	0.791039	8.60599	225	0.929648	4.03639e+08	1.71761e+06	139	0.956658	Both	-0.747166	0.178992	5.58684	Zyg	0.0927633	NO	No	Yes	No	No
PY17X_0816700	1	PY17X_0816700	alkaline phosphatase, putative	N/A	462	19	10	19	18161410	253668880	7.25915	8.40427	7.25915	8.40427	7.65723	983	0.588777	4.54184e+07	98308.3	989	0.586265	8.40427	327	0.897613	2.53669e+08	549067	387	0.878769	Both	-0.747035	0.179046	5.58515	Zyg	0.0928266	NO	No	Yes	No	No
PY17X_0823200	1	PY17X_0823200	nucleosome assembly protein, putative	NAPS	267	25	24	18	925523710	468426784	8.96639	8.67064	8.96639	8.67064	9.27374	23	0.990787	1.87817e+09	7.03436e+06	12	0.995394	8.67064	198	0.938128	4.68427e+08	1.75441e+06	136	0.957601	Both	0.603094	4.00954	0.249405	Gam	0.0933692	NO	Yes	No	No	No
PY17X_0837800	1	PY17X_0837800	mitochondrial-processing peptidase subunit beta, putative	QCR1	479	23	16	21	35737364	479899328	7.55312	8.68115	7.55312	8.68115	7.93558	743	0.68928	8.62147e+07	179989	717	0.700168	8.68115	191	0.940327	4.79899e+08	1.00188e+06	246	0.923053	Both	-0.745569	0.179652	5.56633	Zyg	0.0935377	NO	No	Yes	No	No
PY17X_0500041;PY17X_0700017;PY17X_1100019	3	PY17X_0500041	fam-a protein	N/A	282	1	1	1	2.83515e+06	1.95838e+06	6.45258	6.2919	6.45258	6.2919	6.89353	1762	0.262563	7.82574e+06	27750.8	1532	0.358878	6.2919	2704	0.151068	1.95838e+06	6944.6	2421	0.23995	Both	0.601629	3.99603	0.250248	Gam	0.094083	NO	Yes	No	No	No
PY17X_1230100	1	PY17X_1230100	tubulin gamma chain, putative	N/A	452	28	26	21	158772960	89332248	8.20078	7.95101	8.20078	7.95101	8.54881	233	0.902848	3.53846e+08	782846	225	0.906198	7.95101	710	0.777324	8.93322e+07	197638	699	0.780779	Both	0.597806	3.96101	0.252461	Gam	0.095966	NO	Yes	No	No	No
PY17X_1129300	1	PY17X_1129300	DnaJ protein, putative	N/A	379	27	16	26	24004404	325440352	7.38029	8.51247	7.38029	8.51247	7.77194	883	0.630653	5.91473e+07	156062	782	0.672948	8.51247	269	0.915829	3.2544e+08	858682	271	0.915201	Both	-0.740536	0.181746	5.5022	Zyg	0.0960114	NO	No	Yes	No	No
PY17X_1011700	1	PY17X_1011700	mitochondrial import inner membrane translocase subunit TIM17, putative	TIM17	162	4	1	4	294748	5035199	5.46945	6.70202	5.46945	6.70202	5.96265	2323	0.0276382	917593	5664.15	2090	0.125209	6.70202	2252	0.293028	5.0352e+06	31081.5	1527	0.520729	Both	-0.739367	0.182236	5.4874	Zyg	0.0965938	NO	No	Yes	No	No
PY17X_1208600	1	PY17X_1208600	rho GTPase-activating protein, putative	N/A	535	23	23	14	108469528	62512304	8.03531	7.79597	8.03531	7.79597	8.39214	345	0.855946	2.46683e+08	461091	362	0.848827	7.79597	869	0.727387	6.25123e+07	116845	901	0.717337	Both	0.596174	3.94616	0.253411	Gam	0.096779	NO	Yes	No	No	No
PY17X_0814600	1	PY17X_0814600	exportin-7, putative	N/A	1159	50	48	37	398674368	214812416	8.60062	8.33206	8.60062	8.33206	8.92741	86	0.964405	8.4607e+08	730000	244	0.898241	8.33206	381	0.880653	2.14812e+08	185343	722	0.773555	Both	0.595347	3.93864	0.253894	Gam	0.0971935	NO	Yes	No	No	No
PY17X_0819500	1	PY17X_0819500	ribonuclease H2 subunit C, putative	N/A	327	16	16	6	59993956	35862556	7.77811	7.55464	7.77811	7.55464	8.14861	530	0.778476	1.40802e+08	430587	388	0.83794	7.55464	1131	0.645101	3.58626e+07	109671	929	0.708543	Both	0.593968	3.92616	0.254702	Gam	0.0978871	NO	Yes	No	No	No
PY17X_1412900	1	PY17X_1412900	2-oxoisovalerate dehydrogenase subunit alpha, mitochondrial, putative	BCKDHA	431	29	24	28	96149944	1198810240	7.98295	9.07875	7.98295	9.07875	8.34256	375	0.843384	2.20072e+08	510607	337	0.859296	9.07875	67	0.979271	1.19881e+09	2.78146e+06	87	0.97299	Both	-0.736186	0.183575	5.44737	Zyg	0.0981915	NO	No	Yes	No	No
PY17X_1457100	1	PY17X_1457100	nucleoporin NUP269, putative	NUP269	2335	96	95	35	153572256	87462768	8.18631	7.94182	8.18631	7.94182	8.53512	242	0.899079	3.42862e+08	146836	811	0.660804	7.94182	716	0.77544	8.74628e+07	37457.3	1433	0.550251	Both	0.593296	3.92009	0.255096	Gam	0.0982263	NO	Yes	No	No	No
PY17X_0829500	1	PY17X_0829500	protein phosphatase-beta, putative	N/A	483	8	7	3	4.75084e+06	3255900	6.67677	6.51267	6.67677	6.51267	7.1058	1549	0.351759	1.27586e+07	26415.4	1554	0.349665	6.51267	2496	0.216394	3.2559e+06	6740.99	2440	0.233982	Both	0.593134	3.91862	0.255192	Gam	0.0983087	NO	Yes	No	No	No
PY17X_1001900	1	PY17X_1001900	erythrocyte membrane antigen 1	N/A	313	10	9	9	132689864	76315336	8.12284	7.88261	8.12284	7.88261	8.47502	272	0.886516	2.98551e+08	953836	183	0.923786	7.88261	787	0.753141	7.63153e+07	243819	626	0.803706	Both	0.592406	3.91207	0.255619	Gam	0.0986774	NO	Yes	No	No	No
PY17X_1124900	1	PY17X_1124900	ISWI chromatin-remodeling complex ATPase, putative	ISWI	2569	114	112	61	311760512	171636640	8.49382	8.23461	8.49382	8.23461	8.82628	108	0.955193	6.70324e+08	260928	562	0.765075	8.23461	457	0.856784	1.71637e+08	66810.7	1163	0.63505	Both	0.591675	3.90548	0.25605	Gam	0.0990493	NO	Yes	No	No	No
PY17X_1432900	1	PY17X_1432900	conserved protein, unknown function	N/A	245	3	1	3	273771	4638117	5.43739	6.66634	5.43739	6.66634	5.93229	2331	0.0242881	855640	3492.41	2203	0.0778894	6.66634	2305	0.276382	4.63812e+06	18931.1	1805	0.433417	Both	-0.73405	0.18448	5.42064	Zyg	0.0992764	NO	No	Yes	No	No
PY17X_0936200	1	PY17X_0936200	ubiquitin domain-containing protein DSK2, putative	DSK2	377	8	5	6	16511287	224768384	7.21778	8.35174	7.21778	8.35174	7.61806	1029	0.569514	4.15013e+07	110083	932	0.610134	8.35174	361	0.886935	2.24768e+08	596203	357	0.888191	Both	-0.733673	0.18464	5.41593	Zyg	0.099469	NO	No	Yes	No	No
PY17X_1213000	1	PY17X_1213000	proteasome subunit beta type-5, putative	N/A	270	6	5	6	11719675	162355008	7.06892	8.21047	7.06892	8.21047	7.47711	1181	0.505863	2.99991e+07	111108	928	0.611809	8.21047	485	0.84799	1.62355e+08	601315	354	0.889133	Both	-0.733357	0.184775	5.41199	Zyg	0.0996305	NO	No	Yes	No	No
PY17X_1002500	1	PY17X_1002500	ubiquitin-specific protease, putative	N/A	386	7	1	7	427441	7.0449e+06	5.63088	6.84787	5.63088	6.84787	6.1155	2282	0.0448074	1.30466e+06	3379.94	2206	0.0766332	6.84787	2057	0.354271	7.0449e+06	18251	1833	0.424623	Both	-0.732379	0.185192	5.39981	Zyg	0.100132	NO	No	Yes	No	No
PY17X_0512600	1	PY17X_0512600	DNA-directed RNA polymerase II subunit RPB7, putative	RPB7	177	7	3	7	1.59107e+06	24452416	6.20169	7.38832	6.20169	7.38832	6.65597	1985	0.169179	4.5287e+06	25585.9	1569	0.343384	7.38832	1327	0.583543	2.44524e+07	138149	838	0.737123	Both	-0.732348	0.185205	5.39943	Zyg	0.100148	NO	No	Yes	No	No
PY17X_0713100	1	PY17X_0713100	high mobility group protein B2	HMGB2	98	8	5	8	7418344	105016664	6.87031	8.02126	6.87031	8.02126	7.28906	1392	0.417504	1.94561e+07	198531	676	0.717337	8.02126	647	0.797111	1.05017e+08	1.0716e+06	228	0.928706	Both	-0.732203	0.185267	5.39763	Zyg	0.100222	NO	No	Yes	No	No
PY17X_0803300	1	PY17X_0803300	centrin, putative	N/A	107	5	3	4	1.51161e+06	23254552	6.17944	7.36651	6.17944	7.36651	6.6349	2001	0.162479	4.31424e+06	40320	1387	0.419598	7.36651	1352	0.575691	2.32546e+07	217332	665	0.791457	Both	-0.731603	0.185522	5.39018	Zyg	0.100531	NO	No	Yes	No	No
PY17X_1241100	1	PY17X_1241100	mitochondrial-processing peptidase subunit alpha, putative	QCR2	534	37	27	35	123418296	1500810500	8.09138	9.17633	8.09138	9.17633	8.44523	292	0.878141	2.78761e+08	522024	328	0.863065	9.17633	51	0.984296	1.50081e+09	2.81051e+06	86	0.973304	Both	-0.731094	0.18574	5.38386	Zyg	0.100794	NO	No	Yes	No	No
PY17X_1229300	1	PY17X_1229300	conserved Plasmodium protein, unknown function	N/A	5293	89	87	26	68182688	41147424	7.83367	7.61434	7.83367	7.61434	8.20122	479	0.799832	1.58936e+08	30027.6	1499	0.372697	7.61434	1066	0.665515	4.11474e+07	7773.93	2358	0.259736	Both	0.58688	3.8626	0.258893	Gam	0.101515	NO	Yes	No	No	No
PY17X_1212600	1	PY17X_1212600	inner membrane complex sub-compartment protein 1	ISP1	143	14	14	10	387934528	213772080	8.58876	8.32995	8.58876	8.32995	8.91618	89	0.963149	8.24473e+08	5.76555e+06	17	0.9933	8.32995	385	0.879397	2.13772e+08	1.49491e+06	163	0.949121	Both	0.586226	3.85679	0.259283	Gam	0.101855	NO	Yes	No	No	No
PY17X_1214000	1	PY17X_1214000	hypoxanthine-guanine phosphoribosyltransferase, putative	HGPRT	231	28	22	26	433656384	4885781500	8.63715	9.68893	8.63715	9.68893	8.96199	75	0.969012	9.16204e+08	3.96625e+06	33	0.9866	9.68893	8	0.997802	4.88578e+09	2.11506e+07	3	0.999372	Both	-0.726942	0.187525	5.33263	Zyg	0.102956	NO	No	Yes	No	No
PY17X_1410300	1	PY17X_1410300	ATP synthase subunit O, mitochondrial, putative	OSCP	256	19	5	18	6.8723e+06	96454472	6.8371	7.98432	6.8371	7.98432	7.25762	1422	0.404941	1.80974e+07	70692.8	1118	0.532245	7.98432	682	0.786118	9.64545e+07	376775	481	0.849246	Both	-0.726707	0.187626	5.32976	Zyg	0.103079	NO	No	Yes	No	No
PY17X_1034200	1	PY17X_1034200	conserved protein, unknown function	N/A	341	16	5	16	3.6917e+06	53536804	6.56723	7.72865	6.56723	7.72865	7.00208	1656	0.306951	1.00481e+07	29466.4	1507	0.369347	7.72865	946	0.703204	5.35368e+07	156999	790	0.752198	Both	-0.72657	0.187685	5.32808	Zyg	0.103151	NO	No	Yes	No	No
PY17X_0811700	1	PY17X_0811700	tubulin-specific chaperone, putative	N/A	264	11	11	5	12771841	8498948	7.10625	6.92937	7.10625	6.92937	7.51246	1146	0.520519	3.25433e+07	123270	886	0.629397	6.92937	1946	0.389133	8.49895e+06	32193	1507	0.52701	Both	0.583097	3.8291	0.261158	Gam	0.103495	NO	Yes	No	No	No
PY17X_1363300	1	PY17X_1363300	conserved Plasmodium protein, unknown function	N/A	1169	17	1	17	933378	14441923	5.97006	7.15963	5.97006	7.15963	6.43665	2142	0.103434	2.73307e+06	2337.96	2268	0.05067	7.15963	1647	0.48304	1.44419e+07	12354.1	2086	0.345163	Both	-0.722974	0.189246	5.28413	Zyg	0.105057	NO	No	Yes	No	No
PY17X_1324700	1	PY17X_1324700	thioredoxin 1, putative	TRX1	104	10	6	10	33577524	426407520	7.52605	8.62982	7.52605	8.62982	7.90995	763	0.680905	8.1273e+07	781471	227	0.90536	8.62982	214	0.933103	4.26408e+08	4.10007e+06	53	0.983668	Both	-0.719878	0.190599	5.24661	Zyg	0.106719	NO	No	Yes	No	No
PY17X_1304900	1	PY17X_1304900	trailer hitch homolog, putative	CITH	337	28	20	23	70814328	863291330	7.85012	8.93616	7.85012	8.93616	8.2168	464	0.806114	1.64739e+08	488839	350	0.853853	8.93616	100	0.968907	8.63291e+08	2.5617e+06	93	0.971106	Both	-0.719362	0.190826	5.24037	Zyg	0.106998	NO	No	Yes	No	No
PY17X_1232500	1	PY17X_1232500	Plasmodium exported protein (PHIST), unknown function	N/A	965	42	37	29	220286688	128117864	8.34299	8.10761	8.34299	8.10761	8.68347	159	0.933836	4.82468e+08	499967	343	0.856784	8.10761	565	0.822864	1.28118e+08	132765	854	0.732098	Both	0.575859	3.76581	0.265547	Gam	0.107368	NO	Yes	No	No	No
PY17X_0222601;PY17X_0600071;PY17X_0600241;PY17X_0846201	4	PY17X_0222601	fam-a protein	N/A	282	7	1	1	29184792	18967096	7.46516	7.278	7.46516	7.278	7.85229	816	0.65871	7.11689e+07	252372	573	0.760469	7.278	1484	0.534234	1.89671e+07	67259.2	1158	0.636621	Both	0.57429	3.75223	0.266508	Gam	0.108223	NO	Yes	No	No	No
PY17X_1240900	1	PY17X_1240900	zinc finger protein, putative	N/A	1619	23	1	23	1.03892e+06	15767490	6.01658	7.19776	6.01658	7.19776	6.4807	2115	0.11474	3.02485e+06	1868.35	2308	0.0339196	7.19776	1597	0.498744	1.57675e+07	9739.03	2234	0.298681	Both	-0.717058	0.191841	5.21265	Zyg	0.108251	NO	No	Yes	No	No
PY17X_0210600	1	PY17X_0210600	parasite-infected erythrocyte surface protein	PIESP15	506	35	19	32	54197012	664654590	7.73398	8.8226	7.73398	8.8226	8.10682	571	0.761307	1.27886e+08	252739	571	0.761307	8.8226	132	0.958857	6.64655e+08	1.31355e+06	189	0.940955	Both	-0.715774	0.192409	5.19725	Zyg	0.108955	NO	No	Yes	No	No
PY17X_0820000	1	PY17X_0820000	cytochrome c oxidase subunit ApiCOX30, putative	N/A	190	11	8	11	10005486	134134592	7.00024	8.12754	7.00024	8.12754	7.41208	1250	0.476968	2.58274e+07	135934	846	0.646147	8.12754	543	0.829774	1.34135e+08	705972	315	0.901382	Both	-0.71546	0.192549	5.1935	Zyg	0.109128	NO	No	Yes	No	No
PY17X_1214900	1	PY17X_1214900	conserved Plasmodium protein, unknown function	N/A	599	26	19	25	27754040	350635328	7.44333	8.54486	7.44333	8.54486	7.83162	832	0.65201	6.7861e+07	113291	917	0.616415	8.54486	255	0.920226	3.50635e+08	585368	368	0.884736	Both	-0.713235	0.193537	5.16696	Zyg	0.110357	NO	No	Yes	No	No
PY17X_1022800	1	PY17X_1022800	ERAD-associated E3 ubiquitin-protein ligase HRD1, putative	HRD1	507	13	4	13	2.7725e+06	39537216	6.44287	7.59701	6.44287	7.59701	6.88434	1774	0.257538	7.66191e+06	15112.3	1775	0.257119	7.59701	1081	0.660804	3.95372e+07	77982.7	1087	0.65892	Both	-0.712669	0.19379	5.16023	Zyg	0.110671	NO	No	Yes	No	No
PY17X_1334300	1	PY17X_1334300	conserved Plasmodium protein, unknown function	N/A	2085	16	16	1	6119154	4371089	6.78669	6.64059	6.78669	6.64059	7.20988	1468	0.385678	1.62138e+07	7776.38	1991	0.166667	6.64059	2332	0.267902	4.37109e+06	2096.45	2880	0.0957915	Both	0.569294	3.70932	0.269591	Gam	0.11098	NO	Yes	No	No	No
PY17X_1422800	1	PY17X_1422800	transcription elongation factor s-II, putative	N/A	366	17	16	10	27623066	18236504	7.44127	7.26094	7.44127	7.26094	7.82968	833	0.651591	6.75578e+07	184584	711	0.70268	7.26094	1516	0.524183	1.82365e+07	49826.5	1310	0.588882	Both	0.568734	3.70453	0.269939	Gam	0.111292	NO	Yes	No	No	No
PY17X_1455600	1	PY17X_1455600	sphingomyelin phosphodiesterase, putative	N/A	504	9	1	9	425686	6.67543e+06	5.62909	6.82448	5.62909	6.82448	6.1138	2283	0.0443886	1.29958e+06	2578.54	2253	0.0569514	6.82448	2089	0.344221	6.67543e+06	13244.9	2052	0.355842	Both	-0.710675	0.194681	5.1366	Zyg	0.111784	NO	No	Yes	No	No
PY17X_0411600	1	PY17X_0411600	pre-mRNA splicing factor, putative	N/A	438	3	3	2	922529	733258	5.96498	5.86526	5.96498	5.86526	6.43184	2150	0.100084	2.70298e+06	6171.19	2063	0.136516	5.86526	3007	0.0559045	733258	1674.11	2933	0.0791457	Both	0.566586	3.68626	0.271277	Gam	0.112497	NO	No	No	No	No
PY17X_1407900	1	PY17X_1407900	TOM1-like protein, putative	N/A	1180	26	24	16	20602196	13884484	7.31391	7.14253	7.31391	7.14253	7.70909	936	0.608459	5.11783e+07	43371.4	1348	0.43593	7.14253	1666	0.477073	1.38845e+07	11766.5	2116	0.335741	Both	0.566556	3.686	0.271297	Gam	0.112514	NO	Yes	No	No	No
PY17X_1249400	1	PY17X_1249400	Plasmodium exported protein, unknown function	N/A	235	2	2	2	5820924	4226913	6.76499	6.62602	6.76499	6.62602	7.18934	1484	0.378978	1.54646e+07	65806.6	1161	0.514238	6.62602	2353	0.261307	4.22691e+06	17986.9	1847	0.420226	Both	0.563314	3.65859	0.273329	Gam	0.114352	NO	Yes	No	No	No
PY17X_1236500	1	PY17X_1236500	proteasome subunit beta type-1, putative	N/A	242	14	6	13	10168276	133168368	7.00725	8.1244	7.00725	8.1244	7.41872	1244	0.479481	2.62251e+07	108368	939	0.607203	8.1244	547	0.828518	1.33168e+08	550283	385	0.879397	Both	-0.705683	0.196932	5.07789	Zyg	0.11461	NO	No	Yes	No	No
PY17X_1461500	1	PY17X_1461500	epsin-like protein, putative	EpsL	408	7	7	6	9001636	6397019	6.95432	6.80598	6.95432	6.80598	7.3686	1307	0.453099	2.33671e+07	57272.3	1217	0.490787	6.80598	2112	0.336997	6.39702e+06	15679	1939	0.391332	Both	0.562627	3.65281	0.273762	Gam	0.114745	NO	Yes	No	No	No
PY17X_0832000	1	PY17X_0832000	phosphatidylserine decarboxylase, putative	PSD	353	12	9	12	8769876	115693064	6.94299	8.06331	6.94299	8.06331	7.35788	1321	0.447236	2.2797e+07	64580.9	1171	0.51005	8.06331	614	0.807475	1.15693e+08	327742	525	0.835427	Both	-0.705429	0.197048	5.07491	Zyg	0.114756	NO	No	Yes	No	No
PY17X_1115000	1	PY17X_1115000	conserved Plasmodium protein, unknown function	N/A	736	10	8	4	3.14796e+06	2.37531e+06	6.49803	6.37572	6.49803	6.37572	6.93656	1725	0.278057	8.64097e+06	11740.5	1871	0.216918	6.37572	2620	0.17745	2.37531e+06	3227.32	2760	0.13348	Both	0.560843	3.63783	0.274889	Gam	0.115769	NO	Yes	No	No	No
PY17X_1315900	1	PY17X_1315900	conserved protein, unknown function	N/A	1199	10	1	10	443607	6.82256e+06	5.647	6.83395	5.647	6.83395	6.13076	2279	0.0460637	1.35133e+06	1127.05	2350	0.0163317	6.83395	2076	0.348304	6.82256e+06	5690.21	2518	0.209485	Both	-0.703186	0.198068	5.04878	Zyg	0.116045	NO	No	Yes	No	No
PY17X_0315100	1	PY17X_0315100	thioesterase/thiol ester dehydrase-isomerase, putative	N/A	496	20	11	20	10023952	130365488	7.00104	8.11516	7.00104	8.11516	7.41284	1248	0.477806	2.58725e+07	52162.4	1260	0.472781	8.11516	556	0.825691	1.30365e+08	262834	605	0.810302	Both	-0.702323	0.198462	5.03876	Zyg	0.116544	NO	No	Yes	No	No
PY17X_0407300	1	PY17X_0407300	ER membrane protein complex subunit 5, putative	EMC5	115	5	1	5	1.2492e+06	18135420	6.09663	7.25853	6.09663	7.25853	6.5565	2060	0.137772	3.60163e+06	31318.5	1482	0.379816	7.25853	1521	0.522613	1.81354e+07	157699	786	0.753455	Both	-0.702029	0.198596	5.03534	Zyg	0.116714	NO	No	Yes	No	No
PY17X_1452800	1	PY17X_1452800	ATP synthase subunit beta, mitochondrial, putative	N/A	533	30	22	30	176731904	1970830340	8.24731	9.29465	8.24731	9.29465	8.59288	209	0.912898	3.91633e+08	734772	241	0.899497	9.29465	34	0.989636	1.97083e+09	3.69762e+06	65	0.979899	Both	-0.70177	0.198715	5.03234	Zyg	0.116865	NO	No	Yes	No	No
PY17X_1005000	1	PY17X_1005000	apical sushi protein, putative	ASP	741	6	1	6	380994	5886193	5.58092	6.76983	5.58092	6.76983	6.06819	2298	0.0381072	1.17002e+06	1578.98	2325	0.0268007	6.76983	2162	0.321294	5.88619e+06	7943.58	2348	0.262877	Both	-0.701641	0.198774	5.03084	Zyg	0.116939	NO	No	Yes	No	No
PY17X_0622900	1	PY17X_0622900	respiratory chain complex 3 associated protein 1, putative	N/A	79	5	4	4	11353722	146297808	7.05514	8.16524	7.05514	8.16524	7.46406	1195	0.5	2.91114e+07	368499	448	0.812814	8.16524	514	0.838882	1.46298e+08	1.85187e+06	128	0.960113	Both	-0.701175	0.198987	5.02544	Zyg	0.117211	NO	No	Yes	No	No
PY17X_0812400	1	PY17X_0812400	proteasome activator 28, putative	PA28	278	15	7	14	7111649	93752784	6.85197	7.97198	6.85197	7.97198	7.27169	1412	0.409129	1.86936e+07	67243.2	1153	0.517588	7.97198	692	0.782977	9.37528e+07	337240	516	0.838254	Both	-0.700291	0.199393	5.01523	Zyg	0.117725	NO	No	Yes	No	No
PY17X_0710000	1	PY17X_0710000	conserved Plasmodium protein, unknown function	N/A	511	12	4	12	2.26324e+06	31591480	6.35473	7.49957	6.35473	7.49957	6.80088	1861	0.221106	6.32236e+06	12372.5	1856	0.223199	7.49957	1181	0.629397	3.15915e+07	61822.9	1211	0.619975	Both	-0.698691	0.200129	4.99679	Zyg	0.118663	NO	No	Yes	No	No
PY17X_1345800	1	PY17X_1345800	respiratory chain complex 3 associated protein 2, putative	N/A	168	12	5	12	9728032	125619584	6.98802	8.09906	6.98802	8.09906	7.40052	1267	0.469849	2.51488e+07	149695	802	0.664573	8.09906	576	0.81941	1.2562e+08	747736	304	0.904837	Both	-0.69854	0.200198	4.99506	Zyg	0.118751	NO	No	Yes	No	No
PY17X_1222600	1	PY17X_1222600	protein SCO1, putative	SCO1	286	11	3	11	2385597	33154166	6.3776	7.52054	6.3776	7.52054	6.82253	1844	0.228224	6.64555e+06	23236.2	1609	0.326633	7.52054	1158	0.636621	3.31542e+07	115924	903	0.716709	Both	-0.698007	0.200444	4.98892	Zyg	0.119065	NO	No	Yes	No	No
PY17X_0817700	1	PY17X_0817700	elongation factor, putative	N/A	175	4	3	3	3.41757e+06	46473992	6.53372	7.66721	6.53372	7.66721	6.97035	1680	0.296901	9.34017e+06	53372.4	1244	0.479481	7.66721	1011	0.682789	4.6474e+07	265566	602	0.811244	Both	-0.696855	0.200976	4.97571	Zyg	0.119745	NO	No	Yes	No	No
PY17X_0705500	1	PY17X_0705500	ATP synthase-associated protein, putative	N/A	121	6	4	6	8739680	112916064	6.9415	8.05276	6.9415	8.05276	7.35646	1325	0.445561	2.27227e+07	187791	704	0.705611	8.05276	621	0.805276	1.12916e+08	933191	258	0.919284	Both	-0.696295	0.201235	4.9693	Zyg	0.120076	NO	No	Yes	No	No
PY17X_1227400	1	PY17X_1227400	DnaJ protein, putative	N/A	900	21	19	16	37483628	25224678	7.57384	7.40183	7.57384	7.40183	7.9552	728	0.695561	9.01985e+07	100221	972	0.593384	7.40183	1304	0.590766	2.52247e+07	28027.4	1581	0.503769	Both	0.553374	3.5758	0.279657	Gam	0.120136	NO	Yes	No	No	No
PY17X_0810100	1	PY17X_0810100	conserved Plasmodium protein, unknown function	N/A	948	3	1	2	469702	399970	5.67182	5.60203	5.67182	5.60203	6.15427	2270	0.0498325	1.42648e+06	1504.73	2332	0.0238693	5.60203	3091	0.0295226	399970	421.91	3126	0.0185302	Both	0.552239	3.56647	0.280389	Gam	0.120811	NO	No	No	No	No
PY17X_1448500	1	PY17X_1448500	conserved Plasmodium protein, unknown function	N/A	918	20	20	11	22469052	15588926	7.35158	7.19282	7.35158	7.19282	7.74475	907	0.620603	5.5559e+07	60521.8	1196	0.499581	7.19282	1606	0.495917	1.55889e+07	16981.4	1887	0.407663	Both	0.551938	3.56401	0.280583	Gam	0.12099	NO	Yes	No	No	No
PY17X_0210300	1	PY17X_0210300	StAR-related lipid transfer protein, putative	N/A	431	18	2	18	2.19335e+06	30367422	6.34111	7.48241	6.34111	7.48241	6.78798	1875	0.215243	6.13735e+06	14239.8	1802	0.245812	7.48241	1204	0.622173	3.03674e+07	70458.1	1133	0.644472	Both	-0.694427	0.202103	4.94797	Zyg	0.121188	NO	No	Yes	No	No
PY17X_0938900	1	PY17X_0938900	actin-like protein, putative	N/A	378	12	2	12	2922164	39625900	6.4657	7.59798	6.4657	7.59798	6.90596	1749	0.268007	8.05297e+06	21304.2	1639	0.31407	7.59798	1080	0.661118	3.96259e+07	104830	949	0.702261	Both	-0.692023	0.203225	4.92066	Zyg	0.122631	NO	No	Yes	No	No
PY17X_0310900	1	PY17X_0310900	tetratricopeptide repeat protein, putative	N/A	465	10	10	3	9425582	6.89503e+06	6.97431	6.83854	6.97431	6.83854	7.38753	1284	0.46273	2.44078e+07	52489.9	1256	0.474456	6.83854	2071	0.349874	6.89503e+06	14828	1976	0.379711	Both	0.548993	3.53992	0.282492	Gam	0.122757	NO	Yes	No	No	No
PY17X_0301100	1	PY17X_0301100	Plasmodium exported protein, unknown function	N/A	833	7	6	6	38529540	26163142	7.58579	7.41769	7.58579	7.41769	7.96652	717	0.700168	9.25798e+07	111140	926	0.612647	7.41769	1288	0.595791	2.61631e+07	31408.3	1521	0.522613	Both	0.548826	3.53856	0.282601	Gam	0.122857	NO	Yes	No	No	No
PY17X_0920900	1	PY17X_0920900	fam-d protein	N/A	256	10	10	6	46827764	31599284	7.6705	7.49968	7.6705	7.49968	8.04672	637	0.733668	1.11359e+08	434995	383	0.840034	7.49968	1180	0.629711	3.15993e+07	123435	890	0.720791	Both	0.547047	3.52409	0.283761	Gam	0.123935	NO	Yes	No	No	No
PY17X_1362800	1	PY17X_1362800	TLD domain-containing protein, putative	N/A	735	28	25	18	26906836	18762596	7.42986	7.27329	7.42986	7.27329	7.81887	840	0.64866	6.5898e+07	89657.2	1023	0.572027	7.27329	1497	0.530151	1.87626e+07	25527.3	1630	0.488379	Both	0.545579	3.5122	0.284722	Gam	0.12483	NO	Yes	No	No	No
PY17X_1016100	1	PY17X_1016100	serine/threonine protein phosphatase 2A activator, putative	PTPA	320	13	13	8	27998068	19501888	7.44713	7.29008	7.44713	7.29008	7.83522	824	0.65536	6.84258e+07	213831	645	0.730318	7.29008	1471	0.538317	1.95019e+07	60943.4	1222	0.61652	Both	0.545143	3.50868	0.285008	Gam	0.125096	NO	Yes	No	No	No
PY17X_0414500	1	PY17X_0414500	HSP20-like chaperone, putative	N/A	289	17	8	17	8.30094e+06	105466800	6.91913	8.02312	6.91913	8.02312	7.33528	1346	0.436767	2.16412e+07	74882.9	1096	0.541457	8.02312	645	0.797739	1.05467e+08	364937	496	0.844535	Both	-0.687835	0.205194	4.87343	Zyg	0.125176	NO	No	Yes	No	No
PY17X_1406400	1	PY17X_1406400	conserved protein, unknown function	N/A	512	17	7	16	5029730	65413848	6.70154	7.81567	6.70154	7.81567	7.12926	1530	0.359715	1.34667e+07	26302.2	1558	0.34799	7.81567	848	0.733982	6.54138e+07	127761	870	0.727073	Both	-0.686408	0.20587	4.85744	Zyg	0.126052	NO	No	Yes	No	No
PY17X_1360900	1	PY17X_1360900	aconitate hydratase, putative	N/A	914	52	30	51	134444336	1466922500	8.12854	9.16641	8.12854	9.16641	8.48042	269	0.887772	3.02287e+08	330730	483	0.798157	9.16641	52	0.983982	1.46692e+09	1.60495e+06	155	0.951633	Both	-0.685988	0.206069	4.85275	Zyg	0.126311	NO	No	Yes	No	No
PY17X_1029100	1	PY17X_1029100	conserved Plasmodium protein, unknown function	N/A	222	7	6	5	22004108	15604062	7.3425	7.19324	7.3425	7.19324	7.73616	914	0.617672	5.44699e+07	245360	584	0.755863	7.19324	1604	0.496545	1.56041e+07	70288.6	1134	0.644158	Both	0.542919	3.49075	0.286471	Gam	0.126464	NO	Yes	No	No	No
PY17X_1102400	1	PY17X_1102400	skeleton-binding protein 1, putative	SBP1	725	11	9	9	28696526	20100886	7.45783	7.30322	7.45783	7.30322	7.84535	819	0.657454	7.00411e+07	96608.3	999	0.582077	7.30322	1451	0.544598	2.01009e+07	27725.4	1588	0.50157	Both	0.542137	3.48448	0.286987	Gam	0.126947	NO	Yes	No	No	No
PY17X_0937200	1	PY17X_0937200	nucleic acid binding protein, putative	N/A	191	1	1	1	112041	1.77723e+06	5.04938	6.24974	5.04938	6.24974	5.5649	2376	0.00544389	367199	1922.51	2301	0.0368509	6.24974	2749	0.136935	1.77723e+06	9304.85	2263	0.289573	Both	-0.684841	0.206614	4.83995	Zyg	0.12702	NO	No	No	No	No
PY17X_0836000	1	PY17X_0836000	proteasome subunit beta type-6, putative	N/A	275	15	7	14	13393027	164717120	7.12688	8.21674	7.12688	8.21674	7.53199	1122	0.53057	3.40401e+07	123782	883	0.630653	8.21674	475	0.851131	1.64717e+08	598971	356	0.888505	Both	-0.684748	0.206658	4.83891	Zyg	0.127078	NO	No	Yes	No	No
PY17X_1415800	1	PY17X_1415800	CDP-diacylglycerol--inositol 3-phosphatidyltransferase, putative	PIS	215	5	3	5	4957451	63969756	6.69526	7.80597	6.69526	7.80597	7.12331	1534	0.35804	1.32834e+07	61783.4	1189	0.502513	7.80597	857	0.731156	6.39698e+07	297534	562	0.823807	Both	-0.682665	0.207652	4.81576	Zyg	0.128374	NO	No	Yes	No	No
PY17X_0622400	1	PY17X_0622400	rhoptry-associated leucine zipper-like protein 1, putative	RALP1	582	14	7	13	3.11587e+06	41150008	6.49358	7.61437	6.49358	7.61437	6.93235	1730	0.275963	8.55756e+06	14703.7	1790	0.250838	7.61437	1065	0.665829	4.115e+07	70704.5	1130	0.645415	Both	-0.68202	0.20796	4.80861	Zyg	0.128777	NO	No	Yes	No	No
PY17X_1204200	1	PY17X_1204200	conserved Plasmodium protein, unknown function	N/A	904	48	17	47	15183036	184247712	7.18136	8.2654	7.18136	8.2654	7.58358	1063	0.555276	3.83332e+07	42404	1361	0.430486	8.2654	435	0.863693	1.84248e+08	203814	683	0.785804	Both	-0.681827	0.208053	4.80647	Zyg	0.128898	NO	No	Yes	No	No
PY17X_1352800	1	PY17X_1352800	20 kDa chaperonin, putative	CPN20	260	16	6	15	5.72062e+06	73063064	6.75744	7.8637	6.75744	7.8637	7.18219	1493	0.375209	1.52121e+07	58508.2	1207	0.494975	7.8637	800	0.749058	7.30631e+07	281012	579	0.818467	Both	-0.681508	0.208205	4.80295	Zyg	0.129098	NO	No	Yes	No	No
PY17X_0419800	1	PY17X_0419800	signal peptidase complex subunit 3, putative	SPC3	185	9	6	9	15055099	182012704	7.17768	8.2601	7.17768	8.2601	7.5801	1069	0.552764	3.80273e+07	205553	663	0.722781	8.2601	438	0.862751	1.82013e+08	983852	250	0.921796	Both	-0.680006	0.208927	4.78637	Zyg	0.130043	NO	No	Yes	No	No
PY17X_0717100	1	PY17X_0717100	armadillo-domain containing rhoptry protein, putative	ARO	274	7	1	7	937606	13125415	5.97202	7.11811	5.97202	7.11811	6.43851	2140	0.104271	2.74479e+06	10017.5	1928	0.193049	7.11811	1703	0.465452	1.31254e+07	47903	1331	0.582286	Both	-0.679603	0.209121	4.78193	Zyg	0.130297	NO	No	Yes	No	No
PY17X_1019200	1	PY17X_1019200	cytochrome b-c1 complex subunit 6, putative	QCR6	88	2	1	2	94402.9	1.49004e+06	4.97499	6.1732	4.97499	6.1732	5.49446	2380	0.00376884	312222	3547.98	2195	0.0812395	6.1732	2818	0.115264	1.49004e+06	16932.2	1890	0.406721	Both	-0.678733	0.20954	4.77236	Zyg	0.130848	NO	No	No	No	No
PY17X_0514700	1	PY17X_0514700	adenosine deaminase	ADA	363	29	24	24	125774856	1351150210	8.09959	9.1307	8.09959	9.1307	8.45301	288	0.879816	2.83798e+08	781813	226	0.905779	9.1307	61	0.981156	1.35115e+09	3.72218e+06	64	0.980214	Both	-0.677694	0.210042	4.76096	Zyg	0.131508	NO	No	Yes	No	No
PY17X_1105300	1	PY17X_1105300	2-oxoisovalerate dehydrogenase subunit beta, mitochondrial, putative	BCKDHB	371	22	13	20	64211832	713573440	7.80762	8.85344	7.80762	8.85344	8.17655	506	0.788526	1.50158e+08	404738	411	0.828308	8.85344	122	0.961997	7.13573e+08	1.92338e+06	122	0.961997	Both	-0.67689	0.210431	4.75215	Zyg	0.132021	NO	No	Yes	No	No
PY17X_1243800	1	PY17X_1243800	inner membrane complex protein 1g, putative	IMC1g	298	8	4	8	2144665	28436912	6.33136	7.45388	6.33136	7.45388	6.77875	1887	0.210218	6.00829e+06	20162.1	1659	0.305695	7.45388	1238	0.611495	2.84369e+07	95425.9	987	0.690327	Both	-0.675131	0.211285	4.73294	Zyg	0.133147	NO	No	Yes	No	No
PY17X_0111800	1	PY17X_0111800	lsm12, putative	N/A	178	7	3	7	3.40038e+06	43627348	6.53153	7.63976	6.53153	7.63976	6.96828	1685	0.294807	9.29568e+06	52222.9	1259	0.473199	7.63976	1038	0.674309	4.36273e+07	245097	625	0.80402	Both	-0.671478	0.21307	4.69329	Zyg	0.135511	NO	No	Yes	No	No
PY17X_1137900	1	PY17X_1137900	ER membrane protein complex subunit 3, putative	EMC3	256	6	4	6	6420692	79576576	6.80758	7.90079	6.80758	7.90079	7.22966	1450	0.393216	1.69693e+07	66286.3	1158	0.515494	7.90079	767	0.759422	7.95766e+07	310846	548	0.828204	Both	-0.671122	0.213245	4.68945	Zyg	0.135744	NO	No	Yes	No	No
PY17X_1346700	1	PY17X_1346700	Qa-SNARE protein, putative	N/A	407	14	1	14	866952	11941967	5.938	7.07708	5.938	7.07708	6.40629	2164	0.0942211	2.54855e+06	6261.79	2057	0.139028	7.07708	1753	0.449749	1.1942e+07	29341.4	1559	0.510678	Both	-0.670783	0.213411	4.68579	Zyg	0.135964	NO	No	Yes	No	No
PY17X_0618200	1	PY17X_0618200	conserved Plasmodium protein, unknown function	N/A	1231	8	1	7	5398691	4279438	6.73229	6.63139	6.73229	6.63139	7.15837	1509	0.368509	1.44003e+07	11698.1	1872	0.216499	6.63139	2344	0.264133	4.27944e+06	3476.39	2737	0.140704	Both	0.526985	3.365	0.297177	Gam	0.136603	NO	Yes	No	No	No
PY17X_1371300	1	PY17X_1371300	exported protein IBIS1, putative	IBIS1	378	17	15	14	211720544	138278208	8.32576	8.14075	8.32576	8.14075	8.66716	166	0.930905	4.64685e+08	1.22932e+06	138	0.94263	8.14075	534	0.832601	1.38278e+08	365815	493	0.845477	Both	0.526405	3.36051	0.297574	Gam	0.136984	NO	Yes	No	No	No
PY17X_0406600	1	PY17X_0406600	cytochrome b-c1 complex subunit 8, putative	QCR8	136	4	1	4	2547307	32941026	6.40608	7.51774	6.40608	7.51774	6.8495	1815	0.240369	7.07134e+06	51995.1	1261	0.472362	7.51774	1162	0.635364	3.2941e+07	242213	629	0.802764	Both	-0.668236	0.214667	4.65839	Zyg	0.137636	NO	No	Yes	No	No
PY17X_1217400	1	PY17X_1217400	ribonucleoside-diphosphate reductase small chain, putative	N/A	335	23	23	17	140234720	93855296	8.14686	7.97246	8.14686	7.97246	8.49776	262	0.890704	3.146e+08	939106	185	0.922948	7.97246	691	0.783291	9.38553e+07	280165	580	0.818153	Both	0.525301	3.35197	0.298332	Gam	0.137711	NO	Yes	No	No	No
PY17X_0212900	1	PY17X_0212900	proteasome subunit alpha type-5, putative	N/A	256	17	11	16	19408574	224124352	7.28799	8.35049	7.28799	8.35049	7.68454	954	0.600921	4.83663e+07	188931	700	0.707286	8.35049	364	0.885992	2.24124e+08	875486	266	0.916771	Both	-0.665946	0.215801	4.63389	Zyg	0.139152	NO	No	Yes	No	No
PY17X_1454100	1	PY17X_1454100	SUMO-activating enzyme subunit 2, putative	UBA2	641	34	33	26	84150688	58203968	7.92506	7.76495	7.92506	7.76495	8.28775	408	0.829564	1.93977e+08	302616	508	0.787688	7.76495	906	0.715766	5.8204e+07	90801.8	1008	0.683731	Both	0.522797	3.3327	0.300057	Gam	0.13937	NO	Yes	No	No	No
PY17X_0608200	1	PY17X_0608200	pre-rRNA-processing protein ESF1, putative	N/A	792	4	3	2	1390000	1.19572e+06	6.14301	6.07763	6.14301	6.07763	6.60042	2024	0.152848	3.98489e+06	5031.43	2118	0.113484	6.07763	2893	0.0917085	1.19572e+06	1509.75	2956	0.0719221	Both	0.522786	3.33262	0.300064	Gam	0.139377	NO	No	No	No	No
PY17X_0410100	1	PY17X_0410100	asparagine synthetase [glutamine-hydrolyzing], putative	AS	581	38	27	37	40601656	450299456	7.60854	8.6535	7.60854	8.6535	7.98806	698	0.708124	9.72875e+07	167448	742	0.689698	8.6535	206	0.935616	450299456	775042	293	0.908291	Both	-0.665444	0.216051	4.62854	Zyg	0.139486	NO	No	Yes	No	No
PY17X_1015300	1	PY17X_1015300	cytochrome c oxidase subunit 2B, putative	COX2B	172	3	2	3	6.91738e+06	84258120	6.83994	7.92561	6.83994	7.92561	7.2603	1421	0.40536	1.82097e+07	105871	945	0.60469	7.92561	727	0.771985	8.42581e+07	489873	414	0.870289	Both	-0.665308	0.216118	4.62709	Zyg	0.139577	NO	No	Yes	No	No
PY17X_1139700	1	PY17X_1139700	transmembrane and coiled-coil domain-containing protein 1, putative	TMCO1	193	7	2	7	4424798	55186432	6.64589	7.74183	6.64589	7.74183	7.07657	1585	0.336683	1.1928e+07	61803.2	1187	0.50335	7.74183	937	0.70603	5.51864e+07	285940	577	0.819095	Both	-0.665264	0.216141	4.62662	Zyg	0.139606	NO	No	Yes	No	No
PY17X_1446400	1	PY17X_1446400	PhIL1-interacting candidate PIC1, putative	N/A	736	36	33	30	80466712	56226932	7.90562	7.74994	7.90562	7.74994	8.26934	426	0.822027	1.85926e+08	252617	572	0.760888	7.74994	932	0.707601	5.62269e+07	76395.3	1099	0.655151	Both	0.519397	3.30672	0.302415	Gam	0.141648	NO	Yes	No	No	No
PY17X_1223500	1	PY17X_1223500	prodrug activation and resistance esterase, putative	PARE	376	29	22	28	49311116	537209220	7.69294	8.73014	7.69294	8.73014	8.06797	615	0.742881	1.16943e+08	311017	494	0.793551	8.73014	167	0.947864	5.37209e+08	1.42875e+06	168	0.94755	Both	-0.662171	0.217685	4.59379	Zyg	0.141679	NO	No	Yes	No	No
PY17X_1422300	1	PY17X_1422300	histone H2B variant, putative	H2B.Z	123	10	7	9	63639768	683790590	7.80373	8.83492	7.80373	8.83492	8.17287	513	0.785595	1.48891e+08	1.2105e+06	140	0.941792	8.83492	128	0.960113	6.83791e+08	5.55927e+06	28	0.99152	Both	-0.662055	0.217744	4.59256	Zyg	0.141758	NO	No	Yes	No	No
PY17X_0701100	1	PY17X_0701100	Plasmodium exported protein, unknown function	N/A	209	7	7	5	7700806	6.1222e+06	6.88654	6.78691	6.88654	6.78691	7.30442	1376	0.424204	2.01568e+07	96444.1	1001	0.58124	6.78691	2135	0.329774	6.1222e+06	29292.8	1561	0.51005	Both	0.517514	3.29241	0.303728	Gam	0.142921	NO	Yes	No	No	No
PY17X_0831200	1	PY17X_0831200	conserved protein, unknown function	N/A	192	12	2	12	3.93335e+06	48792192	6.59476	7.68835	6.59476	7.68835	7.02816	1628	0.318677	1.06698e+07	55571.8	1227	0.4866	7.68835	989	0.689698	4.87922e+07	254126	611	0.808417	Both	-0.660195	0.218678	4.57293	Zyg	0.143016	NO	No	Yes	No	No
PY17X_1363700	1	PY17X_1363700	thioredoxin 2, putative	TRX2	157	3	2	2	1.90558e+06	1.63898e+06	6.28003	6.21457	6.28003	6.21457	6.73015	1926	0.193886	5.37214e+06	34217.5	1444	0.395729	6.21457	2783	0.126256	1.63898e+06	10439.4	2205	0.307789	Both	0.515573	3.27773	0.305089	Gam	0.144243	NO	No	No	No	No
PY17X_0518100	1	PY17X_0518100	early transcribed membrane protein	ETRAMP	364	11	10	10	100579016	70233328	8.00251	7.84654	8.00251	7.84654	8.36108	365	0.847571	2.29659e+08	630930	287	0.880235	7.84654	813	0.744975	7.02333e+07	192949	707	0.778266	Both	0.51454	3.26994	0.305816	Gam	0.144951	NO	Yes	No	No	No
PY17X_1034900	1	PY17X_1034900	ER membrane protein complex subunit 2, putative	EMC2	296	11	4	11	5863093	70215592	6.76813	7.84643	6.76813	7.84643	7.19231	1482	0.379816	1.55706e+07	52603.4	1253	0.475712	7.84643	814	0.744661	70215592	237215	635	0.800879	Both	-0.654128	0.221754	4.5095	Zyg	0.147182	NO	No	Yes	No	No
PY17X_1014500	1	PY17X_1014500	inner membrane complex suture component, putative	ISC3	736	26	26	21	95981280	67852112	7.98219	7.83156	7.98219	7.83156	8.34184	377	0.842546	2.19706e+08	298514	512	0.786013	7.83156	834	0.738379	6.78521e+07	92190.4	1003	0.685302	Both	0.510279	3.23801	0.308831	Gam	0.147897	NO	Yes	No	No	No
PY17X_0905900	1	PY17X_0905900	SUMO-activating enzyme subunit 1, putative	AOS1	369	13	12	9	43623348	32175048	7.63972	7.50752	7.63972	7.50752	8.01758	666	0.721524	1.0413e+08	282195	523	0.781407	7.50752	1168	0.63348	3.2175e+07	87195.3	1034	0.675565	Both	0.510056	3.23636	0.30899	Gam	0.148052	NO	Yes	No	No	No
PY17X_1341100	1	PY17X_1341100	DnaJ protein, putative	N/A	298	12	11	8	19092332	14749889	7.28086	7.16879	7.28086	7.16879	7.67779	961	0.59799	4.76198e+07	159798	764	0.680486	7.16879	1634	0.487123	1.47499e+07	49496.3	1314	0.587626	Both	0.508999	3.22849	0.309743	Gam	0.14879	NO	Yes	No	No	No
PY17X_0106400	1	PY17X_0106400	RNA-binding protein, putative	N/A	600	11	10	7	9338272	7511905	6.97027	6.87575	6.97027	6.87575	7.3837	1290	0.460218	2.41937e+07	40322.8	1386	0.420017	6.87575	2018	0.36652	7.51191e+06	12519.8	2079	0.347362	Both	0.507952	3.22071	0.31049	Gam	0.149524	NO	Yes	No	No	No
PY17X_1108400	1	PY17X_1108400	nuclear protein localization protein 4, putative	NPL4	520	29	28	19	60914048	44396400	7.78472	7.64735	7.78472	7.64735	8.15487	520	0.782663	1.42846e+08	274704	536	0.775963	7.64735	1031	0.676508	4.43964e+07	85377.7	1045	0.672111	Both	0.50752	3.21751	0.310799	Gam	0.149828	NO	Yes	No	No	No
PY17X_1039000	1	PY17X_1039000	ribonucleoside-diphosphate reductase small chain, putative	N/A	349	21	20	13	173506960	119698688	8.23932	8.07809	8.23932	8.07809	8.58531	213	0.911223	3.84863e+08	1.10276e+06	152	0.936767	8.07809	599	0.812186	1.19699e+08	342976	511	0.839824	Both	0.507217	3.21527	0.311016	Gam	0.150041	NO	Yes	No	No	No
PY17X_1212500	1	PY17X_1212500	conserved Plasmodium protein, unknown function	N/A	344	9	9	3	9150634	7384839	6.96145	6.86834	6.96145	6.86834	7.37536	1297	0.457286	2.37332e+07	68991.7	1134	0.525544	6.86834	2033	0.361809	7.38484e+06	21467.6	1733	0.45603	Both	0.507014	3.21377	0.311161	Gam	0.150184	NO	Yes	No	No	No
PY17X_0614800	1	PY17X_0614800	apicomplexan kinetochore protein 7, putative	AKIT7	865	35	32	14	37673340	28259482	7.57603	7.45116	7.57603	7.45116	7.95728	725	0.696817	9.06307e+07	104775	951	0.602178	7.45116	1241	0.610553	2.82595e+07	32669.9	1501	0.528894	Both	0.506111	3.20709	0.311809	Gam	0.150822	NO	Yes	No	No	No
PY17X_1322200	1	PY17X_1322200	6-phosphogluconate dehydrogenase, decarboxylating, putative	6PGD	472	34	22	34	45302724	479503616	7.65612	8.68079	7.65612	8.68079	8.03311	649	0.728643	1.07922e+08	228648	618	0.741625	8.68079	192	0.940013	4.79504e+08	1.0159e+06	242	0.924309	Both	-0.647683	0.22507	4.44307	Zyg	0.151708	NO	No	Yes	No	No
PY17X_1038900	1	PY17X_1038900	RING zinc finger protein, putative	N/A	548	6	1	6	405609	5.5146e+06	5.60811	6.74151	5.60811	6.74151	6.09394	2294	0.0397822	1.24148e+06	2265.47	2276	0.0473199	6.74151	2193	0.311558	5.5146e+06	10063.1	2219	0.303392	Both	-0.647576	0.225125	4.44197	Zyg	0.151784	NO	No	Yes	No	No
PY17X_1004800	1	PY17X_1004800	amino acid decarboxylase AAD	AAD	2260	100	97	63	272133216	185088480	8.43478	8.26738	8.43478	8.26738	8.77038	128	0.946817	5.89363e+08	260780	563	0.764657	8.26738	434	0.864008	1.85088e+08	81897.6	1066	0.665515	Both	0.503004	3.18422	0.314048	Gam	0.153032	NO	Yes	No	No	No
PY17X_1212300	1	PY17X_1212300	dolichyl-phosphate-mannose--protein mannosyltransferase, putative	N/A	225	13	7	13	17612128	194867280	7.24581	8.28974	7.24581	8.28974	7.6446	994	0.584171	4.41167e+07	196074	681	0.715243	8.28974	420	0.868405	1.94867e+08	866077	269	0.915829	Both	-0.645136	0.226394	4.41708	Zyg	0.153525	NO	No	Yes	No	No
PY17X_1134700	1	PY17X_1134700	cdc2-related kinase 2	CRK2	288	11	11	7	17641798	13937535	7.24654	7.14419	7.24654	7.14419	7.6453	993	0.58459	4.41871e+07	153427	794	0.667923	7.14419	1662	0.478329	1.39375e+07	48394.2	1324	0.584485	Both	0.501109	3.17037	0.315421	Gam	0.154391	NO	Yes	No	No	No
PY17X_1131900	1	PY17X_1131900	proteasome subunit alpha type-7, putative	N/A	241	13	11	13	19176066	210541824	7.28276	8.32334	7.28276	8.32334	7.67959	959	0.598827	4.78175e+07	198413	677	0.716918	8.32334	388	0.878455	2.10542e+08	873618	267	0.916457	Both	-0.643751	0.227117	4.40302	Zyg	0.15452	NO	No	Yes	No	No
PY17X_1139600	1	PY17X_1139600	RuvB-like helicase 3, putative	RUVB3	475	28	28	27	167616016	117538792	8.22432	8.07018	8.22432	8.07018	8.5711	220	0.908291	3.7248e+08	784168	223	0.907035	8.07018	607	0.809673	1.17539e+08	247450	620	0.80559	Both	0.500921	3.16899	0.315558	Gam	0.154527	NO	Yes	No	No	No
PY17X_0419200	1	PY17X_0419200	ATP synthase-associated protein, putative	N/A	274	18	10	17	10880599	123036896	7.03665	8.09004	7.03665	8.09004	7.44656	1217	0.490787	2.79615e+07	102049	962	0.597571	8.09004	586	0.816269	1.23037e+08	449040	435	0.863693	Both	-0.643475	0.227261	4.40023	Zyg	0.154719	NO	No	Yes	No	No
PY17X_1410800	1	PY17X_1410800	ER membrane protein complex subunit 7, putative	EMC7	203	7	3	7	5903450	68912880	6.77111	7.8383	6.77111	7.8383	7.19513	1481	0.380235	1.56721e+07	77202.3	1086	0.545645	7.8383	824	0.74152	6.89129e+07	339472	513	0.839196	Both	-0.643174	0.227419	4.39718	Zyg	0.154937	NO	No	Yes	No	No
PY17X_1024800	1	PY17X_1024800	DNL-type zinc finger protein, putative	HEP1	246	7	2	6	797596	10353786	5.90178	7.0151	5.90178	7.0151	6.372	2184	0.0858459	2.35508e+06	9573.48	1939	0.188442	7.0151	1824	0.42745	1.03538e+07	42088.6	1389	0.56407	Both	-0.643094	0.22746	4.39637	Zyg	0.154994	NO	No	Yes	No	No
PY17X_1314200	1	PY17X_1314200	centrin-2, putative	CEN2	168	13	13	11	67784632	49969840	7.83113	7.69871	7.83113	7.69871	8.19881	482	0.798576	1.58057e+08	940818	184	0.923367	7.69871	979	0.692839	4.99698e+07	297440	563	0.823492	Both	0.500107	3.16306	0.31615	Gam	0.155114	NO	Yes	No	No	No
PY17X_1238700	1	PY17X_1238700	bis(5'-nucleosyl)-tetraphosphatase [asymmetrical], putative	N/A	157	6	2	6	1.29912e+06	16391060	6.11365	7.21461	6.11365	7.21461	6.57261	2053	0.140704	3.73775e+06	23807.4	1596	0.332077	7.21461	1579	0.504397	1.63911e+07	104402	950	0.701947	Both	-0.641996	0.228036	4.38527	Zyg	0.155788	NO	No	Yes	No	No
PY17X_0834000	1	PY17X_0834000	conserved Plasmodium protein, unknown function	N/A	166	2	2	1	1.07415e+06	989266	6.03107	5.99531	6.03107	5.99531	6.49442	2107	0.11809	3.12189e+06	18806.6	1686	0.294389	5.99531	2940	0.0769472	989266	5959.43	2494	0.217023	Both	0.499104	3.15576	0.316881	Gam	0.15584	NO	No	No	No	No
PY17X_1459700	1	PY17X_1459700	double C2-like domain-containing protein, putative	DOC2	1726	39	39	17	26816282	20854338	7.4284	7.3192	7.4284	7.3192	7.81749	842	0.647822	6.5688e+07	38057.9	1413	0.40871	7.3192	1418	0.554962	2.08543e+07	12082.5	2099	0.34108	Both	0.49829	3.14985	0.317476	Gam	0.156431	NO	Yes	No	No	No
PY17X_1031200	1	PY17X_1031200	DnaJ protein, putative	N/A	381	11	3	11	2.10638e+06	25843572	6.32354	7.41235	6.32354	7.41235	6.77134	1890	0.208961	5.90668e+06	15503.1	1767	0.260469	7.41235	1294	0.593907	2.58436e+07	67830.9	1154	0.637877	Both	-0.641009	0.228555	4.37532	Zyg	0.156505	NO	No	Yes	No	No
PY17X_0916100	1	PY17X_0916100	RNA (uracil-5-)methyltransferase, putative	N/A	777	20	2	20	3.29956e+06	39504216	6.51846	7.59664	6.51846	7.59664	6.9559	1705	0.286432	9.0345e+06	11627.4	1878	0.213987	7.59664	1082	0.66049	3.95042e+07	50842	1300	0.592023	Both	-0.640739	0.228697	4.3726	Zyg	0.156701	NO	No	Yes	No	No
PY17X_0839900	1	PY17X_0839900	conserved rodent malaria protein, unknown function	N/A	221	6	1	6	781009	10094189	5.89266	7.00407	5.89266	7.00407	6.36336	2191	0.0829146	2.30868e+06	10446.5	1918	0.197236	7.00407	1839	0.422739	1.00942e+07	45675.1	1359	0.573492	Both	-0.640708	0.228713	4.37228	Zyg	0.156724	NO	No	Yes	No	No
PY17X_0907600	1	PY17X_0907600	ATP synthase-associated protein, putative	N/A	275	26	13	25	18341826	199668784	7.26344	8.30031	7.26344	8.30031	7.6613	978	0.590871	4.58455e+07	166711	744	0.688861	8.30031	413	0.870603	1.99669e+08	726068	307	0.903894	Both	-0.639013	0.229608	4.35525	Zyg	0.157962	NO	No	Yes	No	No
PY17X_1356400	1	PY17X_1356400	conserved Plasmodium protein, unknown function	N/A	1912	29	7	29	2611244	31499940	6.41685	7.49831	6.41685	7.49831	6.8597	1802	0.245812	7.23928e+06	3786.24	2177	0.0887772	7.49831	1185	0.628141	3.14999e+07	16474.9	1908	0.401068	Both	-0.638614	0.229819	4.35125	Zyg	0.158255	NO	No	Yes	No	No
PY17X_0825100	1	PY17X_0825100	U4/U6 snRNA-associated-splicing factor, putative	PRP24	464	13	1	13	546640	7.16438e+06	5.7377	6.85518	5.7377	6.85518	6.21664	2254	0.0565327	1.64681e+06	3549.17	2194	0.0816583	6.85518	2046	0.357726	7.16438e+06	15440.5	1952	0.387249	Both	-0.638534	0.229861	4.35045	Zyg	0.158313	NO	No	Yes	No	No
PY17X_1449300	1	PY17X_1449300	60 kDa chaperonin, putative	CPN60	709	42	20	40	29810382	315468608	7.47437	8.49896	7.47437	8.49896	7.86101	807	0.662479	7.26126e+07	102415	959	0.598827	8.49896	275	0.913945	3.15469e+08	444949	438	0.862751	Both	-0.637944	0.230174	4.34454	Zyg	0.158747	NO	No	Yes	No	No
PY17X_0620600	1	PY17X_0620600	apoptosis-inducing factor, putative	AIF	655	40	26	40	55525204	568310340	7.74449	8.75459	7.74449	8.75459	8.11678	563	0.764657	1.30851e+08	199773	675	0.717755	8.75459	154	0.951947	5.6831e+08	867649	268	0.916143	Both	-0.637807	0.230246	4.34317	Zyg	0.158847	NO	No	Yes	No	No
PY17X_1308200	1	PY17X_1308200	allantoicase, putative	N/A	478	19	19	13	42606108	32642008	7.62947	7.51378	7.62947	7.51378	8.00787	677	0.716918	1.01829e+08	213032	650	0.728224	7.51378	1164	0.634736	3.2642e+07	68288.7	1149	0.639447	Both	0.494096	3.11958	0.320556	Gam	0.159503	NO	Yes	No	No	No
PY17X_1234900	1	PY17X_1234900	ubiquitin carboxyl-terminal hydrolase 2, putative	N/A	1219	46	44	32	83589232	61888952	7.92215	7.79161	7.92215	7.79161	8.285	412	0.827889	1.92751e+08	158122	770	0.677973	7.79161	877	0.724874	6.1889e+07	50770.3	1301	0.591709	Both	0.493383	3.11446	0.321082	Gam	0.16003	NO	Yes	No	No	No
PY17X_0322801;PY17X_0846801;PY17X_0900007;PY17X_1000011;PY17X_1051101;PY17X_1300035;PY17X_1473601	7	PY17X_0322801	fam-b protein	N/A	251	3	1	1	2.274e+06	2.03927e+06	6.35679	6.30948	6.35679	6.30948	6.80283	1859	0.221943	6.35083e+06	25302.1	1576	0.340452	6.30948	2681	0.158291	2.03927e+06	8124.59	2332	0.267902	Both	0.493355	3.11426	0.321103	Gam	0.16005	NO	No	No	No	No
PY17X_1406100	1	PY17X_1406100	conserved Plasmodium protein, unknown function	N/A	477	12	1	12	1.23538e+06	15403692	6.0918	7.18762	6.0918	7.18762	6.55192	2061	0.137353	3.56388e+06	7471.44	2003	0.161642	7.18762	1614	0.493405	1.54037e+07	32292.9	1506	0.527324	Both	-0.635702	0.231365	4.32217	Zyg	0.160402	NO	No	Yes	No	No
PY17X_1415100	1	PY17X_1415100	general transcription factor IIH subunit 2, putative	P44	401	3	1	3	96010.8	1.37033e+06	4.98232	6.13682	4.98232	6.13682	5.50141	2379	0.0041876	317255	791.16	2367	0.00921273	6.13682	2847	0.106156	1.37033e+06	3417.28	2744	0.138505	Both	-0.635416	0.231518	4.31933	Zyg	0.160614	NO	No	No	No	No
PY17X_1358200	1	PY17X_1358200	cytochrome c oxidase subunit ApiCOX14, putative	N/A	160	5	1	5	5445479	62669152	6.73604	7.79705	6.73604	7.79705	7.16192	1508	0.368928	1.45185e+07	90740.3	1020	0.573283	7.79705	867	0.728015	6.26692e+07	391682	476	0.850817	Both	-0.635133	0.231668	4.31652	Zyg	0.160823	NO	No	Yes	No	No
PY17X_1428600	1	PY17X_1428600	cullin-1, putative	CUL1	844	58	58	31	140096640	101221632	8.14643	8.00527	8.14643	8.00527	8.49735	263	0.890285	3.14307e+08	372402	444	0.814489	8.00527	664	0.791771	1.01222e+08	119931	896	0.718907	Both	0.492081	3.10514	0.322047	Gam	0.160995	NO	Yes	No	No	No
PY17X_1365900	1	PY17X_1365900	conserved Plasmodium protein, unknown function	N/A	133	2	2	2	1.61901e+06	19861226	6.20925	7.29801	6.20925	7.29801	6.66313	1979	0.171692	4.60396e+06	34616.2	1442	0.396566	7.29801	1457	0.542714	19861226	149333	808	0.746545	Both	-0.634874	0.231806	4.31394	Zyg	0.161016	NO	No	Yes	No	No
PY17X_0940600	1	PY17X_0940600	tetratricopeptide repeat protein, putative	N/A	451	4	3	2	1909572	1.73799e+06	6.28094	6.24005	6.28094	6.24005	6.73101	1925	0.194305	5.38279e+06	11935.2	1868	0.218174	6.24005	2756	0.134736	1.73799e+06	3853.63	2697	0.153266	Both	0.490961	3.09714	0.322879	Gam	0.161829	NO	No	No	No	No
PY17X_1355700	1	PY17X_1355700	nuclear movement protein, putative	N/A	338	12	11	9	25535182	20257824	7.40714	7.30659	7.40714	7.30659	7.79736	864	0.63861	6.27128e+07	185541	708	0.703936	7.30659	1442	0.547425	20257824	59934.4	1230	0.614008	Both	0.490764	3.09573	0.323025	Gam	0.161976	NO	Yes	No	No	No
PY17X_1314500	1	PY17X_1314500	glutaminyl-peptide cyclotransferase, putative	N/A	379	10	1	9	2.23896e+06	26870716	6.35005	7.42928	6.35005	7.42928	6.79644	1865	0.21943	6.25813e+06	16512.2	1739	0.272194	7.42928	1270	0.601445	2.68707e+07	70899	1127	0.646357	Both	-0.632835	0.232898	4.29373	Zyg	0.162537	NO	No	Yes	No	No
PY17X_0413300	1	PY17X_0413300	60S ribosomal protein L26, putative	N/A	127	7	5	7	19283680	206052736	7.28519	8.31398	7.28519	8.31398	7.68189	956	0.600084	4.80716e+07	378516	441	0.815745	8.31398	400	0.874686	2.06053e+08	1.62246e+06	151	0.952889	Both	-0.63209	0.233297	4.28637	Zyg	0.163095	NO	No	Yes	No	No
PY17X_1342000	1	PY17X_1342000	conserved protein, unknown function	N/A	327	12	5	12	4.93796e+06	56699796	6.69355	7.75358	6.69355	7.75358	7.12169	1536	0.357203	1.3234e+07	40470.8	1385	0.420436	7.75358	928	0.708857	5.66998e+07	173394	741	0.767588	Both	-0.631892	0.233404	4.28442	Zyg	0.163244	NO	No	Yes	No	No
PY17X_0820900	1	PY17X_0820900	methyltransferase, putative	N/A	220	8	2	7	933211	11691050	5.96998	7.06785	5.96998	7.06785	6.43658	2143	0.103015	2.73261e+06	12420.9	1855	0.223618	7.06785	1761	0.447236	1.16911e+07	53141.1	1278	0.598932	Both	-0.631276	0.233735	4.27835	Zyg	0.163707	NO	No	Yes	No	No
PY17X_0106200	1	PY17X_0106200	elongation of fatty acids protein, putative	N/A	288	8	4	8	6840609	77078160	6.83509	7.88693	6.83509	7.88693	7.25571	1423	0.404523	1.80183e+07	62563.6	1181	0.505863	7.88693	781	0.755025	7.70782e+07	267633	600	0.811872	Both	-0.631217	0.233767	4.27776	Zyg	0.163751	NO	No	Yes	No	No
PY17X_1305800	1	PY17X_1305800	translocation protein SEC62, putative	N/A	380	23	16	23	27866704	291022528	7.44509	8.46393	7.44509	8.46393	7.83329	828	0.653685	6.81218e+07	179268	720	0.698911	8.46393	295	0.907663	2.91023e+08	765849	297	0.907035	Both	-0.63064	0.234077	4.27209	Zyg	0.164186	NO	No	Yes	No	No
PY17X_0216600	1	PY17X_0216600	fam-a protein	N/A	296	8	6	7	4.46734e+06	51274108	6.65005	7.7099	6.65005	7.7099	7.0805	1576	0.340452	1.20366e+07	40664.1	1383	0.421273	7.7099	966	0.696922	5.12741e+07	173223	743	0.76696	Both	-0.629395	0.23475	4.25986	Zyg	0.165127	NO	No	Yes	No	No
PY17X_1142700	1	PY17X_1142700	aminomethyltransferase, mitochondrial, putative	GCVT	399	19	7	19	7150521	80026048	6.85434	7.90323	6.85434	7.90323	7.27393	1404	0.412479	1.87903e+07	47093.6	1304	0.454355	7.90323	766	0.759736	8.0026e+07	200567	687	0.784548	Both	-0.629297	0.234803	4.25889	Zyg	0.165202	NO	No	Yes	No	No
PY17X_1419200	1	PY17X_1419200	conserved Plasmodium protein, unknown function	N/A	645	4	4	3	2614035	2.36509e+06	6.41731	6.37385	6.41731	6.37385	6.86013	1800	0.24665	7.24661e+06	11235.1	1892	0.208124	6.37385	2623	0.176508	2.36509e+06	3666.8	2715	0.147613	Both	0.486288	3.06399	0.326372	Gam	0.165344	NO	No	No	No	No
PY17X_0930300	1	PY17X_0930300	protein transport protein SEC16, putative	SEC16	1316	11	9	8	9809443	8273013	6.99164	6.91766	6.99164	6.91766	7.40394	1261	0.472362	2.5348e+07	19261.4	1677	0.298157	6.91766	1961	0.384422	8.27301e+06	6286.48	2473	0.223618	Both	0.48628	3.06394	0.326377	Gam	0.16535	NO	Yes	No	No	No
PY17X_0704700	1	PY17X_0704700	alpha/beta hydrolase, putative	N/A	440	4	1	3	2.71576e+06	2.46003e+06	6.43389	6.39094	6.43389	6.39094	6.87583	1782	0.254188	7.51334e+06	17075.8	1726	0.277638	6.39094	2610	0.18059	2.46003e+06	5590.98	2522	0.208229	Both	0.484893	3.05417	0.327422	Gam	0.166404	NO	Yes	No	No	No
PY17X_1433100	1	PY17X_1433100	SUN domain-containing protein, putative	N/A	871	39	36	26	66859280	51160056	7.82516	7.70893	7.82516	7.70893	8.19316	485	0.79732	1.56014e+08	179120	721	0.698492	7.70893	967	0.696608	5.11601e+07	58737.1	1236	0.612123	Both	0.484231	3.04952	0.32792	Gam	0.166908	NO	Yes	No	No	No
PY17X_1122500	1	PY17X_1122500	tRNA-2-methylthio-N(6)-dimethylallyladenosine synthase, putative	MIAB	817	22	4	22	3.86372e+06	44305180	6.58701	7.64645	6.58701	7.64645	7.02081	1637	0.314908	1.04908e+07	12840.7	1838	0.230737	7.64645	1032	0.676193	4.43052e+07	54229.1	1269	0.601759	Both	-0.625644	0.236786	4.22322	Zyg	0.167987	NO	No	Yes	No	No
PY17X_1464000	1	PY17X_1464000	bax inhibitor 1, putative	N/A	284	1	1	1	9041316	7734383	6.95623	6.88843	6.95623	6.88843	7.37041	1303	0.454774	2.34646e+07	82621.9	1061	0.556114	6.88843	2001	0.371859	7.73438e+06	27233.7	1600	0.497802	Both	0.481988	3.0338	0.329619	Gam	0.168628	NO	Yes	No	No	No
PY17X_0312800	1	PY17X_0312800	Golgi to ER traffic protein 2, putative	GET2	354	5	1	5	871013	10729031	5.94002	7.03056	5.94002	7.03056	6.40821	2163	0.0946399	2.55985e+06	7231.22	2012	0.157873	7.03056	1803	0.434045	1.0729e+07	30308	1538	0.517274	Both	-0.622346	0.238591	4.19127	Zyg	0.170532	NO	No	Yes	No	No
PY17X_0807800	1	PY17X_0807800	conserved Plasmodium protein, unknown function	N/A	1430	74	26	73	27953438	286237920	7.44644	8.45673	7.44644	8.45673	7.83456	825	0.654941	6.83226e+07	47778	1296	0.457705	8.45673	298	0.906721	2.86238e+08	200166	690	0.783606	Both	-0.622163	0.238691	4.18951	Zyg	0.170674	NO	No	Yes	No	No
PY17X_0626600	1	PY17X_0626600	fam-a protein	N/A	536	9	7	5	4.76071e+06	4.24366e+06	6.67767	6.62774	6.67767	6.62774	7.10666	1546	0.353015	1.27837e+07	23850.2	1594	0.332915	6.62774	2350	0.262249	4.24366e+06	7917.27	2352	0.261621	Both	0.478917	3.01243	0.331958	Gam	0.171003	NO	Yes	No	No	No
PY17X_0907000	1	PY17X_0907000	translation initiation factor eIF-1A, putative	N/A	155	8	7	6	44057344	34927656	7.64402	7.54317	7.64402	7.54317	8.02165	661	0.723618	1.05111e+08	678133	267	0.88861	7.54317	1137	0.643216	3.49277e+07	225340	651	0.795854	Both	0.478477	3.00938	0.332294	Gam	0.171346	NO	Yes	No	No	No
PY17X_1213900	1	PY17X_1213900	cytochrome b-c1 complex subunit 7, putative	QCR7	192	7	4	7	11234755	120305168	7.05056	8.08028	7.05056	8.08028	7.45973	1201	0.497487	2.88225e+07	150117	801	0.664992	8.08028	594	0.813756	1.20305e+08	626589	344	0.892274	Both	-0.620552	0.239578	4.174	Zyg	0.171928	NO	No	Yes	No	No
PY17X_1004700	1	PY17X_1004700	TMEM33 domain-containing protein, putative	N/A	314	11	5	11	5.36077e+06	59682820	6.72923	7.77585	6.72923	7.77585	7.15547	1511	0.367672	1.43045e+07	45555.8	1317	0.448911	7.77585	896	0.718907	5.96828e+07	190073	712	0.776696	Both	-0.620376	0.239676	4.1723	Zyg	0.172066	NO	No	Yes	No	No
PY17X_1322000	1	PY17X_1322000	iron-sulfur cluster assembly protein ISCU, putative	ISCU	161	3	3	1	2263141	2106552	6.35471	6.32357	6.35471	6.32357	6.80086	1862	0.220687	6.32211e+06	39267.8	1400	0.414154	6.32357	2669	0.16206	2.10655e+06	13084.2	2060	0.353329	Both	0.47729	3.00117	0.333204	Gam	0.172272	NO	No	No	No	No
PY17X_0621800	1	PY17X_0621800	40S ribosomal protein S5, putative	N/A	194	11	9	10	59057324	576479100	7.77127	8.76078	7.77127	8.76078	8.14214	535	0.776382	1.3872e+08	715051	254	0.894054	8.76078	151	0.952889	5.76479e+08	2.97154e+06	84	0.973932	Both	-0.618645	0.240633	4.15571	Zyg	0.173422	NO	No	Yes	No	No
PY17X_1311300	1	PY17X_1311300	gamma-tubulin complex component, putative	N/A	1766	27	27	6	19960156	16763751	7.30016	7.22437	7.30016	7.22437	7.69607	946	0.604271	4.96669e+07	28123.9	1528	0.360553	7.22437	1561	0.51005	1.67638e+07	9492.5	2253	0.292714	Both	0.471695	2.96275	0.337524	Gam	0.176689	NO	Yes	No	No	No
PY17X_0604100	1	PY17X_0604100	nuclear export mediator factor NEMF, putative	NEMF	1902	47	16	46	14641365	152117088	7.16558	8.18218	7.16558	8.18218	7.56864	1080	0.548157	3.70371e+07	19472.7	1669	0.301508	8.18218	505	0.841709	1.52117e+08	79977.4	1078	0.661746	Both	-0.613541	0.243478	4.10715	Zyg	0.177467	NO	No	Yes	No	No
PY17X_0934500	1	PY17X_0934500	histone-lysine N-methyltransferase SET7, putative	SET7	707	12	7	12	5.62765e+06	61481592	6.75033	7.78875	6.75033	7.78875	7.17545	1496	0.373953	1.49779e+07	21185.2	1642	0.312814	7.78875	881	0.723618	6.14816e+07	86961.2	1037	0.674623	Both	-0.613293	0.243617	4.10481	Zyg	0.177666	NO	No	Yes	No	No
PY17X_0518200	1	PY17X_0518200	conserved protein, unknown function	N/A	122	5	4	4	1.92543e+06	1.84023e+06	6.28453	6.26487	6.28453	6.26487	6.73441	1923	0.195142	5.42511e+06	44468.1	1331	0.443049	6.26487	2732	0.142274	1.84023e+06	15083.8	1962	0.384108	Both	0.469536	2.94806	0.339206	Gam	0.178415	NO	No	No	No	No
PY17X_0718600	1	PY17X_0718600	histone acetyltransferase, putative	HAT1	1028	21	1	21	2.29686e+06	26185574	6.36114	7.41806	6.36114	7.41806	6.80694	1855	0.223618	6.41127e+06	6236.65	2058	0.13861	7.41806	1287	0.596106	2.61856e+07	25472.3	1632	0.487751	Both	-0.611118	0.24484	4.0843	Zyg	0.179412	NO	No	Yes	No	No
PY17X_1125700	1	PY17X_1125700	conserved Plasmodium protein, unknown function	N/A	371	13	3	12	1602239	18602258	6.20473	7.26957	6.20473	7.26957	6.65885	1983	0.170017	4.55878e+06	12287.8	1858	0.222362	7.26957	1501	0.528894	1.86023e+07	50140.9	1307	0.589824	Both	-0.610717	0.245066	4.08053	Zyg	0.179736	NO	No	Yes	No	No
PY17X_0603500	1	PY17X_0603500	conserved protein, unknown function	N/A	207	3	2	1	390155	407843	5.59124	5.61049	5.59124	5.61049	6.07796	2297	0.038526	1.19664e+06	5780.87	2082	0.128559	5.61049	3088	0.0304648	407843	1970.26	2893	0.0917085	Both	0.46747	2.93407	0.340824	Gam	0.180079	NO	No	No	No	No
PY17X_0912800	1	PY17X_0912800	CLPTM1 domain-containing protein, putative	N/A	644	20	13	18	14484341	149388592	7.1609	8.17432	7.1609	8.17432	7.5642	1088	0.544807	3.66609e+07	56926.8	1221	0.489112	8.17432	508	0.840766	1.49389e+08	231970	642	0.798681	Both	-0.610114	0.245406	4.07488	Zyg	0.180222	NO	No	Yes	No	No
PY17X_1228200	1	PY17X_1228200	serine/threonine protein kinase, FIKK family	N/A	1203	11	7	5	3.67132e+06	3416140	6.56482	6.53354	6.56482	6.53354	6.99981	1659	0.305695	9.99554e+06	8308.85	1971	0.175042	6.53354	2473	0.223618	3.41614e+06	2839.68	2803	0.119975	Both	0.466271	2.92598	0.341766	Gam	0.181051	NO	Yes	No	No	No
PY17X_1022000	1	PY17X_1022000	serine/threonine protein phosphatase 7, putative	PP7	954	28	5	28	4.0152e+06	44164716	6.60371	7.64508	6.60371	7.64508	7.03662	1622	0.321189	1.08799e+07	11404.5	1887	0.210218	7.64508	1034	0.675565	4.41647e+07	46294.3	1353	0.575377	Both	-0.608451	0.246348	4.0593	Zyg	0.181571	NO	No	Yes	No	No
PY17X_0928000	1	PY17X_0928000	conserved Plasmodium protein, unknown function	N/A	354	9	1	9	2.47061e+06	27845896	6.3928	7.44476	6.3928	7.44476	6.83693	1831	0.233668	6.86958e+06	19405.6	1671	0.30067	7.44476	1249	0.60804	2.78459e+07	78660.7	1085	0.659548	Both	-0.607831	0.2467	4.05351	Zyg	0.182076	NO	No	Yes	No	No
PY17X_1419900	1	PY17X_1419900	protein phosphatase PP2A regulatory subunit A, putative	N/A	824	9	6	5	3721464	3.47339e+06	6.57071	6.54075	6.57071	6.54075	7.00538	1653	0.308208	1.01248e+07	12287.3	1859	0.221943	6.54075	2464	0.226445	3.47339e+06	4215.28	2661	0.164573	Both	0.464631	2.91495	0.343059	Gam	0.182385	NO	Yes	No	No	No
PY17X_1028200	1	PY17X_1028200	prefoldin subunit 2, putative	N/A	128	2	2	1	644381	660955	5.80914	5.82017	5.80914	5.82017	6.28429	2229	0.0670017	1.92437e+06	15034.1	1780	0.255025	5.82017	3023	0.0508794	660955	5163.71	2570	0.193153	Both	0.464116	2.9115	0.343466	Gam	0.182805	NO	No	No	No	No
PY17X_1414300	1	PY17X_1414300	conserved Plasmodium protein, unknown function	N/A	685	22	18	17	26683136	22457362	7.42624	7.35136	7.42624	7.35136	7.81544	844	0.646985	6.53791e+07	95444	1003	0.580402	7.35136	1370	0.570038	2.24574e+07	32784.5	1497	0.530151	Both	0.46408	2.91126	0.343494	Gam	0.182834	NO	Yes	No	No	No
PY17X_1033000	1	PY17X_1033000	p1/s1 nuclease, putative	N/A	328	27	21	27	117396824	1069554050	8.06966	9.0292	8.06966	9.0292	8.42466	313	0.869347	2.65866e+08	810568	214	0.910804	9.0292	78	0.975817	1.06955e+09	3.26084e+06	76	0.976445	Both	-0.60454	0.248577	4.0229	Zyg	0.184772	NO	No	Yes	No	No
PY17X_1320300	1	PY17X_1320300	conserved Plasmodium protein, unknown function	N/A	256	2	1	2	326126	349016	5.51339	5.54284	5.51339	5.54284	6.00425	2316	0.0305695	1.00983e+06	3944.66	2167	0.0929648	5.54284	3103	0.0257538	349016	1363.34	2977	0.0653266	Both	0.461405	2.89338	0.345617	Gam	0.185031	NO	No	No	No	No
PY17X_1006200	1	PY17X_1006200	peptidyl-tRNA hydrolase 2, putative	PTH2	189	10	5	10	2.84823e+06	31503854	6.45457	7.49836	6.45457	7.49836	6.89542	1760	0.2634	7.85991e+06	41586.8	1375	0.424623	7.49836	1184	0.628455	3.15039e+07	166687	760	0.761621	Both	-0.602946	0.24949	4.00817	Zyg	0.186089	NO	No	Yes	No	No
PY17X_0719300	1	PY17X_0719300	bifunctional dihydrofolate reductase-thymidylate synthase, putative	DHFR-TS	588	32	31	24	188829920	145318816	8.27607	8.16232	8.27607	8.16232	8.62011	194	0.919179	4.16972e+08	709137	258	0.892379	8.16232	517	0.83794	1.45319e+08	247141	622	0.804962	Both	0.457785	2.86936	0.348509	Gam	0.188033	NO	Yes	No	No	No
PY17X_0704800	1	PY17X_0704800	HECT-like E3 ubiquitin ligase	HEUL	7499	147	140	82	165282256	128332208	8.21823	8.10834	8.21823	8.10834	8.56534	223	0.907035	3.67567e+08	49015.5	1285	0.462312	8.10834	563	0.823492	1.28332e+08	17113.2	1883	0.40892	Both	0.457001	2.86419	0.349139	Gam	0.188689	NO	Yes	No	No	No
PY17X_1362900	1	PY17X_1362900	endoplasmic reticulum chaperone GRP170, putative	GRP170	929	71	49	68	157875360	1399491580	8.19831	9.14597	8.19831	9.14597	8.54648	234	0.902429	3.51952e+08	378850	440	0.816164	9.14597	55	0.98304	1.39949e+09	1.50645e+06	161	0.949749	Both	-0.599487	0.251486	3.97637	Zyg	0.188969	NO	No	Yes	No	No
PY17X_1108900	1	PY17X_1108900	ceramide synthase CERS1, putative	N/A	357	7	1	6	1.51113e+06	17126084	6.1793	7.23366	6.1793	7.23366	6.63477	2002	0.16206	4.31295e+06	12081.1	1867	0.218593	7.23366	1550	0.513505	1.71261e+07	47972.2	1330	0.582601	Both	-0.598883	0.251835	3.97085	Zyg	0.189475	NO	No	Yes	No	No
PY17X_0302500	1	PY17X_0302500	Sel1 repeat-containing protein, putative	N/A	1837	54	10	52	12641541	127924704	7.1018	8.10695	7.1018	8.10695	7.50825	1150	0.518844	3.22289e+07	17544.3	1717	0.281407	8.10695	568	0.821922	1.27925e+08	69637.8	1137	0.643216	Both	-0.598709	0.251936	3.96926	Zyg	0.189622	NO	No	Yes	No	No
PY17X_1451000	1	PY17X_1451000	sentrin-specific protease 1, putative	SENP1	1053	25	23	15	22313658	19365386	7.34857	7.28703	7.34857	7.28703	7.7419	909	0.619765	5.51951e+07	52417	1258	0.473618	7.28703	1472	0.538003	1.93654e+07	18390.7	1821	0.428392	Both	0.454875	2.8502	0.350853	Gam	0.190474	NO	Yes	No	No	No
PY17X_0112600	1	PY17X_0112600	6-cysteine protein P12, putative	P12	334	7	1	7	654335	7.72937e+06	5.8158	6.88814	5.8158	6.88814	6.29059	2225	0.0686767	1.9525e+06	5845.82	2079	0.129816	6.88814	2002	0.371545	7.72937e+06	23141.8	1684	0.47142	Both	-0.597552	0.252608	3.9587	Zyg	0.190595	NO	No	Yes	No	No
PY17X_1202900	1	PY17X_1202900	fam-a protein	N/A	265	4	4	2	2.94223e+06	2.84854e+06	6.46868	6.45462	6.46868	6.45462	6.90877	1748	0.268425	8.10532e+06	30586.1	1492	0.375628	6.45462	2556	0.19755	2.84854e+06	10749.2	2188	0.313128	Both	0.454148	2.84543	0.351441	Gam	0.191087	NO	Yes	No	No	No
PY17X_0307600	1	PY17X_0307600	60S ribosomal protein L37ae, putative	N/A	96	9	7	8	18105032	178970976	7.2578	8.25278	7.2578	8.25278	7.65595	984	0.588358	4.52849e+07	471718	358	0.850503	8.25278	445	0.860553	1.78971e+08	1.86428e+06	127	0.960427	Both	-0.596829	0.253029	3.95211	Zyg	0.191205	NO	No	Yes	No	No
PY17X_1462000	1	PY17X_1462000	clathrin adaptor domain-containing protein, putative	N/A	792	6	6	3	2.11445e+06	2.08929e+06	6.3252	6.32	6.3252	6.32	6.77292	1889	0.20938	5.92811e+06	7484.99	2002	0.16206	6.32	2674	0.16049	2.08929e+06	2637.99	2827	0.112437	Both	0.452918	2.83738	0.352437	Gam	0.192127	NO	No	No	No	No
PY17X_1424100	1	PY17X_1424100	drug/metabolite transporter DMT1, putative	DMT1	410	5	2	5	817544	9474074	5.91251	6.97654	5.91251	6.97654	6.38216	2178	0.0883585	2.41081e+06	5880.03	2075	0.131491	6.97654	1873	0.41206	9.47407e+06	23107.5	1685	0.471106	Both	-0.594373	0.254464	3.92983	Zyg	0.193288	NO	No	Yes	No	No
PY17X_1039700	1	PY17X_1039700	conserved Plasmodium protein, unknown function	N/A	292	3	2	2	1.51629e+06	1529924	6.18078	6.18467	6.18078	6.18467	6.63618	2000	0.162898	4.32689e+06	14818.1	1786	0.252513	6.18467	2804	0.119661	1.52992e+06	5239.47	2561	0.19598	Both	0.451506	2.82817	0.353586	Gam	0.193328	NO	No	No	No	No
PY17X_1346200	1	PY17X_1346200	RNA-binding protein, putative	N/A	546	15	14	10	25940228	22583512	7.41397	7.35379	7.41397	7.35379	7.80383	858	0.641122	6.36543e+07	116583	904	0.621859	7.35379	1368	0.570666	2.25835e+07	41361.7	1394	0.5625	Both	0.450036	2.81862	0.354784	Gam	0.194582	NO	Yes	No	No	No
PY17X_1237700	1	PY17X_1237700	CCR4 domain-containing protein 1	CCR4-1	1910	14	13	6	5.50173e+06	5203163	6.7405	6.71627	6.7405	6.71627	7.16615	1503	0.371022	1.46604e+07	7675.61	1995	0.164992	6.71627	2231	0.299623	5.20316e+06	2724.17	2813	0.116834	Both	0.449879	2.8176	0.354912	Gam	0.194717	NO	Yes	No	No	No
PY17X_1343700	1	PY17X_1343700	vacuolar protein sorting-associated protein 52, putative	VPS52	1070	12	1	12	643472	7515668	5.80853	6.87597	5.80853	6.87597	6.28371	2230	0.0665829	1.9218e+06	1796.07	2314	0.031407	6.87597	2017	0.366834	7.51567e+06	7023.99	2412	0.242776	Both	-0.59226	0.255705	3.91075	Zyg	0.195094	NO	No	Yes	No	No
PY17X_0937800	1	PY17X_0937800	peptidyl-prolyl cis-trans isomerase, putative	N/A	446	3	2	3	339281	4096823	5.53056	6.61245	5.53056	6.61245	6.02051	2312	0.0322446	1.04836e+06	2350.59	2267	0.0510888	6.61245	2371	0.255653	4.09682e+06	9185.7	2274	0.286118	Both	-0.591936	0.255897	3.90783	Zyg	0.195372	NO	No	Yes	No	No
PY17X_0922600	1	PY17X_0922600	TFIIS central domain-containing protein, putative	N/A	850	4	3	1	1.11331e+06	1.14868e+06	6.04661	6.0602	6.04661	6.0602	6.50914	2099	0.121441	3.22953e+06	3799.45	2176	0.089196	6.0602	2907	0.0873116	1.14868e+06	1351.38	2979	0.0646985	Both	0.448942	2.81152	0.355679	Gam	0.19552	NO	No	No	No	No
PY17X_0403800	1	PY17X_0403800	N-ethylmaleimide-sensitive fusion protein, putative	NSF	776	38	21	38	37130348	349035968	7.56973	8.54287	7.56973	8.54287	7.95131	732	0.693886	8.93934e+07	115198	907	0.620603	8.54287	256	0.919912	3.49036e+08	449789	433	0.864322	Both	-0.591565	0.256115	3.9045	Zyg	0.195691	NO	No	Yes	No	No
PY17X_0524100	1	PY17X_0524100	alpha tubulin 2	N/A	450	5	5	5	1051092030	754093250	9.02164	8.87743	9.02164	8.87743	9.32605	18	0.992881	2.11862e+09	4.70804e+06	28	0.988693	8.87743	115	0.964196	754093250	1.67576e+06	142	0.955716	Both	0.448628	2.80949	0.355936	Gam	0.19579	NO	Yes	No	No	No
PY17X_0812700	1	PY17X_0812700	plasma membrane protein 1, putative	PMP1	404	18	6	18	4447140	46752644	6.64808	7.66981	6.64808	7.66981	7.07864	1580	0.338777	1.1985e+07	29666	1506	0.369765	7.66981	1007	0.684045	4.67526e+07	115724	905	0.71608	Both	-0.591167	0.25635	3.90092	Zyg	0.196033	NO	No	Yes	No	No
PY17X_0609300	1	PY17X_0609300	acyl carrier protein, mitochondrial, putative	N/A	158	2	2	1	1.45601e+06	1.48503e+06	6.16316	6.17173	6.16316	6.17173	6.61949	2010	0.15871	4.16384e+06	26353.4	1557	0.348409	6.17173	2819	0.11495	1.48503e+06	9398.91	2256	0.291771	Both	0.447759	2.80388	0.356649	Gam	0.196538	NO	No	No	No	No
PY17X_0405900	1	PY17X_0405900	GRIP domain-containing protein, putative	N/A	1019	17	2	16	13723354	12437033	7.13746	7.09472	7.13746	7.09472	7.54201	1111	0.535176	3.48345e+07	34185	1445	0.39531	7.09472	1728	0.457601	1.2437e+07	12205.1	2092	0.343279	Both	0.447293	2.80087	0.357032	Gam	0.19694	NO	Yes	No	No	No
PY17X_1337400	1	PY17X_1337400	erythrocyte binding like protein	EBL	852	7	1	7	282923	3434454	5.45167	6.53586	5.45167	6.53586	5.94581	2327	0.0259631	882699	1036.03	2355	0.0142379	6.53586	2470	0.22456	3.43445e+06	4031.05	2678	0.159234	Both	-0.590045	0.257013	3.89086	Zyg	0.197	NO	No	No	No	No
PY17X_0715900	1	PY17X_0715900	lysine decarboxylase-like protein, putative	N/A	347	10	3	10	2.01672e+06	22046042	6.30465	7.34333	6.30465	7.34333	6.75346	1904	0.203099	5.66836e+06	16335.3	1746	0.269263	7.34333	1382	0.566269	2.2046e+07	63533.3	1190	0.62657	Both	-0.589873	0.257115	3.88932	Zyg	0.197148	NO	No	Yes	No	No
PY17X_0108100	1	PY17X_0108100	diphthine methyltransferase, putative	DPH7	351	4	1	4	178969	2222259	5.25278	6.34679	5.25278	6.34679	5.75749	2355	0.0142379	572126	1629.99	2322	0.028057	6.34679	2648	0.168656	2.22226e+06	6331.22	2472	0.223932	Both	-0.589303	0.257452	3.88421	Zyg	0.197641	NO	No	No	No	No
PY17X_1134200	1	PY17X_1134200	phosphatase 2A regulatory subunit-related protein, putative	N/A	988	18	16	7	9289435	8615973	6.96799	6.9353	6.96799	6.9353	7.38155	1292	0.45938	2.40739e+07	24366.3	1587	0.335846	6.9353	1941	0.390704	8615973	8720.62	2297	0.278894	Both	0.446242	2.7941	0.357897	Gam	0.197849	NO	Yes	No	No	No
PY17X_1008400	1	PY17X_1008400	chaperone protein DnaJ, putative	N/A	622	11	2	11	2.53332e+06	27301498	6.40369	7.43619	6.40369	7.43619	6.84724	1820	0.238275	7.03456e+06	11309.6	1891	0.208543	7.43619	1263	0.603643	2.73015e+07	43893.1	1371	0.569724	Both	-0.58895	0.257662	3.88105	Zyg	0.197948	NO	No	Yes	No	No
PY17X_1011100	1	PY17X_1011100	glutamate synthase [NADH], putative	N/A	2957	150	85	143	80969152	725038080	7.90832	8.86036	7.90832	8.86036	8.2719	422	0.823702	1.87025e+08	63248.4	1177	0.507538	8.86036	120	0.962626	7.25038e+08	245194	624	0.804334	Both	-0.58846	0.257953	3.87668	Zyg	0.198372	NO	No	Yes	No	No
PY17X_0714600	1	PY17X_0714600	EF-hand calcium-binding domain-containing protein, putative	N/A	247	16	7	15	6383784	65315032	6.80508	7.81501	6.80508	7.81501	7.22729	1454	0.391541	1.68769e+07	68327.6	1143	0.521776	7.81501	850	0.733354	6.5315e+07	264433	604	0.810616	Both	-0.58772	0.258393	3.87008	Zyg	0.199015	NO	No	Yes	No	No
PY17X_1403600	1	PY17X_1403600	sodium/hydrogen exchanger, putative	N/A	1688	15	2	15	1.19609e+06	13370845	6.07776	7.12616	6.07776	7.12616	6.53863	2069	0.134003	3.45647e+06	2047.67	2290	0.0414573	7.12616	1691	0.469221	1.33708e+07	7921.12	2351	0.261935	Both	-0.587527	0.258508	3.86836	Zyg	0.199184	NO	No	Yes	No	No
PY17X_0417800	1	PY17X_0417800	Maf-like protein, putative	N/A	468	13	12	7	28255350	24801940	7.4511	7.39449	7.4511	7.39449	7.83898	821	0.656616	6.90211e+07	147481	807	0.662479	7.39449	1312	0.588254	2.48019e+07	52995.6	1279	0.598618	Both	0.444496	2.78289	0.359339	Gam	0.199366	NO	Yes	No	No	No
PY17X_1238800	1	PY17X_1238800	CDC73 domain-containing protein, putative	N/A	906	5	2	5	1848354	1.876e+06	6.26679	6.27323	6.26679	6.27323	6.71761	1936	0.189698	5.21926e+06	5760.77	2083	0.128141	6.27323	2720	0.146043	1.876e+06	2070.64	2884	0.0945352	Both	0.444376	2.78212	0.359438	Gam	0.19947	NO	No	No	No	No
PY17X_0930700	1	PY17X_0930700	ubiquitin-protein ligase, putative	N/A	1747	18	17	11	7.35129e+06	6936876	6.86636	6.84116	6.86636	6.84116	7.28532	1394	0.416667	1.92895e+07	11041.5	1899	0.205193	6.84116	2066	0.351445	6.93688e+06	3970.74	2686	0.156721	Both	0.444158	2.78072	0.359619	Gam	0.199661	NO	Yes	No	No	No
PY17X_0106500	1	PY17X_0106500	ubiquitin-conjugating enzyme E2 PEX4, putative	PEX4	149	6	2	6	1.79495e+06	19568254	6.25405	7.29155	6.25405	7.29155	6.70555	1949	0.184255	5.07637e+06	34069.6	1446	0.394891	7.29155	1469	0.538945	1.95683e+07	131331	855	0.731784	Both	-0.585999	0.259419	3.85477	Zyg	0.200517	NO	No	Yes	No	No
PY17X_0403300	1	PY17X_0403300	serine/threonine protein kinase, putative	SRPK1	1309	50	45	33	83670760	69575648	7.92257	7.84246	7.92257	7.84246	8.2854	410	0.828727	1.92929e+08	147387	808	0.66206	7.84246	817	0.743719	6.95756e+07	53151.8	1277	0.599246	Both	0.44294	2.77294	0.360628	Gam	0.200724	NO	Yes	No	No	No
PY17X_1368700	1	PY17X_1368700	small nuclear ribonucleoprotein E, putative	SNRPE	94	1	1	1	120189	141541	5.07987	5.15088	5.07987	5.15088	5.59377	2375	0.00586265	392437	4174.86	2158	0.0967337	5.15088	3164	0.00659548	141541	1505.75	2958	0.071294	Both	0.442889	2.77261	0.360671	Gam	0.200769	NO	No	No	No	No
PY17X_0825200	1	PY17X_0825200	ubiquitin-conjugating enzyme E2, putative	N/A	163	3	3	3	21534550	19257600	7.33314	7.2846	7.33314	7.2846	7.72729	923	0.613903	5.33686e+07	327415	486	0.796901	7.2846	1477	0.536432	1.92576e+07	118145	899	0.717965	Both	0.442684	2.7713	0.360841	Gam	0.200949	NO	Yes	No	No	No
PY17X_0812200	1	PY17X_0812200	ATP-dependent protease ATPase subunit ClpY, putative	ClpY	761	19	11	19	8809181	88086352	6.94494	7.94491	6.94494	7.94491	7.35972	1319	0.448074	2.28938e+07	30083.8	1498	0.373116	7.94491	713	0.776382	8.80864e+07	115751	904	0.716394	Both	-0.585191	0.259902	3.84761	Zyg	0.201224	NO	No	Yes	No	No
PY17X_1311600	1	PY17X_1311600	heat shock protein 90, putative	N/A	880	27	4	27	5.97062e+06	60843688	6.77602	7.78422	6.77602	7.78422	7.19978	1473	0.383585	1.58409e+07	18001	1703	0.28727	7.78422	886	0.722048	6.08437e+07	69140.6	1142	0.641646	Both	-0.584437	0.260354	3.84093	Zyg	0.201887	NO	No	Yes	No	No
PY17X_0931900	1	PY17X_0931900	heat shock protein 90, putative	N/A	852	49	24	47	49448672	448827648	7.69415	8.65208	7.69415	8.65208	8.06912	614	0.7433	1.17251e+08	137619	842	0.647822	8.65208	208	0.934987	4.48828e+08	526793	396	0.875942	Both	-0.582962	0.261239	3.82791	Zyg	0.203186	NO	No	Yes	No	No
PY17X_0826300	1	PY17X_0826300	ubiquitin-like protein, putative	N/A	1412	49	47	31	139282608	114030144	8.1439	8.05702	8.1439	8.05702	8.49496	264	0.889866	3.12578e+08	221372	630	0.7366	8.05702	616	0.806847	1.1403e+08	80757.9	1072	0.663631	Both	0.437938	2.74118	0.364806	Gam	0.205138	NO	Yes	No	No	No
PY17X_0417300	1	PY17X_0417300	protein YOP1, putative	YOP1	228	9	9	5	38329288	33703196	7.58353	7.52767	7.58353	7.52767	7.96437	720	0.698911	9.21241e+07	404053	413	0.827471	7.52767	1149	0.639447	3.37032e+07	147821	813	0.744975	Both	0.436702	2.73339	0.365845	Gam	0.20624	NO	Yes	No	No	No
PY17X_0834900	1	PY17X_0834900	regulator of chromosome condensation, putative	N/A	4164	20	1	20	929622	10329196	5.96831	7.01407	5.96831	7.01407	6.43499	2145	0.102178	2.72266e+06	653.856	2374	0.00628141	7.01407	1825	0.427136	1.03292e+07	2480.59	2838	0.108982	Both	-0.579074	0.263589	3.79379	Zyg	0.206642	NO	No	Yes	No	No
PY17X_0933600	1	PY17X_0933600	guanine nucleotide-exchange factor SEC12, putative	SEC12	423	21	9	21	14871098	142505696	7.17234	8.15383	7.17234	8.15383	7.57504	1075	0.550251	3.75871e+07	88858.4	1027	0.570352	8.15383	522	0.836369	1.42506e+08	336893	517	0.83794	Both	-0.578793	0.263759	3.79134	Zyg	0.206893	NO	No	Yes	No	No
PY17X_0917700	1	PY17X_0917700	T-complex protein 1 subunit alpha, putative	TCP1	543	39	38	36	952340220	707464900	8.97879	8.8497	8.97879	8.8497	9.28548	20	0.992044	1.92966e+09	3.55371e+06	36	0.985343	8.8497	124	0.961369	7.07465e+08	1.30288e+06	190	0.940641	Both	0.435776	2.72757	0.366626	Gam	0.207068	NO	Yes	No	No	No
PY17X_1117500	1	PY17X_1117500	malate:quinone oxidoreductase, putative	MQO	520	31	20	29	44455500	401358816	7.64793	8.60353	7.64793	8.60353	8.02535	660	0.724037	1.0601e+08	203865	667	0.721106	8.60353	226	0.929334	4.01359e+08	771844	294	0.907977	Both	-0.578187	0.264127	3.78606	Zyg	0.207436	NO	No	Yes	No	No
PY17X_1011000	1	PY17X_1011000	ER membrane protein complex subunit 4, putative	EMC4	190	9	4	8	2.68728e+06	28120076	6.42931	7.44902	6.42931	7.44902	6.8715	1785	0.252931	7.43872e+06	39151.1	1403	0.412898	7.44902	1242	0.610239	2.81201e+07	148000	812	0.745289	Both	-0.577518	0.264534	3.78023	Zyg	0.208036	NO	No	Yes	No	No
PY17X_1353900	1	PY17X_1353900	chaperone binding protein, putative	N/A	509	24	23	14	124015968	103396576	8.09348	8.01451	8.09348	8.01451	8.44722	291	0.878559	2.80039e+08	550175	309	0.871022	8.01451	656	0.794284	1.03397e+08	203137	684	0.78549	Both	0.432712	2.7084	0.369222	Gam	0.209825	NO	Yes	No	No	No
PY17X_1439800	1	PY17X_1439800	endoplasmin, putative	GRP94	808	79	57	77	927466370	7081476600	8.9673	9.85012	8.9673	9.85012	9.2746	22	0.991206	1.88191e+09	2.32909e+06	56	0.976968	9.85012	3	0.999372	7.08148e+09	8.7642e+06	16	0.995289	Both	-0.575526	0.265751	3.76293	Zyg	0.209832	NO	No	Yes	No	No
PY17X_0405300	1	PY17X_0405300	1-cys-glutaredoxin-like protein-1, putative	GLP1	168	6	2	6	1.06378e+06	11614224	6.02685	7.06499	6.02685	7.06499	6.49043	2109	0.117253	3.09334e+06	18412.7	1696	0.290201	7.06499	1764	0.446294	1.16142e+07	69132.3	1143	0.641332	Both	-0.574562	0.266341	3.75459	Zyg	0.210704	NO	No	Yes	No	No
PY17X_1037800	1	PY17X_1037800	glideosome associated protein with multiple membrane spans 3, putative	GAPM3	283	4	3	3	15681459	147959840	7.19539	8.17014	7.19539	8.17014	7.59686	1051	0.560302	3.95237e+07	139660	838	0.649497	8.17014	512	0.83951	1.4796e+08	522826	398	0.875314	Both	-0.573286	0.267125	3.74357	Zyg	0.211864	NO	No	Yes	No	No
PY17X_1147800	1	PY17X_1147800	tryptophan-rich protein	N/A	766	16	13	9	13408323	12659170	7.12737	7.10241	7.12737	7.10241	7.53246	1119	0.531826	3.40769e+07	44486.8	1330	0.443467	7.10241	1720	0.460113	1.26592e+07	16526.3	1906	0.401696	Both	0.430055	2.69188	0.371488	Gam	0.212237	NO	Yes	No	No	No
PY17X_0310300	1	PY17X_0310300	arginyl-tRNA--protein transferase, putative	ATEL1	460	11	10	7	23485208	21567036	7.37079	7.33379	7.37079	7.33379	7.76294	891	0.627303	5.79353e+07	125946	876	0.633585	7.33379	1396	0.561872	2.1567e+07	46884.9	1344	0.578204	Both	0.429153	2.68629	0.372261	Gam	0.213061	NO	Yes	No	No	No
PY17X_1234600	1	PY17X_1234600	phosducin-like protein 1, putative	PhLP1	313	11	5	11	4017576	40625712	6.60396	7.6088	6.60396	7.6088	7.03687	1621	0.321608	1.0886e+07	34779.5	1440	0.397404	7.6088	1070	0.664259	4.06257e+07	129795	859	0.730528	Both	-0.571933	0.267958	3.73193	Zyg	0.213098	NO	No	Yes	No	No
PY17X_1441900	1	PY17X_1441900	histone chaperone ASF1, putative	ASF1	264	10	8	9	43735468	38994372	7.64083	7.591	7.64083	7.591	8.01863	664	0.722362	1.04383e+08	395391	422	0.823702	7.591	1089	0.658291	3.89944e+07	147706	815	0.744347	Both	0.427629	2.67688	0.373569	Gam	0.214457	NO	Yes	No	No	No
PY17X_0216500	1	PY17X_0216500	heat shock protein, putative	N/A	400	5	4	3	3.10913e+06	3.192e+06	6.49264	6.50406	6.49264	6.50406	6.93146	1732	0.275126	8.54002e+06	21350	1637	0.314908	6.50406	2508	0.212626	3.192e+06	7980	2345	0.263819	Both	0.427396	2.67544	0.37377	Gam	0.214671	NO	Yes	No	No	No
PY17X_1117700	1	PY17X_1117700	mitochondrial import receptor subunit TOM40, putative	TOM40	396	19	14	19	33127858	297674144	7.52019	8.47374	7.52019	8.47374	7.9044	769	0.678392	8.02421e+07	202632	670	0.719849	8.47374	290	0.909234	2.97674e+08	751702	301	0.905779	Both	-0.569339	0.269564	3.7097	Zyg	0.21548	NO	No	Yes	No	No
PY17X_1210100	1	PY17X_1210100	tubulin beta chain, putative	N/A	445	30	28	28	7591875600	5159547400	9.88035	9.71261	9.88035	9.71261	10.1391	1	1	1.3776e+10	3.09573e+07	1	1	9.71261	6	0.99843	5.15955e+09	1.15945e+07	9	0.997487	Both	0.426512	2.67	0.374531	Gam	0.215485	NO	Yes	No	No	No
PY17X_0618300	1	PY17X_0618300	thioredoxin-like protein	N/A	432	18	1	18	5906296	58090816	6.77132	7.76411	6.77132	7.76411	7.19532	1480	0.380653	1.56792e+07	36294.5	1428	0.402429	7.76411	907	0.715452	5.80908e+07	134469	849	0.733668	Both	-0.568783	0.269909	3.70496	Zyg	0.215992	NO	No	Yes	No	No
PY17X_0409900	1	PY17X_0409900	N2227-like protein, putative	N/A	727	12	1	12	1629286	17144690	6.212	7.23413	6.212	7.23413	6.66573	1975	0.173367	4.63162e+06	6370.86	2048	0.142797	7.23413	1549	0.513819	1.71447e+07	23582.8	1675	0.474246	Both	-0.568397	0.270149	3.70166	Zyg	0.216349	NO	No	Yes	No	No
PY17X_0105400	1	PY17X_0105400	KH domain-containing protein, putative	N/A	742	28	24	24	68649824	60045496	7.83664	7.77848	7.83664	7.77848	8.20403	475	0.801508	1.59967e+08	215589	638	0.73325	7.77848	895	0.719221	6.00455e+07	80923.8	1071	0.663945	Both	0.42555	2.6641	0.375362	Gam	0.216373	NO	Yes	No	No	No
PY17X_0526500	1	PY17X_0526500	reticulocyte binding protein, putative	Py235	2757	9	1	4	3.55298e+06	3.63982e+06	6.55059	6.56108	6.55059	6.56108	6.98633	1669	0.301508	9.6902e+06	3514.76	2199	0.0795645	6.56108	2440	0.233982	3.63982e+06	1320.21	2981	0.0640704	Both	0.425253	2.66228	0.375618	Gam	0.216647	NO	Yes	No	No	No
PY17X_1219400	1	PY17X_1219400	diacylglycerol O-acyltransferase, putative	DGAT	560	4	3	2	1.17459e+06	1.27887e+06	6.06989	6.10683	6.06989	6.10683	6.53118	2076	0.131072	3.39762e+06	6067.18	2065	0.135678	6.10683	2870	0.0989322	1.27887e+06	2283.69	2858	0.102701	Both	0.424349	2.65674	0.376401	Gam	0.217485	NO	No	No	No	No
PY17X_1335800	1	PY17X_1335800	conserved Plasmodium protein, unknown function	N/A	92	4	2	4	1.80792e+06	18794526	6.25718	7.27403	6.25718	7.27403	6.70851	1945	0.18593	5.11107e+06	55555.1	1228	0.486181	7.27403	1495	0.530779	1.87945e+07	204288	682	0.786118	Both	-0.565519	0.271945	3.67722	Zyg	0.219021	NO	No	Yes	No	No
PY17X_1433000	1	PY17X_1433000	thioredoxin peroxidase 2, putative	Trx-Px2	215	16	14	15	61757012	532041632	7.79069	8.72595	7.79069	8.72595	8.16052	518	0.783501	1.44717e+08	673102	270	0.887353	8.72595	168	0.94755	5.32042e+08	2.47461e+06	102	0.968279	Both	-0.565426	0.272003	3.67643	Zyg	0.219107	NO	No	Yes	No	No
PY17X_1350200	1	PY17X_1350200	ER lumen protein retaining receptor 1, putative	N/A	284	7	4	7	13708530	127927776	7.13699	8.10696	7.13699	8.10696	7.54157	1112	0.534757	3.47989e+07	122531	889	0.628141	8.10696	567	0.822236	1.27928e+08	450450	432	0.864636	Both	-0.565399	0.27202	3.6762	Zyg	0.219133	NO	No	Yes	No	No
PY17X_1340100	1	PY17X_1340100	histone deacetylase, putative	HDAC2	1640	9	6	5	1.79921e+06	1.92337e+06	6.25508	6.28406	6.25508	6.28406	6.70653	1946	0.185511	5.08778e+06	3102.3	2222	0.069933	6.28406	2713	0.148241	1.92337e+06	1172.79	3004	0.0568467	Both	0.422465	2.64524	0.378038	Gam	0.219238	NO	No	No	No	No
PY17X_0619300	1	PY17X_0619300	ATP synthase F0 subunit a-like protein, putative	N/A	177	3	2	3	3438700	34520072	6.53639	7.53807	6.53639	7.53807	6.97289	1676	0.298576	9.39483e+06	53078.1	1247	0.478224	7.53807	1141	0.64196	3.45201e+07	195029	703	0.779523	Both	-0.565183	0.272156	3.67437	Zyg	0.219335	NO	No	Yes	No	No
PY17X_0945000	1	PY17X_0945000	thioredoxin-like mero protein, putative	Trx-mero	420	43	26	40	122310344	1014254910	8.08746	9.00615	8.08746	9.00615	8.44152	297	0.876047	2.76391e+08	658073	279	0.883585	9.00615	84	0.973932	1.01425e+09	2.41489e+06	106	0.967023	Both	-0.564624	0.272506	3.66964	Zyg	0.219857	NO	No	Yes	No	No
PY17X_1445000	1	PY17X_1445000	elongator complex protein 3, putative	ELP3	1077	20	1	20	2166298	22249076	6.33572	7.34731	6.33572	7.34731	6.78288	1882	0.212312	6.06566e+06	5632	2092	0.124372	7.34731	1375	0.568467	2.22491e+07	20658.4	1754	0.449435	Both	-0.564434	0.272625	3.66804	Zyg	0.220034	NO	No	Yes	No	No
PY17X_1132300	1	PY17X_1132300	large subunit rRNA methyltransferase, putative	N/A	990	4	1	4	337017	3.81136e+06	5.52765	6.58108	5.52765	6.58108	6.01776	2314	0.031407	1.04174e+06	1052.26	2353	0.0150754	6.58108	2419	0.240578	3.81136e+06	3849.86	2698	0.152952	Both	-0.563322	0.273324	3.65866	Zyg	0.221076	NO	No	No	No	No
PY17X_1225700	1	PY17X_1225700	plasmepsin X, putative	PMX	555	13	11	13	46124276	41740100	7.66393	7.62055	7.66393	7.62055	8.0405	641	0.731993	1.09774e+08	197791	679	0.71608	7.62055	1055	0.66897	4.17401e+07	75207.4	1105	0.653266	Both	0.419946	2.62994	0.380237	Gam	0.221598	NO	Yes	No	No	No
PY17X_0607000	1	PY17X_0607000	high mobility group protein B3, putative	HMGB3	2288	9	1	9	410995	4.58852e+06	5.61384	6.66167	5.61384	6.66167	6.09936	2289	0.041876	1.25708e+06	549.422	2378	0.00460637	6.66167	2308	0.27544	4.58852e+06	2005.47	2890	0.0926508	Both	-0.562311	0.273961	3.65015	Zyg	0.222027	NO	No	Yes	No	No
PY17X_1118200	1	PY17X_1118200	histone H3 variant, putative	H3.3	136	4	4	1	31700330	29315368	7.50106	7.4671	7.50106	7.4671	7.88629	787	0.670854	7.69643e+07	565914	303	0.873534	7.4671	1226	0.615264	2.93154e+07	215554	669	0.790201	Both	0.419194	2.62539	0.380896	Gam	0.222306	NO	Yes	No	No	No
PY17X_1427000	1	PY17X_1427000	RNA-binding protein, putative	N/A	884	19	18	12	41554300	37951060	7.61862	7.57922	7.61862	7.57922	7.99759	689	0.711893	9.94475e+07	112497	921	0.61474	7.57922	1106	0.652952	3.79511e+07	42931.1	1378	0.567525	Both	0.41837	2.62042	0.381619	Gam	0.223083	NO	Yes	No	No	No
PY17X_1367000	1	PY17X_1367000	TBC domain protein, putative	N/A	348	14	12	8	12417286	12099158	7.09403	7.08276	7.09403	7.08276	7.50088	1158	0.515494	3.16873e+07	91055.4	1017	0.574539	7.08276	1745	0.452261	1.20992e+07	34767.7	1475	0.53706	Both	0.41813	2.61897	0.38183	Gam	0.22331	NO	Yes	No	No	No
PY17X_0931000	1	PY17X_0931000	tRNA m(1)G methyltransferase, putative	N/A	292	5	1	5	179362	2.07679e+06	5.25373	6.31739	5.25373	6.31739	5.75839	2353	0.0150754	573316	1963.41	2298	0.0381072	6.31739	2678	0.159234	2.07679e+06	7112.28	2406	0.244661	Both	-0.558998	0.276059	3.62241	Zyg	0.225163	NO	No	No	No	No
PY17X_0108900	1	PY17X_0108900	T-complex protein 1 subunit zeta, putative	CCT6	543	37	35	28	508309856	409046080	8.70613	8.61177	8.70613	8.61177	9.02731	66	0.972781	1.0649e+09	1.96114e+06	79	0.967337	8.61177	224	0.929962	4.09046e+08	753308	300	0.906093	Both	0.415537	2.60337	0.384117	Gam	0.225772	NO	Yes	No	No	No
PY17X_0305700	1	PY17X_0305700	serine repeat antigen 1	SERA1	1494	53	26	52	18046532	163265776	7.25639	8.2129	7.25639	8.2129	7.65462	985	0.58794	4.51464e+07	30218.4	1496	0.373953	8.2129	483	0.848618	1.63266e+08	109281	930	0.708229	Both	-0.558272	0.276521	3.61637	Zyg	0.225854	NO	No	Yes	No	No
PY17X_0303100	1	PY17X_0303100	hexose transporter	HT1	505	13	12	11	397563200	324224640	8.59941	8.51085	8.59941	8.51085	8.92626	87	0.963987	8.43837e+08	1.67096e+06	92	0.961893	8.51085	270	0.915515	324224640	642029	336	0.894786	Both	0.415412	2.60263	0.384227	Gam	0.225891	NO	Yes	No	No	No
PY17X_1146600	1	PY17X_1146600	conserved Plasmodium protein, unknown function	N/A	2674	17	1	17	13138900	12848896	7.11856	7.10887	7.11856	7.10887	7.52411	1130	0.527219	3.34282e+07	12501.2	1852	0.224874	7.10887	1710	0.463254	1.28489e+07	4805.12	2597	0.184673	Both	0.415248	2.60164	0.384373	Gam	0.226048	NO	Yes	No	No	No
PY17X_1010700	1	PY17X_1010700	ataxin-2 like protein, putative	N/A	821	29	10	29	12270608	113243040	7.08887	8.05401	7.08887	8.05401	7.496	1166	0.512144	3.13328e+07	38164.1	1412	0.409129	8.05401	620	0.80559	1.13243e+08	137933	839	0.736809	Both	-0.558013	0.276686	3.61421	Zyg	0.226101	NO	No	Yes	No	No
PY17X_1450700	1	PY17X_1450700	asparagine/aspartate rich protein, putative	N/A	4691	79	72	49	46620844	42682288	7.66858	7.63025	7.66858	7.63025	8.0449	639	0.732831	1.10893e+08	23639.4	1600	0.330402	7.63025	1045	0.672111	4.26823e+07	9098.76	2280	0.284234	Both	0.414655	2.5981	0.384897	Gam	0.226613	NO	Yes	No	No	No
PY17X_1321500	1	PY17X_1321500	RNA-binding protein, putative	N/A	496	3	3	1	1.57664e+06	1729534	6.19773	6.23793	6.19773	6.23793	6.65223	1989	0.167504	4.48979e+06	9051.99	1946	0.185511	6.23793	2758	0.134108	1.72953e+06	3486.96	2736	0.141018	Both	0.414297	2.59595	0.385215	Gam	0.226956	NO	No	No	No	No
PY17X_1102500	1	PY17X_1102500	rhoptry-associated protein 2/3	RAP2/3	389	31	16	30	65739940	553179710	7.81783	8.74287	7.81783	8.74287	8.18622	498	0.791876	1.53539e+08	394703	424	0.822864	8.74287	159	0.950377	5.5318e+08	1.42206e+06	170	0.946922	Both	-0.556646	0.277558	3.60285	Zyg	0.227407	NO	No	Yes	No	No
PY17X_1322800	1	PY17X_1322800	conserved protein, unknown function	N/A	800	21	4	21	13478123	123323320	7.12963	8.09105	7.12963	8.09105	7.5346	1117	0.532663	3.42449e+07	42806.1	1357	0.432161	8.09105	585	0.816583	1.23323e+08	154154	796	0.750314	Both	-0.55645	0.277684	3.60122	Zyg	0.227596	NO	No	Yes	No	No
PY17X_0407200	1	PY17X_0407200	ATP synthase-associated protein, putative	N/A	85	2	1	2	480511	5.24462e+06	5.6817	6.71971	5.6817	6.71971	6.16362	2268	0.05067	1.45754e+06	17147.6	1725	0.278057	6.71971	2225	0.301508	5.24462e+06	61701.4	1212	0.619661	Both	-0.556092	0.277913	3.59825	Zyg	0.227939	NO	No	Yes	No	No
PY17X_1321900	1	PY17X_1321900	aminopeptidase P, putative	APP	777	37	29	34	60277240	508577120	7.78015	8.70636	7.78015	8.70636	8.15055	526	0.780151	1.41432e+08	182023	715	0.701005	8.70636	180	0.943781	5.08577e+08	654539	333	0.895729	Both	-0.555811	0.278093	3.59592	Zyg	0.228209	NO	No	Yes	No	No
PY17X_1140400	1	PY17X_1140400	conserved Plasmodium protein, unknown function	N/A	1127	2	1	1	1.13398e+06	1.27085e+06	6.0546	6.10409	6.0546	6.10409	6.5167	2089	0.125628	3.28628e+06	2915.95	2237	0.0636516	6.10409	2873	0.0979899	1.27085e+06	1127.64	3009	0.0552764	Both	0.412611	2.5859	0.386713	Gam	0.228572	NO	No	No	No	No
PY17X_1462500	1	PY17X_1462500	signal recognition particle receptor subunit beta, putative	SRPRB	261	15	7	15	8140418	76277584	6.91065	7.8824	6.91065	7.8824	7.32725	1349	0.435511	2.12447e+07	81397.4	1067	0.553601	7.8824	788	0.752827	7.62776e+07	292251	569	0.821608	Both	-0.555146	0.278519	3.59043	Zyg	0.228848	NO	No	Yes	No	No
PY17X_0612400	1	PY17X_0612400	heat shock protein DNAJ homologue Pfj4, putative	N/A	245	13	13	10	138931728	120674488	8.1428	8.08162	8.1428	8.08162	8.49392	265	0.889447	3.11832e+08	1.27278e+06	129	0.946399	8.08162	591	0.814698	1.20674e+08	492549	412	0.870917	Both	0.412305	2.58408	0.386986	Gam	0.228867	NO	Yes	No	No	No
PY17X_1444200	1	PY17X_1444200	parasitophorous vacuolar protein 2, putative	PV2	456	23	22	16	42323208	39205112	7.62658	7.59334	7.62658	7.59334	8.00513	679	0.71608	1.01189e+08	221906	628	0.737437	7.59334	1086	0.659234	3.92051e+07	85976.1	1043	0.672739	Both	0.411791	2.58102	0.387444	Gam	0.229362	NO	Yes	No	No	No
PY17X_0619600	1	PY17X_0619600	conserved Plasmodium protein, unknown function	N/A	1348	19	4	19	1.95796e+06	19731028	6.2918	7.29515	6.2918	7.29515	6.7413	1920	0.196399	5.51185e+06	4088.91	2162	0.0950586	7.29515	1461	0.541457	1.9731e+07	14637.3	1987	0.376256	Both	-0.553852	0.279349	3.57975	Zyg	0.230095	NO	No	Yes	No	No
PY17X_0610200	1	PY17X_0610200	telomere repeat-binding zinc finger protein, putative	TRZ	1337	5	1	4	169874	1.94474e+06	5.23013	6.28886	5.23013	6.28886	5.73605	2358	0.0129816	544560	407.3	2382	0.00293132	6.28886	2708	0.149812	1.94474e+06	1454.55	2966	0.0687814	Both	-0.552815	0.280017	3.57121	Zyg	0.231099	NO	No	No	No	No
PY17X_0822700	1	PY17X_0822700	conserved Plasmodium protein, unknown function	N/A	1662	5	3	3	846548	8894649	5.92765	6.94913	5.92765	6.94913	6.3965	2170	0.0917085	2.49172e+06	1499.23	2333	0.0234506	6.94913	1912	0.399812	8894649	5351.77	2546	0.200691	Both	-0.55263	0.280137	3.56968	Zyg	0.231278	NO	No	Yes	No	No
PY17X_1368300	1	PY17X_1368300	GPN-loop GTPase, putative	N/A	412	5	2	4	2.76058e+06	2.98543e+06	6.441	6.47501	6.441	6.47501	6.88256	1776	0.2567	7.6307e+06	18521.1	1693	0.291457	6.47501	2541	0.202261	2.98543e+06	7246.18	2395	0.248116	Both	0.407558	2.55598	0.391239	Gam	0.233467	NO	Yes	No	No	No
PY17X_1319500	1	PY17X_1319500	rhoptry neck protein 2	RON2	2232	62	26	59	18772320	165745968	7.27352	8.21944	7.27352	8.21944	7.67084	967	0.595477	4.68637e+07	20996.3	1649	0.309883	8.21944	472	0.852073	1.65746e+08	74258.9	1109	0.65201	Both	-0.548606	0.282744	3.53676	Zyg	0.235203	NO	No	Yes	No	No
PY17X_1144300	1	PY17X_1144300	U1 small nuclear ribonucleoprotein 70 kDa homolog, putative	SNP1	364	12	10	7	17106974	16882012	7.23317	7.22742	7.23317	7.22742	7.63264	1008	0.578308	4.29177e+07	117906	901	0.623116	7.22742	1555	0.511935	1.6882e+07	46379.2	1351	0.576005	Both	0.405212	2.54221	0.393358	Gam	0.235765	NO	Yes	No	No	No
PY17X_1348000	1	PY17X_1348000	proteasome subunit beta type-7, putative	N/A	270	8	6	7	4.75692e+06	45044880	6.67733	7.65365	6.67733	7.65365	7.10633	1547	0.352596	1.27741e+07	47311.5	1301	0.455611	7.65365	1027	0.677764	4.50449e+07	166833	759	0.761935	Both	-0.547315	0.283586	3.52627	Zyg	0.236472	NO	No	Yes	No	No
PY17X_1443100	1	PY17X_1443100	VAC14 domain-containing protein, putative	N/A	1428	35	9	34	4.1717e+06	39776000	6.62031	7.59962	6.62031	7.59962	7.05235	1608	0.327052	1.1281e+07	7899.87	1986	0.16876	7.59962	1078	0.661746	3.9776e+07	27854.3	1584	0.502827	Both	-0.547273	0.283613	3.52593	Zyg	0.236513	NO	No	Yes	No	No
PY17X_0835400	1	PY17X_0835400	selenoprotein 2, putative	SEL2	252	4	2	4	475093	5078057	5.67678	6.7057	5.67678	6.7057	6.15896	2269	0.0502513	1.44198e+06	5722.14	2085	0.127303	6.7057	2244	0.29554	5.07806e+06	20151	1771	0.444095	Both	-0.546739	0.283963	3.52159	Zyg	0.23704	NO	No	Yes	No	No
PY17X_1109000	1	PY17X_1109000	triose phosphate transporter, putative	TPT	341	5	2	5	2487433	24334972	6.39575	7.38623	6.39575	7.38623	6.83972	1829	0.234506	6.91386e+06	20275.3	1655	0.30737	7.38623	1330	0.582601	2.4335e+07	71363.6	1122	0.647927	Both	-0.54651	0.284112	3.51974	Zyg	0.237265	NO	No	Yes	No	No
PY17X_0822200	1	PY17X_0822200	endoplasmic reticulum chaperone BiP, putative	BIP	651	52	45	45	889889920	6368823300	8.94934	9.80406	8.94934	9.80406	9.25759	27	0.989112	1.80963e+09	2.77978e+06	48	0.980318	9.80406	4	0.999058	6.36882e+09	9.78314e+06	15	0.995603	Both	-0.546468	0.28414	3.5194	Zyg	0.237307	NO	No	Yes	No	No
PY17X_1433900	1	PY17X_1433900	serpentine receptor 10, putative	SR10	591	15	5	13	5.64186e+06	52816468	6.75142	7.72277	6.75142	7.72277	7.17649	1495	0.374372	1.50137e+07	25404	1574	0.34129	7.72277	952	0.701319	5.28165e+07	89368	1015	0.681533	Both	-0.546281	0.284262	3.51788	Zyg	0.237492	NO	No	Yes	No	No
PY17X_0930800	1	PY17X_0930800	splicing factor U2AF small subunit, putative	U2AF1	309	9	8	4	10985161	11146212	7.04081	7.04713	7.04081	7.04713	7.45049	1213	0.492462	2.82159e+07	91313.4	1016	0.574958	7.04713	1791	0.437814	1.11462e+07	36071.9	1459	0.542085	Both	0.403366	2.53143	0.395034	Gam	0.237584	NO	Yes	No	No	No
PY17X_0618100	1	PY17X_0618100	serine--tRNA ligase, putative	N/A	534	40	20	36	26470790	228080192	7.42277	8.35809	7.42277	8.35809	7.81215	849	0.644891	6.48864e+07	121510	891	0.627303	8.35809	355	0.888819	2.2808e+08	427116	454	0.857726	Both	-0.545934	0.284489	3.51507	Zyg	0.237835	NO	No	Yes	No	No
PY17X_0717800	1	PY17X_0717800	GTP:AMP phosphotransferase, putative	GAK	230	13	3	13	4090992	38903976	6.61183	7.58999	6.61183	7.58999	7.04431	1611	0.325796	1.10742e+07	48148.9	1292	0.45938	7.58999	1090	0.657977	3.8904e+07	169148	749	0.765075	Both	-0.54568	0.284656	3.51301	Zyg	0.238086	NO	No	Yes	No	No
PY17X_1325800	1	PY17X_1325800	alpha/beta hydrolase, putative	N/A	1462	37	10	37	9903604	89836448	6.99579	7.95345	6.99579	7.95345	7.40787	1254	0.475293	2.55783e+07	17495.4	1718	0.280988	7.95345	707	0.778266	8.98364e+07	61447.6	1217	0.61809	Both	-0.54558	0.284721	3.51221	Zyg	0.238185	NO	No	Yes	No	No
PY17X_1449400	1	PY17X_1449400	dihydrolipoyl dehydrogenase, mitochondrial, putative	LPD1	516	44	31	41	87906416	709863230	7.94402	8.85117	7.94402	8.85117	8.3057	397	0.834171	2.02164e+08	391791	426	0.822027	8.85117	123	0.961683	7.09863e+08	1.3757e+06	178	0.94441	Both	-0.54547	0.284793	3.51132	Zyg	0.238294	NO	No	Yes	No	No
PY17X_1131800	1	PY17X_1131800	proteasome subunit alpha type-4, putative	N/A	246	10	7	9	11787539	105869536	7.07142	8.02477	7.07142	8.02477	7.47948	1179	0.5067	3.01636e+07	122616	888	0.628559	8.02477	641	0.798995	1.0587e+08	430364	452	0.858354	Both	-0.545288	0.284913	3.50985	Zyg	0.238474	NO	No	Yes	No	No
PY17X_0512000	1	PY17X_0512000	40S ribosomal protein S2, putative	RPS2	263	17	10	15	79355816	643620290	7.89958	8.80863	7.89958	8.80863	8.26362	430	0.820352	1.83495e+08	697700	262	0.890704	8.80863	138	0.956972	6.4362e+08	2.44723e+06	104	0.967651	Both	-0.545005	0.285098	3.50756	Zyg	0.238754	NO	No	Yes	No	No
PY17X_0711500	1	PY17X_0711500	conserved protein, unknown function	N/A	379	9	3	8	4.28468e+06	40539124	6.63192	7.60787	6.63192	7.60787	7.06334	1599	0.330821	1.15701e+07	30527.9	1494	0.374791	7.60787	1072	0.663631	4.05391e+07	106963	942	0.70446	Both	-0.544539	0.285405	3.50379	Zyg	0.239217	NO	No	Yes	No	No
PY17X_0724000	1	PY17X_0724000	fam-a protein	N/A	287	6	4	3	8017732	8309963	6.90405	6.9196	6.90405	6.9196	7.32101	1355	0.432998	2.09414e+07	72966.7	1108	0.536432	6.9196	1958	0.385364	8.30996e+06	28954.6	1567	0.508166	Both	0.401407	2.52004	0.396819	Gam	0.239525	NO	Yes	No	No	No
PY17X_0312700	1	PY17X_0312700	conserved Plasmodium protein, unknown function	N/A	523	2	2	1	1.30864e+06	1.49997e+06	6.11682	6.17608	6.11682	6.17608	6.57561	2050	0.14196	3.76369e+06	7196.35	2015	0.156616	6.17608	2812	0.117148	1.49997e+06	2868.01	2798	0.121545	Both	0.399532	2.50918	0.398536	Gam	0.241394	NO	No	No	No	No
PY17X_1247000	1	PY17X_1247000	T-cell immunomodulatory protein homolog, putative	TIP	701	18	9	17	7139409	65369436	6.85366	7.81537	6.85366	7.81537	7.2733	1408	0.410804	1.87627e+07	26765.6	1546	0.353015	7.81537	849	0.733668	6.53694e+07	93251.7	996	0.6875	Both	-0.54208	0.287025	3.48401	Zyg	0.241668	NO	No	Yes	No	No
PY17X_1414800	1	PY17X_1414800	lipoate-protein ligase 1, putative	LipL1	411	16	10	15	9067110	81925192	6.95747	7.91342	6.95747	7.91342	7.37158	1302	0.455193	2.3528e+07	57245.7	1218	0.490369	7.91342	746	0.766018	8.19252e+07	199331	692	0.782977	Both	-0.541833	0.287189	3.48203	Zyg	0.241915	NO	No	Yes	No	No
PY17X_0622700	1	PY17X_0622700	pre-mRNA-splicing factor CWC15, putative	CWC15	283	4	3	4	4.58646e+06	4925399	6.66148	6.69244	6.66148	6.69244	7.09132	1560	0.347152	1.23403e+07	43605.2	1345	0.437186	6.69244	2262	0.289887	4.9254e+06	17404.2	1873	0.41206	Both	0.398883	2.50543	0.399133	Gam	0.242043	NO	Yes	No	No	No
PY17X_1121500	1	PY17X_1121500	pyridoxine biosynthesis protein PDX1, putative	PDX1	297	20	9	20	15100947	132397480	7.179	8.12188	7.179	8.12188	7.58135	1067	0.553601	3.8137e+07	128407	867	0.637353	8.12188	548	0.828204	1.32397e+08	445783	437	0.863065	Both	-0.540534	0.288049	3.47163	Zyg	0.243218	NO	No	Yes	No	No
PY17X_1239900	1	PY17X_1239900	conserved Plasmodium protein, unknown function	N/A	1434	51	51	1	80749184	74943888	7.90714	7.87474	7.90714	7.87474	8.27078	425	0.822446	1.86544e+08	130087	863	0.639028	7.87474	792	0.75157	7.49439e+07	52262.1	1286	0.59642	Both	0.396046	2.48912	0.401748	Gam	0.244896	NO	Yes	No	No	No
PY17X_0107000	1	PY17X_0107000	glutaredoxin-like protein	GLP2	216	13	13	8	38760400	37445772	7.58839	7.5734	7.58839	7.5734	7.96897	714	0.701424	9.3105e+07	431041	387	0.838358	7.5734	1111	0.651382	3.74458e+07	173360	742	0.767274	Both	0.39557	2.48639	0.402189	Gam	0.245376	NO	Yes	No	No	No
PY17X_1120000	1	PY17X_1120000	F-box protein FBXO1, putative	N/A	601	19	4	18	1.86794e+06	18148396	6.27136	7.25884	6.27136	7.25884	6.72194	1930	0.192211	5.27161e+06	8771.39	1954	0.182161	7.25884	1519	0.523241	1.81484e+07	30197	1542	0.516018	Both	-0.536895	0.290472	3.44267	Zyg	0.246892	NO	No	Yes	No	No
PY17X_0925600	1	PY17X_0925600	GrpE protein homolog, mitochondrial, putative	MGE1	285	23	13	23	25945112	218864880	7.41406	8.34018	7.41406	8.34018	7.80391	856	0.64196	6.36657e+07	223388	622	0.73995	8.34018	370	0.884108	2.18865e+08	767947	296	0.907349	Both	-0.536271	0.29089	3.43772	Zyg	0.247526	NO	No	Yes	No	No
PY17X_1462400	1	PY17X_1462400	conserved Plasmodium protein, unknown function	N/A	376	12	2	12	2.88991e+06	27364722	6.46088	7.43719	6.46088	7.43719	6.90139	1753	0.266332	7.96879e+06	21193.6	1641	0.313233	7.43719	1261	0.604271	2.73647e+07	72778.5	1114	0.65044	Both	-0.535799	0.291207	3.43399	Zyg	0.248007	NO	No	Yes	No	No
PY17X_0821000	1	PY17X_0821000	RNA-binding protein musashi, putative	HoMu	344	18	15	12	32485878	31898662	7.51169	7.50377	7.51169	7.50377	7.89636	777	0.675042	7.8769e+07	228980	616	0.742462	7.50377	1172	0.632224	3.18987e+07	92728.7	1001	0.68593	Both	0.392583	2.46935	0.404965	Gam	0.248409	NO	Yes	No	No	No
PY17X_1327900	1	PY17X_1327900	ubiquitin carboxyl-terminal hydrolase isozyme L3, putative	UCHL3	228	8	4	7	3.61579e+06	33790748	6.5582	7.5288	6.5582	7.5288	6.99354	1665	0.303183	9.85231e+06	43211.9	1351	0.434673	7.5288	1148	0.639761	3.37907e+07	148205	811	0.745603	Both	-0.53526	0.291568	3.42973	Zyg	0.248556	NO	No	Yes	No	No
PY17X_0836400	1	PY17X_0836400	profilin, putative	PFN	174	10	8	10	39974892	328437696	7.60179	8.51645	7.60179	8.51645	7.98166	704	0.705611	9.58649e+07	550948	308	0.871441	8.51645	267	0.916457	3.28438e+08	1.88757e+06	125	0.961055	Both	-0.534793	0.291882	3.42605	Zyg	0.249032	NO	No	Yes	No	No
PY17X_1138400	1	PY17X_1138400	falcilysin, putative	FLN	1149	80	63	75	119742768	928045760	8.07825	8.96757	8.07825	8.96757	8.4328	304	0.873116	2.70894e+08	235765	607	0.746231	8.96757	96	0.970163	9.28046e+08	807699	281	0.91206	Both	-0.53477	0.291897	3.42586	Zyg	0.249056	NO	No	Yes	No	No
PY17X_1109600	1	PY17X_1109600	protein AAP6, putative	N/A	2719	6	1	5	2.43842e+06	2.7548e+06	6.38711	6.44009	6.38711	6.44009	6.83154	1835	0.231993	6.7848e+06	2495.33	2261	0.0536013	6.44009	2569	0.193467	2.7548e+06	1013.17	3028	0.049309	Both	0.391447	2.4629	0.406025	Gam	0.249569	NO	No	No	No	No
PY17X_0312300	1	PY17X_0312300	acyl-CoA synthetase, putative	ACS9	753	43	40	32	79293640	74512840	7.89924	7.87223	7.89924	7.87223	8.2633	431	0.819933	1.83359e+08	243505	586	0.755025	7.87223	794	0.750942	7.45128e+07	98954.6	971	0.695352	Both	0.391071	2.46077	0.406377	Gam	0.249954	NO	Yes	No	No	No
PY17X_0805000	1	PY17X_0805000	HECT-type E3 ubiquitin ligase UT, putative	N/A	3387	77	70	54	69034536	65427660	7.83907	7.81576	7.83907	7.81576	8.20633	473	0.802345	1.60816e+08	47480.3	1300	0.45603	7.81576	847	0.734296	6.54277e+07	19317.3	1790	0.438128	Both	0.390567	2.45791	0.406849	Gam	0.25047	NO	Yes	No	No	No
PY17X_0934000	1	PY17X_0934000	rhoptry neck protein 4	RON4	908	27	9	27	8920550	78960688	6.95039	7.89741	6.95039	7.89741	7.36488	1311	0.451424	2.31677e+07	25515.1	1572	0.342127	7.89741	772	0.757852	7.89607e+07	86961.1	1038	0.674309	Both	-0.532527	0.293409	3.40822	Zyg	0.251354	NO	No	Yes	No	No
PY17X_1128400	1	PY17X_1128400	eukaryotic translation initiation factor 2-alpha kinase, putative	PK4	2580	24	1	23	1.96071e+06	18737640	6.29241	7.27271	6.29241	7.27271	6.74187	1917	0.197655	5.51918e+06	2139.22	2283	0.0443886	7.27271	1499	0.529523	1.87376e+07	7262.65	2394	0.24843	Both	-0.53084	0.29455	3.395	Zyg	0.253093	NO	No	Yes	No	No
PY17X_1370100	1	PY17X_1370100	glycerol kinase, putative	N/A	501	32	26	31	114312016	876250820	8.05809	8.94263	8.05809	8.94263	8.41371	325	0.864322	2.59247e+08	517458	331	0.861809	8.94263	99	0.969221	8.76251e+08	1.749e+06	137	0.957286	Both	-0.528915	0.295859	3.37999	Zyg	0.255087	NO	No	Yes	No	No
PY17X_1242700	1	PY17X_1242700	mitochondrial import receptor subunit TOM22, putative	TOM22	140	1	1	1	1.91934e+06	18138092	6.28315	7.25859	6.28315	7.25859	6.73311	1924	0.194724	5.40887e+06	38634.8	1408	0.410804	7.25859	1520	0.522927	1.81381e+07	129558	861	0.729899	Both	-0.525485	0.298205	3.3534	Zyg	0.258667	NO	No	Yes	No	No
PY17X_0206000	1	PY17X_0206000	photosensitized INA-labeled protein PHIL1, putative	PHIL1	222	7	7	6	24817388	25291940	7.39476	7.40298	7.39476	7.40298	7.78563	875	0.634003	6.10424e+07	274966	535	0.776382	7.40298	1301	0.591709	2.52919e+07	113928	911	0.714196	Both	0.382649	2.41351	0.414334	Gam	0.258682	NO	Yes	No	No	No
PY17X_1239000	1	PY17X_1239000	adenosylhomocysteinase, putative	N/A	479	32	24	30	218395344	1604222720	8.33924	9.20526	8.33924	9.20526	8.67992	161	0.932998	4.78545e+08	999049	175	0.927136	9.20526	44	0.986495	1.60422e+09	3.34911e+06	73	0.977387	Both	-0.525342	0.298303	3.3523	Zyg	0.258817	NO	No	Yes	No	No
PY17X_1428400	1	PY17X_1428400	ER membrane protein complex subunit 1, putative	EMC1	1124	62	39	60	44559036	356115936	7.64894	8.55159	7.64894	8.55159	8.0263	658	0.724874	1.06244e+08	94522.7	1007	0.578727	8.55159	245	0.923367	3.56116e+08	316829	540	0.830716	Both	-0.525289	0.29834	3.35188	Zyg	0.258872	NO	No	Yes	No	No
PY17X_1144200	1	PY17X_1144200	suppressor of kinetochore protein 1, putative	SKP1	162	4	4	3	15172346	15913534	7.18105	7.20177	7.18105	7.20177	7.58329	1064	0.554858	3.83077e+07	236467	605	0.747069	7.20177	1594	0.499686	15913534	98231.7	975	0.694095	Both	0.381519	2.40724	0.415414	Gam	0.259869	NO	Yes	No	No	No
PY17X_0928700	1	PY17X_0928700	exported protein 1	EXP1	169	8	8	6	18391650	19128268	7.26462	7.28168	7.26462	7.28168	7.66241	976	0.591709	4.59634e+07	271973	542	0.773451	7.28168	1480	0.53549	1.91283e+07	113185	912	0.713882	Both	0.380737	2.40291	0.416163	Gam	0.260693	NO	Yes	No	No	No
PY17X_0915900	1	PY17X_0915900	heat shock protein 70, putative	UIS24	663	63	49	57	221383824	1617067900	8.34515	9.20873	8.34515	9.20873	8.68551	158	0.934255	4.84743e+08	731135	243	0.89866	9.20873	43	0.986809	1.61707e+09	2.43902e+06	105	0.967337	Both	-0.523217	0.299766	3.33593	Zyg	0.261053	NO	No	Yes	No	No
PY17X_1011400	1	PY17X_1011400	cytochrome c oxidase assembly protein COX15, putative	COX15	433	9	3	8	1.2499e+06	12005478	6.09687	7.07938	6.09687	7.07938	6.55673	2059	0.138191	3.60352e+06	8322.23	1970	0.175461	7.07938	1748	0.451319	1.20055e+07	27726.3	1587	0.501884	Both	-0.522652	0.300157	3.33159	Zyg	0.26165	NO	No	Yes	No	No
PY17X_0929600	1	PY17X_0929600	conserved Plasmodium protein, unknown function	N/A	1041	14	1	14	1.39144e+06	13278806	6.14347	7.12316	6.14347	7.12316	6.60084	2022	0.153685	3.98881e+06	3831.71	2174	0.0900335	7.12316	1694	0.468279	1.32788e+07	12755.8	2068	0.350817	Both	-0.522316	0.300389	3.32902	Zyg	0.262005	NO	No	Yes	No	No
PY17X_0806100	1	PY17X_0806100	40S ribosomal protein S29, putative	N/A	54	4	2	4	8870936	76673240	6.94797	7.88464	6.94797	7.88464	7.36259	1314	0.450168	2.30457e+07	426772	391	0.836683	7.88464	785	0.753769	7.66732e+07	1.41987e+06	171	0.946608	Both	-0.522054	0.300571	3.32701	Zyg	0.262283	NO	No	Yes	No	No
PY17X_1359400	1	PY17X_1359400	RNA lariat debranching enzyme, putative	DBR1	474	7	2	7	890097	8687682	5.94944	6.9389	5.94944	6.9389	6.41713	2160	0.0958961	2.61293e+06	5512.5	2096	0.122697	6.9389	1932	0.39353	8.68768e+06	18328.4	1828	0.426193	Both	-0.521777	0.300762	3.32489	Zyg	0.262576	NO	No	Yes	No	No
PY17X_1429000	1	PY17X_1429000	ATP-dependent RNA helicase DBP1, putative	DBP1	908	65	47	58	196844800	1438840960	8.29412	9.15801	8.29412	9.15801	8.6372	184	0.923367	4.33711e+08	477656	354	0.852178	9.15801	54	0.983354	1.43884e+09	1.58463e+06	159	0.950377	Both	-0.520812	0.301431	3.31751	Zyg	0.2636	NO	No	Yes	No	No
PY17X_1222800	1	PY17X_1222800	cg1 protein, putative	N/A	997	15	3	15	2.39783e+06	22138378	6.37982	7.34515	6.37982	7.34515	6.82463	1842	0.229062	6.67781e+06	6697.9	2037	0.147404	7.34515	1378	0.567525	2.21384e+07	22205	1713	0.462312	Both	-0.520512	0.301639	3.31522	Zyg	0.263919	NO	No	Yes	No	No
PY17X_0607600	1	PY17X_0607600	Tat binding protein 1(TBP-1)-interacting protein, putative	N/A	957	7	1	6	347129	3.54271e+06	5.54049	6.54934	5.54049	6.54934	6.02991	2310	0.0330821	1.07131e+06	1119.44	2352	0.0154941	6.54934	2459	0.228015	3.54271e+06	3701.89	2711	0.148869	Both	-0.519421	0.302398	3.3069	Zyg	0.265081	NO	No	No	No	No
PY17X_1331400	1	PY17X_1331400	fam-a protein	N/A	279	8	6	7	10787843	11655512	7.03293	7.06653	7.03293	7.06653	7.44304	1219	0.48995	2.77357e+07	99411.2	979	0.590452	7.06653	1763	0.446608	1.16555e+07	41776	1392	0.563128	Both	0.376508	2.37962	0.420234	Gam	0.265178	NO	Yes	No	No	No
PY17X_1344700	1	PY17X_1344700	dihydrofolate synthase/folylpolyglutamate synthase, putative	DHFS-FPGS	472	18	16	14	42110424	42406776	7.62439	7.62744	7.62439	7.62744	8.00306	682	0.714824	1.00707e+08	213363	647	0.729481	7.62744	1047	0.671482	4.24068e+07	89844.9	1011	0.682789	Both	0.375626	2.37479	0.42109	Gam	0.266121	NO	Yes	No	No	No
PY17X_1461900	1	PY17X_1461900	actin I, putative	ACT1	376	32	25	31	444254208	3091229180	8.64763	9.49013	8.64763	9.49013	8.97192	74	0.96943	9.37391e+08	2.49306e+06	52	0.978643	9.49013	16	0.995289	3.09123e+09	8.22135e+06	17	0.994975	Both	-0.51821	0.303242	3.29769	Zyg	0.266374	NO	No	Yes	No	No
PY17X_1456700	1	PY17X_1456700	conserved Plasmodium protein, unknown function	N/A	5725	25	1	24	8643146	9499428	6.93667	6.9777	6.93667	6.9777	7.35189	1331	0.443049	2.2485e+07	3927.51	2168	0.0925461	6.9777	1871	0.412688	9.49943e+06	1659.29	2935	0.0785176	Both	0.374196	2.36699	0.422478	Gam	0.267653	NO	Yes	No	No	No
PY17X_1450200	1	PY17X_1450200	elongation factor G, putative	EF-G	769	25	9	25	9864048	83677400	6.99406	7.92261	6.99406	7.92261	7.40623	1256	0.474456	2.54816e+07	33136	1457	0.390285	7.92261	733	0.770101	8.36774e+07	108813	934	0.706972	Both	-0.516382	0.304522	3.28384	Zyg	0.268336	NO	No	Yes	No	No
PY17X_1413200	1	PY17X_1413200	ubiquitin-like protein Nedd8, putative	NEDD8	78	2	2	1	7.94041e+06	8786446	6.89984	6.94381	6.89984	6.94381	7.31702	1359	0.431323	2.07502e+07	266028	551	0.769682	6.94381	1922	0.396671	8.78645e+06	112647	914	0.713254	Both	0.373208	2.36161	0.42344	Gam	0.268715	NO	Yes	No	No	No
PY17X_0513600	1	PY17X_0513600	ribosome biogenesis protein RPF2, putative	N/A	371	7	2	7	1.39905e+06	13140792	6.14583	7.11862	6.14583	7.11862	6.60309	2018	0.15536	4.00946e+06	10807.2	1908	0.201424	7.11862	1702	0.465766	1.31408e+07	35419.9	1468	0.539259	Both	-0.515536	0.305115	3.27745	Zyg	0.269247	NO	No	Yes	No	No
PY17X_1205800	1	PY17X_1205800	RNA-binding protein, putative	N/A	715	31	30	19	73302720	72437008	7.86512	7.85996	7.86512	7.85996	8.231	457	0.809045	1.70215e+08	238063	600	0.749162	7.85996	806	0.747173	7.2437e+07	101311	965	0.697236	Both	0.371037	2.34983	0.425562	Gam	0.27106	NO	Yes	No	No	No
PY17X_1012400	1	PY17X_1012400	CCR4-associated factor 16, putative	CAF16	257	22	15	22	58010344	444849920	7.76351	8.64821	7.76351	8.64821	8.13478	544	0.772613	1.3639e+08	530701	322	0.865578	8.64821	210	0.934359	4.4485e+08	1.73093e+06	138	0.956972	Both	-0.51343	0.306598	3.2616	Zyg	0.271523	NO	No	Yes	No	No
PY17X_0107500	1	PY17X_0107500	G-protein associated signal transduction protein, putative	N/A	633	9	6	8	11245354	12296494	7.05097	7.08978	7.05097	7.08978	7.46012	1200	0.497906	2.88483e+07	45573.9	1316	0.44933	7.08978	1734	0.455716	12296494	19425.7	1789	0.438442	Both	0.370338	2.34606	0.426247	Gam	0.271817	NO	Yes	No	No	No
PY17X_0517200	1	PY17X_0517200	conserved protein, unknown function	N/A	761	14	1	14	3.3636e+06	29859130	6.5268	7.47508	6.5268	7.47508	6.96381	1688	0.293551	9.20043e+06	12089.9	1866	0.219012	7.47508	1211	0.619975	2.98591e+07	39236.7	1416	0.55559	Both	-0.511269	0.308128	3.24541	Zyg	0.273874	NO	No	Yes	No	No
PY17X_0915800	1	PY17X_0915800	protein disulfide-isomerase, putative	N/A	423	42	29	40	146402512	1059329410	8.16555	9.02503	8.16555	9.02503	8.51546	253	0.894472	3.27687e+08	774673	231	0.903685	9.02503	79	0.975503	1.05933e+09	2.50432e+06	97	0.969849	Both	-0.509572	0.309334	3.23275	Zyg	0.275729	NO	No	Yes	No	No
PY17X_0406900	1	PY17X_0406900	glutaredoxin 1, putative	GRX1	109	9	5	9	11347792	94045056	7.05491	7.97334	7.05491	7.97334	7.46385	1196	0.499581	2.9097e+07	266945	548	0.770938	7.97334	690	0.783606	9.40451e+07	862799	270	0.915515	Both	-0.509487	0.309394	3.23212	Zyg	0.275822	NO	No	Yes	No	No
PY17X_0616400	1	PY17X_0616400	RNA-binding protein, putative	N/A	936	14	12	10	15482340	16794242	7.18984	7.22516	7.18984	7.22516	7.5916	1059	0.556951	3.90484e+07	41718.3	1371	0.426298	7.22516	1560	0.510364	1.67942e+07	17942.6	1852	0.418656	Both	0.366442	2.3251	0.430088	Gam	0.276067	NO	Yes	No	No	No
PY17X_1309700	1	PY17X_1309700	ADP-ribosylation factor, putative	N/A	185	8	8	5	15837573	17225864	7.19969	7.23618	7.19969	7.23618	7.60093	1045	0.562814	3.98962e+07	215655	637	0.733668	7.23618	1544	0.515389	1.72259e+07	93112.8	998	0.686872	Both	0.36475	2.31606	0.431767	Gam	0.277928	NO	Yes	No	No	No
PY17X_1351800	1	PY17X_1351800	Qa-SNARE protein, putative	N/A	281	12	6	12	3358436	29554608	6.52614	7.47063	6.52614	7.47063	6.96318	1689	0.293132	9.18707e+06	32694.2	1467	0.386097	7.47063	1219	0.617462	2.95546e+07	105177	947	0.702889	Both	-0.507448	0.310851	3.21698	Zyg	0.278063	NO	No	Yes	No	No
PY17X_0305600	1	PY17X_0305600	serine repeat antigen 2	SERA2	1145	51	30	47	33262186	258802368	7.52195	8.41297	7.52195	8.41297	7.90607	766	0.679648	8.05501e+07	70349.5	1122	0.53057	8.41297	323	0.898869	258802368	226028	650	0.796168	Both	-0.506902	0.311242	3.21294	Zyg	0.278666	NO	No	Yes	No	No
PY17X_0502800	1	PY17X_0502800	myosin essential light chain ELC, putative	ELC	129	4	1	4	681245	6.50881e+06	5.8333	6.8135	5.8333	6.8135	6.30717	2219	0.0711893	2.02845e+06	15724.5	1760	0.2634	6.8135	2102	0.340138	6.50881e+06	50455.9	1302	0.591394	Both	-0.506337	0.311647	3.20875	Zyg	0.279291	NO	No	Yes	No	No
PY17X_1455700	1	PY17X_1455700	BTB/POZ domain-containing protein, putative	N/A	477	7	7	1	3.88063e+06	4.56613e+06	6.5889	6.65955	6.5889	6.65955	7.02261	1631	0.31742	1.05343e+07	22084.5	1625	0.319933	6.65955	2311	0.274497	4.56613e+06	9572.6	2247	0.294598	Both	0.363058	2.30706	0.433453	Gam	0.279796	NO	Yes	No	No	No
PY17X_1341800	1	PY17X_1341800	splicing factor 1, putative	SF1	698	16	15	11	19495946	21116906	7.28994	7.32463	7.28994	7.32463	7.68639	951	0.602178	4.85725e+07	69588.1	1128	0.528057	7.32463	1410	0.557475	2.11169e+07	30253.4	1539	0.51696	Both	0.36176	2.30017	0.434751	Gam	0.281236	NO	Yes	No	No	No
PY17X_0613300	1	PY17X_0613300	eukaryotic translation initiation factor eIF2A, putative	N/A	659	27	14	27	10658892	87592128	7.02771	7.94247	7.02771	7.94247	7.43809	1225	0.487437	2.74217e+07	41611.1	1373	0.425461	7.94247	715	0.775754	8.75921e+07	132917	853	0.732412	Both	-0.50437	0.313061	3.19426	Zyg	0.28147	NO	No	Yes	No	No
PY17X_1136000	1	PY17X_1136000	conserved Plasmodium protein, unknown function	N/A	1446	27	2	27	2.99025e+06	26282654	6.47571	7.41967	6.47571	7.41967	6.91543	1742	0.270938	8.23053e+06	5691.93	2089	0.125628	7.41967	1285	0.596734	2.62827e+07	18176.1	1838	0.423053	Both	-0.504241	0.313154	3.19331	Zyg	0.281613	NO	No	Yes	No	No
PY17X_1021600	1	PY17X_1021600	conserved Plasmodium protein, unknown function	N/A	1158	56	53	43	127865888	125607336	8.10675	8.09902	8.10675	8.09902	8.45979	281	0.882747	2.88264e+08	248932	579	0.757956	8.09902	577	0.819095	1.25607e+08	108469	938	0.705716	Both	0.360775	2.29496	0.435738	Gam	0.282331	NO	Yes	No	No	No
PY17X_0809400	1	PY17X_0809400	E3 ubiquitin-protein ligase RBX1, putative	RBX1	107	2	1	1	130586	185022	5.1159	5.26722	5.1159	5.26722	5.62789	2369	0.00837521	424509	3967.37	2166	0.0933836	5.26722	3152	0.0103643	185022	1729.18	2922	0.0826005	Both	0.360664	2.29437	0.435849	Gam	0.282455	NO	No	No	No	No
PY17X_0407400	1	PY17X_0407400	T-complex protein 1 subunit beta, putative	CCT2	533	51	49	48	569335940	516748608	8.75537	8.71328	8.75537	8.71328	9.07393	59	0.975712	1.18558e+09	2.22436e+06	63	0.974037	8.71328	174	0.945666	5.16749e+08	969510	252	0.921168	Both	0.360653	2.29431	0.43586	Gam	0.282467	NO	Yes	No	No	No
PY17X_1439600	1	PY17X_1439600	conserved Plasmodium protein, unknown function	N/A	508	24	14	23	20359888	161297184	7.30878	8.20763	7.30878	8.20763	7.70422	941	0.606365	5.06081e+07	99622.3	976	0.591709	8.20763	487	0.847362	1.61297e+08	317514	538	0.831344	Both	-0.503406	0.313757	3.18718	Zyg	0.282543	NO	No	Yes	No	No
PY17X_1446600	1	PY17X_1446600	T-complex protein 1 subunit gamma, putative	CCT3	542	50	46	41	863870340	767469180	8.93645	8.88506	8.93645	8.88506	9.24539	29	0.988275	1.7595e+09	3.2463e+06	38	0.984506	8.88506	110	0.965766	7.67469e+08	1.41599e+06	172	0.946294	Both	0.360327	2.29259	0.436187	Gam	0.28283	NO	Yes	No	No	No
PY17X_1123900	1	PY17X_1123900	splicing factor-like protein 1, putative	N/A	605	17	17	12	13355297	14815596	7.12565	7.17072	7.12565	7.17072	7.53083	1124	0.529732	3.39493e+07	56114.6	1225	0.487437	7.17072	1632	0.487751	1.48156e+07	24488.6	1657	0.479899	Both	0.360112	2.29146	0.436403	Gam	0.28307	NO	Yes	No	No	No
PY17X_0205600	1	PY17X_0205600	tubulin-specific chaperone a, putative	N/A	165	13	11	12	80963160	81616056	7.90829	7.91178	7.90829	7.91178	8.27187	423	0.823283	1.87012e+08	1.13341e+06	148	0.938442	7.91178	750	0.764761	8.16161e+07	494643	409	0.871859	Both	0.360095	2.29137	0.436421	Gam	0.283089	NO	Yes	No	No	No
PY17X_1135600	1	PY17X_1135600	T-complex protein 1 subunit delta, putative	CCT4	529	42	39	38	650528380	587366020	8.81327	8.76891	8.81327	8.76891	9.12875	50	0.979481	1.34509e+09	2.54271e+06	50	0.979481	8.76891	149	0.953518	5.87366e+08	1.11033e+06	217	0.932161	Both	0.359844	2.29004	0.436673	Gam	0.283369	NO	Yes	No	No	No
PY17X_0834400	1	PY17X_0834400	merozoite surface protein 1	MSP1	1772	105	72	97	146862560	1043524860	8.16691	9.0185	8.16691	9.0185	8.51675	251	0.89531	3.28662e+08	185475	709	0.703518	9.0185	81	0.974874	1.04352e+09	588897	365	0.885678	Both	-0.501754	0.314953	3.17507	Zyg	0.284388	NO	No	Yes	No	No
PY17X_0826400	1	PY17X_0826400	S-adenosylmethionine synthetase, putative	SAMS	402	29	18	26	31716434	244257184	7.50128	8.38785	7.50128	8.38785	7.8865	786	0.671273	7.70013e+07	191546	693	0.710218	8.38785	337	0.894472	2.44257e+08	607605	351	0.890075	Both	-0.501349	0.315247	3.17212	Zyg	0.284841	NO	No	Yes	No	No
[truncated: 1,962 more rows]

## Sheet: ERFC_p-values
Protein Group	Gene IDs Per Group	Protein Group Identfifier	Protein Description	Protein Name	Protein Detected In	log(Gam)-log(Zyg)	erfc p-value		Bin	Frequency	Curve 1	Curve 2	Fit	residual			Curve 1	Curve 2
[truncated: 2,214 more rows]

[truncated: 3 more sheets: Protein_Raw_Data, Peptides, Compiled_Compare_With_Lit]
