# Supplementary material for: Widespread release of translational repression across Plasmodium’s host-to-vector transmission event
Source: PLoS Pathog. 2025 Jan 8;21(1):e1012823. doi: 10.1371/journal.ppat.1012823 (PMC11750109; doi:10.1371/journal.ppat.1012823)
Supplement: S3 Table — (XLSX) [file ppat.1012823.s009.xlsx]

## Sheet: READ_ME
Column Header	Description
SHEET: Supplemental File 3. Proteins detected from biological replicates	Three biological replicates each of gametocytes and zygotes were analyzed by DIA-MS. A separate emperically corrected spectral library was produced for each sample type, i.e. one for gametocytes and one for zygotes. EncyclopeDIA was used to perform protein inference and relative protein abundance quantificaiton among the three biological replicates for each sample type, and then the protein abund…
TAB: Data_Processing	This sheet contains all of the forumulas used to process the raw P. yoelii protein abunance values obtained from EncyclopeDIA, inlcuding normalization, calculation of protein ratios, and determining cut-offs for signficance. Significance cut-offs can be modified by changing the values in column BK.
Protein Group	The protein or proteins inferred by the detected peptides as determined by EncyclopeDIA's statistical and parsimony analysis. Multiple Gene IDs separated by a semicolon indicate that the detected peptides cannot differentiate which protein is present, so all are listed.
Gene IDs per group	The number of unique proteins identified by the peptides
Protein Group Identfifier	The first Gene ID of a protein group (ordered alpha-numerically) is used to represent the protein group for ease of comparison
Protein Description|Name|Length	From PlasmoDB
Quantified Peptides	The number of unique peptides that were used to make the protein inference and to calculate the total protein signal. See "Peptides" tabs.
Raw Area	The total signal for the protein, calculated by EncyclopeDIA as the combined area under the curve for all contributing peptides
log(Area)	The log10 of the protein area. Log-transformed protein areas assume a normal distribution, facilitating normalization and statistical tests.
Quantified in All Six Samples log(Area)	The areas of proteins that were quantified in all six samples were used for normalization.
z-normalized log(Area)	z-score normalization was used to normalize protein areas to Zygote sample #1.
Mean z-normalized log(Area)	The average of the normalized, log-transformed protein areas
Signal Rank	Proteins are ranked by the mean z-normalized area, i.e., the signal intensity.
Signal Percentile	Based on the rank, i.e., 100% indicates the protein has greater signal than 100% of the proteins in the sample.
10^log(Mean z-normalized log(Area))	The normalized, averaged, log-transformed protein areas were transformed back to the original scale.
Mean Normalized Area/ Length	Normalizing the protein area to the protein length accounts for the bias in signal from the number of quantified peptides; longer proteins with more quantifiable peptides will have greater raw signal than shorter proteins at the same concentration. This value provides an estimate of relative abundance within the sample.
Abundance Rank	Proteins are ranked by relative abundance within the sample according to the area/length.
Abundance Percentile	Based on the abundance rank, i.e., 100% indicates the protein is more abundant than 100% of the proteins in the sample.
Protein Detected In	Protein was detected in gameocyte only (Gam), zygote only (Zyg) , or both.
log(Gam)-log(Zyg)	The difference of the log-transformed protein areas is equivalent to the log of the Gam:Zyg protein ratio
Gam:Zyg|Zyg:Gam	The protein ratio, derived from the difference of the logs of protein area
Up in	The protein ratio is greater in gametocytes or zygotes.
t-test p-value	Where sufficient values are present, a homoschedastic, two-tailed t-test is performed for the normalized, log-transformed gametocyte vs zygote abundances.
t-test B-H FDR	The Benjamini-Hochberg method is used to calculate a false discovery rate from multiple hypothesis testing for all t-test p-values. All FDRs were less 8% when p<0.05.
Cut-off parameter	The values in Column BK are used to set the thresholds for signficance for protein ratios.
t-test maximum p-value	The maximum allowed p-value derived from the t-test. A threshold of p<0.05 was used for the data reported here.
Minimum fold-change	The minimum fold-change required for a ratio to be taken for further consideraton. A threshold of 5-fold was used for the data reported here.
Minimum signal percentile	The minimum signal percentile (based on the normalized protein area) required for a protein to be considered. A threshold of >25% was used for the data reported here. This cut-off helps to avoid false negatives and spuriously large fold-change ratios that are more common near the limit of detection.
Signficant by t-test and >5-fold	The protein ratio meets the criteria for signficance by t-test and is larger than the minium required fold-change
Up in <Gam|Zyg>; >25% percentile	The normalized protein signal is above the minimum signal criterion.
Significantly up in <Gam|Zyg>	The ratio has met the criteria for significance and is upregulated in the indicated stage.
TAB: <Gam|Zyg>_Peptides	All peptides detected in the combined biological replicates of gametocytes or zygotes. Not all detected peptides contributed to the final protein inference; peptides may be removed during protein inference if they fail quality or parsimony checks.
Protein Group	The protein or proteins inferred by the detected peptide at 1% FDR as determined by EncyclopeDIA. Multiple Gene IDs separated by a semicolon indicate that the detected peptides cannot differentiate which protein is present, so all are listed. #N/A indicates the peptide did not contribute to any protein in the final protein list.
Gene IDs per protein group	The number of unique proteins in the protein group identified by the peptides
Protein Group Identfifier	The first Gene ID of a protein group (ordered alphanumerically) is used to represent the protein group for ease of comparison.
Peptides Per Protein Group	The number of unique peptides that were used to make the protein inference and contributed to the protein area. This is the same number as the "Quantified Peptides" column in the "Data_Processing" tab.
All Matching Gene IDs	All gene IDs from the protein FASTA database that contain the peptide. Note that the parsimony step of protein inference chooses the smallest number of gene IDs required to explain the presence of a peptide.
Gene IDs per peptide	The number of Gene IDs in the "All matching gene IDs" column, i.e. the number of unique proteins in the protein database that contain the peptide
Peptide	The peptide sequence. All Cys residues are assumed to have been alkylated by iodoacetamide.
Ions Used for Quant	The number of identifying fragment ions ultimately selected by EncyclopeDIA for quantification of the peptide. The default EncyclopeDIA parameters are to use the top 5 ions, with a minimum of 3 quantifiable ions required. However, during generation of the quant report, ions may be discounted if they are prone to interference; therefore, the numer of ions used for the final quantification may be l…
q-value	The false disocovery rate associated with the score at which the peptide was detected. A q-value cut-off of 0.01 (1% FDR) was used.
PEP	The posterior error probability (PEP) estimates the likilhood of a false postive at the given q-value. Peptides with q-values near the cut-off threshold are more likely to be false positives than are those with q-values near zero.
Area	The area under the curve quantified for the peptide in each biological replicate.
Detected Ions	The total number of fragment ions identifying the peptide in the individual biological replicate.
TAB: Protein_Raw_Data	The protein signal calculated by EncyclopeDIA for all proteins in all samples, including mouse proteins.
Protein Group	The protein or proteins inferred by the detected peptides. Multiple Gene IDs separated by a semicolon indicate that the detected peptides cannot differentiate which protein is present, so all are listed.
Protein Group Identfifier	The first Gene ID of a protein group (ordered alpha-numerically) is used to represent the protein group for ease of comparison
Peptides per protein group	The number of unique peptides that were used to make the protein inference and contributed to the protein area. This is the same number as the "Quantified Peptides" column in the "Data_Processing" tab.
Peptide Sequences	All peptides contributing to the protein inference. See the "Peptides" tab for additional details on all detected peptides.
Raw Area	The total signal for the protein, calculated by EncyclopeDIA as the combined area under the curve for all contributing peptides

## Sheet: Data_Processing
Protein Group	Gene IDs per group	Protein Group Identfifier	Protein Description	Protein Name	Protein Length	Quantified Gam Peptides	Quantified Zyg Peptides	Gam 1 Raw Area	Gam 2 Raw Area	Gam 3 Raw Area	Zyg 1 Raw Area	Zyg 2 Raw Area	Zyg 3 Raw Area	Gam 1 log(Area)	Gam 2 log(Area)	Gam 3 log(Area)	Zyg 1 log(Area)	Zyg 2 log(Area)	Zyg 3 log(Area)	Gam 1 Quantified in All Six Samples log(Area)	Gam 2 Quantified in All Six Samples log(Area)	Gam 3 Quantified in All Six Samples log(Area)	Zyg 1 Quantified in All Six Samples log(Area)	Zyg 2 Quantified in All Six Samples log(Area)	Zyg 3 Quantified in All Six Samples log(Area)	Gam 1 z-normalized log(Area)	Gam 2 z-normalized log(Area)	Gam 3 z-normalized log(Area)	Zyg 1 z-normalized log(Area)	Zyg 2 z-normalized log(Area)	Zyg 3 z-normalized log(Area)	Gam Mean z-normalized log(Area)	Gam Signal Rank (of 1918)	Gam Signal Percentile	Gam 10^log(Mean z-normalized log(Area))	Gam Mean Normalized Area/ Length	Gam Abundance Rank (of 1918)	Gam Abundance Percentile	Zyg Mean z-normalized log(Area)	Zyg Signal Rank (of 2129)	Zyg Signal Percentile	Zyg 10^log(Mean z-normalized log(Area))	Zyg Mean Normalized Area/ Length	Zyg Abundance Rank (of 2129)	Zyg Abundance Percentile	Protein Detected In	log(Gam)-log(Zyg)	Gam:Zyg	Zyg:Gam
PY17X_0712800	1	PY17X_0712800	14-3-3 protein, putative	14-3-3I	262	21	16	519270880	406092768	435328096	811281280	239013760	250531200	8.71539	8.60863	8.63882	8.90917	8.37842	8.39886	8.71539	8.60863	8.63882	8.90917	8.37842	8.39886	8.78683	8.97666	8.76743	8.90917	8.78447	8.82157	8.84364	115	0.940563	6.97651e+08	2.66279e+06	61	0.968717	8.8384	121	0.943636	6.89293e+08	2.63089e+06	96	0.955378	Both	0.00523429	1.01213	0.98802
PY17X_1231500	1	PY17X_1231500	1-cys peroxiredoxin	1-CysPxn	220	8	9	38264080	42788204	56325092	181223264	36766340	41599536	7.58279	7.63132	7.7507	8.25821	7.56545	7.61909	7.58279	7.63132	7.7507	8.25821	7.56545	7.61909	7.64666	8.07288	7.84936	8.25821	7.98114	8.05282	7.8563	725	0.622523	7.18289e+07	326495	475	0.752868	8.09739	498	0.766557	1.25139e+08	568812	359	0.831846	Both	-0.241092	0.573995	1.74218
PY17X_1322200	1	PY17X_1322200	6-phosphogluconate dehydrogenase, decarboxylating, putative	6PGD	472	22	27	468186112	34982860	304857824	431581600	106134320	122377040	8.67042	7.54386	8.4841	8.63506	8.02586	8.0877	8.67042	7.54386	8.4841	8.63506	8.02586	8.0877	8.74155	7.99199	8.60749	8.63506	8.43608	8.51481	8.44701	302	0.843066	2.79905e+08	593019	312	0.837852	8.52865	241	0.887271	3.37794e+08	715664	296	0.861437	Both	-0.0816411	0.828627	1.20682
PY17X_0521300	1	PY17X_0521300	ADP,ATP carrier protein 1, putative	AAC1	301	19	23	618304000	260021792	579017150	2179607040	1234460420	1192759810	8.7912	8.41501	8.76269	9.33838	9.09148	9.07655	8.7912	8.41501	8.76269	9.33838	9.09148	9.07655	8.86314	8.79761	8.89548	9.33838	9.48907	9.48968	8.85208	111	0.942649	7.1134e+08	2.36326e+06	73	0.962461	9.43904	22	0.990136	2.74816e+09	9.13011e+06	16	0.992954	Both	-0.586965	0.258842	3.86336
PY17X_1004800	1	PY17X_1004800	amino acid decarboxylase AAD	AAD	2260	73	43	429986272	201261376	467714848	126023328	36104612	33503974	8.63345	8.30376	8.66998	8.10045	7.55756	7.5251	8.63345	8.30376	8.66998	8.10045	7.55756	7.5251	8.70434	8.69473	8.79965	8.10045	7.97334	7.96016	8.7329	160	0.917101	5.40635e+08	239219	554	0.711679	8.01132	555	0.739784	1.0264e+08	45416	1042	0.511038	Both	0.721587	5.26728	0.189851
PY17X_1358700	1	PY17X_1358700	ABC transporter B family member 5, putative	ABCB5	820	1	9	470268	38060.8	777680	12644764	13806747	3.80702e+06	5.67235	4.58048	5.8908	7.10191	7.14009	6.58058	5.67235	4.58048	5.8908	7.10191	7.14009	6.58058	5.72345	5.25154	5.92673	7.10191	7.56082	7.029	5.63391	1851	0.0354536	430434	524.92	1875	0.0229406	7.23058	1105	0.481447	1.70051e+07	20737.9	1279	0.399718	Both	-1.59667	0.0253121	39.5068
PY17X_1145400	1	PY17X_1145400	ABC transporter E family member 1, putative	ABCE1	619	14	11	69991048	27956530	62848672	93179632	19175548	20141148	7.84504	7.44648	7.7983	7.96932	7.28275	7.30408	7.84504	7.44648	7.7983	7.96932	7.28275	7.30408	7.91066	7.90194	7.89856	7.96932	7.70179	7.74227	7.90372	689	0.641293	8.01164e+07	129429	755	0.606882	7.80446	702	0.670737	6.3747e+07	102984	790	0.629403	Both	0.0992615	1.25679	0.79568
PY17X_1019600	1	PY17X_1019600	ABC transporter G family member 2, putative	ABCG2	656	2	11	6851085	1.48729e+06	4815521	114632512	78093544	61993420	6.83576	6.17239	6.68264	8.05931	7.89262	7.79235	6.83576	6.17239	6.68264	8.05931	7.89262	7.79235	6.89464	6.7237	6.74528	8.05931	8.30442	8.22363	6.78787	1449	0.245047	6.13581e+06	9353.37	1514	0.211157	8.19579	439	0.79427	1.56959e+08	239267	560	0.737435	Both	-1.40791	0.0390918	25.5808
PY17X_1128000	1	PY17X_1128000	acetyl-CoA synthetase, putative	ACAS	951	6	9	3.09793e+06	1.53166e+06	3219838	19980964	7.33705e+06	6462511	6.49107	6.18516	6.50783	7.30062	6.86552	6.8104	6.49107	6.18516	6.50783	7.30062	6.86552	6.8104	6.54765	6.73551	6.56458	7.30062	7.28951	7.25557	6.61591	1542	0.196559	4.12962e+06	4342.39	1640	0.145464	7.2819	1070	0.497886	1.9138e+07	20124.1	1289	0.395021	Both	-0.665988	0.21578	4.63434
PY17X_1231100	1	PY17X_1231100	adenylyl cyclase beta, putative	ACbeta	1715	1	0	22232718	13389459	16607875	0	0	0	7.34699	7.12676	7.22031										7.40928	7.60627	7.30109				7.43888	1021	0.468196	2.74714e+07	16018.3	1380	0.281022				0	0			Gam
PY17X_1243100	1	PY17X_1243100	acyl-CoA synthetase, putative	ACS10	674	30	26	375495680	145649456	308741920	439792416	249384240	198774896	8.5746	8.16331	8.4896	8.64325	8.39687	8.29836	8.5746	8.16331	8.4896	8.64325	8.39687	8.29836	8.6451	8.56484	8.61318	8.64325	8.8027	8.72249	8.60771	217	0.887383	4.05233e+08	601236	309	0.839416	8.72281	165	0.922969	5.28217e+08	783704	279	0.869422	Both	-0.115107	0.767172	1.30349
PY17X_1455800	1	PY17X_1455800	acyl-CoA synthetase, putative	ACS11	750	33	32	529569184	208392912	515503936	889967300	583816640	508705920	8.72392	8.31888	8.71223	8.94937	8.76628	8.70647	8.72392	8.31888	8.71223	8.94937	8.76628	8.70647	8.79541	8.70871	8.84332	8.94937	9.16773	9.12482	8.78248	133	0.931178	6.06013e+08	808017	237	0.876955	9.08064	66	0.969469	1.20404e+09	1.60539e+06	159	0.925787	Both	-0.29816	0.503316	1.98683
PY17X_1119800	1	PY17X_1119800	acyl-CoA synthetase, putative	ACS12	1372	24	24	55669920	22901916	48511932	44255224	11340768	13591241	7.74562	7.35987	7.68585	7.64596	7.05464	7.13326	7.74562	7.35987	7.68585	7.64596	7.05464	7.13326	7.81057	7.82184	7.78232	7.64596	7.47639	7.57386	7.80491	764	0.60219	6.38137e+07	46511.5	1079	0.437956	7.5654	854	0.599342	3.67624e+07	26794.8	1197	0.438234	Both	0.23951	1.73584	0.57609
PY17X_0312300	1	PY17X_0312300	acyl-CoA synthetase, putative	ACS9	753	30	0	152187312	56799144	133153320	0	0	0	8.18238	7.75434	8.12435										8.25025	8.18664	8.23561				8.22417	443	0.769552	1.67559e+08	222522	582	0.69708				0	0			Gam
PY17X_1461900	1	PY17X_1461900	actin I, putative	ACT1	376	23	25	1224444420	655459260	1248340220	4397967900	1417750660	1316699010	9.08794	8.81655	9.09633	9.64325	9.1516	9.11949	9.08794	8.81655	9.09633	9.64325	9.1516	9.11949	9.16186	9.16894	9.24038	9.64325	9.54848	9.532	9.19039	47	0.976017	1.55021e+09	4.12291e+06	38	0.980709	9.57458	11	0.995303	3.75473e+09	9.986e+06	12	0.994833	Both	-0.384188	0.412869	2.42208
PY17X_1032500	1	PY17X_1032500	actin II	ACT2	376	25	7	1142575100	636244160	1156848130	49879828	19357640	18660892	9.05788	8.80362	9.06328	7.69792	7.28685	7.27093	9.05788	8.80362	9.06328	7.69792	7.28685	7.27093	9.1316	9.15699	9.20621	7.69792	7.70584	7.70959	9.16493	51	0.973931	1.46195e+09	3.88817e+06	43	0.978102	7.70445	760	0.643495	5.06352e+07	134668	710	0.66698	Both	1.46048	28.8722	0.0346353
PY17X_0514700	1	PY17X_0514700	adenosine deaminase	ADA	363	20	21	520969760	110272992	405394272	1009270780	283047392	331164448	8.71681	8.04247	8.60788	9.00401	8.45186	8.52004	8.71681	8.04247	8.60788	9.00401	8.45186	8.52004	8.78825	8.45309	8.73545	9.00401	8.85704	8.94104	8.65893	186	0.903545	4.55965e+08	1.2561e+06	155	0.919708	8.93403	94	0.956318	8.59068e+08	2.36658e+06	106	0.950681	Both	-0.275096	0.530767	1.88406
PY17X_1216200	1	PY17X_1216200	transcriptional coactivator ADA2, putative	ADA2	2330	3	4	5.11916e+06	1.64194e+06	6435907	4008594	1.78709e+06	1.40115e+06	6.7092	6.21536	6.80861	6.60299	6.25215	6.14649	6.7092	6.21536	6.80861	6.60299	6.25215	6.14649	6.76723	6.76343	6.8755	6.60299	6.6834	6.60104	6.80205	1442	0.248697	6.33946e+06	2720.8	1711	0.108446	6.62915	1589	0.25411	4.25742e+06	1827.22	1920	0.0986379	Both	0.172906	1.48904	0.671574
PY17X_1104200	1	PY17X_1104200	actin-depolymerizing factor 1, putative	ADF1	122	6	7	25148696	4876259	27744178	303506240	87381248	79441568	7.40052	6.68809	7.44317	8.48217	7.94142	7.90005	7.40052	6.68809	7.44317	8.48217	7.94142	7.90005	7.46316	7.2006	7.53146	8.48217	8.35265	8.32981	7.39841	1054	0.450991	2.50269e+07	205139	604	0.68561	8.38821	319	0.850634	2.4446e+08	2.00377e+06	132	0.938469	Both	-0.989801	0.102376	9.76789
PY17X_1138900	1	PY17X_1138900	actin-depolymerizing factor 2	ADF2	143	3	0	55173784	24499914	53691088	0	0	0	7.74173	7.38916	7.7299										7.80666	7.84893	7.82786				7.82782	746	0.611575	6.72696e+07	470417	373	0.806048				0	0			Gam
PY17X_0304900	1	PY17X_0304900	adenylosuccinate lyase, putative	ADSL	473	6	10	10220931	3.75743e+06	4.82176e+06	34080020	6.67563e+06	8.14482e+06	7.00949	6.57489	6.68321	7.5325	6.82449	6.91088	7.00949	6.57489	6.68321	7.5325	6.82449	6.91088	7.06953	7.09592	6.74586	7.5325	7.24896	7.35463	6.97044	1328	0.308133	9.34191e+06	19750.3	1330	0.307091	7.3787	1008	0.527008	2.39165e+07	50563.4	1004	0.528887	Both	-0.408262	0.390605	2.56013
PY17X_1132500	1	PY17X_1132500	adenylosuccinate synthetase, putative	ADSS	439	23	25	311388960	133988888	218740144	249914528	59672872	68939968	8.4933	8.12707	8.33993	8.39779	7.77578	7.83847	8.4933	8.12707	8.33993	8.39779	7.77578	7.83847	8.56325	8.53133	8.45846	8.39779	8.18897	8.2691	8.51768	272	0.858707	3.29367e+08	750267	260	0.864964	8.28529	387	0.818694	1.9288e+08	439363	419	0.803664	Both	0.232392	1.70762	0.585609
PY17X_0406800	1	PY17X_0406800	activator of Hsp90 ATPase, putative	AHA1	350	3	5	6.86209e+06	4.25121e+06	3406468	10729377	1.80625e+06	2.42777e+06	6.83646	6.62851	6.5323	7.03057	6.25678	6.38521	6.83646	6.62851	6.5323	7.03057	6.25678	6.38521	6.89534	7.1455	6.58987	7.03057	6.68798	6.83639	6.8769	1400	0.270594	7.5319e+06	21519.7	1306	0.319604	6.85165	1411	0.337717	7.10637e+06	20303.9	1286	0.39643	Both	0.0252566	1.05988	0.943503
PY17X_0620600	1	PY17X_0620600	apoptosis-inducing factor, putative	AIF	655	22	29	110350328	40573012	106771680	597975810	279062752	286096704	8.04277	7.60824	8.02846	8.77668	8.4457	8.45651	8.04277	7.60824	8.02846	8.77668	8.4457	8.45651	8.10971	8.05153	8.13648	8.77668	8.85095	8.87841	8.09924	541	0.718457	1.25673e+08	191867	627	0.673618	8.83535	122	0.943166	6.84458e+08	1.04497e+06	231	0.891968	Both	-0.736106	0.183609	5.44635
PY17X_1210400	1	PY17X_1210400	adenylate kinase, putative	AK1	242	13	12	54562504	52038948	69534184	180336768	83728040	73166304	7.73689	7.71633	7.8422	8.25608	7.92287	7.86431	7.73689	7.71633	7.8422	8.25608	7.92287	7.86431	7.80179	8.15149	7.94395	8.25608	8.33432	8.29458	7.96574	643	0.665276	9.24146e+07	381879	435	0.773723	8.29499	384	0.820103	1.9724e+08	815039	271	0.87318	Both	-0.329253	0.46854	2.13429
PY17X_0714100	1	PY17X_0714100	adenylate kinase 2, putative	AK2	281	21	6	313018432	220091104	288222656	11800009	2471972	2.18138e+06	8.49557	8.3426	8.45973	7.07188	6.39304	6.33873	8.49557	8.3426	8.45973	7.07188	6.39304	6.33873	8.56553	8.73065	8.5823	7.07188	6.82263	6.79057	8.62616	201	0.895725	4.22825e+08	1.50472e+06	136	0.929614	6.89503	1380	0.352278	7.85286e+06	27946.1	1183	0.44481	Both	1.73113	53.8435	0.0185723
PY17X_0624000	1	PY17X_0624000	apicomplexan kinetochore protein 1, putative	AKIT1	1649	44	6	118889032	92014936	127323584	5618930	2.72553e+06	1749820	8.07514	7.96386	8.10491	6.74965	6.43545	6.24299	8.07514	7.96386	8.10491	6.74965	6.43545	6.24299	8.1423	8.3804	8.21552	6.74965	6.86453	6.69619	8.24607	429	0.776851	1.76226e+08	106868	826	0.569864	6.77012	1477	0.306717	5.89012e+06	3571.94	1778	0.165336	Both	1.47594	29.9189	0.0334237
PY17X_0408300	1	PY17X_0408300	apicomplexan kinetochore protein 10, putative	AKIT10	1451	12	3	27545476	11468603	31374600	1.19367e+06	1.66068e+06	560038	7.44005	7.05951	7.49658	6.07688	6.22028	5.74822	7.44005	7.05951	7.49658	6.07688	6.22028	5.74822	7.50296	7.54408	7.58667	6.07688	6.65192	6.20841	7.54457	931	0.51512	3.50405e+07	24149.2	1276	0.335245	6.3124	1817	0.147017	2.05307e+06	1414.93	1959	0.0803194	Both	1.23217	17.0674	0.0585912
PY17X_0614700	1	PY17X_0614700	apicomplexan kinetochore protein 3, putative	AKIT3	1230	36	7	141191488	55605688	128713024	5020639	2.49855e+06	2.06022e+06	8.14981	7.74512	8.10962	6.70076	6.39769	6.31391	8.14981	7.74512	8.10962	6.70076	6.39769	6.31391	8.21746	8.17811	8.22039	6.70076	6.82722	6.7661	8.20532	459	0.76121	1.60443e+08	130441	753	0.607925	6.76469	1483	0.303899	5.81693e+06	4729.21	1710	0.197276	Both	1.44063	27.5821	0.0362554
PY17X_1314300	1	PY17X_1314300	apicomplexan kinetochore protein 4, putative	AKIT4	355	11	2	41370532	16980540	44872340	1888314	1.17474e+06	507337	7.61669	7.22995	7.65198	6.27607	6.06994	5.7053	7.61669	7.22995	7.65198	6.27607	6.06994	5.7053	7.68078	7.7017	7.74731	6.27607	6.50336	6.16609	7.70993	832	0.566736	5.1278e+07	144445	726	0.622002	6.31518	1816	0.147487	2.06621e+06	5820.32	1653	0.224049	Both	1.39476	24.8174	0.0402944
PY17X_1247300	1	PY17X_1247300	apicomplexan kinetochore protein 5, putative	AKIT5	1511	39	8	104181368	87334952	125269064	8682807	3.78296e+06	3.39839e+06	8.01779	7.94119	8.09784	6.93866	6.57783	6.53127	8.01779	7.94119	8.09784	6.93866	6.57783	6.53127	8.08456	8.35943	8.20821	6.93866	7.00523	6.98039	8.2174	448	0.766945	1.64969e+08	109179	818	0.574035	6.97476	1315	0.382809	9.43537e+06	6244.45	1635	0.232504	Both	1.24264	17.4841	0.0571949
PY17X_0523400	1	PY17X_0523400	apicomplexan kinetochore protein 6, putative	AKIT6	490	6	3	26267192	12365933	24989304	3917513	1.72448e+06	1.58679e+06	7.41941	7.09223	7.39775	6.59301	6.23666	6.20052	7.41941	7.09223	7.39775	6.59301	6.23666	6.20052	7.48219	7.57433	7.48451	6.59301	6.6681	6.65431	7.51368	959	0.500521	3.26346e+07	66601.2	977	0.491137	6.63847	1582	0.257398	4.34985e+06	8877.24	1541	0.276656	Both	0.875204	7.50247	0.133289
PY17X_0614800	1	PY17X_0614800	apicomplexan kinetochore protein 7, putative	AKIT7	865	11	8	21531382	11404737	19471860	13170733	5.68677e+06	4589439	7.33307	7.05709	7.28941	7.11961	6.75487	6.66176	7.33307	7.05709	7.28941	7.11961	6.75487	6.66176	7.39527	7.54184	7.37251	7.11961	7.18016	7.10903	7.43654	1023	0.467153	2.73237e+07	31588.1	1200	0.37487	7.13627	1193	0.440113	1.36857e+07	15821.6	1368	0.357915	Both	0.300272	1.99651	0.500874
PY17X_0214600	1	PY17X_0214600	apicomplexan kinetochore protein 8, putative	AKIT8	2380	18	5	33033688	15142007	40475980	3.58489e+06	885746	1.2288e+06	7.51896	7.18018	7.6072	6.55448	5.94731	6.08948	7.51896	7.18018	7.6072	6.55448	5.94731	6.08948	7.5824	7.65567	7.70102	6.55448	6.38218	6.54484	7.64636	883	0.540146	4.42959e+07	18611.7	1343	0.300313	6.49383	1689	0.20714	3.11769e+06	1309.95	1975	0.0728041	Both	1.15253	14.2079	0.0703834
PY17X_1310800	1	PY17X_1310800	apicomplexan kinetochore protein 9, putative	AKIT9	519	12	0	13890261	10239711	13391256	0	0	0	7.14271	7.01029	7.12682										7.20364	7.49856	7.20444				7.30221	1124	0.414494	2.00545e+07	38640.7	1129	0.411887				0	0			Gam
PY17X_0204200	1	PY17X_0204200	adenylate kinase-like protein 1, putative	AKLP1	201	3	0	753059	177050	906479	0	0	0	5.87683	5.2481	5.95736										5.9293	5.86893	5.99553				5.93126	1797	0.0636079	853603	4246.78	1643	0.1439				0	0			Gam
PY17X_0836100	1	PY17X_0836100	adenylate kinase-like protein 2, putative	AKLP2	274	9	0	98000680	41898404	97772080	0	0	0	7.99123	7.6222	7.99021										8.05782	8.06444	8.09695				8.07307	562	0.707508	1.18324e+08	431838	399	0.792492				0	0			Gam
PY17X_1144900	1	PY17X_1144900	alanine--tRNA ligase, putative	AlaRS	1218	32	48	119626560	74263248	93128528	1227565700	342503488	345689568	8.07783	7.87077	7.96908	9.08904	8.53466	8.53869	8.07783	7.87077	7.96908	9.08904	8.53466	8.53869	8.145	8.29431	8.07511	9.08904	8.93886	8.95942	8.17147	478	0.751303	1.48414e+08	121850	776	0.595933	8.99577	79	0.963363	9.90317e+08	813068	273	0.87224	Both	-0.8243	0.149865	6.67267
PY17X_1425300	1	PY17X_1425300	DNA/RNA-binding protein Alba 1, putative	ALBA1	241	13	14	1228030720	522778080	1175669500	2501848320	796192510	714648380	9.08921	8.71832	9.07029	9.39826	8.90102	8.85409	9.08921	8.71832	9.07029	9.39826	8.90102	8.85409	9.16314	9.0781	9.21345	9.39826	9.30087	9.27036	9.15156	53	0.972888	1.41763e+09	5.88228e+06	26	0.986966	9.32316	36	0.98356	2.10458e+09	8.73268e+06	19	0.991545	Both	-0.171602	0.673593	1.48458
PY17X_1364900	1	PY17X_1364900	DNA/RNA-binding protein Alba 2, putative	ALBA2	202	12	10	197519360	57577500	156311488	304138784	126618704	119380128	8.29561	7.76025	8.19399	8.48307	8.1025	8.07693	8.29561	7.76025	8.19399	8.48307	8.1025	8.07693	8.36424	8.19211	8.3076	8.48307	8.51182	8.50419	8.28798	399	0.792492	1.94081e+08	960795	201	0.895725	8.49969	255	0.880695	3.16005e+08	1.56438e+06	167	0.922029	Both	-0.211712	0.61417	1.62821
PY17X_1207600	1	PY17X_1207600	DNA/RNA-binding protein Alba 3, putative	ALBA3	107	11	9	961846400	577759810	918104380	2031231100	640819390	620757120	8.98311	8.76175	8.96289	9.30776	8.80674	8.79292	8.98311	8.76175	8.96289	9.30776	8.80674	8.79292	9.05633	9.11826	9.10244	9.30776	9.20771	9.21006	9.09234	68	0.965068	1.23692e+09	1.156e+07	9	0.995829	9.24184	46	0.978863	1.74518e+09	1.63101e+07	5	0.998121	Both	-0.1495	0.708762	1.41091
PY17X_1366000	1	PY17X_1366000	DNA/RNA-binding protein Alba 4	ALBA4	374	19	20	735149890	336276864	620631940	3051754750	1032583490	923792510	8.86638	8.5267	8.79283	9.48455	9.01393	8.96557	8.86638	8.5267	8.79283	9.48455	9.01393	8.96557	8.93882	8.90089	8.92664	9.48455	9.41244	9.38027	8.92212	97	0.949948	8.35829e+08	2.23484e+06	80	0.958811	9.42575	25	0.988727	2.66534e+09	7.12657e+06	23	0.989667	Both	-0.503635	0.313592	3.18886
PY17X_1312400	1	PY17X_1312400	fructose-bisphosphate aldolase 2	ALDO2	369	28	23	6558133800	600347900	3876491780	2439492860	700387200	783513790	9.81678	8.7784	9.58844	9.3873	8.84534	8.89405	9.81678	8.7784	9.58844	9.3873	8.84534	8.89405	9.89557	9.13366	9.74908	9.3873	9.24585	9.30975	9.59277	10	0.995308	3.91535e+09	1.06107e+07	12	0.994265	9.3143	37	0.983091	2.06206e+09	5.58823e+06	31	0.985909	Both	0.27847	1.89876	0.526659
PY17X_0945800	1	PY17X_0945800	actin-like protein, putative	ALP2a	504	0	3	0	0	0	4.12275e+06	969352	564270				6.61519	5.98648	5.75149										6.61519	6.42089	6.21163				0	0			6.4159	1748	0.179427	2.60556e+06	5169.77	1683	0.209958	Zyg
PY17X_1105900	1	PY17X_1105900	actin-like protein, putative	ALP2b	556	18	21	76341008	35009288	80048032	137202000	31160868	29587356	7.88276	7.54418	7.90335	8.13736	7.49361	7.47111	7.88276	7.54418	7.90335	8.13736	7.49361	7.47111	7.94863	7.99229	8.00716	8.13736	7.91015	7.90693	7.98269	623	0.675704	9.60933e+07	172830	672	0.650156	7.98481	579	0.728511	9.65636e+07	173676	643	0.69845	Both	-0.00212056	0.995129	1.00489
PY17X_0815100	1	PY17X_0815100	actin-like protein, putative	ALP5a	574	7	0	7.28942e+06	3.82722e+06	6.04947e+06	0	0	0	6.86269	6.58288	6.78172										6.92175	7.10331	6.8477				6.95758	1338	0.30292	9.06953e+06	15800.6	1383	0.279458				0	0			Gam
PY17X_1008900	1	PY17X_1008900	actin-like protein, putative	ALP5b	417	6	1	12313893	2721582	9964477	312784	349530	1.134e+06	7.0904	6.43482	6.99845	5.49524	5.54349	6.05461	7.0904	6.43482	6.99845	5.49524	5.54349	6.05461	7.15097	6.96638	7.07174	5.49524	5.98314	6.51047	7.06303	1264	0.341502	1.1562e+07	27726.7	1235	0.356621	5.99629	1961	0.07938	991485	2377.66	1880	0.117426	Both	1.06675	11.6613	0.0857536
PY17X_1121700	1	PY17X_1121700	inner membrane complex protein 1j, putative	ALV7	699	0	12	0	0	0	68306528	52217456	41181404				7.83446	7.71782	7.6147										7.83446	8.1317	8.0485				0	0			8.00489	563	0.736026	1.01131e+08	144680	691	0.675904	Zyg
PY17X_1233900	1	PY17X_1233900	THO complex subunit 4, putative	ALYREF	158	1	4	1.02232e+06	468571	983259	5.40691e+06	1.22039e+06	1401788	6.00959	5.67078	5.99267	6.73295	6.0865	6.14668	6.00959	5.67078	5.99267	6.73295	6.0865	6.14668	6.06294	6.25981	6.03204	6.73295	6.51972	6.60124	6.11826	1749	0.088634	1.313e+06	8310.13	1530	0.202815	6.61797	1600	0.248943	4.14924e+06	26261	1207	0.433537	Both	-0.499704	0.316443	3.16012
PY17X_0916500	1	PY17X_0916500	apical membrane antigen 1	AMA1	557	6	2	12187706	2.73284e+06	16079906	902277	2.25836e+06	1.17588e+06	7.08592	6.43661	7.20628	5.95534	6.35379	6.07036	7.08592	6.43661	7.20628	5.95534	6.35379	6.07036	7.14647	6.96804	7.28658	5.95534	6.78384	6.526	7.1337	1218	0.365485	1.3605e+07	24425.5	1272	0.337331	6.42173	1741	0.182715	2.64075e+06	4741.02	1708	0.198215	Both	0.711971	5.15195	0.194101
PY17X_1349200	1	PY17X_1349200	AMP deaminase, putative	AMPD	695	0	9	0	0	0	19829676	4.00292e+06	4.43337e+06				7.29732	6.60238	6.64673										7.29732	7.02948	7.09422				0	0			7.14034	1192	0.440582	1.38146e+07	19877.1	1298	0.390794	Zyg
PY17X_0905900	1	PY17X_0905900	SUMO-activating enzyme subunit 1, putative	AOS1	369	8	6	67005936	27392972	47741436	29787052	5.19954e+06	6568204	7.82611	7.43764	7.6789	7.47403	6.71596	6.81745	7.82611	7.43764	7.6789	7.47403	6.71596	6.81745	7.89161	7.89376	7.77513	7.47403	7.14172	7.26252	7.8535	726	0.622002	7.13675e+07	193408	622	0.676225	7.29276	1061	0.502114	1.96226e+07	53177.6	981	0.53969	Both	0.560745	3.63702	0.274951
PY17X_1411700	1	PY17X_1411700	AP-1 complex subunit mu-1, putative	AP1M1	459	3	9	14674712	6.13018e+06	12633503	75202640	20072060	15036616	7.16657	6.78747	7.10152	7.87623	7.30259	7.17715	7.16657	6.78747	7.10152	7.87623	7.30259	7.17715	7.22766	7.29251	7.17829	7.87623	7.72139	7.61713	7.23282	1156	0.39781	1.7093e+07	37239.6	1143	0.404588	7.73825	737	0.654298	5.47336e+07	119245	746	0.65007	Both	-0.505436	0.312294	3.20211
PY17X_0932000	1	PY17X_0932000	AP-1 complex subunit sigma, putative	AP1S	155	2	3	3554128	979517	3633596	8484482	1.74293e+06	1.56472e+06	6.55073	5.99101	6.56034	6.92863	6.24128	6.19444	6.55073	5.99101	6.56034	6.92863	6.24128	6.19444	6.60771	6.55596	6.61885	6.92863	6.67267	6.64832	6.59417	1554	0.190302	3.92801e+06	25342	1259	0.344108	6.74987	1493	0.299202	5.62172e+06	36269.2	1104	0.481916	Both	-0.155697	0.69872	1.43119
PY17X_1036700	1	PY17X_1036700	AP2 domain transcription factor AP2-G2, putative	AP2-G2	1399	12	0	13121304	3.96651e+06	14913450	0	0	0	7.11798	6.59841	7.17358										7.17874	7.11766	7.25277				7.18306	1189	0.380605	1.52426e+07	10895.4	1478	0.229927				0	0			Gam
PY17X_0215800	1	PY17X_0215800	AP2 domain transcription factor AP2-L, putative	AP2-L	1269	1	0	406633	0	855478	0	0	0	5.6092		5.93221										5.65989		5.96954				5.81471	1823	0.0500521	652698	514.341	1877	0.0218978				0	0			Gam
PY17X_0907300	1	PY17X_0907300	AP2 domain transcription factor AP2-O	AP2-O	1289	0	10	0	0	0	7.79283e+06	2.46513e+06	4148945				6.8917	6.39184	6.61794										6.8917	6.82144	7.06583				0	0			6.92632	1353	0.36496	8.43959e+06	6547.39	1621	0.239079	Zyg
PY17X_1235000	1	PY17X_1235000	AP2 domain transcription factor AP2-O2	AP2-O2	2129	0	26	0	0	0	55831692	16275485	13892986				7.74688	7.21153	7.1428										7.74688	7.63142	7.58326				0	0			7.65385	792	0.628464	4.50665e+07	21167.9	1270	0.403946	Zyg
PY17X_1317000	1	PY17X_1317000	AP2 domain transcription factor AP2-O5	AP2-O5	570	0	3	0	0	0	3.24354e+06	1.0575e+06	1.01386e+06				6.51102	6.02428	6.00598										6.51102	6.45824	6.46252				0	0			6.47726	1707	0.198685	3.00096e+06	5264.85	1678	0.212306	Zyg
PY17X_1308400	1	PY17X_1308400	AP-3 complex subunit mu, putative	AP3M	667	0	2	0	0	0	2.6843e+06	1.10876e+06	665684				6.42883	6.04484	5.82327										6.42883	6.47855	6.2824				0	0			6.39659	1762	0.172851	2.49226e+06	3736.52	1767	0.170503	Zyg
PY17X_0406300	1	PY17X_0406300	DNA-(apurinic or apyrimidinic site) endonuclease, putative	APE1	554	26	4	263943376	140684656	254973088	2.48437e+06	746946	982369	8.42151	8.14825	8.40649	6.39522	5.87329	5.99227	8.42151	8.14825	8.40649	6.39522	5.87329	5.99227	8.49098	8.55091	8.52727	6.39522	6.30904	6.44901	8.52306	268	0.860792	3.33469e+08	601929	308	0.839937	6.38442	1773	0.167684	2.42338e+06	4374.34	1732	0.186942	Both	2.13863	137.605	0.0072672
PY17X_0716800	1	PY17X_0716800	acylated pleckstrin-homology domain-containing protein	APH	252	2	4	1.05904e+06	953234	1.12096e+06	12651162	3.19882e+06	3.50019e+06	6.02491	5.9792	6.04959	7.10213	6.50499	6.54409	6.02491	5.9792	6.04959	7.10213	6.50499	6.54409	6.07837	6.54504	6.09088	7.10213	6.93325	6.99303	6.2381	1703	0.112617	1.7302e+06	6865.86	1578	0.177789	7.00947	1283	0.397839	1.02204e+07	40557.2	1078	0.494129	Both	-0.771373	0.169288	5.90708
PY17X_0911000	1	PY17X_0911000	AP2 domain transcription factor AP2-G5, putative	ApiAP2	2235	39	1	64492540	35245268	61818220	2588829	771037	792245	7.80951	7.5471	7.79112	6.4131	5.88708	5.89886	7.80951	7.5471	7.79112	6.4131	5.88708	5.89886	7.87489	7.99499	7.89114	6.4131	6.32266	6.35692	7.92034	678	0.647028	8.32415e+07	37244.5	1142	0.405109	6.36423	1788	0.160639	2.31328e+06	1035.02	2007	0.0577736	Both	1.55611	35.9843	0.0277899
PY17X_1209100	1	PY17X_1209100	AP2 domain transcription factor AP2-I, putative	ApiAP2	1402	4	4	3.2029e+06	1.71909e+06	3144147	6.89074e+06	1.32401e+06	1234289	6.50554	6.2353	6.4975	6.83827	6.12189	6.09142	6.50554	6.2353	6.4975	6.83827	6.12189	6.09142	6.56222	6.78187	6.5539	6.83827	6.55469	6.54675	6.63266	1533	0.201251	4.29201e+06	3061.35	1692	0.118352	6.64657	1571	0.262565	4.4317e+06	3160.98	1802	0.154063	Both	-0.0139092	0.96848	1.03255
PY17X_0614900	1	PY17X_0614900	AP2 domain transcription factor AP2-Z, putative	ApiAP2	1123	0	25	0	0	0	58121148	16462630	19323900				7.76433	7.2165	7.28609										7.76433	7.63632	7.72454				0	0			7.7084	756	0.645373	5.10973e+07	45500.7	1039	0.512447	Zyg
PY17X_1231600	1	PY17X_1231600	AP2 domain transcription factor AP2-LT, putative	ApiAP2	2012	0	4	0	0	0	3.28949e+06	873219	755347				6.51713	5.94112	5.87815										6.51713	6.37607	6.3365				0	0			6.4099	1754	0.176609	2.56979e+06	1277.23	1980	0.0704556	Zyg
PY17X_0941600	1	PY17X_0941600	AP2 domain transcription factor, putative	ApiAP2	1571	0	4	0	0	0	2.18887e+06	567068	843569				6.34022	5.75364	5.92612										6.34022	6.1908	6.38379				0	0			6.30494	1825	0.14326	2.01808e+06	1284.58	1978	0.071395	Zyg
PY17X_1352400	1	PY17X_1352400	DNA-(apurinic or apyrimidinic site) lyase 1, putative	APN1	460	2	0	3465189	265573	2640049	0	0	0	6.53973	5.42418	6.42161										6.59663	6.03177	6.47545				6.36795	1650	0.14025	2.33318e+06	5072.14	1620	0.155892				0	0			Gam
PY17X_1321900	1	PY17X_1321900	aminopeptidase P, putative	APP	777	27	27	240826848	54659480	230561120	433710592	137121440	163027120	8.3817	7.73767	8.36279	8.6372	8.13711	8.21226	8.3817	7.73767	8.36279	8.6372	8.13711	8.21226	8.45091	8.17122	8.48209	8.6372	8.54601	8.63761	8.36807	346	0.820125	2.33385e+08	300366	498	0.740876	8.60694	200	0.906529	4.0452e+08	520618	379	0.822452	Both	-0.238868	0.576942	1.73328
PY17X_0909100	1	PY17X_0909100	apical polar ring protein APR1, putative	APR1	966	0	3	0	0	0	1.91343e+06	1.16069e+06	2421393				6.28181	6.06471	6.38407										6.28181	6.49819	6.83526				0	0			6.53842	1657	0.22217	3.4548e+06	3576.4	1777	0.165806	Zyg
PY17X_1339500	1	PY17X_1339500	apical polar ring protein APR2	APR2	1394	0	31	0	0	0	182130096	99524848	88486416				8.26038	7.99793	7.94688										8.26038	8.40849	8.37598				0	0			8.34828	345	0.838422	2.22989e+08	159963	664	0.688586	Zyg
PY17X_0917100	1	PY17X_0917100	aquaglyceroporin, putative	AQP	258	3	5	36656748	9370485	27294508	203182160	141365472	125314912	7.56415	6.97176	7.43608	8.30789	8.15034	8.098	7.56415	6.97176	7.43608	8.30789	8.15034	8.098	7.6279	7.46293	7.52412	8.30789	8.5591	8.52496	7.53832	935	0.513034	3.45396e+07	133874	749	0.61001	8.46398	277	0.870362	2.9106e+08	1.12814e+06	214	0.899953	Both	-0.925664	0.118669	8.42683
PY17X_1429200	1	PY17X_1429200	aquaporin, putative	AQP2	614	0	4	0	0	0	2.93549e+06	702957	783838				6.46768	5.84693	5.89423										6.46768	6.28299	6.35235				0	0			6.36767	1785	0.162048	2.3317e+06	3797.56	1762	0.172851	Zyg
PY17X_1371100	1	PY17X_1371100	intron-binding protein aquarius, putative	AQR	2237	16	20	11283317	2.45512e+06	11081313	22111998	7957405	6.68292e+06	7.05244	6.39007	7.04459	7.34463	6.90077	6.82497	7.05244	6.39007	7.04459	7.34463	6.90077	6.82497	7.11276	6.925	7.11944	7.34463	7.32434	7.26993	7.0524	1277	0.334724	1.12824e+07	5043.52	1621	0.15537	7.31297	1050	0.50728	2.05573e+07	9189.65	1529	0.282292	Both	-0.260565	0.548826	1.82207
PY17X_0931300	1	PY17X_0931300	actin-related protein 2/3 complex subunit 1, putative	ARC40	388	6	0	28764432	7332040	23333908	0	0	0	7.45886	6.86522	7.36799										7.52189	7.36441	7.45374				7.44668	1011	0.47341	2.79693e+07	72085.8	949	0.505735				0	0			Gam
PY17X_1204800	1	PY17X_1204800	N-terminal acetyltransferase A complex catalytic subunit ARD1, putative	ARD1	152	0	3	0	0	0	3.50292e+06	4.87239e+06	3.30967e+06				6.54443	6.68774	6.51978										6.54443	7.11383	6.96906				0	0			6.87578	1392	0.346642	7.51235e+06	49423.4	1015	0.52372	Zyg
PY17X_0506200	1	PY17X_0506200	ADP-ribosylation factor 1, putative	ARF1	181	11	11	358402624	234200464	330196320	379061536	140984176	132981728	8.55437	8.36959	8.51877	8.57871	8.14917	8.12379	8.55437	8.36959	8.51877	8.57871	8.14917	8.12379	8.62473	8.7556	8.64334	8.57871	8.55794	8.55039	8.67456	182	0.905631	4.72668e+08	2.61142e+06	62	0.968196	8.56235	227	0.893847	3.65044e+08	2.01682e+06	130	0.939408	Both	0.112211	1.29482	0.772306
PY17X_1460400	1	PY17X_1460400	ADP-ribosylation factor GTPase-activating protein 1, putative	ARFGAP1	296	15	14	540005120	185716688	414044096	393323392	145058896	140812368	8.7324	8.26885	8.61705	8.59475	8.16154	8.14864	8.7324	8.26885	8.61705	8.59475	8.16154	8.14864	8.80394	8.66244	8.74493	8.59475	8.57016	8.57489	8.7371	156	0.919187	5.45889e+08	1.84422e+06	111	0.942649	8.57993	215	0.899483	3.80131e+08	1.28423e+06	199	0.906999	Both	0.157171	1.43606	0.696352
PY17X_1244200	1	PY17X_1244200	ADP-ribosylation factor GTPase-activating protein 2, putative	ARFGAP2	513	4	9	2.41404e+06	2238534	3.77479e+06	35523372	10315580	9058592	6.38274	6.34996	6.57689	7.55051	7.01349	6.95706	6.38274	6.34996	6.57689	7.55051	7.01349	6.95706	6.4386	6.88791	6.63596	7.55051	7.43572	7.40016	6.65416	1525	0.205422	4.50979e+06	8791.02	1521	0.207508	7.46213	941	0.558478	2.89822e+07	56495.5	961	0.549084	Both	-0.807975	0.155606	6.4265
PY17X_1310600	1	PY17X_1310600	Sec7 domain-containing protein ARFGEF, putative	ARFGEF	2999	8	31	9377250	3.84731e+06	5823465	47193768	18351776	18235076	6.97208	6.58516	6.76518	7.67388	7.26368	7.26091	6.97208	6.58516	6.76518	7.67388	7.26368	7.26091	7.03186	7.10541	6.8306	7.67388	7.68294	7.69971	6.98929	1316	0.31439	9.75646e+06	3253.24	1680	0.124609	7.68551	766	0.640676	4.84743e+07	16163.5	1360	0.361672	Both	-0.696219	0.201271	4.96843
PY17X_0105600	1	PY17X_0105600	aurora-related kinase ARK1, putative	ARK1	353	16	4	96414304	51262052	90224640	4504983	2418516	1386821	7.98414	7.7098	7.95533	6.65369	6.38355	6.14202	7.98414	7.7098	7.95533	6.65369	6.38355	6.14202	8.05069	8.14545	8.06089	6.65369	6.81325	6.59664	8.08567	552	0.712722	1.21807e+08	345064	454	0.763816	6.68786	1537	0.278535	4.87372e+06	13806.6	1417	0.334899	Both	1.39781	24.9927	0.0400117
PY17X_0409800	1	PY17X_0409800	aurora-related kinase ARK2, putative	ARK2	1727	43	6	103910184	71478024	105522456	4361556	2.86624e+06	1.56538e+06	8.01666	7.85417	8.02334	6.63964	6.45731	6.19462	8.01666	7.85417	8.02334	6.63964	6.45731	6.19462	8.08342	8.27896	8.1312	6.63964	6.88614	6.6485	8.16453	483	0.748697	1.46059e+08	84573.8	899	0.531804	6.72476	1514	0.289338	5.30589e+06	3072.32	1812	0.149366	Both	1.43977	27.5277	0.036327
PY17X_1134600	1	PY17X_1134600	aurora-related kinase ARK3, putative	ARK3	3675	0	4	0	0	0	4058166	1.58723e+06	1.34891e+06				6.60833	6.20064	6.12998										6.60833	6.63251	6.58477				0	0			6.60854	1610	0.244246	4.0601e+06	1104.79	2002	0.0601221	Zyg
PY17X_0210700	1	PY17X_0210700	actin-related protein ARP1, putative	ARP1	379	0	10	0	0	0	191531536	74735080	62339744				8.28224	7.87352	7.79477										8.28224	8.28556	8.22601				0	0			8.2646	400	0.812588	1.8391e+08	485250	390	0.817285	Zyg
PY17X_1022500	1	PY17X_1022500	actin-related protein ARP4, putative	ARP4	485	5	5	3015508	743135	3.14331e+06	7.0609e+06	3.66511e+06	4.34715e+06	6.47936	5.87107	6.49739	6.84886	6.56409	6.6382	6.47936	5.87107	6.49739	6.84886	6.56409	6.6382	6.53586	6.44504	6.55378	6.84886	6.99165	7.08581	6.51156	1597	0.167883	3.24757e+06	6696.02	1581	0.176225	6.97544	1314	0.383279	9.45014e+06	19484.8	1309	0.385627	Both	-0.46388	0.343653	2.90991
PY17X_0410100	1	PY17X_0410100	asparagine synthetase [glutamine-hydrolyzing], putative	AS	581	22	27	181750128	39038748	157897616	528011488	125270192	138294880	8.25947	7.5915	8.19838	8.72264	8.09785	8.14081	8.25947	7.5915	8.19838	8.72264	8.09785	8.14081	8.32786	8.03604	8.31214	8.72264	8.50722	8.56716	8.22535	442	0.770073	1.68015e+08	289182	507	0.736184	8.59901	205	0.90418	3.972e+08	683649	305	0.85721	Both	-0.373663	0.422997	2.36408
PY17X_1441900	1	PY17X_1441900	histone chaperone ASF1, putative	ASF1	264	8	4	94176488	47578804	62270948	11415434	3291260	4164207	7.97394	7.67741	7.79429	7.05749	6.51736	6.61953	7.97394	7.67741	7.79429	7.05749	6.51736	6.61953	8.04042	8.1155	7.89442	7.05749	6.94547	7.0674	8.01678	603	0.686131	1.03939e+08	393709	425	0.778936	7.02346	1272	0.403006	1.05549e+07	39980.8	1084	0.49131	Both	0.993323	9.84744	0.101549
PY17X_0520900	1	PY17X_0520900	acetyl-CoA transporter 1, putative	AT1	557	0	3	0	0	0	3184047	1.47395e+06	1.00224e+06				6.50298	6.16848	6.00097										6.50298	6.60073	6.45759				0	0			6.52043	1670	0.216064	3.31461e+06	5950.83	1643	0.228746	Zyg
PY17X_1363400	1	PY17X_1363400	aspartate carbamoyltransferase, putative	ATCase	372	20	16	103696944	41002572	103870360	150843984	102345424	90208312	8.01577	7.61281	8.01649	8.17853	8.01007	7.95525	8.01577	7.61281	8.01649	8.17853	8.01007	7.95525	8.08252	8.05576	8.12412	8.17853	8.42048	8.38423	8.08747	550	0.713764	1.22311e+08	328793	472	0.754432	8.32775	357	0.832785	2.1269e+08	571746	357	0.832785	Both	-0.24028	0.575069	1.73892
PY17X_0310300	1	PY17X_0310300	arginyl-tRNA--protein transferase, putative	ATEL1	460	8	6	23526588	10099641	21389008	29997512	6557202	6443583	7.37156	7.00431	7.33019	7.47709	6.81672	6.80913	7.37156	7.00431	7.33019	7.47709	6.81672	6.80913	7.43401	7.49303	7.41467	7.47709	7.24128	7.25431	7.44724	1010	0.473931	2.80051e+07	60880.6	1002	0.478102	7.32423	1045	0.509629	2.10973e+07	45863.7	1036	0.513856	Both	0.12301	1.32742	0.753339
PY17X_1214500	1	PY17X_1214500	autophagy-related protein 18, putative	ATG18	380	21	20	234927696	84138816	220800480	182269792	114009616	107492592	8.37093	7.925	8.344	8.26071	8.05694	8.03138	8.37093	7.925	8.344	8.26071	8.05694	8.03138	8.44007	8.34446	8.46267	8.26071	8.4668	8.45928	8.41573	321	0.83316	2.60454e+08	685405	280	0.854536	8.3956	310	0.854861	2.48656e+08	654359	319	0.850634	Both	0.0201316	1.04745	0.954703
PY17X_0505200	1	PY17X_0505200	autophagy-related protein 8, putative	ATG8	124	0	1	0	0	0	177688	24211.5	479969				5.24966	4.38402	5.68121										5.24966	4.83743	6.14235				0	0			5.40981	2087	0.0201973	256928	2072	1899	0.108502	Zyg
PY17X_1437200	1	PY17X_1437200	phospholipid-transporting ATPase 2, putative	ATP2	1509	30	15	92385344	40284800	88782920	44714304	29762188	24205844	7.9656	7.60514	7.94833	7.65045	7.47366	7.38392	7.9656	7.60514	7.94833	7.65045	7.47366	7.38392	8.03203	8.04866	8.05366	7.65045	7.89044	7.82098	8.04478	583	0.696559	1.10862e+08	73467.1	939	0.510949	7.78729	712	0.66604	6.12757e+07	40606.9	1076	0.495068	Both	0.257493	1.80923	0.552722
PY17X_1309400	1	PY17X_1309400	mitochondrial inner membrane protease ATP23, putative	ATP23	451	0	3	0	0	0	1.18113e+06	866284	584719				6.0723	5.93766	5.76695										6.0723	6.37265	6.22687				0	0			6.22394	1869	0.122593	1.6747e+06	3713.31	1769	0.169563	Zyg
PY17X_0612900	1	PY17X_0612900	non-SERCA-type Ca2+ -transporting P-ATPase, putative	ATP4	1462	33	33	174444320	73994824	162611424	229789104	162358112	135438528	8.24166	7.8692	8.21115	8.36133	8.21047	8.13174	8.24166	7.8692	8.21115	8.36133	8.21047	8.13174	8.30992	8.29286	8.32534	8.36133	8.61851	8.55823	8.30937	385	0.799791	2.0388e+08	139453	739	0.615224	8.51269	253	0.881635	3.25604e+08	222711	574	0.73086	Both	-0.203315	0.62616	1.59704
PY17X_0809500	1	PY17X_0809500	P4-type ATPase ATP7	ATP7	1764	0	10	0	0	0	8.36424e+06	7.40836e+06	4.99324e+06				6.92243	6.86972	6.69838										6.92243	7.29366	7.14514				0	0			7.12041	1201	0.436355	1.31949e+07	7480.11	1578	0.259277	Zyg
PY17X_1009600	1	PY17X_1009600	armadillo-type repeat protein ATRP, putative	ATRP	312	10	8	65455900	33460842	45716664	20177512	7.46214e+06	5147132	7.81595	7.52454	7.66007	7.30487	6.87286	6.71157	7.81595	7.52454	7.66007	7.30487	6.87286	6.71157	7.88137	7.97412	7.75568	7.30487	7.29676	7.15813	7.87039	719	0.625652	7.41979e+07	237814	555	0.711157	7.25325	1092	0.487553	1.79165e+07	57424.7	956	0.551433	Both	0.617138	4.14131	0.241469
PY17X_1025900	1	PY17X_1025900	thioredoxin-like protein, putative	ATrx1	612	0	4	0	0	0	4.04226e+06	1.71478e+06	1508876				6.60662	6.23421	6.17865										6.60662	6.66568	6.63276				0	0			6.63502	1583	0.256928	4.31538e+06	7051.28	1602	0.248004	Zyg
PY17X_1444100	1	PY17X_1444100	ataxin-3, putative	ATX3	384	11	7	54621188	16068014	38990228	8.18265e+06	2.14289e+06	1700367	7.73736	7.20596	7.59096	6.91289	6.331	6.23054	7.73736	7.20596	7.59096	6.91289	6.331	6.23054	7.80226	7.67951	7.68423	6.91289	6.76132	6.68391	7.722	826	0.569864	5.27231e+07	137300	741	0.614181	6.78604	1462	0.313762	6.11002e+06	15911.5	1365	0.359324	Both	0.935959	8.62896	0.115889
PY17X_1412900	1	PY17X_1412900	2-oxoisovalerate dehydrogenase subunit alpha, mitochondrial, putative	BCKDHA	431	23	25	343296672	123018032	395465824	1019702340	563469380	608787460	8.53567	8.08997	8.59711	9.00847	8.75087	8.78447	8.53567	8.08997	8.59711	9.00847	8.75087	8.78447	8.6059	8.49702	8.72432	9.00847	9.1525	9.20172	8.60908	215	0.888425	4.06517e+08	943195	202	0.895203	9.1209	62	0.971348	1.32099e+09	3.06494e+06	83	0.961484	Both	-0.51182	0.307737	3.24953
PY17X_1105300	1	PY17X_1105300	2-oxoisovalerate dehydrogenase subunit beta, mitochondrial, putative	BCKDHB	371	13	15	155643440	60599968	172701632	406070592	232673520	232489936	8.19213	7.78247	8.2373	8.6086	8.36675	8.3664	8.19213	7.78247	8.2373	8.6086	8.36675	8.3664	8.26007	8.21265	8.35237	8.6086	8.77293	8.78957	8.27503	409	0.787278	1.88378e+08	507757	353	0.816475	8.7237	164	0.923438	5.293e+08	1.42668e+06	183	0.914514	Both	-0.448672	0.3559	2.80978
PY17X_0404500	1	PY17X_0404500	lipoamide acyltransferase component of branched-chain alpha-keto acid dehydrogenase complex, putative	BCKDH-E2	465	14	16	134842336	53223132	150599216	733699330	415033152	411807872	8.12983	7.7261	8.17782	8.86552	8.61808	8.61469	8.12983	7.7261	8.17782	8.86552	8.61808	8.61469	8.19735	8.16052	8.29089	8.86552	9.02129	9.03435	8.21625	449	0.766423	1.64533e+08	353834	449	0.766423	8.97372	86	0.960075	9.41281e+08	2.02426e+06	129	0.939878	Both	-0.757466	0.174797	5.72093
PY17X_0103600	1	PY17X_0103600	mitochondrial chaperone BCS1, putative	BCS1	475	1	7	409029	31036.1	346179	18643840	8.28439e+06	9402694	5.61175	4.49187	5.5393	7.27054	6.91826	6.97325	5.61175	4.49187	5.5393	7.27054	6.91826	6.97325	5.66246	5.16959	5.56338	7.27054	7.34162	7.41612	5.46514	1884	0.0182482	291838	614.396	1854	0.0338895	7.34276	1036	0.513856	2.2017e+07	46351.6	1034	0.514796	Both	-1.87762	0.0132551	75.4425
PY17X_0926200	1	PY17X_0926200	BEACH domain-containing protein, putative	BDCP	1413	2	2	548593	489379	451658	2.00492e+06	494218	688324	5.73925	5.68965	5.65481	6.3021	5.69392	5.83779	5.73925	5.68965	5.65481	6.3021	5.69392	5.83779	5.7908	6.27726	5.68278	6.3021	6.13179	6.29672	5.91695	1803	0.0604797	825943	584.532	1862	0.0297185	6.24354	1856	0.128699	1.752e+06	1239.92	1991	0.0652889	Both	-0.326585	0.471428	2.12122
PY17X_0518600	1	PY17X_0518600	bromodomain protein 1, putative	BDP1	493	9	10	11191449	3.1492e+06	11452433	15801247	2.92833e+06	5177401	7.04889	6.4982	7.0589	7.19869	6.46662	6.71411	7.04889	6.4982	7.0589	7.19869	6.46662	6.71411	7.10919	7.02499	7.13423	7.19869	6.89533	7.16064	7.08947	1245	0.351408	1.22877e+07	24924.2	1265	0.34098	7.08489	1224	0.425552	1.21588e+07	24662.8	1223	0.426022	Both	0.00457984	1.0106	0.98951
PY17X_1431000	1	PY17X_1431000	bromodomain protein 2, putative	BDP2	989	7	4	6.68953e+06	1.80056e+06	7867173	2.82781e+06	357251	686731	6.8254	6.25541	6.89582	6.45145	5.55297	5.83679	6.8254	6.25541	6.89582	6.45145	5.55297	5.83679	6.8842	6.80047	6.96565	6.45145	5.99252	6.29572	6.88344	1395	0.273201	7.64608e+06	7731.12	1549	0.192909	6.24656	1854	0.129638	1.76427e+06	1783.89	1928	0.0948802	Both	0.636875	4.33386	0.230741
PY17X_1304200	1	PY17X_1304200	bromodomain protein 4, putative	BDP4	627	1	0	525764	0	641855	0	0	0	5.72079		5.80744										5.77222		5.84056				5.80639	1825	0.0490094	640308	1021.23	1826	0.048488				0	0			Gam
PY17X_0926000	1	PY17X_0926000	bromodomain protein 7, putative	BDP7	492	0	2	0	0	0	594120	434153	310642				5.77387	5.63764	5.49226										5.77387	6.07619	5.95607				0	0			5.93538	1981	0.0699859	861740	1751.5	1932	0.0930014	Zyg
PY17X_0720600	1	PY17X_0720600	trafficking protein particle complex subunit 3, putative	BET3	187	3	3	10456021	1.52648e+06	9806873	3475593	593094	544920	7.01937	6.18369	6.99153	6.54103	5.77312	5.73633	7.01937	6.18369	6.99153	6.54103	5.77312	5.73633	7.07947	6.73414	7.06459	6.54103	6.21006	6.19669	6.9594	1336	0.303962	9.10752e+06	48703.3	1065	0.445255	6.31593	1815	0.147957	2.06979e+06	11068.4	1481	0.304838	Both	0.643474	4.40022	0.227261
PY17X_0822200	1	PY17X_0822200	endoplasmic reticulum chaperone BiP, putative	BIP	651	41	39	2169342980	1196260220	2270981890	7475306000	4102103810	4113891070	9.33633	9.07783	9.35621	9.87363	9.61301	9.61425	9.33633	9.07783	9.35621	9.87363	9.61301	9.61425	9.41191	9.41056	9.50902	9.87363	10.0044	10.0198	9.44383	20	0.990094	2.77863e+09	4.26825e+06	35	0.982273	9.96594	3	0.999061	9.24571e+09	1.42023e+07	7	0.997182	Both	-0.522109	0.300532	3.32743
PY17X_1038800	1	PY17X_1038800	ribosome biogenesis protein BOP1, putative	BOP1	845	0	3	0	0	0	3.07373e+06	596257	976224				6.48767	5.77543	5.98955										6.48767	6.21234	6.44633				0	0			6.38211	1775	0.166745	2.41052e+06	2852.69	1832	0.139972	Zyg
PY17X_0524300	1	PY17X_0524300	pre-mRNA-splicing helicase BRR2, putative	BRR2	2475	27	35	54674688	17548470	52140300	56695896	17424492	12343386	7.73779	7.24424	7.71717	7.75355	7.24116	7.09143	7.73779	7.24424	7.71717	7.75355	7.24116	7.09143	7.80269	7.71491	7.8147	7.75355	7.66069	7.53263	7.77743	788	0.589677	5.9901e+07	24202.4	1275	0.335766	7.64896	795	0.627055	4.45613e+07	18004.6	1325	0.378112	Both	0.128477	1.34424	0.743915
PY17X_1020000	1	PY17X_1020000	transcription factor BTF3, putative	BTF3	174	7	11	176523376	41668180	132561688	402182656	95911904	95236088	8.2468	7.6198	8.12242	8.60442	7.98187	7.9788	8.2468	7.6198	8.12242	8.60442	7.98187	7.9788	8.3151	8.06222	8.23362	8.60442	8.39262	8.40745	8.20365	461	0.760167	1.59826e+08	918541	210	0.891032	8.46816	273	0.87224	2.93876e+08	1.68895e+06	151	0.929544	Both	-0.264517	0.543855	1.83873
PY17X_0111500	1	PY17X_0111500	basal complex transmembrane protein 1, putative	BTP1	634	0	4	0	0	0	21573412	16460812	14136679				7.33392	7.21645	7.15035										7.33392	7.63628	7.59071				0	0			7.5203	890	0.582433	3.31361e+07	52265.1	991	0.534993	Zyg
PY17X_0804500	1	PY17X_0804500	basal complex transmembrane protein 2, putative	BTP2	3003	0	6	0	0	0	4.0457e+06	1.47053e+06	1.41917e+06				6.60699	6.16747	6.15203										6.60699	6.59974	6.60651				0	0			6.60441	1612	0.243307	4.02174e+06	1339.24	1969	0.0756224	Zyg
PY17X_1428300	1	PY17X_1428300	CCR4-associated factor 1, putative	CAF1	1807	11	10	12110874	7687385	13224345	13078116	4.07025e+06	3.52928e+06	7.08318	6.88578	7.12137	7.11655	6.60962	6.54769	7.08318	6.88578	7.12137	7.11655	6.60962	6.54769	7.1437	7.38342	7.19881	7.11655	7.03664	6.99657	7.24198	1152	0.399896	1.74573e+07	9660.93	1501	0.217935	7.04992	1248	0.414279	1.12181e+07	6208.12	1636	0.232034	Both	0.192059	1.55618	0.642601
PY17X_1012400	1	PY17X_1012400	CCR4-associated factor 16, putative	CAF16	257	12	15	121215576	49390468	76532416	406871264	132889760	139372320	8.08356	7.69364	7.88385	8.60946	8.12349	8.14418	8.08356	7.69364	7.88385	8.60946	8.12349	8.14418	8.15077	8.13051	7.987	8.60946	8.53256	8.57049	8.08942	547	0.715328	1.22864e+08	478070	367	0.809176	8.57083	219	0.897605	3.7225e+08	1.44844e+06	182	0.914984	Both	-0.48141	0.330058	3.02977
PY17X_1102700	1	PY17X_1102700	chromatin assembly factor 1 subunit A, putative	CAF1A	935	39	8	257877136	104088472	208782288	11205923	2.72417e+06	4.25626e+06	8.41141	8.0174	8.31969	7.04945	6.43523	6.62903	8.41141	8.0174	8.31969	7.04945	6.43523	6.62903	8.48081	8.42991	8.43754	7.04945	6.86432	7.07676	8.44942	299	0.84463	2.81464e+08	301031	497	0.741397	6.99684	1294	0.392673	9.92758e+06	10617.7	1491	0.300141	Both	1.45258	28.3518	0.0352712
PY17X_1349100	1	PY17X_1349100	chromatin assembly factor 1 subunit B, putative	CAF1B	513	18	4	122869480	37561968	97423360	3.88943e+06	6361120	6.04126e+06	8.08944	7.57475	7.98866	6.58989	6.80353	6.78113	8.08944	7.57475	7.98866	6.58989	6.80353	6.78113	8.15669	8.02056	8.09535	6.58989	7.22825	7.22671	8.09087	546	0.71585	1.23273e+08	240298	552	0.712722	7.01495	1278	0.400188	1.03502e+07	20175.9	1288	0.395491	Both	1.07592	11.9102	0.083962
PY17X_0204400	1	PY17X_0204400	chromatin assembly factor 1 subunit C, putative	CAF1C	446	25	15	3066881280	1041759620	2374205440	435735232	120382016	131697472	9.4867	9.01777	9.37552	8.63922	8.08056	8.11958	9.4867	9.01777	9.37552	8.63922	8.08056	8.11958	9.56328	9.35502	9.52898	8.63922	8.49014	8.54623	9.48243	16	0.992179	3.03688e+09	6.80914e+06	23	0.98853	8.55853	230	0.892438	3.61853e+08	811331	274	0.871771	Both	0.923894	8.39256	0.119153
PY17X_1108300	1	PY17X_1108300	protein CAF40, putative	CAF40	622	7	9	26093956	12511434	24665620	37347200	7358050	7555129	7.41654	7.09731	7.39209	7.57226	6.86676	6.87824	7.41654	7.09731	7.39209	7.57226	6.86676	6.87824	7.4793	7.57903	7.47866	7.57226	7.29073	7.32245	7.51233	960	0.5	3.25334e+07	52304.4	1044	0.456204	7.39515	995	0.533114	2.48398e+07	39935.3	1085	0.490841	Both	0.117181	1.30973	0.763517
PY17X_1012200	1	PY17X_1012200	calmodulin, putative	CAM	149	0	5	0	0	0	22547568	3.8089e+06	1.9226e+06				7.3531	6.5808	6.28389										7.3531	7.00816	6.7365				0	0			7.03259	1259	0.409112	1.07792e+07	72343.8	889	0.582903	Zyg
PY17X_1221300	1	PY17X_1221300	oocyst capsule protein Cap380, putative	Cap380	3290	0	26	0	0	0	23011292	15865617	12492852				7.36194	7.20046	7.09666										7.36194	7.62047	7.53778				0	0			7.50673	901	0.577266	3.21167e+07	9761.93	1512	0.290277	Zyg
PY17X_0906600	1	PY17X_0906600	oocyst capsule protein Cap93, putative	CAP93	779	1	0	310126	0	451310	0	0	0	5.49154		5.65448										5.54144		5.68244				5.61194	1859	0.0312826	409201	525.291	1874	0.0234619				0	0			Gam
PY17X_1041300	1	PY17X_1041300	condensin complex subunit 1, putative	CAPD2	1792	15	0	38864004	12332998	38732176	0	0	0	7.58955	7.09107	7.58807										7.65346	7.57326	7.68125				7.63599	885	0.539103	4.32504e+07	24135.3	1277	0.334724				0	0			Gam
PY17X_0914500	1	PY17X_0914500	condensin-2 complex subunit D3, putative	CAPD3	1708	38	0	299743200	106079824	295557088	0	0	0	8.47675	8.02563	8.47064										8.54659	8.43752	8.59358				8.5259	265	0.862357	3.35659e+08	196521	620	0.677268				0	0			Gam
PY17X_1315800	1	PY17X_1315800	condensin-2 complex subunit G2, putative	CAPG2	1187	35	0	231054576	65334448	225965600	0	0	0	8.36371	7.81514	8.35404										8.4328	8.24287	8.47305				8.38291	337	0.824818	2.41493e+08	203449	607	0.684046				0	0			Gam
PY17X_1404100	1	PY17X_1404100	condensin complex subunit 2, putative	CAPH	928	13	0	40344552	22208578	49877856	0	0	0	7.60578	7.34652	7.69791										7.66981	7.8095	7.79479				7.75803	799	0.583942	5.72836e+07	61728	997	0.480709				0	0			Gam
PY17X_0302400	1	PY17X_0302400	condensin-2 complex subunit H2, putative	CAPH2	773	14	0	80963360	28161390	77452792	0	0	0	7.90829	7.44965	7.88904										7.97433	7.90487	7.99236				7.95719	648	0.662669	9.06126e+07	117222	792	0.587591				0	0			Gam
PY17X_1428100	1	PY17X_1428100	histone-arginine methyltransferase CARM1, putative	CARM1	856	4	12	8679012	1.75752e+06	7010249	22864772	5.09514e+06	5.84546e+06	6.93847	6.2449	6.84573	7.35917	6.70716	6.76682	6.93847	6.2449	6.84573	7.35917	6.70716	6.76682	6.99803	6.79075	6.91387	7.35917	7.13302	7.2126	6.90089	1381	0.280501	7.95949e+06	9298.47	1515	0.210636	7.23493	1103	0.482386	1.71763e+07	20065.8	1293	0.393142	Both	-0.334044	0.4634	2.15796
PY17X_1453200	1	PY17X_1453200	clustered-asparagine-rich protein, putative	CARP	411	13	7	124925640	74863448	100999720	63805252	20833606	19501924	8.09665	7.87427	8.00432	7.80486	7.31876	7.29008	8.09665	7.87427	8.00432	7.80486	7.31876	7.29008	8.16395	8.29755	8.11153	7.80486	7.73738	7.72846	8.19101	468	0.756517	1.55242e+08	377719	438	0.772158	7.7569	725	0.659934	5.71345e+07	139013	700	0.671677	Both	0.434112	2.71714	0.368034
PY17X_0103900	1	PY17X_0103900	cation/H+ antiporter, putative	CAX	440	2	3	4.97034e+06	1.96885e+06	4998713	14120452	6358129	5.67749e+06	6.69639	6.29421	6.69886	7.14985	6.80333	6.75416	6.69639	6.29421	6.69886	7.14985	6.80333	6.75416	6.75433	6.83635	6.76204	7.14985	7.22805	7.20012	6.78424	1453	0.242961	6.08475e+06	13829	1413	0.263816	7.19267	1143	0.463598	1.55838e+07	35417.8	1113	0.477689	Both	-0.408431	0.390453	2.56113
PY17X_1027600	1	PY17X_1027600	H/ACA ribonucleoprotein complex subunit 4, putative	CBF5	458	7	6	22541736	10552412	21157040	13274766	4292753	4034802	7.35299	7.02335	7.32545	7.12303	6.63274	6.60582	7.35299	7.02335	7.32545	7.12303	6.63274	6.60582	7.41532	7.51064	7.40977	7.12303	7.05948	7.05388	7.44524	1015	0.471324	2.78769e+07	60866.6	1003	0.477581	7.0788	1230	0.422734	1.19894e+07	26177.7	1210	0.432128	Both	0.366447	2.32513	0.430084
PY17X_0717700	1	PY17X_0717700	nuclear cap-binding protein subunit 2, putative	CBP20	244	3	6	3.01445e+06	880489	2.06568e+06	14319518	2.64993e+06	2.36606e+06	6.47921	5.94472	6.31506	7.15593	6.42323	6.37403	6.47921	5.94472	6.31506	7.15593	6.42323	6.37403	6.5357	6.51315	6.3653	7.15593	6.85246	6.82537	6.47139	1612	0.160063	2.96065e+06	12133.8	1446	0.246611	6.94459	1336	0.372945	8.80208e+06	36074.1	1106	0.480977	Both	-0.473198	0.336358	2.97302
PY17X_1039100	1	PY17X_1039100	COBW domain-containing protein 1, putative	CBWD1	551	1	2	871727	600806	1.0615e+06	4.88851e+06	1.05104e+06	1095552	5.94038	5.77873	6.02592	6.68918	6.02162	6.03963	5.94038	5.77873	6.02592	6.68918	6.02162	6.03963	5.99328	6.35965	6.06641	6.68918	6.45561	6.4957	6.13978	1738	0.0943691	1.37969e+06	2503.97	1727	0.100104	6.54683	1651	0.224988	3.52232e+06	6392.59	1628	0.235791	Both	-0.407049	0.391698	2.55299
PY17X_0209400	1	PY17X_0209400	cyclase-associated protein, putative	C-CAP	161	3	8	12970608	762707	7.72263e+06	293869600	67333152	68284328	7.11296	5.88236	6.88777	8.46815	7.82823	7.83432	7.11296	5.88236	6.88777	8.46815	7.82823	7.83432	7.17369	6.45548	6.95732	8.46815	8.2408	8.26501	6.86216	1413	0.263816	7.28054e+06	45220.8	1093	0.430657	8.32466	361	0.830907	2.11181e+08	1.31168e+06	196	0.908408	Both	-1.46249	0.0344753	29.0063
PY17X_0701900	1	PY17X_0701900	coiled-coil domain-containing protein 124, putative	CCDC124	216	0	1	0	0	0	3.06485e+06	2442393	2.17398e+06				6.48641	6.38782	6.33726										6.48641	6.81746	6.78911				0	0			6.69766	1531	0.281353	4.98497e+06	23078.6	1241	0.417567	Zyg
PY17X_1304300	1	PY17X_1304300	LCCL domain-containing protein	CCp1	1615	8	82	4762807	959168	6940239	3279043580	1387617920	1449536000	6.67786	5.98189	6.84137	9.51575	9.14227	9.16123	6.67786	5.98189	6.84137	9.51575	9.14227	9.16123	6.73569	6.54753	6.90937	9.51575	9.53926	9.57316	6.73086	1489	0.224192	5.38097e+06	3331.87	1676	0.126694	9.54272	12	0.994833	3.48917e+09	2.16048e+06	118	0.945045	Both	-2.81186	0.00154219	648.428
PY17X_1323300	1	PY17X_1323300	LCCL domain-containing protein	CCP2	1636	0	73	0	0	0	2770736130	1203009150	1164786050				9.4426	9.08027	9.06625										9.4426	9.478	9.47952				0	0			9.4667	20	0.991076	2.92889e+09	1.79027e+06	145	0.932363	Zyg
PY17X_1037600	1	PY17X_1037600	LCCL domain-containing protein	CCp3	1299	11	72	16486209	5.15814e+06	17610266	2843662590	1273946750	1286193920	7.21712	6.71249	7.24577	9.45388	9.10515	9.10931	7.21712	6.71249	7.24577	9.45388	9.10515	9.10931	7.27854	7.22317	7.3274	9.45388	9.50258	9.52197	7.27637	1137	0.407716	1.8896e+07	14546.6	1406	0.267466	9.49281	16	0.992954	3.11035e+09	2.39442e+06	105	0.951151	Both	-2.21644	0.00607519	164.604
PY17X_0420400	1	PY17X_0420400	LCCL domain-containing protein	CCp4	1478	0	64	0	0	0	457083936	165951696	142775472				8.66	8.21998	8.15465										8.66	8.62791	8.58081				0	0			8.62291	193	0.909817	4.19668e+08	283943	515	0.758572	Zyg
PY17X_0205900	1	PY17X_0205900	LCCL domain-containing protein, putative	CCp5	1046	4	59	4231058	633517	5.6211e+06	1957688320	899034180	856752380	6.62645	5.80176	6.74982	9.29174	8.95378	8.93286	6.62645	5.80176	6.74982	9.29174	8.95378	8.93286	6.68393	6.38094	6.81473	9.29174	9.353	9.34801	6.62653	1537	0.199166	4.23187e+06	4045.77	1651	0.139729	9.33092	35	0.98403	2.14249e+09	2.04827e+06	126	0.941287	Both	-2.70439	0.00197521	506.275
PY17X_1237700	1	PY17X_1237700	CCR4 domain-containing protein 1	CCR4-1	1910	4	0	2.24534e+06	205209	3074688	0	0	0	6.35128	5.3122	6.4878										6.40692	5.92821	6.54387				6.293	1686	0.121481	1.96336e+06	1027.94	1824	0.0495308				0	0			Gam
PY17X_0809300	1	PY17X_0809300	CCR4 domain-containing protein 4, putative	CCR4-4	827	1	9	2.40267e+06	406672	1.43518e+06	15460020	4689124	3329474	6.38069	5.60924	6.15691	7.18921	6.67109	6.52238	6.38069	5.60924	6.15691	7.18921	6.67109	6.52238	6.43653	6.20291	6.20181	7.18921	7.09738	6.97162	6.28042	1689	0.119917	1.9073e+06	2306.29	1736	0.0954119	7.08607	1221	0.426961	1.21919e+07	14742.3	1391	0.347111	Both	-0.805651	0.156441	6.3922
PY17X_1416800	1	PY17X_1416800	choline-phosphate cytidylyltransferase, putative	CCT	880	17	9	92166576	39156152	93884616	37883104	17101654	14486277	7.96457	7.5928	7.97259	7.57845	7.23304	7.16096	7.96457	7.5928	7.97259	7.57845	7.23304	7.16096	8.03099	8.03725	8.07874	7.57845	7.65267	7.60117	8.04899	580	0.698123	1.11942e+08	127207	762	0.603233	7.61076	825	0.612964	4.08094e+07	46374.3	1033	0.515265	Both	0.438233	2.74305	0.364558
PY17X_0407400	1	PY17X_0407400	T-complex protein 1 subunit beta, putative	CCT2	533	44	31	1208798340	633187390	922737220	537994500	153904480	144383456	9.08235	8.80153	8.96508	8.73078	8.18725	8.15952	9.08235	8.80153	8.96508	8.73078	8.18725	8.15952	9.15624	9.15505	9.1047	8.73078	8.59557	8.58561	9.13866	56	0.971324	1.37614e+09	2.58187e+06	65	0.966632	8.63732	188	0.912165	4.33828e+08	813936	272	0.87271	Both	0.501344	3.17208	0.31525
PY17X_1446600	1	PY17X_1446600	T-complex protein 1 subunit gamma, putative	CCT3	542	45	30	1509093500	997952900	1095114750	898891780	242992528	249140096	9.17872	8.99911	9.03946	8.95371	8.38559	8.39644	9.17872	8.99911	9.03946	8.95371	8.38559	8.39644	9.25324	9.33777	9.18159	8.95371	8.79156	8.81919	9.25753	37	0.98123	1.80939e+09	3.33836e+06	49	0.974974	8.85482	115	0.946454	7.15841e+08	1.32074e+06	194	0.909347	Both	0.402716	2.52764	0.395625
PY17X_1135600	1	PY17X_1135600	T-complex protein 1 subunit delta, putative	CCT4	529	33	29	1379939710	710447230	1052234620	801388290	195754480	195304912	9.13986	8.85153	9.02211	8.90384	8.29171	8.29071	9.13986	8.85153	9.02211	8.90384	8.29171	8.29071	9.21413	9.20129	9.16365	8.90384	8.69879	8.71495	9.19302	46	0.976538	1.55964e+09	2.94828e+06	53	0.972888	8.77253	144	0.932832	5.9228e+08	1.11962e+06	216	0.899014	Both	0.420497	2.63328	0.379754
PY17X_1221400	1	PY17X_1221400	T-complex protein 1 subunit epsilon, putative	CCT5	535	33	23	1021152510	466088288	745057220	572424700	150493216	153485792	9.00909	8.66847	8.87219	8.75772	8.17752	8.18607	9.00909	8.66847	8.87219	8.75772	8.17752	8.18607	9.08248	9.032	9.00867	8.75772	8.58595	8.61178	9.04105	80	0.958811	1.09914e+09	2.05447e+06	95	0.950991	8.65182	185	0.913574	4.48556e+08	838422	265	0.875998	Both	0.389236	2.45039	0.408098
PY17X_0108900	1	PY17X_0108900	T-complex protein 1 subunit zeta, putative	CCT6	543	30	24	1094950780	515675168	795311870	571212800	153125152	151807552	9.03939	8.71238	8.90054	8.7568	8.18505	8.18129	9.03939	8.71238	8.90054	8.7568	8.18505	8.18129	9.11299	9.0726	9.03798	8.7568	8.59339	8.60708	9.07452	72	0.962982	1.1872e+09	2.18637e+06	85	0.956204	8.65242	184	0.914044	4.49181e+08	827220	269	0.874119	Both	0.422104	2.64304	0.378352
PY17X_0408800	1	PY17X_0408800	T-complex protein 1 subunit eta, putative	CCT7	539	25	18	723850050	308579328	560844990	306215840	82461816	72466704	8.85965	8.48937	8.74884	8.48603	7.91625	7.86014	8.85965	8.48937	8.74884	8.48603	7.91625	7.86014	8.93204	8.86637	8.88117	8.48603	8.32778	8.29046	8.89319	104	0.946298	7.81978e+08	1.45079e+06	142	0.926486	8.36809	336	0.842649	2.33395e+08	433014	423	0.801785	Both	0.525104	3.35045	0.298467
PY17X_0311400	1	PY17X_0311400	T-complex protein 1 subunit theta, putative	CCT8	543	38	33	1193472510	596719100	907650500	701364100	192352640	178678880	9.07681	8.77577	8.95792	8.84594	8.2841	8.25207	9.07681	8.77577	8.95792	8.84594	8.2841	8.25207	9.15066	9.13123	9.0973	8.84594	8.69126	8.67686	9.12639	60	0.969239	1.33781e+09	2.46374e+06	68	0.965068	8.73802	156	0.927196	5.47043e+08	1.00745e+06	234	0.890559	Both	0.388373	2.44553	0.40891
PY17X_0511700	1	PY17X_0511700	cell division cycle protein 20 homolog, putative	CDC20	552	3	0	1.7524e+06	0	2.09617e+06	0	0	0	6.24363		6.32143										6.29856		6.37188				6.33522	1666	0.131908	2.16381e+06	3919.95	1655	0.137643				0	0			Gam
PY17X_0619700	1	PY17X_0619700	cell division control protein CDC50A, putative	CDC50A	432	0	6	0	0	0	24052640	12170490	11717729				7.38116	7.08531	7.06884										7.38116	7.50669	7.51036				0	0			7.46607	937	0.560357	2.92462e+07	67699.5	911	0.572569	Zyg
PY17X_0514500	1	PY17X_0514500	cell division control protein CDC50C, putative	CDC50C	550	5	2	11816730	3045003	8774146	7.25647e+06	4514783	3.50753e+06	7.0725	6.48359	6.9432	6.86073	6.65464	6.545	7.0725	6.48359	6.9432	6.86073	6.65464	6.545	7.13296	7.01148	7.01463	6.86073	7.08112	6.99392	7.05302	1276	0.335245	1.12986e+07	20542.8	1316	0.31439	6.97859	1310	0.385157	9.51898e+06	17307.2	1343	0.369657	Both	0.0744324	1.18695	0.842495
PY17X_1104000	1	PY17X_1104000	cell division control protein 6, putative	CDC6	856	38	0	394826880	169220544	421941792	0	0	0	8.59641	8.22845	8.62525										8.66704	8.62509	8.75341				8.68185	180	0.906674	4.80669e+08	561529	332	0.827424				0	0			Gam
PY17X_1424200	1	PY17X_1424200	cation diffusion facilitator family protein, putative	CDF	518	0	4	0	0	0	7495431	2.23715e+06	2255326				6.8748	6.3497	6.35321										6.8748	6.7798	6.80484				0	0			6.81981	1440	0.324096	6.60407e+06	12749.2	1443	0.322687	Zyg
PY17X_0314700	1	PY17X_0314700	calcium-dependent protein kinase 1, putative	CDPK1	523	34	31	697558020	333035264	656782850	267034768	158726528	136157216	8.84358	8.52249	8.81742	8.42657	8.20065	8.13404	8.84358	8.52249	8.81742	8.42657	8.20065	8.13404	8.91587	8.897	8.95206	8.42657	8.60881	8.56049	8.92164	98	0.949426	8.34918e+08	1.5964e+06	128	0.933785	8.53196	239	0.88821	3.40373e+08	650809	321	0.849695	Both	0.389688	2.45295	0.407673
PY17X_0617900	1	PY17X_0617900	calcium-dependent protein kinase 4, putative	CDPK4	528	38	17	5258805200	2116574590	5077843500	326527904	137307200	123810368	9.72089	9.32563	9.70568	8.51392	8.13769	8.09276	9.72089	9.32563	9.70568	8.51392	8.13769	8.09276	9.79903	9.63973	9.87028	8.51392	8.5466	8.51979	9.76968	6	0.997393	5.88409e+09	1.11441e+07	11	0.994786	8.52677	243	0.886332	3.36333e+08	636995	329	0.845937	Both	1.24291	17.4948	0.0571597
PY17X_0927200	1	PY17X_0927200	calcium-dependent protein kinase 7	CDPK7	1913	6	8	3.00097e+06	1.23062e+06	2950252	4678934	8209783	7571999	6.47726	6.09012	6.46986	6.67015	6.91433	6.87921	6.47726	6.09012	6.46986	6.67015	6.91433	6.87921	6.53374	6.64762	6.52532	6.67015	7.33774	7.32341	6.56889	1571	0.181439	3.7059e+06	1937.22	1761	0.0823775	7.11043	1206	0.434007	1.28953e+07	6740.86	1611	0.243776	Both	-0.541536	0.287385	3.47966
PY17X_1035000	1	PY17X_1035000	cytidine diphosphate-diacylglycerol synthase, putative	CDS	567	0	2	0	0	0	3153794	1.56498e+06	1633789				6.49883	6.19451	6.2132										6.49883	6.62645	6.66681				0	0			6.59736	1618	0.240488	3.95698e+06	6978.81	1603	0.247534	Zyg
PY17X_0518500	1	PY17X_0518500	pre-mRNA-splicing factor CEF1, putative	CEF1	901	0	4	0	0	0	4787281	1393477	1.30307e+06				6.68009	6.1441	6.11497										6.68009	6.57664	6.56997				0	0			6.6089	1609	0.244716	4.06349e+06	4509.97	1722	0.191639	Zyg
PY17X_1137200	1	PY17X_1137200	CUGBP Elav-like family member 1, putative	CELF1	511	12	12	299286784	234527168	257998752	306825824	85523456	84138528	8.47609	8.37019	8.41162	8.48689	7.93209	7.92499	8.47609	8.37019	8.41162	8.48689	7.93209	7.92499	8.54592	8.75616	8.53257	8.48689	8.34343	8.3544	8.61155	212	0.88999	4.08838e+08	800074	243	0.873827	8.39491	311	0.854392	2.4826e+08	485832	389	0.817755	Both	0.216644	1.64681	0.607234
PY17X_1035100	1	PY17X_1035100	CUGBP Elav-like family member 2, putative	CELF2	507	22	22	392322752	242341760	343181280	958312380	299461280	276188736	8.59364	8.38443	8.53552	8.98151	8.47634	8.44121	8.59364	8.38443	8.53552	8.98151	8.47634	8.44121	8.66426	8.76933	8.66065	8.98151	8.88123	8.86331	8.69808	176	0.908759	4.98978e+08	984177	194	0.899374	8.90868	101	0.95303	8.1037e+08	1.59836e+06	162	0.924378	Both	-0.210602	0.61574	1.62406
PY17X_1434600	1	PY17X_1434600	cell traversal protein for ookinetes and sporozoites	CelTOS	185	0	2	0	0	0	7705606	15656402	14614078				6.88681	7.19469	7.16477										6.88681	7.61477	7.60493				0	0			7.36884	1019	0.521841	2.33796e+07	126376	727	0.658995	Zyg
PY17X_0207700	1	PY17X_0207700	centrin-1, putative	CEN1	168	6	0	31835246	14329960	51886604	0	0	0	7.50291	7.15624	7.71506										7.56624	7.63354	7.81251				7.67076	860	0.552138	4.68559e+07	278904	517	0.73097				0	0			Gam
PY17X_1314200	1	PY17X_1314200	centrin-2, putative	CEN2	168	11	9	128074768	79895872	162602816	49203464	19753400	22264420	8.10746	7.90252	8.21113	7.692	7.29564	7.34761	8.10746	7.90252	8.21113	7.692	7.29564	7.34761	8.17483	8.32368	8.32532	7.692	7.71453	7.78518	8.27461	410	0.786757	1.88195e+08	1.12021e+06	175	0.909281	7.73057	740	0.652889	5.37736e+07	320081	495	0.767966	Both	0.54404	3.49978	0.285733
PY17X_0512900	1	PY17X_0512900	centrin-3, putative	CEN3	179	9	0	25032736	13215389	26372832	0	0	0	7.39851	7.12108	7.42116										7.46114	7.60102	7.5087				7.52362	951	0.504692	3.33904e+07	186538	642	0.665798				0	0			Gam
PY17X_1105400	1	PY17X_1105400	centrosomal protein CEP120, putative	CEP120	525	2	4	1.94346e+06	342078	1.84798e+06	26808206	16027037	14294956	6.28858	5.53413	6.2667	7.42827	7.20485	7.15518	6.28858	5.53413	6.2667	7.42827	7.20485	7.15518	6.3438	6.13344	6.31531	7.42827	7.62482	7.59548	6.26418	1694	0.11731	1.83731e+06	3499.64	1672	0.12878	7.54952	867	0.593236	3.54421e+07	67508.8	912	0.5721	Both	-1.28534	0.0518398	19.2902
PY17X_1126700	1	PY17X_1126700	centrosomal protein CEP135, putative	CEP135	908	44	0	283981472	180076336	314778368	0	0	0	8.45329	8.25546	8.498										8.52297	8.65006	8.62187				8.5983	224	0.883733	3.96551e+08	436731	395	0.794578				0	0			Gam
PY17X_1128500	1	PY17X_1128500	choline/ethanolaminephosphotransferase, putative	CEPT	390	2	2	64624184	3.23359e+06	37632148	72095448	54369200	48854988	7.8104	6.50968	7.57556	7.85791	7.73535	7.68891	7.8104	6.50968	7.57556	7.85791	7.73535	7.68891	7.87578	7.03561	7.66831	7.85791	8.14903	8.12166	7.52657	945	0.507821	3.36178e+07	86199.6	893	0.534932	8.04286	536	0.748708	1.10373e+08	283008	516	0.758102	Both	-0.516293	0.304584	3.28317
PY17X_1112400	1	PY17X_1112400	EKC/KEOPS complex subunit CGI121, putative	CGI121	180	0	1	0	0	0	187918	0	53121.6				5.27397		4.72527										5.27397		5.19993				0	0			5.23695	2110	0.00939408	172563	958.681	2015	0.054016	Zyg
PY17X_1005400	1	PY17X_1005400	cytosolic glyoxalase II, putative	cGLO2	263	12	16	75180056	21285794	54744560	165314304	33283336	37569600	7.8761	7.32809	7.73834	8.21831	7.52223	7.57484	7.8761	7.32809	7.73834	8.21831	7.52223	7.57484	7.94193	7.79245	7.83659	8.21831	7.93843	8.0092	7.85699	724	0.623045	7.19431e+07	273548	522	0.728363	8.05531	524	0.754345	1.13582e+08	431872	425	0.800845	Both	-0.198322	0.6334	1.57878
PY17X_1437100	1	PY17X_1437100	clathrin heavy chain, putative	CHC	1987	55	70	259768880	87531024	208068496	557023550	144365424	132384232	8.41459	7.94216	8.31821	8.74587	8.15946	8.12184	8.41459	7.94216	8.31821	8.74587	8.15946	8.12184	8.48401	8.36033	8.43601	8.74587	8.56811	8.54846	8.42678	316	0.835766	2.67167e+08	134457	746	0.611575	8.62081	196	0.908408	4.17651e+08	210192	595	0.720996	Both	-0.194031	0.639689	1.56326
PY17X_0509200	1	PY17X_0509200	chromodomain-helicase-DNA-binding protein 1, putative	CHD1	2700	32	22	42681056	17657980	46859704	30462456	21976028	16351581	7.63024	7.24694	7.6708	7.48376	7.34195	7.21356	7.63024	7.24694	7.6708	7.48376	7.34195	7.21356	7.69442	7.71741	7.76677	7.48376	7.76029	7.65303	7.7262	821	0.572471	5.32351e+07	19716.7	1331	0.306569	7.63236	807	0.621419	4.28903e+07	15885.3	1366	0.358854	Both	0.0938385	1.24119	0.805678
PY17X_0610300	1	PY17X_0610300	cytosolic iron-sulfur protein assembly protein 1, putative	CIA1	605	10	3	17739190	5.46564e+06	18656320	3.91573e+06	727349	775721	7.24893	6.73764	7.27083	6.59281	5.86174	5.88971	7.24893	6.73764	7.27083	6.59281	5.86174	5.88971	7.31057	7.24642	7.3533	6.59281	6.29763	6.34789	7.30343	1123	0.415016	2.01109e+07	33241.2	1185	0.38269	6.41278	1751	0.178018	2.58689e+06	4275.86	1740	0.183185	Both	0.890653	7.77416	0.128631
PY17X_0803500	1	PY17X_0803500	cytosolic iron-sulfur assembly component 2, putative	CIA2	177	1	1	423148	0	391080	618785	0	0	5.62649		5.59227	5.79154									5.67729		5.61813	5.79154			5.64771	1850	0.035975	444336	2510.37	1726	0.100626	5.79154	2020	0.0516674	618785	3495.96	1783	0.162987	Both	-0.143828	0.718078	1.39261
PY17X_1006800	1	PY17X_1006800	protein CINCH, putative	CINCH	1606	0	5	0	0	0	3759537	1371190	1.21304e+06				6.57513	6.1371	6.08387										6.57513	6.56972	6.53932				0	0			6.56139	1636	0.232034	3.64242e+06	2268.01	1889	0.113199	Zyg
PY17X_1304900	1	PY17X_1304900	trailer hitch homolog, putative	CITH	337	15	21	100005720	63820480	116357216	1890020740	551339010	527114336	8.00002	7.80496	8.06579	9.27647	8.74142	8.7219	8.00002	7.80496	8.06579	9.27647	8.74142	8.7219	8.06668	8.23345	8.17508	9.27647	9.14316	9.14004	8.1584	487	0.746611	1.44014e+08	427340	401	0.791449	9.18656	54	0.975106	1.53659e+09	4.55962e+06	44	0.979803	Both	-1.02815	0.0937228	10.6698
PY17X_1042600	1	PY17X_1042600	choline kinase, putative	CK	441	6	5	11953065	7363708	10273409	33645636	9644116	9178435	7.07748	6.8671	7.01171	7.52693	6.98426	6.96277	7.07748	6.8671	7.01171	7.52693	6.98426	6.96277	7.13797	7.36614	7.08545	7.52693	7.40684	7.40578	7.19652	1181	0.384776	1.57225e+07	35651.9	1150	0.400938	7.44652	952	0.553311	2.79587e+07	63398.4	926	0.565524	Both	-0.249996	0.562346	1.77826
PY17X_0913600	1	PY17X_0913600	casein kinase 1, putative	CK1	323	17	15	358636704	179006176	297522816	124848600	50456880	39602364	8.55465	8.25287	8.47352	8.09638	7.70292	7.59772	8.55465	8.25287	8.47352	8.09638	7.70292	7.59772	8.62501	8.64766	8.59656	8.09638	8.11698	8.03176	8.62308	203	0.894682	4.19835e+08	1.2998e+06	150	0.922315	8.08171	507	0.76233	1.207e+08	373683	464	0.782527	Both	0.541373	3.47834	0.287493
PY17X_0941100	1	PY17X_0941100	casein kinase 2, alpha subunit, putative	CK2alpha	335	13	19	74003200	42891592	67819480	173852592	45668776	43066504	7.86925	7.63237	7.83135	8.24018	7.65962	7.63414	7.86925	7.63237	7.83135	8.24018	7.65962	7.63414	7.93503	8.07385	7.93274	8.24018	8.07419	8.06766	7.98054	627	0.673618	9.56175e+07	285425	511	0.734098	8.12734	480	0.775012	1.34074e+08	400220	445	0.791451	Both	-0.146806	0.713171	1.40219
PY17X_1361200	1	PY17X_1361200	casein kinase II beta chain, putative	CK2beta2	352	8	9	65181584	29619328	53782020	158788848	45159416	46056604	7.81412	7.47158	7.73064	8.20082	7.65475	7.66329	7.81412	7.47158	7.73064	8.20082	7.65475	7.66329	7.87954	7.92515	7.82862	8.20082	8.06938	8.0964	7.87777	712	0.629301	7.54689e+07	214400	596	0.689781	8.1222	485	0.772663	1.32495e+08	376406	462	0.783466	Both	-0.244431	0.569598	1.75562
PY17X_0839700	1	PY17X_0839700	cytoadherence linked asexual protein 9	CLAG9	1376	5	8	42495688	16993680	41159504	8.03183e+06	11318705	10083770	7.62834	7.23029	7.61447	6.90481	7.0538	7.00362	7.62834	7.23029	7.61447	6.90481	7.0538	7.00362	7.69252	7.70201	7.70854	6.90481	7.47555	7.44606	7.70102	839	0.563087	5.02366e+07	36509.2	1147	0.402503	7.27547	1076	0.495068	1.88571e+07	13704.3	1420	0.33349	Both	0.425546	2.66407	0.375365
PY17X_1010900	1	PY17X_1010900	clathrin light chain, putative	CLC	235	2	3	1.83893e+06	488886	1.8532e+06	12852644	2472427	3724522	6.26457	5.68921	6.26792	7.10899	6.39312	6.57107	6.26457	5.68921	6.26792	7.10899	6.39312	6.57107	6.31963	6.27686	6.31657	7.10899	6.82271	7.01962	6.30435	1684	0.122523	2.01537e+06	8576.02	1527	0.20438	6.98378	1306	0.387036	9.6333e+06	40992.8	1072	0.496947	Both	-0.679421	0.209208	4.77993
PY17X_1002800	1	PY17X_1002800	pre-mRNA-splicing factor CLF1, putative	CLF1	703	1	2	282988	0	529715	5321391	0	2.53813e+06	5.45177		5.72404	6.72603		6.40451							5.5014		5.75435	6.72603		6.85542	5.62788	1853	0.0344108	424498	603.838	1858	0.031804	6.79072	1457	0.316111	6.17623e+06	8785.54	1543	0.275716	Both	-1.16285	0.0687309	14.5495
PY17X_0935000	1	PY17X_0935000	cyclin-dependent-like kinase CLK3, putative	CLK3	707	3	1	5916629	3.29524e+06	5.63427e+06	865192	115725	0	6.77207	6.51789	6.75084	5.93711	5.06343								6.83053	7.0432	6.81578	5.93711	5.50878		6.8965	1386	0.277894	7.87954e+06	11145	1471	0.233577	5.72294	2037	0.0436825	528377	747.351	2041	0.0418037	Both	1.17356	14.9127	0.0670569
PY17X_0714400	1	PY17X_0714400	chaperone protein ClpB1, putative	ClpB1	1048	6	24	6462242	461944	5.4405e+06	84818832	61298840	52947720	6.81038	5.66459	6.73564	7.92849	7.78745	7.72385	6.81038	5.66459	6.73564	7.92849	7.78745	7.72385	6.86909	6.25409	6.80007	7.92849	8.20051	8.1561	6.64108	1528	0.203858	4.37606e+06	4175.63	1646	0.142336	8.09503	501	0.765148	1.24461e+08	118760	747	0.649601	Both	-1.45395	0.0351601	28.4413
PY17X_API01000	1	PY17X_API01000	chaperone protein ClpM, putative	ClpM	753	0	1	0	0	0	12449724	2.0932e+06	3148616				7.09516	6.32081	6.49812										7.09516	6.75125	6.9477				0	0			6.93137	1349	0.366839	8.53833e+06	11339.1	1472	0.309065	Zyg
PY17X_0812200	1	PY17X_0812200	ATP-dependent protease ATPase subunit ClpY, putative	ClpY	761	4	11	9563392	2.61048e+06	8612412	35505540	16779426	9313007	6.98061	6.41672	6.93512	7.5503	7.22478	6.96909	6.98061	6.41672	6.93512	7.5503	7.22478	6.96909	7.04046	6.94964	7.00628	7.5503	7.6445	7.41202	6.99879	1311	0.316997	9.97225e+06	13104.1	1425	0.25756	7.5356	873	0.590418	3.43245e+07	45104.5	1043	0.510568	Both	-0.536812	0.290528	3.44201
PY17X_1230900	1	PY17X_1230900	serine/threonine protein phosphatase 2B catalytic subunit A, putative	CNA	523	24	4	195593344	101178448	156439584	16100340	4372233	5.166e+06	8.29135	8.00509	8.19435	7.20684	6.6407	6.71315	8.29135	8.00509	8.19435	7.20684	6.6407	6.71315	8.35995	8.41852	8.30797	7.20684	7.06735	7.1597	8.36215	351	0.817518	2.30223e+08	440197	393	0.79562	7.14463	1188	0.442461	1.39518e+07	26676.4	1201	0.436355	Both	1.21752	16.5014	0.060601
PY17X_1319200	1	PY17X_1319200	calcineurin subunit B, putative	CNB	177	3	0	6.1401e+06	2.36522e+06	4.38853e+06	0	0	0	6.78818	6.37387	6.64232										6.84673	6.91002	6.7036				6.82012	1434	0.252868	6.60871e+06	37337.4	1141	0.405631				0	0			Gam
PY17X_0919300	1	PY17X_0919300	conserved oligomeric Golgi complex subunit 2, putative	COG2	948	1	1	313920	0	189266	159988	276268	276866	5.49682		5.27707	5.20409	5.44133	5.44227							5.54675		5.29231	5.20409	5.8822	5.90678	5.41953	1890	0.0151199	262742	277.154	1901	0.00938478	5.66436	2055	0.0352278	461697	487.022	2078	0.0244246	Both	-0.244827	0.569079	1.75723
PY17X_1354600	1	PY17X_1354600	conserved oligomeric Golgi complex subunit 3, putative	COG3	1329	0	1	0	0	0	496768	0	0				5.69615												5.69615						0	0			5.69615	2045	0.0399248	496768	373.791	2089	0.0192579	Zyg
PY17X_0303300	1	PY17X_0303300	2-methoxy-6-polyprenyl-1,4-benzoquinol methylase, mitochondrial, putative	COQ5	382	2	8	7.28154e+06	697315	7061681	59591820	32700032	30459360	6.86222	5.84343	6.84891	7.77519	7.51455	7.48372	6.86222	5.84343	6.84891	7.77519	7.51455	7.48372	6.92128	6.41948	6.91715	7.77519	7.93084	7.91937	6.75264	1474	0.232013	5.65766e+06	14810.6	1403	0.26903	7.87513	647	0.696571	7.50121e+07	196367	607	0.715359	Both	-1.12249	0.0754234	13.2585
PY17X_1011400	1	PY17X_1011400	cytochrome c oxidase assembly protein COX15, putative	COX15	433	2	3	1.42061e+06	170097	1.78439e+06	2590357	1.05275e+06	774238	6.15248	5.2307	6.25149	6.41336	6.02233	5.88887	6.15248	5.2307	6.25149	6.41336	6.02233	5.88887	6.20679	5.85284	6.29959	6.41336	6.45631	6.34707	6.11974	1747	0.0896767	1.31747e+06	3042.65	1694	0.11731	6.40558	1757	0.1752	2.54437e+06	5876.14	1649	0.225928	Both	-0.285841	0.517796	1.93126
PY17X_0510900	1	PY17X_0510900	cytochrome c oxidase copper chaperone, putative	COX17	66	0	1	0	0	0	1.59322e+06	576856	426791				6.20228	5.76107	5.63022										6.20228	6.19815	6.09207				0	0			6.16417	1887	0.114138	1.45937e+06	22111.7	1254	0.411461	Zyg
PY17X_1139100	1	PY17X_1139100	cytochrome c oxidase subunit 2A, putative	COX2A	225	1	3	855160	167403	2.62957e+06	118844456	69895264	44044364	5.93205	5.22376	6.41989	8.07498	7.84445	7.64389	5.93205	5.22376	6.41989	8.07498	7.84445	7.64389	5.98489	5.84643	6.47366	8.07498	8.25683	8.07727	6.10166	1753	0.0865485	1.26375e+06	5616.65	1606	0.163191	8.13636	472	0.778769	1.36886e+08	608383	341	0.840301	Both	-2.0347	0.00923209	108.318
PY17X_1015300	1	PY17X_1015300	cytochrome c oxidase subunit 2B, putative	COX2B	172	2	3	3737230	4.13614e+06	5.1335e+06	89568496	54621988	46344720	6.57255	6.6166	6.71041	7.95216	7.73737	7.666	6.57255	6.6166	6.71041	7.95216	7.73737	7.666	6.62967	7.13448	6.77399	7.95216	8.15102	8.09907	6.84605	1421	0.259645	7.01531e+06	40786.7	1120	0.41658	8.06741	512	0.759981	1.16792e+08	679025	306	0.85674	Both	-1.22137	0.0600666	16.6482
PY17X_1222400	1	PY17X_1222400	cytochrome c oxidase subunit 4, putative	COX4	208	4	4	1.09933e+06	1976956	1.54044e+06	10881314	12633020	8394680	6.04113	6.296	6.18765	7.03668	7.10151	6.924	6.04113	6.296	6.18765	7.03668	7.10151	6.924	6.0947	6.838	6.23359	7.03668	7.52269	7.36757	6.38876	1643	0.1439	2.44773e+06	11767.9	1456	0.241397	7.30898	1054	0.505402	2.03695e+07	97930.4	803	0.623297	Both	-0.920218	0.120166	8.32181
PY17X_0831900	1	PY17X_0831900	cytochrome c oxidase subunit 5B, putative	COX5B	271	7	10	48226036	18429678	56327088	502582368	291714272	259973392	7.68328	7.26552	7.75072	8.70121	8.46496	8.41493	7.68328	7.26552	7.75072	8.70121	8.46496	8.41493	7.74782	7.73459	7.84938	8.70121	8.86998	8.83741	7.77726	789	0.589155	5.98773e+07	220950	586	0.694995	8.80287	130	0.939408	6.35134e+08	2.34367e+06	107	0.950211	Both	-1.0256	0.0942751	10.6073
PY17X_1333100	1	PY17X_1333100	cytochrome c oxidase subunit 6A, putative	COX6A	276	4	7	12067627	10076094	15535619	208870480	140968368	120800000	7.08162	7.00329	7.19133	8.31988	8.14912	8.08207	7.08162	7.00329	7.19133	8.31988	8.14912	8.08207	7.14214	7.49209	7.27112	8.31988	8.55789	8.50925	7.30178	1125	0.413973	2.00348e+07	72589.8	946	0.507299	8.46234	278	0.869892	2.89961e+08	1.05058e+06	228	0.893377	Both	-1.16056	0.0690947	14.4729
PY17X_0832100	1	PY17X_0832100	cytochrome c oxidase subunit 6B, putative	COX6B	103	2	4	2.87237e+06	2201997	4.50691e+06	13613472	5.911e+06	5607708	6.45824	6.34282	6.65388	7.13397	6.77166	6.74879	6.45824	6.34282	6.65388	7.13397	6.77166	6.74879	6.5146	6.8813	6.71555	7.13397	7.19676	7.19483	6.70381	1506	0.215328	5.05609e+06	49088.2	1064	0.445777	7.17518	1162	0.454674	1.49687e+07	145327	686	0.678253	Both	-0.47137	0.337777	2.96053
PY17X_1246500	1	PY17X_1246500	F-actin-capping protein subunit alpha, putative	CPalpha	307	0	7	0	0	0	12508345	3252402	2896845				7.0972	6.5122	6.46193										7.0972	6.94038	6.91202				0	0			6.9832	1307	0.386566	9.62055e+06	31337.3	1156	0.457492	Zyg
PY17X_1235800	1	PY17X_1235800	F-actin-capping protein subunit beta, putative	CPbeta	306	0	6	0	0	0	17045198	4221895	3225402				7.2316	6.62551	6.50858										7.2316	7.05234	6.95802				0	0			7.08065	1228	0.423673	1.20408e+07	39348.9	1092	0.487553	Zyg
PY17X_1433300	1	PY17X_1433300	10 kDa chaperonin, putative	CPN10	103	5	7	55078688	35214380	77482360	149913584	56726396	61011368	7.74098	7.54672	7.8892	8.17584	7.75379	7.78541	7.74098	7.54672	7.8892	8.17584	7.75379	7.78541	7.80591	7.99464	7.99254	8.17584	8.16724	8.21679	7.93103	669	0.651721	8.53152e+07	828303	231	0.880083	8.18662	445	0.791451	1.53682e+08	1.49206e+06	176	0.917802	Both	-0.255598	0.555139	1.80135
PY17X_1352800	1	PY17X_1352800	20 kDa chaperonin, putative	CPN20	260	2	9	3.94118e+06	2.73391e+06	4385668	34706696	16031163	18424160	6.59563	6.43678	6.64204	7.54041	7.20497	7.26539	6.59563	6.43678	6.64204	7.54041	7.20497	7.26539	6.6529	6.9682	6.7033	7.54041	7.62493	7.70412	6.7748	1458	0.240355	5.95389e+06	22899.6	1291	0.327424	7.62315	812	0.61907	4.19908e+07	161503	661	0.689995	Both	-0.848353	0.14179	7.05266
PY17X_1449300	1	PY17X_1449300	60 kDa chaperonin, putative	CPN60	709	19	25	49868128	28217292	52054316	181038224	114070408	109044368	7.69782	7.45052	7.71646	8.25777	8.05717	8.0376	7.69782	7.45052	7.71646	8.25777	8.05717	8.0376	7.76246	7.90567	7.81396	8.25777	8.46703	8.46542	7.82736	747	0.611053	6.71991e+07	94780.1	867	0.548488	8.39674	309	0.855331	2.4931e+08	351636	479	0.775481	Both	-0.569376	0.26954	3.71002
PY17X_0908000	1	PY17X_0908000	coproporphyrinogen-III oxidase, putative	CPO	479	0	2	0	0	0	1.09055e+06	250164	104893				6.03765	5.39823	5.02074										6.03765	5.83961	5.49122				0	0			5.78949	2021	0.0511977	615873	1285.75	1977	0.0718647	Zyg
PY17X_1306200	1	PY17X_1306200	cleavage and polyadenylation specificity factor subunit 3, putative	CPSF3	942	2	4	4.14047e+06	1.69092e+06	3938499	4.96889e+06	1.88989e+06	1.26421e+06	6.61705	6.22812	6.59533	6.69626	6.27644	6.10182	6.61705	6.22812	6.59533	6.69626	6.27644	6.10182	6.67447	6.77523	6.65502	6.69626	6.70741	6.55701	6.70157	1507	0.214807	5.03008e+06	5339.79	1613	0.159541	6.65356	1568	0.263974	4.50358e+06	4780.87	1705	0.199624	Both	0.0480167	1.11691	0.89533
PY17X_1357700	1	PY17X_1357700	CPW-WPC family protein	CPW-WPC-1	542	0	17	0	0	0	146806144	47673416	50268508				8.16674	7.67828	7.7013										8.16674	8.09263	8.13387				0	0			8.13108	477	0.776421	1.35232e+08	249505	541	0.74636	Zyg
PY17X_1134700	1	PY17X_1134700	cdc2-related kinase 2	CRK2	288	7	5	29233654	12405490	24154524	10598694	3.24864e+06	2671770	7.46588	7.09361	7.383	7.02525	6.5117	6.4268	7.46588	7.09361	7.383	7.02525	6.5117	6.4268	7.52897	7.57562	7.46926	7.02525	6.93988	6.87739	7.52461	948	0.506257	3.34668e+07	116204	797	0.584984	6.94751	1332	0.374824	8.86153e+06	30769.2	1161	0.455143	Both	0.577106	3.77664	0.264785
PY17X_0717500	1	PY17X_0717500	cdc2-related protein kinase 3	CRK3	1263	1	1	663616	187688	640854	391788	100740	138407	5.82192	5.27344	5.80676	5.59305	5.0032	5.14116	5.82192	5.27344	5.80676	5.59305	5.0032	5.14116	5.87402	5.89237	5.83986	5.59305	5.44927	5.60993	5.86875	1813	0.0552659	739177	585.255	1861	0.0302398	5.55075	2073	0.0267731	355426	281.414	2102	0.0131517	Both	0.317999	2.07969	0.48084
PY17X_0811200	1	PY17X_0811200	cdc2-related protein kinase 4, putative	CRK4	1352	0	6	0	0	0	7098461	3.11555e+06	2.33732e+06				6.85116	6.49353	6.36872										6.85116	6.92193	6.82013				0	0			6.86441	1406	0.340066	7.31828e+06	5412.93	1673	0.214655	Zyg
PY17X_1233700	1	PY17X_1233700	cdc2-related protein kinase 5	CRK5	714	25	0	137802864	48242372	132976720	0	0	0	8.13926	7.68343	8.12378										8.20684	8.12106	8.23502				8.18764	471	0.754953	1.54043e+08	215746	595	0.690302				0	0			Gam
PY17X_1222700	1	PY17X_1222700	chloroquine resistance transporter, putative	CRT	424	7	7	47881124	20036978	38097544	46160036	28070314	24984592	7.68016	7.30183	7.5809	7.66427	7.44825	7.39767	7.68016	7.30183	7.5809	7.66427	7.44825	7.39767	7.74468	7.76817	7.67383	7.66427	7.86532	7.83454	7.72889	818	0.574035	5.35667e+07	126336	763	0.602711	7.78804	711	0.66651	6.13822e+07	144769	690	0.676374	Both	-0.0591476	0.872675	1.1459
PY17X_0705200	1	PY17X_0705200	crystalloid-specific PH domain-containing protein	CryPH	287	0	8	0	0	0	168026672	52211128	56867936				8.22538	7.71776	7.75487										8.22538	8.13164	8.18668				0	0			8.18123	450	0.789103	1.51787e+08	528874	376	0.823861	Zyg
PY17X_0507800	1	PY17X_0507800	citrate synthase, mitochondrial, putative	CS	566	17	26	228617248	89239856	234637984	2270437890	1361194240	1269525380	8.35911	7.95056	8.3704	9.35611	9.13392	9.10364	8.35911	7.95056	8.3704	9.35611	9.13392	9.10364	8.42816	8.3681	8.48996	9.35611	9.53101	9.51638	8.42874	314	0.836809	2.68373e+08	474157	370	0.807612	9.46783	19	0.991545	2.93653e+09	5.18822e+06	36	0.98356	Both	-1.0391	0.0913912	10.942
PY17X_0837000	1	PY17X_0837000	importin alpha re-exporter, putative	CSE1	1289	34	33	148532448	42455480	111662416	85670584	33055838	29870394	8.17182	7.62793	8.04791	7.93283	7.51925	7.47524	8.17182	7.62793	8.04791	7.93283	7.51925	7.47524	8.23962	8.06974	8.15659	7.93283	7.93548	7.91101	8.15532	491	0.744526	1.42994e+08	110934	810	0.578206	7.92644	616	0.711132	8.44192e+07	65492	922	0.567403	Both	0.228877	1.69386	0.590368
PY17X_0620200	1	PY17X_0620200	exosome complex component CSL4, putative	CSL4	194	0	1	0	0	0	565528	0	38999.4				5.75245		4.59106										5.75245		5.06761				0	0			5.41003	2086	0.020667	257059	1325.05	1971	0.0746829	Zyg
PY17X_1034700	1	PY17X_1034700	CTP synthase, putative	CTPS	756	20	25	89915840	18922996	67687352	152562640	28620604	30329540	7.95384	7.27699	7.83051	8.18345	7.45668	7.48187	7.95384	7.27699	7.83051	8.18345	7.45668	7.48187	8.02018	7.7452	7.93186	8.18345	7.87366	7.91754	7.89908	691	0.64025	7.92647e+07	104847	834	0.565693	7.99155	572	0.731799	9.80726e+07	129726	717	0.663692	Both	-0.092468	0.808224	1.23728
PY17X_0415800	1	PY17X_0415800	circumsporozoite- and TRAP-related protein, putative	CTRP	2401	0	13	0	0	0	2.60886e+06	18343272	17680446				6.41645	7.26348	7.24749										6.41645	7.68274	7.68648				0	0			7.26189	1085	0.490841	1.82764e+07	7612.01	1577	0.259746	Zyg
PY17X_1355800	1	PY17X_1355800	tryptophan--tRNA ligase, putative	cTrpRS	666	17	33	55341552	18877616	39723288	506385920	99658560	112719568	7.74305	7.27595	7.59905	8.70448	7.99851	8.052	7.74305	7.27595	7.59905	8.70448	7.99851	8.052	7.80799	7.74423	7.69259	8.70448	8.40907	8.47961	7.74827	806	0.580292	5.60107e+07	84100.2	901	0.530761	8.53105	240	0.887741	3.39667e+08	510011	385	0.819634	Both	-0.782782	0.164899	6.06432
PY17X_1428600	1	PY17X_1428600	cullin-1, putative	CUL1	844	42	26	303265728	106978184	289191040	83155648	15740062	13817741	8.48182	8.0293	8.46118	7.91989	7.19701	7.14044	8.48182	8.0293	8.46118	7.91989	7.19701	7.14044	8.55169	8.44091	8.58381	7.91989	7.61706	7.58094	8.52547	266	0.861835	3.35329e+08	397309	422	0.780501	7.70596	758	0.644434	5.08117e+07	60203.5	941	0.558478	Both	0.819507	6.59943	0.151528
PY17X_0419300	1	PY17X_0419300	copper-transporting ATPase, putative	CuTP	1981	18	14	29454828	9749919	22168932	27784112	14204099	11387799	7.46916	6.989	7.34574	7.4438	7.15241	7.05644	7.46916	6.989	7.34574	7.4438	7.15241	7.05644	7.53226	7.47887	7.43075	7.4438	7.573	7.49813	7.48063	986	0.486444	3.02433e+07	15266.7	1395	0.273201	7.50497	904	0.575857	3.19871e+07	16146.9	1361	0.361202	Both	-0.024346	0.945484	1.05766
PY17X_0622700	1	PY17X_0622700	pre-mRNA-splicing factor CWC15, putative	CWC15	283	2	0	1.97943e+06	1.19387e+06	2.54499e+06	0	0	0	6.29654	6.07696	6.40569										6.35181	6.63544	6.45898				6.48208	1608	0.162148	3.03445e+06	10722.4	1481	0.228363				0	0			Gam
PY17X_1115800	1	PY17X_1115800	pre-mRNA-splicing factor CWC2, putative	CWC2	710	3	3	5417231	1.35988e+06	5794786	5927698	21993104	1.80942e+06	6.73378	6.1335	6.76304	6.77289	7.34229	6.25754	6.73378	6.1335	6.76304	6.77289	7.34229	6.25754	6.79197	6.68773	6.82839	6.77289	7.76062	6.71053	6.76936	1465	0.236705	5.87981e+06	8281.43	1532	0.201773	7.08134	1227	0.424143	1.20599e+07	16985.8	1347	0.367778	Both	-0.31198	0.487551	2.05107
PY17X_1455300	1	PY17X_1455300	pre-mRNA-splicing factor CWC22, putative	CWC22	939	1	3	438430	73296.6	742601	2.62937e+06	2.42248e+06	1.98945e+06	5.6419	4.86508	5.87076	6.41985	6.38426	6.29873	5.6419	4.86508	5.87076	6.41985	6.38426	6.29873	5.6928	5.51473	5.90601	6.41985	6.81395	6.75114	5.70452	1843	0.0396246	506426	539.325	1868	0.0265902	6.66165	1562	0.266792	4.58825e+06	4886.31	1699	0.202442	Both	-0.957131	0.110375	9.06005
PY17X_MIT00900	1	PY17X_MIT00900	cytochrome b	cyb	376	3	6	9003728	1.39595e+06	9787811	54858908	31557012	29139030	6.95442	6.14487	6.99069	7.73925	7.4991	7.46448	6.95442	6.14487	6.99069	7.73925	7.4991	7.46448	7.01409	6.69824	7.06371	7.73925	7.91557	7.9004	6.92535	1361	0.290928	8.42072e+06	22395.5	1297	0.324296	7.85174	663	0.689056	7.10783e+07	189038	619	0.709723	Both	-0.926388	0.118471	8.44088
PY17X_1236600	1	PY17X_1236600	cyclin, putative	CYC3	218	2	0	6.54718e+06	1.7356e+06	8187981	0	0	0	6.81605	6.23945	6.91318										6.8748	6.78571	6.98359				6.88137	1396	0.27268	7.60968e+06	34906.8	1161	0.395203				0	0			Gam
PY17X_1219700	1	PY17X_1219700	peptidyl-prolyl cis-trans isomerase, putative	CYP19A	170	6	13	1000585660	111855840	676617340	2003942270	531877856	618640580	9.00025	8.04866	8.83034	9.30189	8.72581	8.79144	9.00025	8.04866	8.83034	9.30189	8.72581	8.79144	9.07359	8.45882	8.96542	9.30189	9.12774	9.20859	8.83261	118	0.938999	6.80154e+08	4.00091e+06	42	0.978624	9.21274	49	0.977454	1.63208e+09	9.60045e+06	14	0.993894	Both	-0.380133	0.416742	2.39957
PY17X_0933700	1	PY17X_0933700	peptidyl-prolyl cis-trans isomerase, putative	CYP19C	167	1	4	127603	0	89391.8	8.05994e+06	2.66702e+06	3129832	5.10586		4.9513	6.90633	6.42603	6.49552							5.15318		4.95554	6.90633	6.85522	6.94514	5.05436	1912	0.00364964	113335	678.651	1847	0.0375391	6.90223	1375	0.354627	7.98421e+06	47809.6	1025	0.519023	Both	-1.84787	0.0141949	70.4481
PY17X_1246700	1	PY17X_1246700	peptidyl-prolyl cis-trans isomerase, putative	CYP23	202	1	2	4.21838e+06	1.61749e+06	3844101	1.66019e+06	169303	242578	6.62515	6.20884	6.58479	6.22016	5.22866	5.38485	6.62515	6.20884	6.58479	6.22016	5.22866	5.38485	6.68262	6.7574	6.64413	6.22016	5.67205	5.85018	6.69472	1511	0.212722	4.95129e+06	24511.3	1270	0.338373	5.91413	1986	0.0676374	820598	4062.36	1749	0.178957	Both	0.780588	6.03376	0.165734
PY17X_1229000	1	PY17X_1229000	peptidyl-prolyl cis-trans isomerase, putative	CYP24	210	4	5	4.92868e+06	5.59698e+06	5788057	7.38621e+06	1.75085e+06	1.45167e+06	6.69273	6.74795	6.76253	6.86842	6.24325	6.16187	6.69273	6.74795	6.76253	6.86842	6.24325	6.16187	6.75065	7.25596	6.82787	6.86842	6.67461	6.61621	6.94483	1344	0.299791	8.80696e+06	41937.9	1114	0.419708	6.71975	1515	0.288868	5.24502e+06	24976.3	1221	0.426961	Both	0.225079	1.67911	0.595554
PY17X_1230700	1	PY17X_1230700	peptidyl-prolyl cis-trans isomerase, putative	CYP81	621	0	3	0	0	0	3.61029e+06	1.88375e+06	1.20429e+06				6.55754	6.27502	6.08073										6.55754	6.70601	6.53622				0	0			6.59992	1616	0.241428	3.98037e+06	6409.62	1627	0.236261	Zyg
PY17X_1216800	1	PY17X_1216800	cysteine--tRNA ligase, putative	CysRS	665	15	33	138959024	41958528	97519408	2166330370	523757056	574456260	8.14289	7.62282	7.98909	9.33572	8.71913	8.75926	8.14289	7.62282	7.98909	9.33572	8.71913	8.75926	8.21049	8.06501	8.09579	9.33572	9.12114	9.17687	8.12377	520	0.729406	1.32974e+08	199961	612	0.681439	9.21124	50	0.976984	1.62646e+09	2.44581e+06	103	0.95209	Both	-1.08748	0.0817565	12.2314
PY17X_1330100	1	PY17X_1330100	cytochrome c1, heme protein, mitochondrial, putative	CYT1	394	10	14	61701444	22081286	59532356	179749344	113823984	103335960	7.7903	7.34402	7.77475	8.25467	8.05623	8.01425	7.7903	7.34402	7.77475	8.25467	8.05623	8.01425	7.85555	7.80719	7.87423	8.25467	8.4661	8.4424	7.84565	733	0.618352	7.00897e+07	177893	658	0.657456	8.38772	320	0.850164	2.44187e+08	619764	335	0.843119	Both	-0.542068	0.287033	3.48392
PY17X_1429000	1	PY17X_1429000	ATP-dependent RNA helicase DBP1, putative	DBP1	908	40	40	326030432	174826944	255495120	1600726780	498359552	453610752	8.51326	8.24261	8.40738	9.20432	8.69754	8.65668	8.51326	8.24261	8.40738	9.20432	8.69754	8.65668	8.58334	8.63818	8.52819	9.20432	9.09981	9.07575	8.58324	233	0.879041	3.83032e+08	421842	407	0.788321	9.12662	61	0.971818	1.33852e+09	1.47414e+06	180	0.915923	Both	-0.543388	0.286162	3.49452
PY17X_1326500	1	PY17X_1326500	ATP-dependent RNA helicase DBP5, putative	DBP5	704	18	17	104019384	54776000	80485176	108783368	33385760	34025948	8.01711	7.73859	7.90572	8.03656	7.52356	7.53181	8.01711	7.73859	7.90572	8.03656	7.52356	7.53181	8.08388	8.17207	8.0096	8.03656	7.93974	7.96678	8.08852	549	0.714286	1.22608e+08	174160	666	0.653285	7.98103	583	0.726632	9.57257e+07	135974	706	0.668859	Both	0.107492	1.28083	0.780743
PY17X_1352500	1	PY17X_1352500	ATP-dependent RNA helicase DBP8, putative	DBP8	492	0	2	0	0	0	1.34636e+06	482105	520675				6.12916	5.68314	5.71657										6.12916	6.12114	6.1772				0	0			6.1425	1899	0.108502	1.38836e+06	2821.88	1834	0.139032	Zyg
PY17X_1457700	1	PY17X_1457700	ATP-dependent RNA helicase DBP9, putative	DBP9	867	1	1	142969	681245	75325.6	257226	28202.6	0	5.15524	5.8333	4.87694	5.41032	4.45029								5.20289	6.41012	4.87868	5.41032	4.90291		5.49723	1880	0.0203337	314217	362.419	1894	0.0130344	5.15661	2115	0.00704556	143421	165.422	2119	0.00516674	Both	0.340618	2.19088	0.456438
PY17X_1359400	1	PY17X_1359400	RNA lariat debranching enzyme, putative	DBR1	474	0	6	0	0	0	7084922	4314452	4025129				6.85034	6.63493	6.60478										6.85034	7.06164	7.05286				0	0			6.98828	1302	0.388915	9.73372e+06	20535.3	1282	0.398309	Zyg
PY17X_0517000	1	PY17X_0517000	mRNA-decapping enzyme subunit 1, putative	DCP1	1005	18	24	14047496	10946534	16934826	72803096	27907392	27421646	7.1476	7.03928	7.22878	7.86215	7.44572	7.43809	7.1476	7.03928	7.22878	7.86215	7.44572	7.43809	7.20856	7.52537	7.30984	7.86215	7.86283	7.87439	7.34792	1090	0.432221	2.22803e+07	22169.5	1301	0.322211	7.86645	653	0.693753	7.35282e+07	73162.4	882	0.586191	Both	-0.518532	0.303017	3.30014
PY17X_1409100	1	PY17X_1409100	mRNA-decapping enzyme 2, putative	DCP2	1427	4	6	3.57535e+06	751648	3805994	5748023	955131	689922	6.55332	5.87601	6.58047	6.75952	5.98006	5.8388	6.55332	5.87601	6.58047	6.75952	5.98006	5.8388	6.61031	6.44961	6.63966	6.75952	6.41455	6.29771	6.56653	1575	0.179353	3.68577e+06	2582.88	1720	0.103754	6.49059	1692	0.20573	3.0945e+06	2168.54	1895	0.11038	Both	0.0759373	1.19107	0.839581
PY17X_1035600	1	PY17X_1035600	DNA damage-inducible protein 1, putative	DDI1	385	7	8	10125248	3.76061e+06	9923153	35248976	6230321	6112721	7.00541	6.57526	6.99665	7.54715	6.79451	6.78623	7.00541	6.57526	6.99665	7.54715	6.79451	6.78623	7.06542	7.09626	7.06988	7.54715	7.21934	7.23175	7.07718	1251	0.348279	1.19449e+07	31025.8	1206	0.371741	7.33274	1040	0.511977	2.15151e+07	55883.3	969	0.545326	Both	-0.25556	0.555188	1.80119
PY17X_1239700	1	PY17X_1239700	ATP-dependent RNA helicase DDX1, putative	DDX1	830	13	12	18801842	7790225	33035544	53020568	11461486	10874243	7.2742	6.89155	7.51898	7.72444	7.05924	7.0364	7.2742	6.89155	7.51898	7.72444	7.05924	7.0364	7.33601	7.38875	7.60983	7.72444	7.48093	7.47837	7.44486	1016	0.470803	2.78524e+07	33557.1	1181	0.384776	7.56125	858	0.597464	3.64123e+07	43870.3	1051	0.506811	Both	-0.116386	0.764916	1.30733
PY17X_1313500	1	PY17X_1313500	ATP-dependent RNA helicase DDX17, putative	DDX17	517	21	21	114672352	47619956	127551960	146148704	59507068	51272568	8.05946	7.67779	8.10569	8.16479	7.77457	7.70989	8.05946	7.67779	8.10569	8.16479	7.77457	7.70989	8.12651	8.11585	8.21632	8.16479	8.18778	8.14233	8.15289	496	0.741919	1.42198e+08	275044	521	0.728884	8.16497	457	0.785815	1.46207e+08	282799	517	0.757633	Both	-0.0120767	0.972575	1.0282
PY17X_1236700	1	PY17X_1236700	ATP-dependent RNA helicase DDX23, putative	DDX23	967	8	5	10463718	5.2934e+06	15660219	6617590	13296992	11462047	7.01969	6.72373	7.1948	6.8207	7.12375	7.05926	7.01969	6.72373	7.1948	6.8207	7.12375	7.05926	7.07979	7.23356	7.27471	6.8207	7.54468	7.50091	7.19602	1182	0.384254	1.57044e+07	16240.3	1375	0.283629	7.28876	1067	0.499295	1.9443e+07	20106.5	1290	0.394551	Both	-0.0927416	0.807715	1.23806
PY17X_1245900	1	PY17X_1245900	ATP-dependent RNA helicase DDX41, putative	DDX41	629	4	18	4957603	219199	4.09357e+06	38117256	12012065	11293665	6.69527	5.34084	6.6121	7.58112	7.07962	7.05283	6.69527	5.34084	6.6121	7.58112	7.07962	7.05283	6.75321	5.9547	6.67236	7.58112	7.50106	7.49458	6.46009	1615	0.158498	2.88463e+06	4586.06	1633	0.149114	7.52559	880	0.58713	3.35419e+07	53325.7	980	0.54016	Both	-1.0655	0.0860009	11.6278
PY17X_1220100	1	PY17X_1220100	ATP-dependent RNA helicase DDX42, putative	DDX42	720	0	5	0	0	0	2.97905e+06	278600	161997				6.47408	5.44498	5.20951										6.47408	5.88581	5.67731				0	0			6.0124	1953	0.0831376	1.02896e+06	1429.12	1957	0.0812588	Zyg
PY17X_0420800	1	PY17X_0420800	ATP-dependent RNA helicase DDX60, putative	DDX60	2419	48	61	118259920	63908240	79982048	200455584	33003144	31698204	8.07284	7.80556	7.90299	8.30202	7.51856	7.50103	8.07284	7.80556	7.90299	8.30202	7.51856	7.50103	8.13998	8.234	8.00679	8.30202	7.9348	7.93644	8.12692	515	0.732013	1.33944e+08	55371.6	1032	0.462461	8.05775	520	0.756224	1.14222e+08	47218.9	1028	0.517614	Both	0.0691718	1.17266	0.852763
PY17X_1219400	1	PY17X_1219400	diacylglycerol O-acyltransferase, putative	DGAT	560	0	2	0	0	0	4.20022e+06	1.29304e+06	834847				6.62327	6.11161	5.92161										6.62327	6.54453	6.37934				0	0			6.51572	1677	0.212776	3.27881e+06	5855.02	1651	0.224988	Zyg
PY17X_1444400	1	PY17X_1444400	DNA helicase 60, putative	DH60	715	0	9	0	0	0	28995832	17039628	12451291				7.46234	7.23146	7.09521										7.46234	7.65111	7.53636				0	0			7.54993	866	0.593706	3.54758e+07	49616.6	1013	0.524659	Zyg
PY17X_0719300	1	PY17X_0719300	bifunctional dihydrofolate reductase-thymidylate synthase, putative	DHFR-TS	588	24	14	469292608	132270968	300185280	98431992	24632384	29371964	8.67144	8.12146	8.47739	7.99314	7.39151	7.46793	8.67144	8.12146	8.47739	7.99314	7.39151	7.46793	8.74258	8.52615	8.60056	7.99314	7.80926	7.9038	8.6231	202	0.895203	4.19851e+08	714033	271	0.859228	7.90207	631	0.704086	7.98115e+07	135734	707	0.668389	Both	0.72103	5.26054	0.190095
PY17X_1344700	1	PY17X_1344700	dihydrofolate synthase/folylpolyglutamate synthase, putative	DHFS-FPGS	472	16	14	96342504	34986164	85372896	56595544	11585890	11756099	7.98382	7.5439	7.93132	7.75278	7.06393	7.07026	7.98382	7.5439	7.93132	7.75278	7.06393	7.07026	8.05036	7.99203	8.03607	7.75278	7.48556	7.51176	8.02615	599	0.688217	1.06207e+08	225015	575	0.70073	7.58337	840	0.605918	3.83149e+07	81175.6	857	0.597933	Both	0.442787	2.77196	0.360756
PY17X_0404200	1	PY17X_0404200	palmitoyltransferase DHHC1, putative	DHHC1	613	12	5	97581608	35744708	102809136	26815080	16415841	14877303	7.98937	7.55321	8.01203	7.42838	7.21526	7.17252	7.98937	7.55321	8.01203	7.42838	7.21526	7.17252	8.05595	8.00064	8.11951	7.42838	7.6351	7.61257	8.0587	569	0.703858	1.14472e+08	186741	641	0.666319	7.55868	860	0.596524	3.6198e+07	59050.6	946	0.55613	Both	0.500015	3.16238	0.316217
PY17X_0513100	1	PY17X_0513100	palmitoyltransferase DHHC10, putative	DHHC10	277	0	4	0	0	0	17910480	9479255	6.84105e+06				7.25311	6.97677	6.83512										7.25311	7.39944	7.27994				0	0			7.31083	1052	0.506341	2.04564e+07	73849.9	879	0.5876	Zyg
PY17X_0109900	1	PY17X_0109900	palmitoyltransferase DHHC2	DHHC2	284	0	1	0	0	0	2535943	1.13132e+06	969266				6.40414	6.05359	5.98644										6.40414	6.4872	6.44326				0	0			6.44487	1723	0.19117	2.78526e+06	9807.27	1511	0.290747	Zyg
PY17X_0929300	1	PY17X_0929300	palmitoyltransferase DHHC3, putative	DHHC3	290	0	2	0	0	0	3997341	1.86701e+06	1.79045e+06				6.60177	6.27115	6.25296										6.60177	6.70218	6.70601				0	0			6.66999	1553	0.271019	4.67722e+06	16128.4	1362	0.360733	Zyg
PY17X_1246400	1	PY17X_1246400	palmitoyltransferase DHHC7, putative	DHHC7	398	2	5	3.09033e+06	1.67133e+06	3.15394e+06	28854744	13518969	11774438	6.49	6.22306	6.49885	7.46022	7.13094	7.07094	6.49	6.22306	6.49885	7.46022	7.13094	7.07094	6.54657	6.77055	6.55529	7.46022	7.55178	7.51243	6.62414	1539	0.198123	4.20862e+06	10574.4	1483	0.22732	7.50814	900	0.577736	3.22212e+07	80957.7	858	0.597464	Both	-0.884002	0.130617	7.65599
PY17X_0103700	1	PY17X_0103700	dihydroorotate dehydrogenase, putative	DHODH	512	10	10	43187688	11189099	45077060	23658194	13126831	11897897	7.63536	7.0488	7.65396	7.37398	7.11816	7.07547	7.63536	7.0488	7.65396	7.37398	7.11816	7.07547	7.69958	7.53417	7.74935	7.37398	7.53915	7.51689	7.66103	870	0.546924	4.58177e+07	89487.8	885	0.539103	7.47667	932	0.562705	2.99691e+07	58533.4	948	0.55519	Both	0.18436	1.52883	0.654094
PY17X_1032400	1	PY17X_1032400	deoxyhypusine synthase, putative	DHS	428	3	6	3959095	749331	2.57918e+06	8222585	1.10528e+06	73448480	6.5976	5.87467	6.41148	6.91501	6.04347	7.86598	6.5976	5.87467	6.41148	6.91501	6.04347	7.86598	6.65488	6.44837	6.46497	6.91501	6.4772	8.29623	6.52274	1592	0.17049	3.3323e+06	7785.74	1546	0.194473	7.22948	1108	0.480038	1.69621e+07	39631.1	1088	0.489432	Both	-0.706736	0.196455	5.09021
PY17X_0709700	1	PY17X_0709700	ATP-dependent RNA helicase DHX36, putative	DHX36	801	1	4	2.63774e+06	967916	2.80736e+06	8575587	3.28599e+06	2.82329e+06	6.42123	5.98584	6.4483	6.93326	6.51667	6.45076	6.42123	5.98584	6.4483	6.93326	6.51667	6.45076	6.47734	6.55118	6.50303	6.93326	6.94479	6.90101	6.51052	1598	0.167362	3.23978e+06	4044.68	1652	0.139208	6.92635	1352	0.36543	8.44022e+06	10537.1	1494	0.298732	Both	-0.415837	0.383851	2.60518
PY17X_1137100	1	PY17X_1137100	exosome complex exonuclease RRP44, putative	DIS3	1025	0	3	0	0	0	2.54176e+06	1.42325e+06	975104				6.40514	6.15328	5.98905										6.40514	6.58571	6.44583				0	0			6.47889	1706	0.199155	3.01227e+06	2938.8	1827	0.14232	Zyg
PY17X_1024100	1	PY17X_1024100	DIX domain-containing protein, putative	DIX	174	1	3	7.28389e+06	1.98188e+06	6833975	19269388	6.9096e+06	6847566	6.86236	6.29708	6.83467	7.28487	6.83945	6.83554	6.86236	6.29708	6.83467	7.28487	6.83945	6.83554	6.92142	6.839	6.90244	7.28487	7.26375	7.28035	6.88762	1391	0.275287	7.72004e+06	44368	1099	0.427529	7.27632	1074	0.496008	1.88939e+07	108586	776	0.635979	Both	-0.388702	0.4086	2.44738
PY17X_1127700	1	PY17X_1127700	protein DJ-1, putative	DJ1	189	12	13	387274432	113465840	324987808	621912190	165529728	166723504	8.58802	8.05487	8.51187	8.79373	8.21888	8.222	8.58802	8.05487	8.51187	8.79373	8.21888	8.222	8.6586	8.46456	8.6362	8.79373	8.62682	8.64721	8.58645	232	0.879562	3.8588e+08	2.04169e+06	97	0.949948	8.68925	177	0.917332	4.88934e+08	2.58695e+06	98	0.954439	Both	-0.102798	0.789227	1.26706
PY17X_0708400	1	PY17X_0708400	dynein light chain 1, putative	DLC1	194	15	0	119755560	77928616	124947632	0	0	0	8.0783	7.8917	8.09673										8.14547	8.31366	8.20706				8.22206	445	0.768509	1.6675e+08	859534	221	0.885297				0	0			Gam
PY17X_0714200	1	PY17X_0714200	meiotic recombination protein DMC1, putative	DMC1	346	0	18	0	0	0	632891460	257397840	203446096				8.80133	8.4106	8.30845										8.80133	8.81627	8.73244				0	0			8.78335	138	0.935651	6.07219e+08	1.75497e+06	147	0.931423	Zyg
PY17X_1424100	1	PY17X_1424100	drug/metabolite transporter DMT1, putative	DMT1	410	2	2	2.79373e+06	56387	2.0122e+06	6.12572e+06	3.29743e+06	2.61873e+06	6.44618	4.75118	6.30367	6.78716	6.51818	6.41809	6.44618	4.75118	6.30367	6.78716	6.51818	6.41809	6.50246	5.4094	6.35353	6.78716	6.94628	6.86881	6.08846	1757	0.084463	1.22592e+06	2990.04	1697	0.115746	6.86741	1400	0.342884	7.3691e+06	17973.4	1327	0.377172	Both	-0.778953	0.166359	6.01109
PY17X_0942700	1	PY17X_0942700	DNA replication ATP-dependent helicase/nuclease DNA2, putative	DNA2	944	0	1	0	0	0	707311	497557	162291				5.84961	5.69684	5.2103										5.84961	6.13468	5.67809				0	0			5.88746	1997	0.0624706	771723	817.503	2032	0.046031	Zyg
PY17X_1140800	1	PY17X_1140800	polyubiquitin binding protein, putative	DOA1	849	17	20	51938940	15229393	32570220	47454600	8672816	12508979	7.71549	7.18268	7.51282	7.67628	6.93816	7.09722	7.71549	7.18268	7.51282	7.67628	6.93816	7.09722	7.78025	7.65799	7.60346	7.67628	7.36128	7.53834	7.68056	849	0.557873	4.79251e+07	56448.9	1024	0.466632	7.5253	881	0.58666	3.35196e+07	39481.3	1091	0.488023	Both	0.155264	1.42976	0.699416
PY17X_1459700	1	PY17X_1459700	double C2-like domain-containing protein, putative	DOC2	1726	15	2	23197166	7118794	23337872	794886	794837	153011	7.36543	6.85241	7.36806	5.9003	5.90028	5.18472	7.36543	6.85241	7.36806	5.9003	5.90028	5.18472	7.42785	7.35255	7.45382	5.9003	6.33571	5.65288	7.41141	1040	0.45829	2.57874e+07	14940.5	1401	0.270073	5.96296	1975	0.0728041	918256	532.014	2075	0.0258337	Both	1.44844	28.083	0.0356087
PY17X_1220900	1	PY17X_1220900	ATP-dependent RNA helicase DDX6, putative	DOZI	433	22	30	287717888	114977096	280761760	3116190980	1109948290	1040780540	8.45897	8.06061	8.44834	9.49362	9.0453	9.01736	8.45897	8.06061	8.44834	9.49362	9.0453	9.01736	8.52869	8.46987	8.57053	9.49362	9.44344	9.43132	8.52303	269	0.860271	3.33448e+08	770087	252	0.869135	9.45613	21	0.990606	2.85844e+09	6.60149e+06	24	0.989197	Both	-0.933102	0.116654	8.57239
PY17X_0506900	1	PY17X_0506900	deoxyribose-phosphate aldolase, putative	DPA	262	5	20	33097774	6.15939e+06	18064424	1900608380	484201600	604468990	7.5198	6.78954	7.25682	9.27889	8.68503	8.78137	7.5198	6.78954	7.25682	9.27889	8.68503	8.78137	7.58324	7.29442	7.33883	9.27889	9.08744	9.19867	7.4055	1048	0.454119	2.54388e+07	97094.5	858	0.55318	9.18833	53	0.975575	1.54289e+09	5.88889e+06	28	0.987318	Both	-1.78284	0.0164877	60.6511
PY17X_0933300	1	PY17X_0933300	dipeptidyl aminopeptidase 1, putative	DPAP1	681	19	15	184324272	20819902	148442000	93709824	48776720	55104072	8.26558	7.31848	8.17156	7.97179	7.68821	7.74118	8.26558	7.31848	8.17156	7.97179	7.68821	7.74118	8.33401	7.78357	8.28441	7.97179	8.10244	8.17319	8.134	513	0.733055	1.36143e+08	199917	613	0.680918	8.08247	506	0.762799	1.20913e+08	177552	639	0.700329	Both	0.0515224	1.12596	0.888132
PY17X_1463300	1	PY17X_1463300	dipeptidyl aminopeptidase 2, putative	DPAP2	561	0	21	0	0	0	269572448	98512192	102270944				8.43068	7.99349	8.00975										8.43068	8.4041	8.43796				0	0			8.42425	290	0.864256	2.65611e+08	473460	396	0.814467	Zyg
PY17X_1311400	1	PY17X_1311400	dephospho-CoA kinase	DPCK	274	0	3	0	0	0	7439149	4.01725e+06	3049967				6.87152	6.60393	6.4843										6.87152	7.03101	6.93408				0	0			6.94554	1334	0.373884	8.82141e+06	32194.9	1145	0.462659	Zyg
PY17X_1210500	1	PY17X_1210500	diphthine methyl ester synthase, putative	DPH5	274	0	5	0	0	0	13819488	1.62418e+06	2603639				7.14049	6.21063	6.41558										7.14049	6.64238	6.86633				0	0			6.88307	1388	0.34852	7.63957e+06	27881.6	1185	0.44387	Zyg
PY17X_1439900	1	PY17X_1439900	diphthine--ammonia ligase, putative	DPH6	247	0	5	0	0	0	13324515	2.63785e+06	2450490				7.12465	6.42125	6.38925										7.12465	6.8505	6.84038				0	0			6.93851	1344	0.369187	8.67981e+06	35141	1116	0.47628	Zyg
PY17X_0108100	1	PY17X_0108100	diphthine methyltransferase, putative	DPH7	351	0	1	0	0	0	1.71425e+06	177695	331990				6.23407	5.24968	5.52113										6.23407	5.69282	5.98453				0	0			5.97047	1970	0.0751527	934269	2661.74	1854	0.129638	Zyg
PY17X_0908800	1	PY17X_0908800	dolichol-phosphate mannosyltransferase, putative	DPM1	256	0	5	0	0	0	19541218	13923674	12419568				7.29095	7.14375	7.09411										7.29095	7.56444	7.53526				0	0			7.46355	939	0.559418	2.90771e+07	113583	762	0.642555	Zyg
PY17X_1227700	1	PY17X_1227700	Dpy-19-like C-mannosyltransferase, putative	DPY19	1067	0	28	0	0	0	282270816	178737024	155140208				8.45067	8.25221	8.19072										8.45067	8.65976	8.61637				0	0			8.5756	217	0.898544	3.76357e+08	352724	477	0.776421	Zyg
PY17X_0706300	1	PY17X_0706300	Fe-S cluster assembly protein DRE2, putative	DRE2	253	2	3	5218198	2.37891e+06	6068230	9483532	1.63129e+06	1361905	6.71752	6.37638	6.78306	6.97697	6.21253	6.13415	6.71752	6.37638	6.78306	6.97697	6.21253	6.13415	6.77561	6.91234	6.84909	6.97697	6.64426	6.58888	6.84568	1423	0.258603	7.00934e+06	27704.9	1236	0.3561	6.7367	1502	0.294974	5.45383e+06	21556.7	1266	0.405824	Both	0.108975	1.28521	0.778081
PY17X_1436500	1	PY17X_1436500	dynamin-like protein, putative	DRPC	1142	35	26	140946016	75691416	135562096	52436096	11457557	15153057	8.14905	7.87905	8.13214	7.71963	7.05909	7.1805	8.14905	7.87905	8.13214	7.71963	7.05909	7.1805	8.2167	8.30196	8.24366	7.71963	7.48078	7.62044	8.25411	424	0.779458	1.79519e+08	157197	702	0.634515	7.60695	828	0.611555	4.04529e+07	35422.8	1112	0.478159	Both	0.64716	4.43772	0.225341
PY17X_1467000	1	PY17X_1467000	ATP-dependent RNA helicase DRS1, putative	DRS1	650	1	0	0	3.18571e+06	0	0	0	0		6.50321												7.02962					7.02962	1295	0.325339	1.07059e+07	16470.7	1374	0.28415				0	0			Gam
PY17X_0936200	1	PY17X_0936200	ubiquitin domain-containing protein DSK2, putative	DSK2	377	4	5	94938264	7.50626e+06	76371688	187761712	61139728	70973216	7.97744	6.87542	7.88293	8.27361	7.78632	7.85109	7.97744	6.87542	7.88293	8.27361	7.78632	7.85109	8.04394	7.37384	7.98605	8.27361	8.19939	8.28155	7.80128	768	0.600104	6.32819e+07	167856	686	0.642857	8.25152	408	0.80883	1.7845e+08	473341	397	0.813997	Both	-0.450236	0.35462	2.81992
PY17X_0707000	1	PY17X_0707000	dicarboxylate/tricarboxylate carrier, putative	DTC	319	9	12	23537612	18778132	23285322	164656624	96157784	84324568	7.37176	7.27365	7.36708	8.21658	7.98298	7.92595	7.37176	7.27365	7.36708	8.21658	7.98298	7.92595	7.43422	7.74211	7.4528	8.21658	8.39372	8.35535	7.54305	933	0.514077	3.49177e+07	109460	817	0.574557	8.32188	362	0.830437	2.09837e+08	657798	316	0.852043	Both	-0.778838	0.166403	6.00949
PY17X_1356100	1	PY17X_1356100	1-deoxy-D-xylulose 5-phosphate synthase, putative	DXS	1047	0	11	0	0	0	27329010	17169086	15163614				7.43662	7.23475	7.1808										7.43662	7.65435	7.62073				0	0			7.57057	851	0.600752	3.72024e+07	35532.4	1111	0.478628	Zyg
PY17X_0521500	1	PY17X_0521500	dynamin, putative	DYN2	749	13	19	19993006	6015954	23574716	49146524	12103288	9168511	7.30088	6.7793	7.37245	7.69149	7.0829	6.9623	7.30088	6.7793	7.37245	7.69149	7.0829	6.9623	7.36286	7.28495	7.45835	7.69149	7.50431	7.40532	7.36872	1076	0.43952	2.33734e+07	31206.1	1205	0.372263	7.53371	874	0.589948	3.4175e+07	45627.4	1038	0.512917	Both	-0.164987	0.683933	1.46213
PY17X_0407900	1	PY17X_0407900	end-binding protein 1, putative	EB1	430	22	4	94201480	44501724	99417488	5.82009e+06	8098364	5450306	7.97406	7.64838	7.99746	6.76493	6.9084	6.73642	7.97406	7.64838	7.99746	6.76493	6.9084	6.73642	8.04054	8.08865	8.10445	6.76493	7.33187	7.18264	8.07788	560	0.708551	1.1964e+08	278233	518	0.730448	7.09315	1215	0.429779	1.23921e+07	28818.9	1171	0.450446	Both	0.98473	9.65451	0.103579
PY17X_0513500	1	PY17X_0513500	rRNA-processing protein EBP2, putative	EBP2	411	0	2	0	0	0	711465	199082	24285.8				5.85215	5.29903	4.38535										5.85215	5.74159	4.86481				0	0			5.48619	2078	0.0244246	306327	745.321	2042	0.041334	Zyg
PY17X_1366200	1	PY17X_1366200	ethanolamine-phosphate cytidylyltransferase, putative	ECT	562	10	13	28445352	12664867	30037432	41370204	11857970	10060476	7.45401	7.1026	7.47766	7.61669	7.07401	7.00262	7.45401	7.1026	7.47766	7.61669	7.07401	7.00262	7.51702	7.58393	7.56712	7.61669	7.49552	7.44507	7.55602	924	0.51877	3.59766e+07	64015.3	986	0.486444	7.51909	891	0.581963	3.30441e+07	58797.3	947	0.55566	Both	0.0369266	1.08875	0.918488
PY17X_1318600	1	PY17X_1318600	elongation factor 2, putative	eEF2	832	44	45	1553291650	716069570	1218107390	4577337900	1180601600	1198174980	9.19125	8.85496	9.08569	9.66061	9.0721	9.07852	9.19125	8.85496	9.08569	9.66061	9.0721	9.07852	9.26586	9.20446	9.22937	9.66061	9.46993	9.49162	9.23323	43	0.978102	1.71092e+09	2.0564e+06	93	0.952033	9.54072	13	0.994364	3.47312e+09	4.17442e+06	51	0.976515	Both	-0.307489	0.492619	2.02997
PY17X_1134800;PY17X_1134900	2	PY17X_1134800	elongation factor 1-alpha, putative;elongation factor 1-alpha, putative	EF-1alpha;EF-1alpha	443	36	29	11293392900	5104690700	9804885000	8688724000	2903924480	2561706750	10.0528	9.70797	9.99144	9.93896	9.46299	9.40853	10.0528	9.70797	9.99144	9.93896	9.46299	9.40853	10.1332	9.9933	10.1657	9.93896	9.85618	9.81696	10.0974	3	0.998957	1.25138e+10	2.82479e+07	2	0.999479	9.8707	4	0.998591	7.42501e+09	1.67607e+07	4	0.998591	Both	0.226692	1.68536	0.593346
PY17X_1222100	1	PY17X_1222100	elongation factor 1-delta, putative	EF-1delta	157	3	5	41636456	16671464	37660292	105973360	31481772	32421158	7.61947	7.22197	7.57588	8.0252	7.49806	7.51083	7.61947	7.22197	7.57588	8.0252	7.49806	7.51083	7.68359	7.69432	7.66865	8.0252	7.91454	7.94609	7.68218	848	0.558394	4.81044e+07	306397	494	0.742961	7.96194	596	0.720526	9.16104e+07	583506	353	0.834664	Both	-0.27976	0.525097	1.90441
PY17X_1357200	1	PY17X_1357200	elongation factor 1-gamma, putative	EF-1gamma	404	29	25	805600960	570943620	633238720	1976368510	560441920	2052101380	8.90612	8.75659	8.80157	9.29587	8.74853	9.3122	8.90612	8.75659	8.80157	9.29587	8.74853	9.3122	8.97883	9.11349	8.93567	9.29587	9.15019	9.72199	9.00933	86	0.955683	1.02172e+09	2.529e+06	66	0.966111	9.38935	30	0.986379	2.45104e+09	6.06693e+06	27	0.987788	Both	-0.38002	0.416851	2.39894
PY17X_1450200	1	PY17X_1450200	elongation factor G, putative	EF-G	769	6	12	4.19829e+06	2.37532e+06	4.57786e+06	27116930	73033040	65549104	6.62307	6.37572	6.66066	7.43324	7.86352	7.81657	6.62307	6.37572	6.66066	7.43324	7.86352	7.81657	6.68053	6.91173	6.72256	7.43324	8.27567	8.24751	6.77161	1463	0.237748	5.91026e+06	7685.64	1551	0.191867	7.98547	578	0.728981	9.67105e+07	125761	731	0.657116	Both	-1.21387	0.0611129	16.3632
PY17X_1205300	1	PY17X_1205300	U5 small nuclear ribonucleoprotein component, putative	EFTUD2	1205	20	22	51903248	13999383	54813032	43757852	11473363	8.17374e+06	7.71519	7.14611	7.73888	7.64106	7.05969	6.91242	7.71519	7.14611	7.73888	7.64106	7.05969	6.91242	7.77995	7.62416	7.83715	7.64106	7.48137	7.35615	7.74708	807	0.579771	5.58579e+07	46355.1	1081	0.436913	7.49286	920	0.568342	3.11071e+07	25815	1212	0.431188	Both	0.254226	1.79567	0.556896
PY17X_0810900	1	PY17X_0810900	kinesin-5, putative	EG5	1445	23	0	25948580	7811112	27138204	0	0	0	7.41411	6.89271	7.43358										7.47685	7.38983	7.52155				7.46274	999	0.479666	2.90231e+07	20085.2	1321	0.311783				0	0			Gam
PY17X_0405000	1	PY17X_0405000	EH domain-containing protein, putative	EHD	529	23	11	136864240	59954696	133160944	35139172	21616612	16928906	8.13629	7.77782	8.12438	7.54579	7.33479	7.22863	8.13629	7.77782	8.12438	7.54579	7.33479	7.22863	8.20385	8.20836	8.23564	7.54579	7.75321	7.66788	8.21595	450	0.765902	1.64418e+08	310809	489	0.745568	7.65563	790	0.629403	4.5251e+07	85540.6	846	0.6031	Both	0.560322	3.63347	0.275219
PY17X_0213500	1	PY17X_0213500	eukaryotic translation initiation factor 2 subunit alpha, putative	eIF2alpha	326	16	17	151902240	70511704	120527288	388561792	94628936	94454288	8.18156	7.84826	8.08109	8.58946	7.97602	7.97522	8.18156	7.84826	8.08109	8.58946	7.97602	7.97522	8.24943	8.27349	8.19089	8.58946	8.38684	8.40392	8.23794	436	0.773201	1.72957e+08	530543	343	0.821689	8.46007	280	0.868953	2.88452e+08	884823	255	0.880695	Both	-0.222136	0.599603	1.66777
PY17X_1212200	1	PY17X_1212200	eukaryotic translation initiation factor 2 subunit beta, putative	eIF2beta	236	14	14	166521104	82550864	150972160	193540960	52758648	49902200	8.22147	7.91672	8.1789	8.28677	7.72229	7.69812	8.22147	7.91672	8.1789	8.28677	7.72229	7.69812	8.2896	8.3368	8.292	8.28677	8.13612	8.13074	8.30614	387	0.798749	2.02365e+08	857479	223	0.884254	8.18454	448	0.790042	1.52948e+08	648084	323	0.848755	Both	0.121592	1.3231	0.755802
PY17X_1034300	1	PY17X_1034300	eukaryotic translation initiation factor 2 subunit gamma, putative	eIF2gamma	465	22	22	331549472	172179360	282435136	549128960	125586312	134714624	8.52055	8.23598	8.45092	8.73967	8.09894	8.12941	8.52055	8.23598	8.45092	8.73967	8.09894	8.12941	8.59068	8.63205	8.5732	8.73967	8.5083	8.55593	8.59864	222	0.884776	3.96863e+08	853468	225	0.883212	8.6013	204	0.90465	3.99304e+08	858718	259	0.878816	Both	-0.00266312	0.993887	1.00615
PY17X_1430800	1	PY17X_1430800	eukaryotic translation initiation factor 3 subunit A, putative	EIF3A	1268	39	32	327559936	194596864	299111648	452215904	140897152	116436600	8.51529	8.28914	8.47583	8.65535	8.1489	8.06609	8.51529	8.28914	8.47583	8.65535	8.1489	8.06609	8.58539	8.6812	8.59895	8.65535	8.55767	8.4935	8.62185	205	0.893639	4.18646e+08	330162	471	0.754953	8.56884	221	0.896665	3.70544e+08	292227	511	0.760451	Both	0.0530065	1.12981	0.885102
PY17X_1235900	1	PY17X_1235900	eukaryotic translation initiation factor 3 subunit B, putative	EIF3B	716	36	35	468802016	210797312	437398848	590702020	178478256	143319872	8.67099	8.32387	8.64088	8.77137	8.25159	8.15631	8.67099	8.32387	8.64088	8.77137	8.25159	8.15631	8.74212	8.71332	8.76956	8.77137	8.65914	8.58244	8.74167	152	0.921272	5.51656e+08	770470	251	0.869656	8.67098	181	0.915453	4.68795e+08	654742	318	0.851104	Both	0.0706854	1.17675	0.849796
PY17X_0607300	1	PY17X_0607300	eukaryotic translation initiation factor 3 subunit C, putative	EIF3C	924	34	32	509800832	249704672	444612672	745342780	246813616	209366640	8.7074	8.39743	8.64798	8.87236	8.39237	8.32091	8.7074	8.39743	8.64798	8.87236	8.39237	8.32091	8.77878	8.78135	8.77691	8.87236	8.79825	8.74472	8.77901	136	0.929614	6.01188e+08	650637	288	0.850365	8.80511	127	0.940817	6.38423e+08	690934	302	0.858619	Both	-0.026098	0.941677	1.06194
PY17X_1209300	1	PY17X_1209300	eukaryotic translation initiation factor 3 subunit D, putative	EIF3D	537	37	35	408434560	299515040	346617856	724488260	196970080	184378176	8.61112	8.47642	8.53985	8.86003	8.2944	8.26571	8.61112	8.47642	8.53985	8.86003	8.2944	8.26571	8.68186	8.8544	8.66513	8.86003	8.70144	8.6903	8.73379	158	0.918144	5.41744e+08	1.00883e+06	191	0.900938	8.75059	153	0.928605	5.63108e+08	1.04862e+06	230	0.892438	Both	-0.0167979	0.96206	1.03944
PY17X_1246200	1	PY17X_1246200	eukaryotic translation initiation factor 3 subunit E, putative	EIF3E	527	21	15	172928912	81767096	146336752	214277152	76415552	67415792	8.23787	7.91258	8.16535	8.33098	7.88318	7.82876	8.23787	7.91258	8.16535	8.33098	7.88318	7.82876	8.30611	8.33297	8.278	8.33098	8.2951	8.25953	8.30569	388	0.798227	2.02159e+08	383604	431	0.775808	8.2952	383	0.820573	1.97334e+08	374448	463	0.782997	Both	0.0104914	1.02445	0.976132
PY17X_0822600	1	PY17X_0822600	eukaryotic translation initiation factor 3 subunit F, putative	EIF3F	312	10	11	135671264	47421644	119861424	164353472	50783724	45354280	8.13249	7.67598	8.07868	8.21578	7.70572	7.65662	8.13249	7.67598	8.07868	8.21578	7.70572	7.65662	8.20003	8.11417	8.1884	8.21578	8.11975	8.08982	8.16753	482	0.749218	1.47073e+08	471388	372	0.806569	8.14178	468	0.780648	1.38606e+08	444251	416	0.805073	Both	0.0257499	1.06108	0.942432
PY17X_0715400	1	PY17X_0715400	eukaryotic translation initiation factor 3 subunit G, putative	EIF3G	269	9	9	60184808	28338420	58542496	93577024	26559394	24445952	7.77949	7.45238	7.76747	7.97117	7.42422	7.38821	7.77949	7.45238	7.76747	7.97117	7.42422	7.38821	7.84467	7.90739	7.8667	7.97117	7.84158	7.82521	7.87292	718	0.626173	7.46308e+07	277438	519	0.729927	7.87932	642	0.69892	7.57387e+07	281557	519	0.756693	Both	-0.00639967	0.985372	1.01484
PY17X_1025400	1	PY17X_1025400	eukaryotic translation initiation factor 3 subunit H, putative	EIF3H	469	13	12	91040600	42351636	93230960	117829512	41399780	31580908	7.95924	7.62687	7.96956	8.07125	7.617	7.49942	7.95924	7.62687	7.96956	8.07125	7.617	7.49942	8.02562	8.06876	8.0756	8.07125	8.03207	7.93485	8.05666	572	0.702294	1.13935e+08	242933	550	0.713764	8.01273	551	0.741663	1.02974e+08	219560	580	0.728041	Both	0.0439327	1.10645	0.903789
PY17X_0617200	1	PY17X_0617200	eukaryotic translation initiation factor 3 subunit I, putative	EIF3I	327	14	11	202239776	104888128	191533408	142148672	36531600	35919940	8.30587	8.02073	8.28224	8.15274	7.56267	7.55534	8.30587	8.02073	8.28224	8.15274	7.56267	7.55534	8.37456	8.43299	8.39883	8.15274	7.97839	7.98997	8.40213	329	0.828989	2.52422e+08	771932	249	0.870699	8.04037	538	0.747769	1.09741e+08	335598	487	0.771724	Both	0.36176	2.30017	0.434751
PY17X_0411100	1	PY17X_0411100	eukaryotic translation initiation factor 3 subunit K, putative	EIF3K	235	7	9	32148026	4860969	29645986	29756598	7.54095e+06	7352856	7.50715	6.68672	7.47197	7.47358	6.87743	6.86646	7.50715	6.68672	7.47197	7.47358	6.87743	6.86646	7.57052	7.19934	7.56123	7.47358	7.30127	7.31083	7.44369	1018	0.46976	2.77774e+07	118202	787	0.590198	7.3619	1024	0.519493	2.30089e+07	97910	804	0.622828	Both	0.0817971	1.20725	0.828329
PY17X_0112000	1	PY17X_0112000	eukaryotic translation initiation factor 3 subunit L, putative	EIF3L	568	17	13	128133896	43653864	103963776	97786880	25768668	24535542	8.10766	7.64002	8.01688	7.99028	7.41109	7.3898	8.10766	7.64002	8.01688	7.99028	7.41109	7.3898	8.17504	8.08092	8.12452	7.99028	7.82861	7.82677	8.12683	516	0.731491	1.33914e+08	235764	557	0.710115	7.88189	639	0.700329	7.61881e+07	134134	711	0.66651	Both	0.244939	1.75768	0.568933
PY17X_0720300	1	PY17X_0720300	eukaryotic translation initiation factor 3 subunit M, putative	EIF3M	434	24	20	224044672	97535640	178961360	219523440	68632784	62258268	8.35033	7.98916	8.25276	8.34148	7.83653	7.7942	8.35033	7.98916	8.25276	8.34148	7.83653	7.7942	8.41933	8.4038	8.36835	8.34148	8.249	8.22545	8.39716	332	0.827424	2.49551e+08	575002	324	0.831595	8.27198	397	0.813997	1.8706e+08	431013	426	0.800376	Both	0.125179	1.33407	0.749585
PY17X_1336600	1	PY17X_1336600	eukaryotic initiation factor 4a, putative	eIF4A	398	32	29	3204525060	1258456830	3246173180	2988624380	915947140	879999620	9.50576	9.09984	9.51137	9.47547	8.96187	8.94448	9.50576	9.09984	9.51137	9.47547	8.96187	8.94448	9.58247	9.43092	9.66941	9.47547	9.361	9.35947	9.56094	12	0.994265	3.63861e+09	9.14224e+06	14	0.993222	9.39865	29	0.986848	2.50409e+09	6.29167e+06	25	0.988727	Both	0.162287	1.45307	0.688198
PY17X_0524500	1	PY17X_0524500	eukaryotic initiation factor 4A-III, putative	EIF4A3	390	9	10	45751780	19891312	48235448	48478680	12891483	13861453	7.66041	7.29866	7.68337	7.68555	7.1103	7.14181	7.66041	7.29866	7.68337	7.68555	7.1103	7.14181	7.72479	7.76524	7.77976	7.68555	7.53139	7.58229	7.7566	800	0.58342	5.70948e+07	146397	722	0.624088	7.59974	833	0.609206	3.97871e+07	102018	795	0.627055	Both	0.156854	1.43501	0.696861
PY17X_0415700	1	PY17X_0415700	eukaryotic translation initiation factor 4E, putative	eIF4E	227	5	10	71235664	40568440	81830216	433764320	142383776	129577072	7.8527	7.60819	7.91291	8.63725	8.15346	8.11253	7.8527	7.60819	7.91291	8.63725	8.15346	8.11253	7.91837	8.05148	8.01705	8.63725	8.56218	8.53928	7.99563	615	0.679875	9.89991e+07	436119	396	0.794056	8.57957	216	0.899014	3.79814e+08	1.67319e+06	153	0.928605	Both	-0.58394	0.260651	3.83654
PY17X_1413100	1	PY17X_1413100	eukaryotic translation initation factor 4 gamma, putative	EIF4G	1019	35	29	144161232	93385312	136938864	182287008	112462720	59939768	8.15885	7.97028	8.13653	8.26076	8.05101	7.77772	8.15885	7.97028	8.13653	8.26076	8.05101	7.77772	8.22656	8.38633	8.2482	8.26076	8.46094	8.20921	8.28703	400	0.791971	1.93656e+08	190046	632	0.671011	8.3103	368	0.827619	2.04315e+08	200505	604	0.716768	Both	-0.0232682	0.947833	1.05504
PY17X_0607800	1	PY17X_0607800	eukaryotic translation initiation factor 5, putative	EIF5	514	15	10	67333320	51946932	58227724	109272632	24778802	25505542	7.82823	7.71556	7.76513	8.03851	7.39408	7.40663	7.82823	7.71556	7.76513	8.03851	7.39408	7.40663	7.89374	8.15078	7.86428	8.03851	7.8118	7.84337	7.9696	639	0.667362	9.32387e+07	181398	652	0.660584	7.89789	633	0.703147	7.90486e+07	153791	670	0.685768	Both	0.0717021	1.17951	0.847809
PY17X_0605700	1	PY17X_0605700	eukaryotic translation initiation factor 5A, putative	EIF5A	161	10	6	294104544	120180336	207993024	295761984	86877344	101573696	8.4685	8.07983	8.31805	8.47094	7.93891	8.00678	8.4685	8.07983	8.31805	8.47094	7.93891	8.00678	8.53828	8.48765	8.43584	8.47094	8.35017	8.43503	8.48726	284	0.85245	3.07085e+08	1.90736e+06	107	0.944734	8.41871	293	0.862846	2.62249e+08	1.62887e+06	156	0.927196	Both	0.0685446	1.17097	0.853995
PY17X_0925700	1	PY17X_0925700	ethanolamine kinase, putative	EK	434	17	13	90133400	27572302	83006240	30268894	11616504	10195801	7.95489	7.44047	7.91911	7.481	7.06508	7.00842	7.95489	7.44047	7.91911	7.481	7.06508	7.00842	8.02124	7.89638	8.02345	7.481	7.48669	7.45079	7.98036	628	0.673097	9.55779e+07	220226	589	0.693431	7.47283	935	0.561296	2.97048e+07	68444.3	908	0.573978	Both	0.50753	3.21759	0.310792
PY17X_1445000	1	PY17X_1445000	elongator complex protein 3, putative	ELP3	1077	0	1	0	0	0	972778	734184	506105				5.98801	5.8658	5.70424										5.98801	6.30164	6.16505				0	0			6.15157	1895	0.11038	1.41765e+06	1316.3	1973	0.0737435	Zyg
PY17X_0840300	1	PY17X_0840300	erythrocyte membrane associated protein 1, putative	EMAP1	396	16	4	279520800	134792768	256481184	1.15145e+06	3.90046e+06	3993230	8.44641	8.12967	8.40906	6.06125	6.59112	6.60132	8.44641	8.12967	8.40906	6.06125	6.59112	6.60132	8.51605	8.53373	8.52992	6.06125	7.01835	7.04945	8.52657	264	0.862878	3.36176e+08	848929	226	0.88269	6.70968	1522	0.28558	5.12487e+06	12941.6	1434	0.326914	Both	1.81688	65.5969	0.0152446
PY17X_0317500	1	PY17X_0317500	erythrocyte membrane associated protein 2, putative	EMAP2	334	2	0	101408488	44106136	136128544	0	0	0	8.00607	7.6445	8.13395										8.07277	8.08506	8.24554				8.13445	511	0.734098	1.36287e+08	408045	415	0.78415				0	0			Gam
PY17X_1428400	1	PY17X_1428400	ER membrane protein complex subunit 1, putative	EMC1	1124	26	36	50738736	26723858	50936396	188180432	112074288	101873248	7.70534	7.4269	7.70703	8.27457	8.04951	8.00806	7.70534	7.4269	7.70703	8.27457	8.04951	8.00806	7.77002	7.88383	7.80422	8.27457	8.45945	8.43629	7.81936	756	0.606361	6.59716e+07	58693.6	1014	0.471846	8.39011	318	0.851104	2.45532e+08	218444	584	0.726163	Both	-0.57075	0.268689	3.72178
PY17X_1034900	1	PY17X_1034900	ER membrane protein complex subunit 2, putative	EMC2	296	4	9	5.00669e+06	2.45245e+06	7564729	36363240	19394438	17180800	6.69955	6.3896	6.87879	7.56066	7.28768	7.23504	6.69955	6.3896	6.87879	7.56066	7.28768	7.23504	6.75752	6.92456	6.94805	7.56066	7.70666	7.67421	6.87671	1401	0.270073	7.52853e+06	25434.2	1258	0.34463	7.64718	797	0.626116	4.43788e+07	149928	680	0.681071	Both	-0.770466	0.169642	5.89475
PY17X_1137900	1	PY17X_1137900	ER membrane protein complex subunit 3, putative	EMC3	256	4	5	9137264	2.52497e+06	11982802	46399112	28802864	28080764	6.96082	6.40226	7.07856	7.66651	7.45944	7.44841	6.96082	6.40226	7.07856	7.66651	7.45944	7.44841	7.02053	6.93627	7.15455	7.66651	7.87638	7.88456	7.03712	1290	0.327946	1.08922e+07	42547.7	1113	0.420229	7.80915	699	0.672147	6.44389e+07	251715	537	0.748239	Both	-0.772033	0.169031	5.91606
PY17X_1011000	1	PY17X_1011000	ER membrane protein complex subunit 4, putative	EMC4	190	3	2	2.29686e+06	408594	2.06903e+06	5982956	16941256	19412340	6.36113	5.61129	6.31577	6.77692	7.22895	7.28808	6.36113	5.61129	6.31577	6.77692	7.22895	7.28808	6.41684	6.20481	6.36603	6.77692	7.64862	7.72649	6.32923	1667	0.131387	2.13416e+06	11232.4	1467	0.235662	7.38401	1004	0.528887	2.42108e+07	127426	723	0.660874	Both	-1.05478	0.0881488	11.3445
PY17X_0407300	1	PY17X_0407300	ER membrane protein complex subunit 5, putative	EMC5	115	0	2	0	0	0	9431846	7.32221e+06	7.12192e+06				6.9746	6.86464	6.8526										6.9746	7.28864	7.29717				0	0			7.1868	1151	0.45984	1.53745e+07	133691	712	0.66604	Zyg
PY17X_1432400	1	PY17X_1432400	ER membrane protein complex subunit 6, putative	EMC6	125	1	0	2248170	744953	1.91652e+06	0	0	0	6.35183	5.87213	6.28251										6.40747	6.44602	6.33166				6.39505	1639	0.145985	2.48342e+06	19867.4	1326	0.309176				0	0			Gam
PY17X_1410800	1	PY17X_1410800	ER membrane protein complex subunit 7, putative	EMC7	203	2	6	10352554	3.86084e+06	10665418	47653144	29012388	27732998	7.01505	6.58668	7.02798	7.67809	7.46258	7.443	7.01505	6.58668	7.02798	7.67809	7.46258	7.443	7.07512	7.10682	7.10226	7.67809	7.87949	7.87922	7.09473	1243	0.35245	1.24376e+07	61268.7	1000	0.479145	7.81227	696	0.673556	6.49034e+07	319721	496	0.767496	Both	-0.717532	0.191632	5.21834
PY17X_0910500	1	PY17X_0910500	ER membrane protein complex subunit 8, putative	EMC8	198	2	3	2.93396e+06	640427	3.4804e+06	19366846	11830445	10372844	6.46745	5.80647	6.54163	7.28706	7.073	7.0159	6.46745	5.80647	6.54163	7.28706	7.073	7.0159	6.52387	6.3853	6.59951	7.28706	7.49453	7.45816	6.50289	1601	0.165798	3.18342e+06	16077.9	1378	0.282065	7.41325	979	0.540629	2.5897e+07	130793	715	0.664631	Both	-0.910354	0.122927	8.13494
PY17X_1217500	1	PY17X_1217500	enolase	ENO	446	31	32	3762795520	1202806270	2491064580	3468769540	1219467650	1223673090	9.57551	9.0802	9.39638	9.54018	9.08617	9.08767	9.57551	9.0802	9.39638	9.54018	9.08617	9.08767	9.65269	9.41275	9.55055	9.54018	9.48383	9.50063	9.53866	15	0.992701	3.45671e+09	7.75048e+06	19	0.990615	9.50821	14	0.993894	3.22264e+09	7.22565e+06	22	0.990136	Both	0.0304515	1.07263	0.932284
PY17X_1461500	1	PY17X_1461500	epsin-like protein, putative	EpsL	408	5	0	10945698	3.04369e+06	11919441	0	0	0	7.03924	6.4834	7.07626										7.09948	7.01131	7.15217				7.08765	1247	0.350365	1.22364e+07	29991.1	1215	0.367049				0	0			Gam
PY17X_0940900	1	PY17X_0940900	endoplasmic reticulum-resident calcium binding protein, putative	ERC	342	25	25	1082669820	653151170	1203705730	2454350850	1240909060	1358003460	9.0345	8.81501	9.08052	9.38994	9.09374	9.1329	9.0345	8.81501	9.08052	9.38994	9.09374	9.1329	9.10806	9.16752	9.22403	9.38994	9.49131	9.54523	9.16654	50	0.974453	1.46736e+09	4.29053e+06	34	0.982795	9.47549	18	0.992015	2.98876e+09	8.73906e+06	18	0.992015	Both	-0.308954	0.49096	2.03683
PY17X_1131600	1	PY17X_1131600	ER lumen protein retaining receptor, putative	ERD2	221	5	6	14146728	3.73204e+06	10895906	36096208	20914200	19198984	7.15066	6.57195	7.03726	7.55746	7.32044	7.28328	7.15066	6.57195	7.03726	7.55746	7.32044	7.28328	7.21164	7.09319	7.11186	7.55746	7.73903	7.72176	7.1389	1214	0.36757	1.37688e+07	62302.4	995	0.481752	7.67275	777	0.63551	4.70708e+07	212990	591	0.722875	Both	-0.533855	0.292513	3.41865
PY17X_0309700	1	PY17X_0309700	eukaryotic peptide chain release factor subunit 1, putative	ERF1	428	16	18	167995664	65989716	160317392	308482496	93921432	79167480	8.2253	7.81948	8.20498	8.48923	7.97276	7.89855	8.2253	7.81948	8.20498	8.48923	7.97276	7.89855	8.29346	8.24687	8.31896	8.48923	8.38362	8.32833	8.28643	402	0.790928	1.93389e+08	451843	384	0.800313	8.40039	308	0.855801	2.51417e+08	587422	351	0.835604	Both	-0.113963	0.769197	1.30006
PY17X_0926900	1	PY17X_0926900	eukaryotic peptide chain release factor GTP-binding subunit, putative	ERF3	537	15	14	90805464	66757916	84235288	262543376	64982176	69986208	7.95811	7.8245	7.92549	8.4192	7.81279	7.84501	7.95811	7.8245	7.92549	8.4192	7.81279	7.84501	8.02449	8.25152	8.03005	8.4192	8.22555	8.27555	8.10202	537	0.720542	1.26479e+08	235529	559	0.709072	8.30677	369	0.827149	2.0266e+08	377392	461	0.783936	Both	-0.204747	0.624098	1.60231
PY17X_0521700	1	PY17X_0521700	enhancer of rudimentary homolog, putative	ERH	105	2	3	3.21845e+06	969906	2.76621e+06	4226490	1.04797e+06	1.10338e+06	6.50765	5.98673	6.44189	6.62598	6.02035	6.04273	6.50765	5.98673	6.44189	6.62598	6.02035	6.04273	6.56433	6.552	6.4964	6.62598	6.45435	6.49875	6.53758	1588	0.172576	3.44809e+06	32839	1192	0.379041	6.52636	1665	0.218412	3.36017e+06	32001.6	1149	0.46078	Both	0.0112175	1.02617	0.974501
PY17X_0926300	1	PY17X_0926300	endoplasmic reticulum oxidoreductin, putative	ERO1	470	8	13	42898464	15654572	51333540	146588816	89225376	78079776	7.63244	7.19464	7.7104	8.1661	7.95049	7.89254	7.63244	7.19464	7.7104	8.1661	7.95049	7.89254	7.69664	7.66904	7.8077	8.1661	8.36161	8.32241	7.72446	823	0.571429	5.30228e+07	112814	805	0.580813	8.28337	390	0.817285	1.92031e+08	408577	440	0.7938	Both	-0.55891	0.276115	3.62168
PY17X_0618500	1	PY17X_0618500	exported serine/threonine protein kinase	EST	2461	21	0	15008370	5.61906e+06	18099848	0	0	0	7.17633	6.74966	7.25767										7.23749	7.25754	7.33971				7.27824	1136	0.408238	1.89777e+07	7711.39	1550	0.192388				0	0			Gam
PY17X_0502100	1	PY17X_0502100	early transcribed membrane protein	ETRAMP	175	5	1	82081440	42768668	82351240	888914	860579	821475	7.91424	7.63113	7.91567	5.94886	5.93479	5.91459	7.91424	7.63113	7.91567	5.94886	5.93479	5.91459	7.98033	8.07269	8.01989	5.94886	6.36981	6.37243	8.0243	600	0.687696	1.05756e+08	604319	306	0.84098	6.23037	1862	0.125881	1.69968e+06	9712.45	1514	0.289338	Both	1.79394	62.2211	0.0160717
PY17X_0518100	1	PY17X_0518100	early transcribed membrane protein	ETRAMP	364	11	3	94544600	145668224	121446792	2.83253e+06	4683786	3.39722e+06	7.97564	8.16336	8.08439	6.45217	6.6706	6.53112	7.97564	8.16336	8.08439	6.45217	6.6706	6.53112	8.04213	8.56489	8.1943	6.45217	7.09689	6.98024	8.26711	417	0.783107	1.84973e+08	508166	352	0.816997	6.8431	1417	0.334899	6.96791e+06	19142.6	1312	0.384218	Both	1.424	26.5463	0.03767
PY17X_0802600	1	PY17X_0802600	early transcribed membrane protein	ETRAMP	131	3	0	3538056	8418497	523441	0	0	0	6.54876	6.92523	5.71887										6.60572	7.4199	5.749				6.59154	1556	0.18926	3.9043e+06	29803.8	1220	0.364442				0	0			Gam
PY17X_0203000	1	PY17X_0203000	early transcribed membrane protein	ETRAMP	175	3	0	637161	70231544	576765	0	0	0	5.80425	7.84653	5.761										5.85624	8.2719	5.79255				6.64023	1529	0.203337	4.36746e+06	24956.9	1264	0.341502				0	0			Gam
PY17X_0928700	1	PY17X_0928700	exported protein 1	EXP1	169	6	0	38069656	44179796	55581784	0	0	0	7.58058	7.64522	7.74493										7.64443	8.08573	7.8434				7.85785	723	0.623566	7.20864e+07	426547	402	0.790928				0	0			Gam
PY17X_1339000	1	PY17X_1339000	exported protein 2, putative	EXP2	269	12	5	419138656	279995136	395731008	12390534	55778148	46216952	8.62236	8.44715	8.5974	7.09309	7.74646	7.6648	8.62236	8.44715	8.5974	7.09309	7.74646	7.6648	8.69317	8.82733	8.72462	7.09309	8.16	8.09789	8.74837	146	0.9244	5.60237e+08	2.08267e+06	90	0.953597	7.78366	715	0.664631	6.07661e+07	225896	571	0.732269	Both	0.964711	9.21957	0.108465
PY17X_0510100	1	PY17X_0510100	exported protein 3, putative	EXP3	1012	3	0	4.1154e+06	50046	3.93405e+06	0	0	0	6.61441	4.69937	6.59484										6.67181	5.36148	6.65452				6.22927	1707	0.110532	1.6954e+06	1675.29	1784	0.0703858				0	0			Gam
PY17X_1235600	1	PY17X_1235600	FACT complex subunit SPT16, putative	FACT-L	1099	68	26	2008071040	886954560	1677470340	122535288	43411452	37639372	9.30278	8.9479	9.22465	8.08826	7.6376	7.57564	9.30278	8.9479	9.22465	8.08826	7.6376	7.57564	9.37813	9.29041	9.37303	8.08826	8.05244	8.00999	9.34719	29	0.985401	2.22429e+09	2.02392e+06	98	0.949426	8.05023	529	0.751996	1.12261e+08	102148	794	0.627525	Both	1.29696	19.8135	0.0504705
PY17X_1309100	1	PY17X_1309100	FACT complex subunit SSRP1, putative	FACT-S	493	31	14	1230684420	521589152	1070659390	87786920	29068516	27678308	9.09015	8.71733	9.02965	7.94343	7.46342	7.44214	9.09015	8.71733	9.02965	7.94343	7.46342	7.44214	9.16408	9.07718	9.17145	7.94343	7.88032	7.87838	9.13757	58	0.970282	1.37269e+09	2.78435e+06	58	0.970282	7.90071	632	0.703617	7.95625e+07	161384	662	0.689526	Both	1.23686	17.2529	0.0579612
PY17X_1036500	1	PY17X_1036500	FANCJ-like helicase, putative	FANCJ	1069	63	4	829494850	349442208	820200510	4337284	2.06098e+06	2.09047e+06	8.91881	8.54338	8.91392	6.63722	6.31407	6.32024	8.91881	8.54338	8.91392	6.63722	6.31407	6.32024	8.9916	8.91632	9.05181	6.63722	6.7446	6.77234	8.98658	91	0.953076	9.69567e+08	906985	214	0.888947	6.71805	1518	0.287459	5.22459e+06	4887.36	1698	0.202912	Both	2.26853	185.578	0.00538858
PY17X_1327500	1	PY17X_1327500	FYVE and coiled-coil domain-containing protein, putative	FCP	319	6	6	12537409	4.31847e+06	12611498	13111334	6582078	7230627	7.09821	6.63533	7.10077	7.11765	6.81836	6.85918	7.09821	6.63533	7.10077	7.11765	6.81836	6.85918	7.15884	7.15181	7.17751	7.11765	7.24291	7.30366	7.16272	1198	0.375912	1.45451e+07	45596	1090	0.432221	7.2214	1113	0.477689	1.66496e+07	52193	992	0.534523	Both	-0.0586853	0.873604	1.14468
PY17X_1007500	1	PY17X_1007500	flap endonuclease 1, putative	FEN1	480	28	3	306057472	203488336	244842000	1.09557e+06	270483	138126	8.4858	8.30854	8.38889	6.03964	5.43214	5.14027	8.4858	8.30854	8.38889	6.03964	5.43214	5.14027	8.5557	8.69915	8.50907	6.03964	5.87312	5.60906	8.58797	230	0.880605	3.87234e+08	806737	239	0.875912	5.84061	2008	0.0573039	692797	1443.33	1955	0.0821982	Both	2.74737	558.943	0.00178909
PY17X_1424700	1	PY17X_1424700	superoxide dismutase [Fe], putative	FeSOD	198	3	6	31996108	7393464	24832072	131495736	47438944	53493832	7.5051	6.86885	7.39501	8.11891	7.67614	7.7283	7.5051	6.86885	7.39501	8.11891	7.67614	7.7283	7.56844	7.36776	7.48168	8.11891	8.09051	8.16049	7.47263	991	0.483837	2.96912e+07	149955	717	0.626694	8.1233	483	0.773603	1.32833e+08	670872	309	0.855331	Both	-0.650677	0.223523	4.47381
PY17X_0831400	1	PY17X_0831400	fumarate hydratase, putative	FH	671	4	25	6625761	516542	8464939	176212416	106627280	103403336	6.82124	5.71311	6.92762	8.24604	8.02787	8.01453	6.82124	5.71311	6.92762	8.24604	8.02787	8.01453	6.88002	6.29896	6.99852	8.24604	8.43807	8.44268	6.72583	1491	0.223149	5.31904e+06	7927.04	1542	0.196559	8.3756	331	0.844998	2.37463e+08	353894	475	0.77736	Both	-1.64976	0.0223995	44.6438
PY17X_1463000	1	PY17X_1463000	peptidyl-prolyl cis-trans isomerase FKBP35, putative	FKBP35	306	17	12	99245320	72023024	94059904	96929440	25640908	24023426	7.99671	7.85747	7.9734	7.98646	7.40893	7.38063	7.99671	7.85747	7.9734	7.98646	7.40893	7.38063	8.06334	8.28201	8.07958	7.98646	7.82648	7.81774	8.14164	508	0.735662	1.38562e+08	452816	383	0.800834	7.87689	645	0.697511	7.53166e+07	246133	548	0.743072	Both	0.264752	1.83972	0.54356
PY17X_1138400	1	PY17X_1138400	falcilysin, putative	FLN	1149	48	56	438320640	132135704	357741888	784619970	274550464	288695648	8.64179	8.12102	8.55357	8.89466	8.43862	8.46044	8.64179	8.12102	8.55357	8.89466	8.43862	8.46044	8.71273	8.52573	8.67931	8.89466	8.84396	8.88228	8.63926	191	0.900938	4.35771e+08	379261	436	0.773201	8.87363	111	0.948333	7.47534e+08	650595	322	0.849225	Both	-0.234373	0.582945	1.71543
PY17X_1227600	1	PY17X_1227600	ferlin-like protein, putative	FLP	1638	23	4	48421812	12769690	47388112	4217335	2.87807e+06	1.32716e+06	7.68504	7.10618	7.67567	6.62504	6.4591	6.12292	7.68504	7.10618	7.67567	6.62504	6.4591	6.12292	7.74959	7.58724	7.7718	6.62504	6.88791	6.57781	7.70288	837	0.564129	5.04517e+07	30800.8	1208	0.370699	6.69692	1532	0.280883	4.97644e+06	3038.12	1820	0.145608	Both	1.00596	10.1381	0.0986376
PY17X_0417200	1	PY17X_0417200	formate-nitrite transporter, putative	FNT	311	5	3	111536944	44436612	103899056	15337079	13082458	10679315	8.04742	7.64774	8.01661	7.18574	7.11669	7.02854	8.04742	7.64774	8.01661	7.18574	7.11669	7.02854	8.11439	8.08806	8.12424	7.18574	7.5377	7.47063	8.1089	531	0.72367	1.28498e+08	413177	411	0.786236	7.39802	990	0.535463	2.50047e+07	80401.1	862	0.595585	Both	0.710874	5.13894	0.194593
PY17X_0921900	1	PY17X_0921900	bifunctional farnesyl/geranylgeranyl diphosphate synthase, putative	FPPS/GGPPS	376	5	13	7.18967e+06	1.79969e+06	5.1906e+06	54981472	12838276	13160282	6.85671	6.2552	6.71522	7.74022	7.10851	7.11927	6.85671	6.2552	6.71522	7.74022	7.10851	7.11927	6.91573	6.80027	6.77896	7.74022	7.52961	7.56007	6.83165	1429	0.255474	6.78658e+06	18049.4	1357	0.293014	7.60996	826	0.612494	4.07347e+07	108337	778	0.63504	Both	-0.778314	0.166604	6.00225
PY17X_1215600	1	PY17X_1215600	GDP-L-fucose synthase, putative	FS	343	2	4	4156100	1.60384e+06	4.05748e+06	6.89902e+06	1.10727e+06	1146400	6.61869	6.20516	6.60826	6.83879	6.04425	6.05934	6.61869	6.20516	6.60826	6.83879	6.04425	6.05934	6.67611	6.754	6.66839	6.83879	6.47798	6.51513	6.6995	1508	0.214286	5.0061e+06	14595	1404	0.268509	6.61063	1606	0.246125	4.07971e+06	11894.2	1458	0.315641	Both	0.0888699	1.22707	0.814948
PY17X_0933500	1	PY17X_0933500	folate transporter 2, putative	FT2	453	0	3	0	0	0	34740592	15355203	14372665				7.54084	7.18626	7.15754										7.54084	7.60644	7.5978				0	0			7.58169	843	0.604509	3.81673e+07	84254.4	850	0.601221	Zyg
PY17X_0903000	1	PY17X_0903000	protein farnesyltransferase subunit beta, putative	FTB	998	0	4	0	0	0	4608739	831313	455423				6.66358	5.91976	5.65842										6.66358	6.35496	6.11987				0	0			6.37947	1777	0.165806	2.39592e+06	2400.72	1877	0.118835	Zyg
PY17X_0605800	1	PY17X_0605800	sexual stage-specific protein G37, putative	G37	350	0	2	0	0	0	2.14333e+06	230215	348954				6.33109	5.36213	5.54277										6.33109	5.80394	6.00586				0	0			6.04696	1943	0.0878347	1.1142e+06	3183.43	1801	0.154533	Zyg
PY17X_1465600	1	PY17X_1465600	osmiophilic body protein G377, putative	G377	2610	32	27	70307264	23454956	73173128	37346024	40888004	34555884	7.847	7.37023	7.86435	7.57224	7.6116	7.53852	7.847	7.37023	7.86435	7.57224	7.6116	7.53852	7.91263	7.83143	7.96685	7.57224	8.02674	7.9734	7.90364	690	0.640772	8.01005e+07	30689.8	1209	0.370177	7.85746	658	0.691404	7.20209e+07	27594.2	1188	0.442461	Both	0.0461768	1.11218	0.899131
PY17X_1139200	1	PY17X_1139200	glideosome-associated connector, putative	GAC	2605	55	126	163378816	78854016	127591288	3502020610	878358530	832739580	8.2132	7.89682	8.10582	9.54432	8.94367	8.92051	8.2132	7.89682	8.10582	9.54432	8.94367	8.92051	8.28127	8.3184	8.21646	9.54432	9.34302	9.33584	8.27205	413	0.785193	1.87088e+08	71818.7	950	0.505214	9.40773	28	0.987318	2.55697e+09	981563	238	0.88868	Both	-1.13568	0.0731677	13.6672
PY17X_0717800	1	PY17X_0717800	GTP:AMP phosphotransferase, putative	GAK	230	2	4	1.47181e+06	668986	2.04187e+06	14333008	6166099	5252094	6.16785	5.82542	6.31003	7.15634	6.79001	6.72033	6.16785	5.82542	6.31003	7.15634	6.79001	6.72033	6.22227	6.40282	6.3601	7.15634	7.21489	7.16678	6.3284	1668	0.130865	2.13008e+06	9261.23	1516	0.210115	7.17933	1156	0.457492	1.51124e+07	65706.2	921	0.567872	Both	-0.850938	0.140949	7.09477
PY17X_0702200	1	PY17X_0702200	GPI-anchored micronemal antigen, putative	GAMA	624	0	1	0	0	0	35152.9	913544	742578				4.54596	5.96073	5.87074										4.54596	6.39544	6.3292				0	0			5.75687	2027	0.0483795	571304	915.551	2025	0.0493189	Zyg
PY17X_0823100	1	PY17X_0823100	gamma-glutamylcysteine synthetase	gammaGCS	999	11	34	35600236	13642260	19065072	223756320	53502864	59083512	7.55145	7.13489	7.28024	8.34978	7.72838	7.77147	7.55145	7.13489	7.28024	8.34978	7.72838	7.77147	7.61511	7.61378	7.36303	8.34978	8.14213	8.20305	7.53064	940	0.510428	3.39346e+07	33968.5	1170	0.390511	8.23165	418	0.804133	1.70471e+08	170642	646	0.697041	Both	-0.701009	0.199063	5.02353
PY17X_1116500	1	PY17X_1116500	glideosome-associated protein 40, putative	GAP40	458	3	5	48595640	13563801	49886916	279397504	164669664	149367440	7.6866	7.13238	7.69799	8.44622	8.21661	8.17426	7.6866	7.13238	7.69799	8.44622	8.21661	8.17426	7.75116	7.61147	7.79487	8.44622	8.62458	8.60014	7.71916	828	0.568822	5.23799e+07	114367	800	0.58342	8.55698	232	0.891498	3.60563e+08	787255	278	0.869892	Both	-0.837816	0.145273	6.8836
PY17X_1440100	1	PY17X_1440100	glideosome-associated protein 45, putative	GAP45	184	3	2	32745084	19385150	39746984	119293168	102308496	94981640	7.51515	7.28747	7.5993	8.07662	8.00991	7.97764	7.51515	7.28747	7.5993	8.07662	8.00991	7.97764	7.57856	7.75489	7.69286	8.07662	8.42033	8.4063	7.67544	851	0.55683	4.73627e+07	257406	533	0.722628	8.30108	377	0.823391	2.00024e+08	1.08709e+06	222	0.896195	Both	-0.625646	0.236785	4.22325
PY17X_0822300	1	PY17X_0822300	glideosome-associated protein 50, putative	GAP50	395	13	18	192390368	72635760	213295616	1065423740	648219580	597784900	8.28418	7.86115	8.32898	9.02752	8.81172	8.77654	8.28418	7.86115	8.32898	9.02752	8.81172	8.77654	8.35273	8.28541	8.44715	9.02752	9.21263	9.19391	8.36177	353	0.816475	2.3002e+08	582328	319	0.834202	9.14469	58	0.973227	1.39537e+09	3.53258e+06	68	0.96853	Both	-0.782924	0.164845	6.0663
PY17X_1330200	1	PY17X_1330200	glyceraldehyde-3-phosphate dehydrogenase	GAPDH	337	24	20	7698335700	984131580	5075985400	4742339100	1386649600	1443746050	9.8864	8.99305	9.70552	9.67599	9.14197	9.15949	9.8864	8.99305	9.70552	9.67599	9.14197	9.15949	9.96565	9.33217	9.87011	9.67599	9.53896	9.57144	9.72264	8	0.99635	5.28011e+09	1.5668e+07	5	0.997914	9.59547	10	0.995773	3.93973e+09	1.16906e+07	11	0.995303	Both	0.127177	1.34022	0.746145
PY17X_1343600	1	PY17X_1343600	glideosome associated protein with multiple membrane spans 1, putative	GAPM1	301	1	3	15116279	3.2124e+06	16123140	96348464	52262236	47572816	7.17944	6.50683	7.20745	7.98384	7.71819	7.67736	7.17944	6.50683	7.20745	7.98384	7.71819	7.67736	7.24062	7.03297	7.28779	7.98384	8.13206	8.11027	7.18713	1186	0.382169	1.5386e+07	51116.4	1053	0.451512	8.07539	509	0.76139	1.18958e+08	395208	451	0.788633	Both	-0.888266	0.12934	7.73153
PY17X_0525300	1	PY17X_0525300	glideosome associated protein with multiple membrane spans 2, putative	GAPM2	367	4	6	13340547	6205735	16016612	144483408	63306244	58117108	7.12517	6.79279	7.20457	8.15982	7.80145	7.7643	7.12517	6.79279	7.20457	8.15982	7.80145	7.7643	7.18598	7.29743	7.28481	8.15982	8.21434	8.19598	7.25607	1145	0.403545	1.80333e+07	49136.9	1063	0.446298	8.19005	443	0.792391	1.54898e+08	422065	432	0.797558	Both	-0.933972	0.11642	8.58958
PY17X_1037800	1	PY17X_1037800	glideosome associated protein with multiple membrane spans 3, putative	GAPM3	283	3	0	12047090	12577725	11992743	0	0	0	7.08088	7.0996	7.07892										7.1414	7.58115	7.15492				7.29249	1129	0.411887	1.96106e+07	69295.4	960	0.5				0	0			Gam
PY17X_1409800	1	PY17X_1409800	H/ACA ribonucleoprotein complex subunit 1, putative	GAR1	207	3	3	2.28275e+06	2653142	2639765	13074930	4752676	4.32101e+06	6.35846	6.42376	6.42157	7.11644	6.67694	6.63559	6.35846	6.42376	6.42157	7.11644	6.67694	6.63559	6.41415	6.95615	6.4754	7.11644	7.10316	7.08323	6.61523	1543	0.196038	4.12319e+06	19918.8	1324	0.310219	7.10094	1211	0.431658	1.26166e+07	60949.6	939	0.559418	Both	-0.485708	0.326808	3.05991
PY17X_1208200	1	PY17X_1208200	G-strand-binding protein 2, putative	GBP2	233	11	8	321070144	267288352	323708544	418230560	158527136	133923904	8.5066	8.42698	8.51015	8.62142	8.2001	8.12686	8.5066	8.42698	8.51015	8.62142	8.2001	8.12686	8.57664	8.80868	8.63443	8.62142	8.60827	8.55341	8.67325	183	0.905109	4.71246e+08	2.02252e+06	99	0.948905	8.59436	209	0.902302	3.92975e+08	1.68659e+06	152	0.929075	Both	0.0788833	1.19918	0.833905
PY17X_1138200	1	PY17X_1138200	guanylyl cyclase beta	GCbeta	3015	0	17	0	0	0	25636470	13556970	12015317				7.40886	7.13216	7.07974										7.40886	7.55299	7.5211				0	0			7.49431	918	0.569281	3.12114e+07	10352	1497	0.297323	Zyg
PY17X_0817100	1	PY17X_0817100	tRNA (adenine(58)-N(1))-methyltransferase non-catalytic subunit TRM6, putative	GCD10	575	1	4	404909	0	372201	5487500	972093	4034831	5.60736		5.57078	6.73937	5.98771	6.60583							5.65803		5.59592	6.73937	6.4221	7.05389	5.62697	1854	0.0338895	423616	736.724	1843	0.0396246	6.73845	1499	0.296383	5.47588e+06	9523.27	1519	0.286989	Both	-1.11148	0.0773604	12.9265
PY17X_1441400	1	PY17X_1441400	GTP cyclohydrolase 1, putative	GCH1	315	1	0	711259	32162.2	825190	0	0	0	5.85203	4.50735	5.91655										5.90433	5.18391	5.95335				5.68053	1847	0.0375391	479217	1521.32	1791	0.0667362				0	0			Gam
PY17X_1405500	1	PY17X_1405500	translational activator GCN1, putative	GCN1	3368	37	53	77985544	25490832	67843504	129751320	29087010	31142626	7.89201	7.40638	7.83151	8.11311	7.4637	7.49336	7.89201	7.40638	7.83151	8.11311	7.4637	7.49336	7.95795	7.86486	7.93289	8.11311	7.88059	7.92887	7.91857	681	0.645464	8.29022e+07	24614.7	1269	0.338895	7.97419	587	0.724753	9.42302e+07	27978.1	1182	0.445279	Both	-0.055624	0.879784	1.13664
PY17X_0928600	1	PY17X_0928600	protein GCN20, putative	GCN20	773	13	20	42208460	12623389	40545132	86350720	23734490	18927632	7.6254	7.10118	7.60794	7.93627	7.37538	7.2771	7.6254	7.10118	7.60794	7.93627	7.37538	7.2771	7.68955	7.58261	7.70178	7.93627	7.79332	7.71567	7.65798	872	0.545881	4.54969e+07	58857.6	1012	0.472888	7.81508	692	0.675434	6.53257e+07	84509.3	848	0.602161	Both	-0.157102	0.696463	1.43583
PY17X_0707600	1	PY17X_0707600	histone acetyltransferase GCN5, putative	GCN5	1402	4	5	2697811	1.04978e+06	2526711	1.93676e+06	543524	2.26178e+06	6.43101	6.0211	6.40256	6.28708	5.73522	6.35445	6.43101	6.0211	6.40256	6.28708	5.73522	6.35445	6.48718	6.58378	6.45575	6.28708	6.1726	6.80607	6.50891	1599	0.16684	3.22779e+06	2302.27	1737	0.0948905	6.42192	1739	0.183654	2.6419e+06	1884.38	1917	0.100047	Both	0.0869896	1.22177	0.818484
PY17X_0917000	1	PY17X_0917000	glycine cleavage system H protein, putative	GCVH	199	0	2	0	0	0	3784678	8858196	1.21121e+06				6.57803	6.94735	6.08322										6.57803	7.37036	6.53867				0	0			6.82902	1433	0.327384	6.74559e+06	33897.5	1123	0.472992	Zyg
PY17X_1142700	1	PY17X_1142700	aminomethyltransferase, mitochondrial, putative	GCVT	399	6	10	12096233	3859823	12398286	55197592	33137664	31479458	7.08265	6.58657	7.09336	7.74192	7.52032	7.49803	7.08265	6.58657	7.09336	7.74192	7.52032	7.49803	7.14318	7.10671	7.16985	7.74192	7.93654	7.93347	7.13991	1212	0.368613	1.38011e+07	34589.3	1163	0.394161	7.87065	650	0.695162	7.42413e+07	186068	624	0.707374	Both	-0.730731	0.185895	5.37937
PY17X_1028600	1	PY17X_1028600	NADP-specific glutamate dehydrogenase, putative	GDH1	470	21	24	372566336	28964706	262760048	626137220	157729120	185017792	8.5712	7.46187	8.41956	8.79667	8.19791	8.26721	8.5712	7.46187	8.41956	8.79667	8.19791	8.26721	8.64167	7.91617	8.54078	8.79667	8.6061	8.69178	8.36621	348	0.819082	2.32384e+08	494435	359	0.813347	8.69818	171	0.92015	4.99096e+08	1.06191e+06	226	0.894317	Both	-0.331977	0.46561	2.14772
PY17X_1015500	1	PY17X_1015500	NADP-specific glutamate dehydrogenase, putative	GDH2	510	0	9	0	0	0	30714004	14879892	15385352				7.48734	7.1726	7.18711										7.48734	7.59294	7.62695				0	0			7.56908	852	0.600282	3.70746e+07	72695.3	885	0.584782	Zyg
PY17X_1231700	1	PY17X_1231700	glutamate dehydrogenase, putative	GDH3	1206	14	43	29322216	12251699	25708718	736953920	188562016	174383616	7.4672	7.0882	7.41008	8.86744	8.27545	8.24151	7.4672	7.0882	7.41008	8.86744	8.27545	8.24151	7.53029	7.57061	7.49725	8.86744	8.68272	8.66644	7.53272	938	0.51147	3.40971e+07	28272.9	1231	0.358707	8.73887	155	0.927666	5.48109e+08	454485	408	0.80883	Both	-1.20615	0.0622085	16.075
PY17X_1038300	1	PY17X_1038300	glycerophosphodiester phosphodiesterase, putative	GDPD	461	8	10	14519064	7.4071e+06	11546661	11322332	1.83203e+06	2433463	7.16194	6.86965	7.06246	7.05394	6.26293	6.38622	7.16194	6.86965	7.06246	7.05394	6.26293	6.38622	7.22299	7.3685	7.13791	7.05394	6.69406	6.83739	7.24313	1150	0.400938	1.75038e+07	37969.3	1136	0.408238	6.8618	1407	0.339596	7.27438e+06	15779.6	1369	0.357445	Both	0.381337	2.40623	0.415588
PY17X_1116400	1	PY17X_1116400	gamete egress protein GEP, putative	GEP	1150	48	60	251977296	91589808	273738304	1453899140	383411552	333150176	8.40136	7.96185	8.43734	9.16253	8.58367	8.52264	8.40136	7.96185	8.43734	9.16253	8.58367	8.52264	8.4707	8.37854	8.55915	9.16253	8.98728	8.9436	8.46946	292	0.848279	2.94755e+08	256309	536	0.721064	9.03114	73	0.966181	1.07433e+09	934199	248	0.883983	Both	-0.561675	0.274362	3.64481
PY17X_1316500	1	PY17X_1316500	gamete egress and sporozoite traversal protein, putative	GEST	249	17	6	764471740	586594240	757731970	6.60245e+06	23984196	19512104	8.88336	8.76834	8.87952	6.81971	7.37993	7.2903	8.88336	8.76834	8.87952	6.81971	7.37993	7.2903	8.95592	9.12436	9.01625	6.81971	7.79781	7.72869	9.03217	81	0.95829	1.07689e+09	4.32488e+06	32	0.983837	7.44873	950	0.554251	2.81018e+07	112859	764	0.641616	Both	1.58344	38.3211	0.0260953
PY17X_0312800	1	PY17X_0312800	Golgi to ER traffic protein 2, putative	GET2	354	0	2	0	0	0	3.33834e+06	1.28205e+06	976150				6.52353	6.10791	5.98952										6.52353	6.54087	6.44629				0	0			6.50357	1682	0.210427	3.18835e+06	9006.63	1539	0.277595	Zyg
PY17X_0717200	1	PY17X_0717200	ATPase GET3, putative	GET3	380	14	11	79654280	27891532	64500360	60137876	15394779	12662584	7.90121	7.44547	7.80956	7.77915	7.18737	7.10252	7.90121	7.44547	7.80956	7.77915	7.18737	7.10252	7.9672	7.90101	7.91021	7.77915	7.60754	7.54356	7.92614	674	0.649114	8.43605e+07	222001	584	0.696038	7.64342	799	0.625176	4.39964e+07	115780	756	0.645373	Both	0.282722	1.91744	0.521529
PY17X_1306300	1	PY17X_1306300	Golgi to ER traffic protein 4, putative	GET4	298	6	3	11684352	1.7998e+06	13179081	3.82389e+06	1.06438e+06	1.41746e+06	7.0676	6.25523	7.11989	6.5825	6.0271	6.15151	7.0676	6.25523	7.11989	6.5825	6.0271	6.15151	7.12803	6.8003	7.19727	6.5825	6.46102	6.606	7.04187	1285	0.330553	1.1012e+07	36953	1145	0.403545	6.54984	1648	0.226397	3.54684e+06	11902.1	1457	0.316111	Both	0.492025	3.10474	0.322088
PY17X_0516500	1	PY17X_0516500	protein GEXP15, putative	GEXP15	626	0	6	0	0	0	6041064	1.3464e+06	728623				6.78111	6.12917	5.8625										6.78111	6.56189	6.32108				0	0			6.55469	1643	0.228746	3.58668e+06	5729.52	1658	0.2217	Zyg
PY17X_0833000	1	PY17X_0833000	guanylate kinase, putative	GK	198	15	5	164225120	79915096	205793072	8219130	3.62129e+06	3.02302e+06	8.21544	7.90263	8.31343	6.91483	6.55886	6.48044	8.21544	7.90263	8.31343	6.91483	6.55886	6.48044	8.28353	8.32377	8.43107	6.91483	6.98648	6.93028	8.34612	360	0.812826	2.21883e+08	1.12062e+06	174	0.909802	6.94386	1337	0.372475	8.78743e+06	44381	1047	0.50869	Both	1.40226	25.2501	0.0396038
PY17X_0935900	1	PY17X_0935900	glyoxalase I, putative	GLO1	353	7	11	40843636	4232804	26914120	161403776	34430152	39136388	7.61112	6.62663	7.42998	8.20791	7.53694	7.59258	7.61112	6.62663	7.42998	8.20791	7.53694	7.59258	7.67518	7.14376	7.51782	8.20791	7.95296	8.02669	7.44559	1014	0.471846	2.7899e+07	79034	920	0.520855	8.06252	517	0.757633	1.15484e+08	327150	491	0.769845	Both	-0.616934	0.241583	4.13936
PY17X_0405300	1	PY17X_0405300	1-cys-glutaredoxin-like protein-1, putative	GLP1	168	1	2	516607	217736	1.04994e+06	7372387	3.00688e+06	3.56962e+06	5.71316	5.33793	6.02117	6.86761	6.47812	6.55262	5.71316	5.33793	6.02117	6.86761	6.47812	6.55262	5.76454	5.95201	6.0615	6.86761	6.90669	7.00144	5.92601	1798	0.0630865	843363	5020.02	1623	0.154327	6.92525	1355	0.364021	8.41872e+06	50111.4	1008	0.527008	Both	-0.999232	0.100177	9.98232
PY17X_0107000	1	PY17X_0107000	glutaredoxin-like protein	GLP2	216	8	5	34365384	20874486	34747168	14563611	3549548	2735458	7.53612	7.31962	7.54092	7.16327	6.55017	6.43703	7.53612	7.31962	7.54092	7.16327	6.55017	6.43703	7.59968	7.78462	7.63251	7.16327	6.9779	6.88748	7.67227	857	0.553702	4.70182e+07	217677	592	0.691867	7.00955	1282	0.398309	1.02223e+07	47325.4	1027	0.518084	Both	0.662718	4.59958	0.217411
PY17X_0820100	1	PY17X_0820100	glycolipid transfer protein, putative	GLTP	217	0	3	0	0	0	3893497	1.60707e+06	1.65547e+06				6.59034	6.20603	6.21892										6.59034	6.63784	6.67245				0	0			6.63354	1585	0.255989	4.30075e+06	19819.1	1300	0.389854	Zyg
PY17X_1321300	1	PY17X_1321300	glucose-6-phosphate dehydrogenase-6-phosphogluconolactonase, putative	GluPho	949	28	31	198826176	52943224	139992784	310827456	71130608	75206944	8.29847	7.72381	8.14611	8.49252	7.85206	7.87626	8.29847	7.72381	8.14611	8.49252	7.85206	7.87626	8.36712	8.15841	8.2581	8.49252	8.26435	8.30636	8.26121	420	0.781543	1.82478e+08	192284	624	0.675182	8.35441	339	0.84124	2.26155e+08	238309	561	0.736966	Both	-0.0931972	0.806869	1.23936
PY17X_1367700	1	PY17X_1367700	glutamate--tRNA ligase, putative	GluRS	804	48	43	422857408	244537920	319147136	545739140	125639816	129680928	8.62619	8.38835	8.50399	8.73699	8.09913	8.11288	8.62619	8.38835	8.50399	8.73699	8.09913	8.11288	8.69703	8.77295	8.62806	8.73699	8.50849	8.53963	8.69935	174	0.909802	5.00433e+08	622429	298	0.845151	8.59503	208	0.902771	3.9358e+08	489528	388	0.818225	Both	0.104313	1.27149	0.786479
PY17X_1024700	1	PY17X_1024700	glycine--tRNA ligase, putative	GlyRS	806	28	31	116446352	57991444	81118008	498673280	117574328	125845400	8.06613	7.76336	7.90912	8.69782	8.07031	8.09984	8.06613	7.76336	7.90912	8.69782	8.07031	8.09984	8.13322	8.19498	8.01312	8.69782	8.48001	8.52677	8.11378	526	0.726277	1.2995e+08	161228	697	0.637122	8.5682	222	0.896195	3.69999e+08	459056	404	0.810709	Both	-0.454426	0.351216	2.84725
PY17X_1425700	1	PY17X_1425700	GDP-mannose 4,6-dehydratase, putative	GMD	359	0	4	0	0	0	16366797	3429047	3.73706e+06				7.21396	6.53517	6.57253										7.21396	6.96307	7.02106				0	0			7.06603	1235	0.420385	1.16422e+07	32429.4	1143	0.463598	Zyg
PY17X_1214200	1	PY17X_1214200	GMP synthase [glutamine-hydrolyzing], putative	GMPS	544	17	24	223764368	62808952	172945664	388237632	89659304	103097000	8.34979	7.79802	8.23791	8.5891	7.9526	8.01325	8.34979	7.79802	8.23791	8.5891	7.9526	8.01325	8.41878	8.22703	8.353	8.5891	8.36369	8.44141	8.33294	371	0.807091	2.15248e+08	395676	423	0.779979	8.46473	276	0.870831	2.91563e+08	535961	372	0.82574	Both	-0.131793	0.738256	1.35454
PY17X_0926800	1	PY17X_0926800	golgi protein 2, putative	GP2	1179	16	16	51239748	27754912	49759620	83788736	52613512	47197856	7.70961	7.44334	7.69688	7.92319	7.7211	7.67392	7.70961	7.44334	7.69688	7.92319	7.7211	7.67392	7.77432	7.89903	7.79372	7.92319	8.13494	8.10688	7.82236	750	0.609489	6.64292e+07	56343.7	1025	0.466111	8.055	526	0.753405	1.13502e+08	96269.3	807	0.621419	Both	-0.232643	0.585272	1.70861
PY17X_1146200	1	PY17X_1146200	glycosylphosphatidylinositol anchor attachment 1 protein, putative	GPAA1	755	0	9	0	0	0	12601333	6355847	5.45993e+06				7.10042	6.80317	6.73719										7.10042	7.2279	7.18339				0	0			7.17057	1169	0.451386	1.48105e+07	19616.5	1305	0.387506	Zyg
PY17X_1360400	1	PY17X_1360400	GPI mannosyltransferase 3, putative	GPI10	778	0	15	0	0	0	61329936	38688276	33858972				7.78767	7.58758	7.52967										7.78767	8.003	7.96467				0	0			7.91845	620	0.709253	8.28799e+07	106529	784	0.632222	Zyg
PY17X_0928200	1	PY17X_0928200	GPI transamidase component GPI16, putative	GPI16	512	0	7	0	0	0	19101848	11960929	10222111				7.28108	7.07776	7.00954										7.28108	7.49923	7.45189				0	0			7.41073	982	0.53922	2.57474e+07	50288	1006	0.527947	Zyg
PY17X_0921600	1	PY17X_0921600	GPI-anchor transamidase, putative	GPI8	466	0	10	0	0	0	17719678	9649408	9391018				7.24846	6.9845	6.97271										7.24846	7.40707	7.41559				0	0			7.35704	1028	0.517614	2.2753e+07	48826.2	1017	0.522781	Zyg
PY17X_1025300	1	PY17X_1025300	glutathione reductase, putative	GR	497	17	25	111627456	14753754	89454960	384049984	110811984	118666784	8.04777	7.1689	7.9516	8.58439	8.04459	8.07433	8.04777	7.1689	7.9516	8.58439	8.04459	8.07433	8.11474	7.64524	8.05704	8.58439	8.45459	8.50163	7.93901	659	0.656934	8.68978e+07	174845	665	0.653806	8.51354	252	0.882104	3.26239e+08	656416	317	0.851574	Both	-0.574527	0.266363	3.75428
PY17X_0502600	1	PY17X_0502600	golgi re-assembly stacking protein, putative	GRASP	439	0	2	0	0	0	1814856	1.29268e+06	1.77922e+06				6.25884	6.11149	6.25023										6.25884	6.54442	6.70332				0	0			6.50219	1686	0.208549	3.17828e+06	7239.82	1590	0.25364	Zyg
PY17X_1362900	1	PY17X_1362900	endoplasmic reticulum chaperone GRP170, putative	GRP170	929	47	56	431955232	167300704	462753312	1262940290	671990460	706108670	8.63544	8.2235	8.66535	9.10138	8.82736	8.84887	8.63544	8.2235	8.66535	9.10138	8.82736	8.84887	8.70634	8.6205	8.79486	9.10138	9.22809	9.26522	8.70723	172	0.910845	5.09604e+08	548551	339	0.823775	9.19823	52	0.976045	1.57844e+09	1.69908e+06	150	0.930014	Both	-0.490997	0.322852	3.09739
PY17X_1439800	1	PY17X_1439800	endoplasmin, putative	GRP94	808	51	56	2054965630	1033025150	2066707460	7775506900	4423146000	4158772990	9.3128	9.01411	9.31528	9.89073	9.64573	9.61897	9.3128	9.01411	9.31528	9.89073	9.64573	9.61897	9.38823	9.35164	9.46671	9.89073	10.0368	10.0244	9.40219	23	0.98853	2.52459e+09	3.1245e+06	51	0.973931	9.98397	2	0.99953	9.63757e+09	1.19277e+07	10	0.995773	Both	-0.581776	0.261953	3.81747
PY17X_0406900	1	PY17X_0406900	glutaredoxin 1, putative	GRX1	109	3	7	26366192	5.85398e+06	23788740	200432096	50132716	59800448	7.42105	6.76745	7.37637	8.30197	7.70012	7.7767	7.42105	6.76745	7.37637	8.30197	7.70012	7.7767	7.48383	7.27399	7.46241	8.30197	8.11421	8.20821	7.40674	1046	0.455162	2.5512e+07	234055	562	0.707508	8.20813	434	0.796618	1.61484e+08	1.4815e+06	177	0.917332	Both	-0.801385	0.157985	6.32973
PY17X_1112900	1	PY17X_1112900	glutathione synthetase	GS	632	12	34	34473564	7.20526e+06	23459358	305556128	66636268	80853776	7.53749	6.85765	7.37032	8.48509	7.82371	7.9077	7.53749	6.85765	7.37032	8.48509	7.82371	7.9077	7.60105	7.3574	7.45615	8.48509	8.23634	8.33735	7.47153	992	0.483316	2.96165e+07	46861.6	1075	0.440042	8.35293	341	0.840301	2.25386e+08	356623	473	0.7783	Both	-0.881393	0.131404	7.61014
PY17X_1416200	1	PY17X_1416200	glycogen synthase kinase-3 alpha, putative	GSK3alpha	328	0	2	0	0	0	2703553	1.81225e+06	935868				6.43193	6.25822	5.97121										6.43193	6.6894	6.42825				0	0			6.51653	1675	0.213715	3.28495e+06	10015.1	1509	0.291686	Zyg
PY17X_0412900	1	PY17X_0412900	glycogen synthase kinase-3 beta, putative	GSK3beta	432	18	14	81595088	46060936	59574376	104645088	22360082	26042414	7.91166	7.66333	7.77506	8.01972	7.34947	7.41568	7.91166	7.66333	7.77506	8.01972	7.34947	7.41568	7.97773	8.10248	7.87454	8.01972	7.76772	7.85229	7.98492	620	0.677268	9.65863e+07	223579	578	0.699166	7.87991	641	0.699389	7.58421e+07	175560	641	0.699389	Both	0.105005	1.27352	0.785226
PY17X_1025800	1	PY17X_1025800	glutathione S-transferase, putative	GST	205	3	9	16666198	2822938	11955450	198473968	56159048	64353304	7.22184	6.4507	7.07757	8.2977	7.74942	7.80857	7.22184	6.4507	7.07757	8.2977	7.74942	7.80857	7.28329	6.98107	7.15352	8.2977	8.16293	8.23963	7.1393	1213	0.368092	1.37815e+07	67226.6	974	0.492701	8.23342	417	0.804603	1.71166e+08	834957	268	0.874589	Both	-1.09412	0.080515	12.42
PY17X_1233500	1	PY17X_1233500	GPI-anchored wall transfer protein 1, putative	GWT1	703	0	5	0	0	0	8628548	4586352	3.43534e+06				6.93594	6.66147	6.53597										6.93594	7.08787	6.98502				0	0			7.00294	1287	0.395961	1.0068e+07	14321.5	1402	0.341945	Zyg
PY17X_1118100	1	PY17X_1118100	histone H2A, putative	H2A	133	7	4	36504212	496525664	146354704	1.79433e+06	2.62751e+06	2.37727e+06	7.56234	8.69594	8.16541	6.2539	6.41954	6.37608	7.56234	8.69594	8.16541	6.2539	6.41954	6.37608	7.62607	9.05741	8.27805	6.2539	6.84882	6.82739	8.32051	379	0.80292	2.09176e+08	1.57275e+06	131	0.932221	6.64337	1577	0.259746	4.39915e+06	33076.3	1136	0.466886	Both	1.67714	47.5491	0.0210309
PY17X_1220800	1	PY17X_1220800	histone H2A.Z, putative	H2A.Z	158	1	2	13698940	12447059	19778980	14548953	13482641	12325375	7.13669	7.09507	7.2962	7.16283	7.12977	7.0908	7.13669	7.09507	7.2962	7.16283	7.12977	7.0908	7.19757	7.57696	7.37954	7.16283	7.55063	7.532	7.38469	1066	0.444734	2.42488e+07	153473	710	0.630344	7.41515	976	0.542039	2.60108e+07	164626	656	0.692344	Both	-0.0304642	0.932257	1.07267
PY17X_0944300	1	PY17X_0944300	histone H2B, putative	H2B	118	11	8	1486055550	978890370	1782138110	423821376	592701500	475798144	9.17204	8.99073	9.25094	8.62718	8.77284	8.67742	9.17204	8.99073	9.25094	8.62718	8.77284	8.67742	9.24652	9.33002	9.4002	8.62718	9.17421	9.09619	9.32558	30	0.98488	2.11631e+09	1.79349e+07	4	0.998436	8.96586	88	0.959136	9.24402e+08	7.83391e+06	20	0.991076	Both	0.359719	2.28939	0.436798
PY17X_1422300	1	PY17X_1422300	histone H2B variant, putative	H2B.Z	123	6	7	175879584	102397720	204662144	211990784	194157920	167708064	8.24522	8.01029	8.31104	8.32632	8.28816	8.22455	8.24522	8.01029	8.31104	8.32632	8.28816	8.22455	8.31351	8.42333	8.4286	8.32632	8.69527	8.64973	8.38848	335	0.82586	2.44613e+08	1.98872e+06	102	0.947341	8.55711	231	0.891968	3.60666e+08	2.93225e+06	86	0.960075	Both	-0.168626	0.678225	1.47444
PY17X_0110400	1	PY17X_0110400	histone H3, putative	H3	136	6	3	41614284	421413344	39443468	251631568	340660224	273026144	7.61924	8.62471	7.59598	8.40077	8.53232	8.4362	7.61924	8.62471	7.59598	8.40077	8.53232	8.4362	7.68335	8.99153	7.68942	8.40077	8.93655	8.85838	8.12143	522	0.728363	1.32262e+08	972512	197	0.89781	8.7319	160	0.925317	5.39384e+08	3.96606e+06	55	0.974636	Both	-0.610464	0.245209	4.07816
PY17X_1118200	1	PY17X_1118200	histone H3 variant, putative	H3.3	136	3	0	2.05106e+06	36702168	2.75113e+06	0	0	0	6.31198	7.56469	6.43951										6.36736	8.01126	6.49395				6.95752	1339	0.302398	9.0682e+06	66677.9	976	0.491658				0	0			Gam
PY17X_0944400	1	PY17X_0944400	histone H4, putative	H4	103	9	8	621607360	474672736	761308030	204856928	322056576	272056288	8.79352	8.67639	8.88156	8.31145	8.50793	8.43466	8.79352	8.67639	8.88156	8.31145	8.50793	8.43466	8.86547	9.03933	9.01836	8.31145	8.91245	8.85686	8.97439	93	0.952033	9.42729e+08	9.15271e+06	13	0.993743	8.69359	173	0.919211	4.93839e+08	4.79455e+06	40	0.981682	Both	0.280802	1.90898	0.52384
PY17X_0518300	1	PY17X_0518300	haloacid dehalogenase-like hydrolase, putative	HAD1	296	8	8	54564616	19632590	34900492	33578356	6261280	7445026	7.73691	7.29298	7.54283	7.52606	6.79666	6.87187	7.73691	7.29298	7.54283	7.52606	6.79666	6.87187	7.80181	7.75998	7.63448	7.52606	7.22146	7.31617	7.73209	816	0.575078	5.39623e+07	182305	651	0.661105	7.35456	1029	0.517144	2.26237e+07	76431.4	874	0.589948	Both	0.377527	2.38521	0.41925
PY17X_1443600	1	PY17X_1443600	haloacid dehalogenase-like hydrolase, putative	HAD2	288	19	18	1577744000	284951040	985469500	1282113150	336549440	377335136	9.19804	8.45477	8.99364	9.10793	8.52705	8.57673	9.19804	8.45477	8.99364	9.10793	8.52705	8.57673	9.27269	8.83438	9.13422	9.10793	8.93134	8.99692	9.08043	71	0.963504	1.20346e+09	4.17868e+06	37	0.98123	9.01206	78	0.963833	1.02816e+09	3.57e+06	65	0.969939	Both	0.0683709	1.1705	0.854337
PY17X_0502700	1	PY17X_0502700	phosphomannomutase, putative	HAD5	245	0	14	0	0	0	200068720	42108012	52163808				8.30118	7.62436	7.71737										8.30118	8.03935	8.14971				0	0			8.16342	458	0.785345	1.45685e+08	594633	349	0.836543	Zyg
PY17X_1215800	1	PY17X_1215800	male gamete fusion factor HAP2, putative	HAP2	828	18	0	122870064	48046248	119512480	0	0	0	8.08945	7.68166	8.07741										8.1567	8.11943	8.18709				8.15441	493	0.743483	1.42694e+08	172336	673	0.649635				0	0			Gam
PY17X_1131100	1	PY17X_1131100	ATP-dependent RNA helicase HAS1, putative	HAS1	680	0	1	0	0	0	83343.3	2.65024e+06	2.87525e+06				4.92087	6.42329	6.45868										4.92087	6.85251	6.90882				0	0			6.2274	1864	0.124941	1.68811e+06	2482.52	1870	0.122123	Zyg
PY17X_0718600	1	PY17X_0718600	histone acetyltransferase, putative	HAT1	1028	0	9	0	0	0	11584275	3.2522e+06	1.82777e+06				7.06387	6.51218	6.26192										7.06387	6.94035	6.71485				0	0			6.90636	1371	0.356505	8.06038e+06	7840.84	1571	0.262565	Zyg
PY17X_0512100	1	PY17X_0512100	biotin--protein ligase 1, putative	HCS1	287	0	6	0	0	0	9172676	961720	1897620				6.9625	5.98305	6.27821										6.9625	6.4175	6.7309				0	0			6.70363	1525	0.284171	5.05396e+06	17609.6	1334	0.373884	Zyg
PY17X_1327400	1	PY17X_1327400	biotin--protein ligase 2, putative	HCS2	299	0	5	0	0	0	4449175	1.84178e+06	1.80127e+06				6.64828	6.26524	6.25558										6.64828	6.69634	6.70859				0	0			6.6844	1541	0.276656	4.83508e+06	16170.8	1358	0.362612	Zyg
PY17X_1209400	1	PY17X_1209400	histone deacetylase 2, putative	HDA2	2032	6	0	4687368	923318	5.81894e+06	0	0	0	6.67093	5.96535	6.76484										6.72871	6.53223	6.83025				6.69706	1509	0.213764	4.9781e+06	2449.85	1728	0.0995829				0	0			Gam
PY17X_0829800	1	PY17X_0829800	histone deacetylase 1, putative	HDAC1	447	2	3	12138050	2.53737e+06	12245291	9795070	3.47863e+06	956696	7.08415	6.40438	7.08797	6.99101	6.54141	5.98077	7.08415	6.40438	7.08797	6.99101	6.54141	5.98077	7.14468	6.93824	7.16428	6.99101	6.96924	6.43767	7.0824	1248	0.349844	1.20893e+07	27045.3	1246	0.350886	6.79931	1453	0.31799	6.29949e+06	14092.8	1409	0.338657	Both	0.283094	1.91908	0.521082
PY17X_1340100	1	PY17X_1340100	histone deacetylase, putative	HDAC2	1640	2	1	522586	310212	1.03971e+06	127262	93428.5	72055.7	5.71816	5.49166	6.01691	5.1047	4.97048	4.85767	5.71816	5.49166	6.01691	5.1047	4.97048	4.85767	5.76957	6.09417	6.0571	5.1047	5.41693	5.33045	5.97361	1789	0.0677789	941051	573.812	1863	0.0291971	5.28403	2103	0.012682	192321	117.269	2126	0.00187882	Both	0.689586	4.89313	0.204368
PY17X_1128300	1	PY17X_1128300	HECT domain-containing protein 1, putative	HECT1	8880	0	8	0	0	0	5059438	2117496	1.98821e+06				6.7041	6.32582	6.29846										6.7041	6.75621	6.75087				0	0			6.73706	1501	0.295444	5.45833e+06	614.676	2067	0.0295914	Zyg
PY17X_1024800	1	PY17X_1024800	DNL-type zinc finger protein, putative	HEP1	246	0	4	0	0	0	5157584	1.50852e+06	2638174				6.71245	6.17855	6.4213										6.71245	6.61068	6.87197				0	0			6.7317	1507	0.292626	5.39139e+06	21916.2	1260	0.408643	Zyg
PY17X_0704800	1	PY17X_0704800	HECT-like E3 ubiquitin ligase	HEUL	7499	90	35	212644704	134310976	198511072	45061564	11358358	10323266	8.32765	8.12811	8.29778	7.65381	7.05532	7.01382	8.32765	8.12811	8.29778	7.65381	7.05532	7.01382	8.3965	8.53229	8.4149	7.65381	7.47705	7.45611	8.4479	300	0.844108	2.80476e+08	37401.7	1140	0.406152	7.52899	876	0.589009	3.38056e+07	4508.02	1723	0.19117	Both	0.918906	8.29672	0.12053
PY17X_1214000	1	PY17X_1214000	hypoxanthine-guanine phosphoribosyltransferase, putative	HGPRT	231	21	21	3851737600	461682048	2613955840	2771735550	1140553730	1374771070	9.58566	8.66434	9.4173	9.44275	9.05712	9.13823	9.58566	8.66434	9.4173	9.44275	9.05712	9.13823	9.6629	9.02818	9.57217	9.44275	9.45512	9.55048	9.42108	21	0.989572	2.63685e+09	1.14149e+07	10	0.995308	9.48278	17	0.992485	3.03937e+09	1.31575e+07	8	0.996712	Both	-0.0616995	0.867562	1.15266
PY17X_0713500	1	PY17X_0713500	histidine triad nucleotide-binding protein 1, putative	HINT1	186	1	3	1.49407e+06	421354	1.03524e+06	11139663	6.60507e+06	6.72788e+06	6.17437	5.62465	6.01504	7.04687	6.81988	6.82788	6.17437	5.62465	6.01504	7.04687	6.81988	6.82788	6.22883	6.21716	6.05517	7.04687	7.2444	7.2728	6.16705	1728	0.0995829	1.4691e+06	7898.38	1543	0.196038	7.18803	1150	0.46031	1.54179e+07	82891.9	851	0.600752	Both	-1.02097	0.0952852	10.4948
PY17X_1245500	1	PY17X_1245500	Hsc70-interacting protein, putative	HIP	447	15	13	256630016	180999824	203281408	328744128	103867176	97906472	8.40931	8.25768	8.3081	8.51686	8.01648	7.99081	8.40931	8.25768	8.3081	8.51686	8.01648	7.99081	8.47869	8.65211	8.42556	8.51686	8.42682	8.41929	8.51879	271	0.859228	3.30208e+08	738721	264	0.862878	8.45432	282	0.868013	2.84657e+08	636816	330	0.845467	Both	0.0644666	1.16002	0.862052
PY17X_1124300	1	PY17X_1124300	hexokinase, putative	HK	494	46	30	2452043010	828111620	1971806210	726286080	205759088	240232400	9.38953	8.91809	9.29486	8.86111	8.31336	8.38063	9.38953	8.91809	9.29486	8.86111	8.31336	8.38063	9.46546	9.26284	9.4456	8.86111	8.72018	8.8036	9.3913	26	0.986966	2.46209e+09	4.98398e+06	30	0.98488	8.79496	134	0.937529	6.23679e+08	1.26251e+06	202	0.905589	Both	0.596342	3.94768	0.253313
PY17X_1322900	1	PY17X_1322900	hemolysin III, putative	HlyIII	284	4	2	28250254	10134760	22398566	14042597	7572717	7.70266e+06	7.45102	7.00581	7.35022	7.14745	6.87925	6.88664	7.45102	7.00581	7.35022	7.14745	6.87925	6.88664	7.51401	7.49442	7.43537	7.14745	7.30307	7.33073	7.48127	984	0.487487	3.02878e+07	106647	827	0.569343	7.26042	1088	0.489432	1.82145e+07	64135.6	924	0.566463	Both	0.220851	1.66284	0.601381
PY17X_0604400	1	PY17X_0604400	high mobility group protein B1, putative	HMGB1	105	3	3	79775224	10057614	71371968	45174604	37149224	32469020	7.90187	7.00249	7.85353	7.65489	7.56995	7.51147	7.90187	7.00249	7.85353	7.65489	7.56995	7.51147	7.96787	7.49135	7.95566	7.65489	7.98558	7.94672	7.80496	763	0.602711	6.38202e+07	607812	304	0.842023	7.8624	657	0.691874	7.28452e+07	693764	301	0.859089	Both	-0.0574424	0.876108	1.14141
PY17X_0713100	1	PY17X_0713100	high mobility group protein B2	HMGB2	98	5	8	12668892	7792738	10622591	230156880	91481440	71171080	7.10274	6.89169	7.02623	8.36202	7.96133	7.8523	7.10274	6.89169	7.02623	8.36202	7.96133	7.8523	7.1634	7.38888	7.10046	8.36202	8.37233	8.28274	7.21758	1165	0.393118	1.65036e+07	168404	683	0.644421	8.33903	352	0.835134	2.18288e+08	2.22743e+06	114	0.946923	Both	-1.12145	0.0756049	13.2267
PY17X_1137000	1	PY17X_1137000	high mobility group protein B4, putative	HMGB4	252	15	1	88659896	33411860	105925976	297203	24967.4	109503	7.94773	7.5239	8.025	5.47305	4.39737	5.03943	7.94773	7.5239	8.025	5.47305	4.39737	5.03943	8.01403	7.97353	8.13291	5.47305	4.85062	5.50964	8.04016	588	0.693952	1.09688e+08	435271	397	0.793535	5.27777	2105	0.0117426	189570	752.264	2040	0.0422734	Both	2.76239	578.615	0.00172827
PY17X_0821000	1	PY17X_0821000	RNA-binding protein musashi, putative	HoMu	344	9	6	25372994	29857900	23868764	11523043	3758879	3.68259e+06	7.40437	7.47506	7.37783	7.06157	6.57506	6.56615	7.40437	7.47506	7.37783	7.06157	6.57506	6.56615	7.46705	7.92837	7.46392	7.06157	7.00249	7.01478	7.61978	898	0.532325	4.16655e+07	121121	779	0.594369	7.02628	1269	0.404415	1.06237e+07	30882.9	1159	0.456083	Both	0.593499	3.92193	0.254977
PY17X_1012100	1	PY17X_1012100	Hsp70/Hsp90 organizing protein, putative	HOP	559	26	27	288389664	182924192	201371520	353194752	107763864	100130232	8.45998	8.26227	8.304	8.54801	8.03247	8.00057	8.45998	8.26227	8.304	8.54801	8.03247	8.00057	8.52971	8.65636	8.42132	8.54801	8.44262	8.4289	8.53579	257	0.866528	3.43396e+08	614304	302	0.843066	8.47318	272	0.87271	2.9729e+08	531825	375	0.824331	Both	0.0626142	1.15509	0.865737
PY17X_1438500	1	PY17X_1438500	heterochromatin protein 1	HP1	276	4	3	11951257	6870560	15748827	1.56152e+06	2.46262e+06	2.67469e+06	7.07741	6.83699	7.19725	6.19355	6.3914	6.42727	7.07741	6.83699	7.19725	6.19355	6.3914	6.42727	7.1379	7.3383	7.27724	6.19355	6.821	6.87786	7.25115	1146	0.403024	1.78299e+07	64601.1	985	0.486966	6.6308	1587	0.255049	4.27371e+06	15484.4	1380	0.352278	Both	0.620345	4.172	0.239693
PY17X_0517900	1	PY17X_0517900	heptatricopeptide repeat-containing protein HPR1, putative	HPR1	498	0	2	0	0	0	1.4818e+06	683595	725006				6.17079	5.8348	5.86034										6.17079	6.271	6.31895				0	0			6.25358	1851	0.131047	1.793e+06	3600.39	1776	0.166275	Zyg
PY17X_1022800	1	PY17X_1022800	ERAD-associated E3 ubiquitin-protein ligase HRD1, putative	HRD1	507	0	6	0	0	0	20332084	9010010	9109359				7.30818	6.95473	6.95949										7.30818	7.37765	7.40255				0	0			7.36279	1023	0.519962	2.30566e+07	45476.4	1040	0.511977	Zyg
PY17X_0929400	1	PY17X_0929400	heat shock factor-binding protein 1, putative	HSBP	122	1	0	185603	103397	499353	0	0	0	5.26859	5.01451	5.69841										5.31699	5.65292	5.72785				5.56592	1867	0.0271116	368061	3016.9	1695	0.116788				0	0			Gam
PY17X_0933200	1	PY17X_0933200	heat shock protein 101, putative	HSP101	909	46	15	433789536	194274704	461835296	33294326	48207456	39924200	8.63728	8.28842	8.66449	7.52237	7.68311	7.60124	8.63728	8.28842	8.66449	7.52237	7.68311	7.60124	8.70819	8.68054	8.79397	7.52237	8.09741	8.03522	8.72756	163	0.915537	5.34029e+08	587490	316	0.835766	7.885	637	0.701268	7.67361e+07	84418.1	849	0.601691	Both	0.842565	6.95929	0.143693
PY17X_1222500	1	PY17X_1222500	heat shock protein 110, putative	HSP110c	839	44	37	1175867390	723077180	836316930	1650968450	420963584	471852448	9.07036	8.85918	8.92237	9.21774	8.62424	8.67381	9.07036	8.85918	8.92237	9.21774	8.62424	8.67381	9.14416	9.20837	9.06055	9.21774	9.02738	9.09263	9.13769	57	0.970803	1.37307e+09	1.63656e+06	125	0.935349	9.11258	63	0.970878	1.29593e+09	1.54461e+06	169	0.92109	Both	0.0251117	1.05953	0.943818
PY17X_0714500	1	PY17X_0714500	small heat shock protein HSP20, putative	HSP20	171	0	1	0	0	0	231040	901706	1091835				5.36369	5.95507	6.03816										5.36369	6.38984	6.49425				0	0			6.08259	1928	0.0948802	1.20946e+06	7072.88	1599	0.249413	Zyg
PY17X_0613400	1	PY17X_0613400	HSP40, subfamily A, putative	HSP40	424	23	23	637489980	251209008	571573120	490189248	221104272	212276496	8.80447	8.40004	8.75707	8.69036	8.3446	8.3269	8.80447	8.40004	8.75707	8.69036	8.3446	8.3269	8.8765	8.78376	8.88967	8.69036	8.75105	8.75063	8.84998	112	0.942127	7.0791e+08	1.6696e+06	122	0.936913	8.73068	161	0.924847	5.37872e+08	1.26857e+06	201	0.906059	Both	0.119299	1.31613	0.759803
PY17X_1217200	1	PY17X_1217200	heat shock protein 60, putative	HSP60	579	46	41	903881340	598193980	1017202240	1858866690	1057328130	1130047100	8.95611	8.77684	9.00741	9.26925	9.02421	9.0531	8.95611	8.77684	9.00741	9.26925	9.02421	9.0531	9.02915	9.13222	9.14845	9.26925	9.4226	9.46655	9.10327	65	0.966632	1.26845e+09	2.19077e+06	84	0.956726	9.38613	31	0.985909	2.43296e+09	4.202e+06	50	0.976984	Both	-0.282859	0.521363	1.91805
PY17X_0712100	1	PY17X_0712100	heat shock protein 70, putative	HSP70	682	45	37	7255015400	4008691460	6138776600	6986080300	2154177540	2242544900	9.86064	9.603	9.78808	9.84423	9.33328	9.35074	9.86064	9.603	9.78808	9.84423	9.33328	9.35074	9.93972	9.89623	9.95546	9.84423	9.72801	9.75999	9.93047	5	0.997914	8.52058e+09	1.24935e+07	8	0.99635	9.77741	5	0.998121	5.98977e+09	8.78266e+06	17	0.992485	Both	0.153059	1.42252	0.702977
PY17X_0808800	1	PY17X_0808800	heat shock protein 90, putative	HSP90	721	51	43	4605504500	2951819260	4100414210	2965832190	873284480	812476100	9.66328	9.47009	9.61283	9.47215	8.94116	8.90981	9.66328	9.47009	9.61283	9.47215	8.94116	8.90981	9.74104	9.77332	9.77429	9.47215	9.34053	9.32529	9.76288	7	0.996872	5.79273e+09	8.0343e+06	15	0.992701	9.37932	32	0.985439	2.3951e+09	3.32192e+06	71	0.967121	Both	0.383559	2.41857	0.413467
PY17X_0303100	1	PY17X_0303100	hexose transporter	HT1	505	11	6	975037440	466598048	937924670	136183312	108872304	95082512	8.98902	8.66894	8.97217	8.13412	8.03692	7.9781	8.98902	8.66894	8.97217	8.13412	8.03692	7.9781	9.06228	9.03244	9.11203	8.13412	8.44701	8.40676	9.06891	74	0.96194	1.17197e+09	2.32072e+06	76	0.960897	8.3293	356	0.833255	2.13451e+08	422676	430	0.798497	Both	0.739616	5.49055	0.182131
PY17X_1371300	1	PY17X_1371300	exported protein IBIS1, putative	IBIS1	378	15	4	480883808	199524816	472121088	6859546	11357836	10994772	8.68204	8.3	8.67405	6.8363	7.0553	7.04119	8.68204	8.3	8.67405	6.8363	7.0553	7.04119	8.75325	8.69125	8.80386	6.8363	7.47703	7.48309	8.74945	144	0.925443	5.61631e+08	1.4858e+06	138	0.928571	7.26547	1083	0.49178	1.84278e+07	48750.7	1019	0.521841	Both	1.48398	30.4774	0.0328112
PY17X_0925200	1	PY17X_0925200	ATP synthase F0 subunit b-like protein, putative	ICAP2	493	11	22	23159924	10850697	24225892	225150560	139250848	126885136	7.36474	7.03546	7.38428	8.35247	8.1438	8.10341	7.36474	7.03546	7.38428	8.35247	8.1438	8.10341	7.42715	7.52184	7.47058	8.35247	8.55263	8.5303	7.47319	990	0.484359	2.97296e+07	60303.4	1004	0.477059	8.47847	268	0.874589	3.0093e+08	610406	339	0.84124	Both	-1.00528	0.0987922	10.1223
PY17X_0816300	1	PY17X_0816300	inhibitor of cysteine proteases	ICP	357	7	6	54292156	23157626	42462020	68499512	23653830	25619500	7.73474	7.36469	7.628	7.83569	7.3739	7.40857	7.73474	7.36469	7.628	7.83569	7.3739	7.40857	7.79962	7.8263	7.72252	7.83569	7.79186	7.84528	7.78282	781	0.593326	6.06479e+07	169882	679	0.646507	7.82428	685	0.678722	6.67231e+07	186899	622	0.708314	Both	-0.0414605	0.908949	1.10017
PY17X_1364300	1	PY17X_1364300	isocitrate dehydrogenase [NADP], mitochondrial, putative	IDH	469	24	32	314131936	115897616	355086560	2183517440	1190503680	1227952260	8.49711	8.06407	8.55033	9.33916	9.07573	9.08918	8.49711	8.06407	8.55033	9.33916	9.07573	9.08918	8.56709	8.47307	8.67596	9.33916	9.47351	9.50213	8.57204	235	0.877998	3.73285e+08	795917	244	0.873306	9.43827	24	0.989197	2.74325e+09	5.84915e+06	29	0.986848	Both	-0.866225	0.136074	7.34894
PY17X_0908500	1	PY17X_0908500	inner membrane complex protein 1b, putative	IMC1b	535	0	13	0	0	0	96802904	50875580	41926584				7.98589	7.70651	7.62249										7.98589	8.12052	8.05618				0	0			8.0542	527	0.752936	1.13291e+08	211759	592	0.722405	Zyg
PY17X_1205100	1	PY17X_1205100	inner membrane complex protein 1c, putative	IMC1c	278	5	8	8623250	1.8984e+06	12284781	82889376	83584184	78584968	6.93567	6.27839	7.08937	7.9185	7.92212	7.89534	6.93567	6.27839	7.08937	7.9185	7.92212	7.89534	6.99522	6.82172	7.16572	7.9185	8.33358	8.32517	6.99422	1314	0.315433	9.86777e+06	35495.6	1156	0.39781	8.19242	441	0.79333	1.55746e+08	560236	362	0.830437	Both	-1.1982	0.0633583	15.7833
PY17X_1222300	1	PY17X_1222300	inner membrane complex protein 1d, putative	IMC1d	247	0	3	0	0	0	7.9562e+06	3.96571e+06	3421425				6.90071	6.59832	6.53421										6.90071	7.02547	6.98328				0	0			6.96982	1320	0.38046	9.32868e+06	37767.9	1098	0.484735	Zyg
PY17X_0404900	1	PY17X_0404900	inner membrane complex protein 1e, putative	IMC1e	512	0	14	0	0	0	238373184	151338464	142003968				8.37726	8.17995	8.1523										8.37726	8.58835	8.57849				0	0			8.5147	251	0.882574	3.27115e+08	638897	328	0.846407	Zyg
PY17X_1370200	1	PY17X_1370200	inner membrane complex protein 1f, putative	IMC1f	1122	0	17	0	0	0	37457096	33637120	29052508				7.57353	7.52682	7.46318										7.57353	7.94296	7.89912				0	0			7.80521	700	0.671677	6.38567e+07	56913.3	958	0.550493	Zyg
PY17X_1243800	1	PY17X_1243800	inner membrane complex protein 1g, putative	IMC1g	298	2	2	4099054	1.89121e+06	4.84886e+06	1.51182e+06	2.3016e+06	1.42082e+06	6.61268	6.27674	6.68564	6.1795	6.36203	6.15254	6.61268	6.27674	6.68564	6.1795	6.36203	6.15254	6.67007	6.82019	6.74838	6.1795	6.79198	6.60701	6.74621	1478	0.229927	5.57461e+06	18706.8	1340	0.301877	6.52616	1666	0.217943	3.35865e+06	11270.6	1477	0.306717	Both	0.22005	1.65978	0.60249
PY17X_1439000	1	PY17X_1439000	inner membrane complex protein 1h, putative	IMC1h	512	0	17	0	0	0	325273984	108613144	116896056				8.51225	8.03588	8.0678										8.51225	8.44599	8.49519				0	0			8.48448	264	0.876468	3.05124e+08	595946	346	0.837952	Zyg
PY17X_0707400	1	PY17X_0707400	inner membrane complex protein 1i, putative	IMC1i	492	0	18	0	0	0	113796776	151800736	136129488				8.05613	8.18127	8.13395										8.05613	8.58966	8.56041				0	0			8.40207	307	0.856271	2.52386e+08	512979	382	0.821043	Zyg
PY17X_1360600	1	PY17X_1360600	inner membrane complex protein 1k, putative	IMC1k	461	0	10	0	0	0	27012076	21774112	17812780				7.43156	7.33794	7.25073										7.43156	7.75632	7.68967				0	0			7.62585	810	0.620009	4.22525e+07	91654	822	0.614373	Zyg
PY17X_0618000	1	PY17X_0618000	inner membrane complex protein, putative	IMC32	949	3	11	1.13585e+06	774519	1.14532e+06	13598197	4424008	4.13267e+06	6.05532	5.88903	6.05893	7.13348	6.64582	6.61623	6.05532	5.88903	6.05893	7.13348	6.64582	6.61623	6.10898	6.46165	6.10053	7.13348	7.07241	7.06415	6.22372	1713	0.107404	1.67387e+06	1763.82	1775	0.0750782	7.09001	1218	0.42837	1.2303e+07	12964.2	1433	0.327384	Both	-0.866289	0.136054	7.35004
PY17X_0215900	1	PY17X_0215900	IMP1-like protein, putative	IMP2	158	2	6	4.03175e+06	859145	3.0565e+06	169493856	55269416	40578780	6.60549	5.93407	6.48522	8.22915	7.74248	7.6083	6.60549	5.93407	6.48522	8.22915	7.74248	7.6083	6.66283	6.5033	6.5412	8.22915	8.15607	8.04219	6.56911	1570	0.18196	3.70776e+06	23466.9	1284	0.331074	8.14247	467	0.781118	1.38826e+08	878645	256	0.880225	Both	-1.57336	0.026708	37.442
PY17X_1112500	1	PY17X_1112500	inositol-3-phosphate synthase, putative	INO1	603	18	26	119225048	13102294	87422568	237693040	56517588	69849168	8.07637	7.11735	7.94162	8.37602	7.75218	7.84416	8.07637	7.11735	7.94162	8.37602	7.75218	7.84416	8.14353	7.59756	8.04672	8.37602	8.16566	8.27471	7.92927	672	0.650156	8.49715e+07	140915	735	0.61731	8.27213	396	0.814467	1.87124e+08	310321	503	0.764209	Both	-0.342855	0.454093	2.20219
PY17X_1014500	1	PY17X_1014500	inner membrane complex suture component, putative	ISC3	736	24	14	310450784	109783576	297809760	49021404	20098436	20334558	8.49199	8.04054	8.47394	7.69039	7.30316	7.30823	8.49199	8.04054	8.47394	7.69039	7.30316	7.30823	8.56193	8.45131	8.59699	7.69039	7.72196	7.74636	8.53674	254	0.868092	3.44147e+08	467591	376	0.804484	7.71957	752	0.647252	5.24287e+07	71234.7	893	0.581024	Both	0.817174	6.56408	0.152344
PY17X_1322000	1	PY17X_1322000	iron-sulfur cluster assembly protein ISCU, putative	ISCU	161	1	1	1196700	657152	2187400	2.12269e+06	1.26338e+06	819504	6.07799	5.81767	6.33993	6.32689	6.10153	5.91355	6.07799	5.81767	6.33993	6.32689	6.10153	5.91355	6.1318	6.39566	6.39101	6.32689	6.53458	6.3714	6.30615	1683	0.123045	2.02374e+06	12569.8	1434	0.252868	6.41096	1752	0.177548	2.57605e+06	16000.3	1364	0.359793	Both	-0.1048	0.785597	1.27292
PY17X_1411300	1	PY17X_1411300	protein ISD11, putative	ISD11	87	0	1	0	0	0	524805	29080.4	41168.2				5.72	4.4636	4.61456										5.72	4.91606	5.09078				0	0			5.24228	2108	0.0103335	174695	2007.99	1907	0.104744	Zyg
PY17X_1212600	1	PY17X_1212600	inner membrane complex sub-compartment protein 1	ISP1	143	12	9	854256510	426068192	986099260	164869312	107697464	92135768	8.93159	8.62948	8.99392	8.21714	8.03221	7.96443	8.93159	8.62948	8.99392	8.21714	8.03221	7.96443	9.00446	8.99594	9.13451	8.21714	8.44236	8.39328	9.04497	78	0.959854	1.10911e+09	7.75598e+06	18	0.991137	8.35093	343	0.839361	2.2435e+08	1.56888e+06	166	0.922499	Both	0.694047	4.94364	0.20228
PY17X_0508100	1	PY17X_0508100	4-hydroxy-3-methylbut-2-en-1-yl diphosphate synthase (ferredoxin), putative	ISPG	826	0	2	0	0	0	753801	134209	120423				5.87726	5.12778	5.08071										5.87726	5.57237	5.55034				0	0			5.66665	2053	0.0361672	464146	561.92	2072	0.0272428	Zyg
PY17X_1124900	1	PY17X_1124900	ISWI chromatin-remodeling complex ATPase, putative	ISWI	2569	78	23	414639072	378828800	379902720	61942676	33731488	42863376	8.61767	8.57844	8.57967	7.79199	7.52804	7.63209	8.61767	8.57844	8.57967	7.79199	7.52804	7.63209	8.68845	8.94875	8.70629	7.79199	7.94417	8.06564	8.78116	134	0.930657	6.04175e+08	235179	560	0.708551	7.93393	612	0.713011	8.58876e+07	33432.3	1130	0.469704	Both	0.847232	7.03448	0.142157
PY17X_0928100	1	PY17X_0928100	JmjC domain-containing protein 3, putative	JmjC3	447	1	3	360879	13150.2	494871	1.1757e+06	8621646	9304369	5.55736	4.11893	5.69449	6.07029	6.93559	6.96869	5.55736	4.11893	5.69449	6.07029	6.93559	6.96869	5.6077	4.82471	5.7238	6.07029	7.35874	7.41162	5.38541	1892	0.0140772	242888	543.373	1866	0.027633	6.94689	1333	0.374354	8.84882e+06	19796	1301	0.389385	Both	-1.56148	0.0274486	36.4318
PY17X_0515600	1	PY17X_0515600	tRNA N6-adenosine threonylcarbamoyltransferase, putative	KAE1	601	0	2	0	0	0	2.06769e+06	282618	389331				6.31549	5.4512	5.59032										6.31549	5.89195	6.05274				0	0			6.08673	1925	0.0962893	1.22103e+06	2031.66	1904	0.106153	Zyg
PY17X_1427100	1	PY17X_1427100	karyopherin alpha, putative	KARalpha	545	15	12	243069824	110943352	195651056	153758224	50061448	45020284	8.38573	8.0451	8.29148	8.18684	7.6995	7.65341	8.38573	8.0451	8.29148	8.18684	7.6995	7.65341	8.45496	8.45553	8.40838	8.18684	8.1136	8.08666	8.43962	307	0.840459	2.75184e+08	504925	357	0.81439	8.12903	479	0.775481	1.34596e+08	246965	546	0.744011	Both	0.310591	2.04452	0.489113
PY17X_1362400	1	PY17X_1362400	kelch protein K13, putative	Kelch13	738	17	11	68743600	30590988	62498680	45393692	24601362	21180150	7.83723	7.48559	7.79587	7.657	7.39096	7.32593	7.83723	7.48559	7.79587	7.657	7.39096	7.32593	7.9028	7.93811	7.89606	7.657	7.80871	7.76381	7.91232	684	0.6439	8.17186e+07	110730	811	0.577685	7.74317	734	0.655707	5.5357e+07	75009.5	877	0.588539	Both	0.169148	1.47621	0.677411
PY17X_1368600	1	PY17X_1368600	lysine--tRNA ligase, putative	KRS1	579	32	33	461696608	356486880	331786240	714018690	166904560	199068000	8.66436	8.55204	8.52086	8.85371	8.22247	8.299	8.66436	8.55204	8.52086	8.85371	8.22247	8.299	8.73545	8.92433	8.64549	8.85371	8.63037	8.72312	8.76842	138	0.928571	5.86712e+08	1.01332e+06	188	0.902503	8.73573	158	0.926256	5.44167e+08	939839	246	0.884922	Both	0.0326929	1.07818	0.927485
PY17X_1319100	1	PY17X_1319100	LCCL domain-containing protein	LAP5	879	0	40	0	0	0	1817286020	817311040	775275520				9.25942	8.91239	8.88946										9.25942	9.31211	9.30523				0	0			9.29225	40	0.981682	1.95998e+09	2.22978e+06	112	0.947863	Zyg
PY17X_1344800	1	PY17X_1344800	L-lactate dehydrogenase, putative	LDH	316	23	18	2937413890	716130240	1863025790	2006408190	528728096	656364610	9.46797	8.85499	9.27022	9.30242	8.72323	8.81715	9.46797	8.85499	9.27022	9.30242	8.72323	8.81715	9.54442	9.20449	9.42013	9.30242	9.12519	9.23394	9.38968	27	0.986444	2.45291e+09	7.76236e+06	17	0.991658	9.22052	48	0.977924	1.66156e+09	5.25811e+06	34	0.9845	Both	0.169164	1.47627	0.677385
PY17X_1414800	1	PY17X_1414800	lipoate-protein ligase 1, putative	LipL1	411	5	8	45773392	8446576	50321280	52315412	32034180	27986358	7.66061	6.92668	7.70175	7.71863	7.50561	7.44695	7.66061	6.92668	7.70175	7.71863	7.50561	7.44695	7.725	7.42124	7.79876	7.71863	7.92201	7.88311	7.64833	881	0.541189	4.44974e+07	108266	822	0.57195	7.84125	668	0.686707	6.93827e+07	168814	649	0.695632	Both	-0.192917	0.641332	1.55925
PY17X_0827800	1	PY17X_0827800	lipoate-protein ligase 2, putative	LipL2	397	0	5	0	0	0	4.09033e+06	2486104	2100922				6.61176	6.39552	6.32241										6.61176	6.82508	6.77448				0	0			6.7371	1500	0.295914	5.45889e+06	13750.4	1419	0.33396	Zyg
PY17X_1312000	1	PY17X_1312000	1-acyl-sn-glycerol-3-phosphate acyltransferase	LPAAT	293	6	6	63859264	16749327	55628696	63519584	40278832	33222588	7.80522	7.224	7.7453	7.80291	7.60508	7.52143	7.80522	7.224	7.7453	7.80291	7.60508	7.52143	7.87058	7.69619	7.84378	7.80291	8.02029	7.95655	7.80352	766	0.601147	6.36085e+07	217094	593	0.691345	7.92658	615	0.711602	8.44468e+07	288214	513	0.759512	Both	-0.123068	0.753238	1.3276
PY17X_1449400	1	PY17X_1449400	dihydrolipoyl dehydrogenase, mitochondrial, putative	LPD1	516	28	30	203099232	97158016	247978416	595910660	321797856	365418752	8.30771	7.98748	8.39441	8.77518	8.50758	8.56279	8.30771	7.98748	8.39441	8.77518	8.50758	8.56279	8.37642	8.40224	8.51479	8.77518	8.9121	8.98318	8.43115	313	0.837331	2.69865e+08	522995	345	0.820647	8.89015	107	0.950211	7.76522e+08	1.50489e+06	175	0.918271	Both	-0.459007	0.347531	2.87744
PY17X_0517700	1	PY17X_0517700	leucine-rich repeat protein 1, putative	LRR1	310	2	5	2634181	1992957	2316044	5876918	928419	900791	6.42065	6.2995	6.36475	6.76915	5.96774	5.95462	6.42065	6.2995	6.36475	6.76915	5.96774	5.95462	6.47675	6.84124	6.41666	6.76915	6.40237	6.41189	6.57822	1565	0.184567	3.78633e+06	12214	1441	0.249218	6.52781	1664	0.218882	3.37136e+06	10875.4	1487	0.30202	Both	0.0504125	1.12308	0.890405
PY17X_0904000	1	PY17X_0904000	leucine-rich repeat protein	LRR10	304	17	0	83463128	34029080	76255808	0	0	0	7.92149	7.53185	7.88227										7.98762	7.98089	7.98537				7.98463	621	0.676747	9.65221e+07	317507	485	0.747654				0	0			Gam
PY17X_0927100	1	PY17X_0927100	leucine-rich repeat protein	LRR11	712	35	0	205064480	94648688	218948464	0	0	0	8.31189	7.97611	8.34034										8.38063	8.39173	8.45889				8.41042	324	0.831595	2.57286e+08	361356	446	0.767987				0	0			Gam
PY17X_1445300	1	PY17X_1445300	leucine-rich repeat protein	LRR13	419	5	0	6774197	3109594	4.62382e+06	0	0	0	6.83086	6.4927	6.665										6.8897	7.01991	6.72704				6.87889	1397	0.272158	7.56634e+06	18058.1	1356	0.293535				0	0			Gam
PY17X_1336300	1	PY17X_1336300	leucine-rich repeat protein	LRR14.1	247	11	0	73808944	32444732	72276608	0	0	0	7.86811	7.51114	7.859										7.93388	7.96174	7.96131				7.95231	652	0.660584	8.96004e+07	362755	445	0.768509				0	0			Gam
PY17X_1109900	1	PY17X_1109900	leucine-rich repeat protein	LRR2	362	2	0	1.50779e+06	314773	1.38556e+06	0	0	0	6.17834	5.498	6.14162										6.23283	6.10003	6.18602				6.17296	1727	0.100104	1.48922e+06	4113.87	1649	0.140772				0	0			Gam
PY17X_1014000	1	PY17X_1014000	leucine-rich repeat protein	LRR5	1494	49	3	258485264	120847800	214082672	2609460	323790	359206	8.41244	8.08224	8.33058	6.41655	5.51026	5.55534	8.41244	8.08224	8.33058	6.41655	5.51026	5.55534	8.48184	8.48987	8.4488	6.41655	5.95032	6.01826	8.4735	289	0.849844	2.97512e+08	199138	616	0.679353	6.12838	1912	0.102395	1.34393e+06	899.549	2027	0.0483795	Both	2.34513	221.375	0.00451722
PY17X_0112100	1	PY17X_0112100	leucine-rich repeat protein	LRR6	3486	1	0	9495860	3496814	8664644	0	0	0	6.97753	6.54367	6.93775										7.03736	7.06705	7.00899				7.0378	1287	0.32951	1.09094e+07	3129.48	1688	0.120438				0	0			Gam
PY17X_0834300	1	PY17X_0834300	leucine-rich repeat protein	LRR8	635	26	0	176302336	87306736	159838256	0	0	0	8.24626	7.94105	8.20368										8.31456	8.3593	8.31762				8.33049	374	0.805527	2.14039e+08	337069	461	0.760167				0	0			Gam
PY17X_1231800	1	PY17X_1231800	lysine-specific histone demethylase, putative	LSD2	4425	1	11	1342764	2746091	928544	11708338	5784234	5376711	6.128	6.43871	5.9678	7.0685	6.76225	6.73052	6.128	6.43871	5.9678	7.0685	6.76225	6.73052	6.18215	6.96998	6.00633	7.0685	7.18746	7.17682	6.38616	1646	0.142336	2.43307e+06	549.847	1864	0.0286757	7.14426	1189	0.441992	1.39398e+07	3150.23	1803	0.153593	Both	-0.7581	0.174542	5.72928
PY17X_1015000	1	PY17X_1015000	large subunit GTPase 1, putative	LSG1	763	1	0	617474	20730.7	778306	0	0	0	5.79062	4.31661	5.89115										5.84251	5.00752	5.92709				5.59238	1861	0.0302398	391181	512.688	1878	0.0213764				0	0			Gam
PY17X_0925900	1	PY17X_0925900	U6 snRNA-associated Sm-like protein LSm1, putative	LSM1	142	0	1	0	0	0	60859.6	109329	84304.9				4.78433	5.03873	4.92585										4.78433	5.48438	5.39767				0	0			5.22213	2112	0.00845467	166773	1174.46	1995	0.0634101	Zyg
PY17X_1238500	1	PY17X_1238500	U6 snRNA-associated Sm-like protein LSm2, putative	LSM2	104	2	1	8099502	1.32991e+06	7186160	1.4756e+06	119284	95117.4	6.90846	6.12382	6.8565	6.16897	5.07658	4.97826	6.90846	6.12382	6.8565	6.16897	5.07658	4.97826	6.96782	6.67878	6.925	6.16897	5.52178	5.44934	6.8572	1416	0.262252	7.1978e+06	69209.6	962	0.498957	5.71336	2042	0.041334	516846	4969.67	1693	0.205261	Both	1.14384	13.9264	0.0718061
PY17X_0711100	1	PY17X_0711100	U6 snRNA-associated Sm-like protein LSm3, putative	LSM3	91	2	1	2411837	809658	2.93419e+06	2.15898e+06	206089	223204	6.38235	5.9083	6.46749	6.33425	5.31405	5.3487	6.38235	5.9083	6.46749	6.33425	5.31405	5.3487	6.4382	6.47947	6.52287	6.33425	5.75643	5.81454	6.48018	1609	0.161627	3.0212e+06	33200	1186	0.382169	5.96841	1971	0.0746829	929839	10218	1504	0.294035	Both	0.511772	3.24917	0.307771
PY17X_0942400	1	PY17X_0942400	U6 snRNA-associated Sm-like protein LSm4, putative	LSM4	132	1	4	36407.6	1.58951e+06	103559	5.34325e+06	773379	901259	4.56119	6.20126	5.01519	6.72781	5.88839	5.95485	4.56119	6.20126	5.01519	6.72781	5.88839	5.95485	4.60488	6.75039	5.02159	6.72781	6.32396	6.41212	5.45895	1886	0.0172054	287708	2179.61	1744	0.0912409	6.48796	1698	0.202912	3.07582e+06	23301.7	1235	0.420385	Both	-1.02901	0.0935387	10.6908
PY17X_0610100	1	PY17X_0610100	U6 snRNA-associated Sm-like protein LSm7, putative	LSM7	108	0	3	0	0	0	1.12485e+06	592893	769453				6.05109	5.77298	5.88618										6.05109	6.20991	6.34442				0	0			6.20181	1875	0.119775	1.59151e+06	14736.2	1392	0.346642	Zyg
PY17X_0836500	1	PY17X_0836500	M18 aspartyl aminopeptidase, putative	M18AAP	501	13	23	91118120	14047828	57730940	517208096	124784392	141526128	7.9596	7.14761	7.76141	8.71367	8.09616	8.15084	7.9596	7.14761	7.76141	8.71367	8.09616	8.15084	8.02599	7.62555	7.86043	8.71367	8.50556	8.57705	7.83732	742	0.61366	6.8758e+07	137241	742	0.61366	8.59876	206	0.903711	3.9697e+08	792354	276	0.870831	Both	-0.761434	0.173207	5.77343
PY17X_1147600	1	PY17X_1147600	membrane associated histidine-rich protein 1a, putative	MAHRP1a	166	8	3	209172784	95000696	210566880	5.15681e+06	15617156	12516018	8.32051	7.97773	8.32339	6.71238	7.1936	7.09747	8.32051	7.97773	8.32339	6.71238	7.1936	7.09747	8.3893	8.39322	8.44137	6.71238	7.6137	7.53858	8.40796	325	0.831074	2.55836e+08	1.54118e+06	134	0.930657	7.28822	1068	0.498826	1.94186e+07	116980	755	0.645843	Both	1.11974	13.1748	0.0759025
PY17X_1147700	1	PY17X_1147700	membrane associated histidine-rich protein 1b, putative	MAHRP1b	271	12	3	622526400	297405728	590797950	1.48978e+06	10348890	8782403	8.79416	8.47335	8.77144	6.17312	7.01489	6.94361	8.79416	8.47335	8.77144	6.17312	7.01489	6.94361	8.86612	8.85156	8.90453	6.17312	7.43711	7.3869	8.87407	106	0.945255	7.48285e+08	2.7612e+06	59	0.96976	6.99904	1292	0.393612	9.97799e+06	36819.2	1101	0.483326	Both	1.87502	74.9935	0.0133345
PY17X_1014800	1	PY17X_1014800	mitogen-activated protein kinase 1, putative	MAP1	570	0	6	0	0	0	8414332	2134868	1.5569e+06				6.92502	6.32937	6.19226										6.92502	6.75971	6.64617				0	0			6.77697	1470	0.310005	5.98366e+06	10497.7	1495	0.298262	Zyg
PY17X_0935700	1	PY17X_0935700	mitogen-activated protein kinase 2, putative	MAPK2	528	31	7	658904770	246493968	454475040	11647189	1.94383e+06	2459187	8.81882	8.39181	8.65751	7.06622	6.28866	6.39079	8.81882	8.39181	8.65751	7.06622	6.28866	6.39079	8.89095	8.77615	8.78675	7.06622	6.71948	6.84189	8.81795	122	0.936913	6.57582e+08	1.24542e+06	160	0.917101	6.87587	1391	0.347111	7.51391e+06	14230.9	1405	0.340535	Both	1.94208	87.5153	0.0114266
PY17X_1234800	1	PY17X_1234800	translation initiation factor IF-2, putative, sporozoite surface antigen MB2, putative	MB2	1359	0	1	0	0	0	16019117	7.49958e+06	7507284				7.20464	6.87504	6.87548										7.20464	7.29891	7.31973				0	0			7.27443	1078	0.494129	1.88116e+07	13842.3	1416	0.335369	Zyg
PY17X_0922100	1	PY17X_0922100	multiprotein-bridging factor 1, putative	MBF1	136	1	4	4.03495e+06	1.33253e+06	2803369	24038576	4335673	4459268	6.60584	6.12468	6.44768	7.38091	6.63706	6.64926	6.60584	6.12468	6.44768	7.38091	6.63706	6.64926	6.66318	6.67957	6.50239	7.38091	7.06375	7.09671	6.61505	1544	0.195516	4.12143e+06	30304.6	1214	0.36757	7.18046	1155	0.457961	1.51515e+07	111408	768	0.639737	Both	-0.565409	0.272014	3.67628
PY17X_1132800	1	PY17X_1132800	metacaspase-1, putative	MCA1	600	0	6	0	0	0	12975957	6862273	5469280				7.11314	6.83647	6.73793										7.11314	7.2608	7.18412				0	0			7.18602	1152	0.459371	1.53469e+07	25578.1	1217	0.42884	Zyg
PY17X_1028900	1	PY17X_1028900	metacaspase-3, putative	MCA3	1881	0	4	0	0	0	4609883	2.27578e+06	1.93373e+06				6.66369	6.35713	6.2864										6.66369	6.78714	6.73897				0	0			6.72994	1508	0.292156	5.36952e+06	2854.61	1831	0.140442	Zyg
PY17X_1027300	1	PY17X_1027300	DNA replication licensing factor MCM2, putative	MCM2	971	68	22	1877993090	1015481730	1754781440	134078392	39949036	34082820	9.27369	9.00667	9.24422	8.12736	7.60151	7.53254	9.27369	9.00667	9.24422	8.12736	7.60151	7.53254	9.34885	9.34476	9.39326	8.12736	8.01677	7.96749	9.36229	28	0.985923	2.30298e+09	2.37176e+06	72	0.962982	8.03721	540	0.746829	1.08945e+08	112198	765	0.641146	Both	1.32508	21.139	0.0473059
PY17X_1245000	1	PY17X_1245000	DNA replication licensing factor MCM3, putative	MCM3	952	59	25	1421727620	734435010	1101175420	121494928	34526756	30979616	9.15282	8.86595	9.04186	8.08456	7.53816	7.49108	9.15282	8.86595	9.04186	8.08456	7.53816	7.49108	9.22717	9.21463	9.18406	8.08456	7.95417	7.92662	9.20862	44	0.977581	1.61667e+09	1.69818e+06	119	0.938478	7.98845	575	0.73039	9.73751e+07	102285	792	0.628464	Both	1.22017	16.6025	0.060232
PY17X_1417300	1	PY17X_1417300	DNA replication licensing factor MCM4, putative	MCM4	944	63	22	1678918020	830140290	1524651260	85945392	23126806	21093990	9.22503	8.91915	9.18317	7.93422	7.36412	7.32416	9.22503	8.91915	9.18317	7.93422	7.36412	7.32416	9.29987	9.26382	9.33014	7.93422	7.78219	7.76206	9.29794	34	0.982795	1.98584e+09	2.10365e+06	87	0.955162	7.82616	683	0.679662	6.70129e+07	70988.2	894	0.580554	Both	1.47179	29.6337	0.0337453
PY17X_0612700	1	PY17X_0612700	DNA replication licensing factor MCM5, putative	MCM5	758	39	22	1068647940	532098176	826566270	100359672	30499174	175171568	9.02883	8.72599	8.91728	8.00156	7.48429	8.24346	9.02883	8.72599	8.91728	8.00156	7.48429	8.24346	9.10236	9.0852	9.05528	8.00156	7.90094	8.66837	9.08095	70	0.964025	1.20489e+09	1.58956e+06	129	0.933264	8.19029	442	0.79286	1.54984e+08	204465	599	0.719117	Both	0.890658	7.77424	0.12863
PY17X_1133000	1	PY17X_1133000	DNA replication licensing factor MCM6, putative	MCM6	941	54	23	1482003070	768427070	1333555710	80602856	25036862	22186384	9.17085	8.8856	9.12501	7.90635	7.39858	7.34609	9.17085	8.8856	9.12501	7.90635	7.39858	7.34609	9.24532	9.2328	9.27002	7.90635	7.81624	7.78368	9.24938	39	0.980188	1.77575e+09	1.88709e+06	109	0.943691	7.83543	671	0.685298	6.84582e+07	72750.5	884	0.585251	Both	1.41396	25.9392	0.0385517
PY17X_0805800	1	PY17X_0805800	DNA replication licensing factor MCM7, putative	MCM7	827	61	23	1393410820	823360190	1219642240	84844944	24096772	21285692	9.14408	8.91559	9.08623	7.92863	7.38196	7.32809	9.14408	8.91559	9.08623	7.92863	7.38196	7.32809	9.21837	9.26053	9.22994	7.92863	7.79982	7.76594	9.23628	40	0.979666	1.72298e+09	2.08341e+06	89	0.954119	7.83146	680	0.681071	6.78361e+07	82026.8	854	0.599342	Both	1.40482	25.3992	0.0393714
PY17X_1032900	1	PY17X_1032900	mini-chromosome maintenance complex-binding protein, putative	MCMBP	910	22	10	58581916	31109530	48308428	9648236	3.5136e+06	3.99443e+06	7.76776	7.49289	7.68402	6.98445	6.54575	6.60145	7.76776	7.49289	7.68402	6.98445	6.54575	6.60145	7.83287	7.94486	7.78043	6.98445	6.97353	7.04958	7.85272	728	0.620959	7.12394e+07	78285	921	0.520334	7.00252	1288	0.395491	1.00581e+07	11052.9	1483	0.303899	Both	0.850202	7.08275	0.141188
PY17X_1118800	1	PY17X_1118800	malate dehydrogenase, putative	MDH	313	16	19	342114848	144465120	247506976	1822905090	467345344	479438848	8.53417	8.15976	8.39359	9.26076	8.66964	8.68073	8.53417	8.15976	8.39359	9.26076	8.66964	8.68073	8.60439	8.56156	8.51393	9.26076	9.07223	9.09945	8.55996	240	0.875391	3.63046e+08	1.15989e+06	168	0.91293	9.14415	59	0.972757	1.39364e+09	4.45253e+06	47	0.978394	Both	-0.584189	0.260502	3.83874
PY17X_1236400	1	PY17X_1236400	SWIB/MDM2 domain-containing protein, putative	MDM2	131	0	5	0	0	0	9937451	5048518	2781496				6.99728	6.70316	6.44428										6.99728	7.12907	6.89462				0	0			7.00699	1284	0.39737	1.01623e+07	77574.6	871	0.591357	Zyg
PY17X_1241000	1	PY17X_1241000	multidrug resistance protein 1, putative	MDR1	1421	63	46	635448380	369443200	611498620	452528832	300150880	275556928	8.80308	8.56755	8.7864	8.65565	8.47734	8.44021	8.80308	8.56755	8.7864	8.65565	8.47734	8.44021	8.8751	8.93867	8.91999	8.65565	8.88222	8.86233	8.91125	99	0.948905	8.15177e+08	573664	325	0.831074	8.80007	133	0.937999	6.31052e+08	444090	417	0.804603	Both	0.111187	1.29177	0.774129
PY17X_1315500	1	PY17X_1315500	multidrug resistance protein 2, putative	MDR2	958	30	17	166173456	54378936	167260048	62013412	40555456	34443048	8.22056	7.73543	8.22339	7.79249	7.60805	7.5371	8.22056	7.73543	8.22339	7.79249	7.60805	7.5371	8.28869	8.16915	8.338	7.79249	8.02323	7.97199	8.26528	418	0.782586	1.84195e+08	192271	625	0.674661	7.92924	613	0.712541	8.49644e+07	88689.4	833	0.609206	Both	0.336041	2.16791	0.461274
PY17X_1434500	1	PY17X_1434500	male development gene 1, putative	MDV1	228	10	0	272887680	81655272	202155616	0	0	0	8.43598	7.91198	8.30569										8.50555	8.33242	8.42306				8.42035	319	0.834202	2.63236e+08	1.15455e+06	169	0.912409				0	0			Gam
PY17X_1106600	1	PY17X_1106600	mediator of RNA polymerase II transcription subunit 11, putative	MED11	129	1	3	1.3525e+06	1.14684e+06	1.48889e+06	9002483	1.50155e+06	1760400	6.13114	6.0595	6.17286	6.95436	6.17654	6.24561	6.13114	6.0595	6.17286	6.95436	6.17654	6.24561	6.18531	6.6193	6.21831	6.95436	6.60869	6.69877	6.34097	1662	0.133994	2.19266e+06	16997.4	1366	0.288321	6.75394	1490	0.300611	5.67468e+06	43989.7	1050	0.50728	Both	-0.41297	0.386394	2.58803
PY17X_1223000	1	PY17X_1223000	mediator of RNA polymerase II transcription subunit 14, putative	MED14	2439	0	1	0	0	0	706316	710068	832113				5.849	5.8513	5.92018										5.849	6.28731	6.37794				0	0			6.17142	1885	0.115078	1.48394e+06	608.421	2068	0.0291217	Zyg
PY17X_1330400	1	PY17X_1330400	mediator of RNA polymerase II transcription subunit 20, putative	MED20	316	0	1	0	0	0	1.66638e+06	180672	103337				6.22177	5.25689	5.01426										6.22177	5.69995	5.48482				0	0			5.80218	2018	0.0526069	634134	2006.75	1908	0.104274	Zyg
PY17X_1216900	1	PY17X_1216900	methionine aminopeptidase 1b, putative	METAP1b	491	3	10	4024561	1.61091e+06	3.45236e+06	16798692	5398162	4.85631e+06	6.60472	6.20707	6.53812	7.22528	6.73225	6.68631	6.60472	6.20707	6.53812	7.22528	6.73225	6.68631	6.66205	6.75577	6.59588	7.22528	7.15781	7.13323	6.67123	1521	0.207508	4.69065e+06	9553.25	1505	0.21585	7.17211	1168	0.451855	1.4863e+07	30270.8	1165	0.453264	Both	-0.500873	0.315593	3.16864
PY17X_1011800	1	PY17X_1011800	methionine aminopeptidase 2, putative	METAP2	571	5	14	7343807	605378	5.26272e+06	41131280	8480596	7.99281e+06	6.86592	5.78203	6.72121	7.61417	6.92843	6.9027	6.86592	5.78203	6.72121	7.61417	6.92843	6.9027	6.925	6.3627	6.78515	7.61417	7.35167	7.34656	6.69095	1512	0.2122	4.9085e+06	8596.32	1525	0.205422	7.43747	959	0.550023	2.73821e+07	47954.7	1024	0.519493	Both	-0.746518	0.179259	5.57851
PY17X_0209800	1	PY17X_0209800	major facilitator superfamily-related transporter, putative	MFR2	624	0	6	0	0	0	51190868	31979534	27469264				7.70919	7.50487	7.43885										7.70919	7.92128	7.87513				0	0			7.8352	673	0.684359	6.84226e+07	109652	772	0.637858	Zyg
PY17X_0819000	1	PY17X_0819000	major facilitator superfamily-related transporter, putative	MFR4	490	0	6	0	0	0	148867584	94651576	80829248				8.1728	7.97613	7.90757										8.1728	8.38695	8.33722				0	0			8.29899	380	0.821982	1.99063e+08	406250	443	0.792391	Zyg
PY17X_0920000	1	PY17X_0920000	major facilitator superfamily-related transporter, putative	MFR5	497	7	6	47022688	27599272	48274884	139903888	98840264	86873120	7.67231	7.4409	7.68372	8.14583	7.99493	7.93889	7.67231	7.4409	7.68372	8.14583	7.99493	7.93889	7.73677	7.89678	7.78012	8.14583	8.40553	8.3681	7.80456	765	0.601668	6.37613e+07	128292	761	0.603754	8.30649	370	0.826679	2.02528e+08	407501	441	0.79333	Both	-0.501928	0.314827	3.17635
PY17X_1234700	1	PY17X_1234700	major facilitator superfamily domain-containing protein, putative	MFS1	442	0	6	0	0	0	299335232	130388296	115169360				8.47616	8.11524	8.06134										8.47616	8.52441	8.48882				0	0			8.49646	257	0.879756	3.13661e+08	709641	298	0.860498	Zyg
PY17X_0820300	1	PY17X_0820300	major facilitator superfamily domain-containing protein, putative	MFS2	1221	5	12	3530080	494674	3.59082e+06	20197132	8720359	7627853	6.54778	5.69432	6.55519	7.30529	6.94053	6.8824	6.54778	5.69432	6.55519	7.30529	6.94053	6.8824	6.60474	6.28159	6.61353	7.30529	7.36363	7.32655	6.49995	1604	0.164234	3.16194e+06	2589.63	1719	0.104275	7.33182	1042	0.511038	2.14696e+07	17583.6	1335	0.373415	Both	-0.831871	0.147275	6.79002
PY17X_0604900	1	PY17X_0604900	major facilitator superfamily domain-containing protein, putative	MFS4	1040	1	0	565236	133501	665354	0	0	0	5.75223	5.12548	5.82305										5.80387	5.75554	5.8567				5.80537	1826	0.048488	638809	614.24	1855	0.0333681				0	0			Gam
PY17X_0925600	1	PY17X_0925600	GrpE protein homolog, mitochondrial, putative	MGE1	285	12	17	48059616	22306260	55072052	169249568	85943896	90546432	7.68178	7.34843	7.74093	8.22853	7.93422	7.95687	7.68178	7.34843	7.74093	8.22853	7.93422	7.95687	7.74631	7.81126	7.83926	8.22853	8.34553	8.38583	7.79894	769	0.599583	6.29425e+07	220851	587	0.694473	8.31996	364	0.829497	2.08911e+08	733022	290	0.864256	Both	-0.521018	0.301288	3.31908
PY17X_1122500	1	PY17X_1122500	tRNA-2-methylthio-N(6)-dimethylallyladenosine synthase, putative	MIAB	817	2	7	1.03555e+06	536905	1.66314e+06	14746174	6.46229e+06	5669309	6.01517	5.7299	6.22093	7.16868	6.81039	6.75353	6.01517	5.7299	6.22093	7.16868	6.81039	6.75353	6.06857	6.31449	6.26799	7.16868	7.23502	7.1995	6.21702	1718	0.104797	1.64822e+06	2017.41	1755	0.0855057	7.20107	1138	0.465946	1.5888e+07	19446.8	1310	0.385157	Both	-0.984053	0.10374	9.63946
PY17X_1446500	1	PY17X_1446500	macrophage migration inhibitory factor	MIF	116	5	4	315910976	24360794	212106448	411659520	126150520	144979888	8.49956	7.38669	8.32655	8.61454	8.10089	8.16131	8.49956	7.38669	8.32655	8.61454	8.10089	8.16131	8.56955	7.84665	8.44464	8.61454	8.51023	8.58737	8.28695	401	0.791449	1.93618e+08	1.66912e+06	123	0.936392	8.57071	220	0.897135	3.72146e+08	3.20816e+06	80	0.962893	Both	-0.283767	0.520275	1.92206
PY17X_1451500	1	PY17X_1451500	microgamete surface protein MiGS	MiGS	594	46	34	10136215600	5120762400	8623351800	738624320	419057696	411422368	10.0059	9.70933	9.93568	8.86842	8.62227	8.61429	10.0059	9.70933	9.93568	8.86842	8.62227	8.61429	10.0859	9.99456	10.108	8.86842	9.02543	9.03395	10.0628	4	0.998436	1.15569e+10	1.9456e+07	3	0.998957	8.97593	84	0.961015	9.46095e+08	1.59275e+06	164	0.923438	Both	1.08691	12.2153	0.0818643
PY17X_1040600	1	PY17X_1040600	nuclear formin-like protein MISFIT, putative	MISFIT	1583	49	4	133360040	65391452	130655784	5314968	1.39576e+06	841597	8.12503	7.81552	8.11613	6.7255	6.14481	5.9251	8.12503	7.81552	8.11613	6.7255	6.14481	5.9251	8.19251	8.24322	8.22711	6.7255	6.57734	6.38279	8.22095	446	0.767987	1.66322e+08	105067	833	0.566215	6.56188	1635	0.232504	3.64651e+06	2303.54	1888	0.113668	Both	1.65907	45.6111	0.0219245
PY17X_1371200	1	PY17X_1371200	vacuolar fusion protein MON1, putative	MON1	748	0	1	0	0	0	687898	17496.7	39656.8				5.83752	4.24296	4.59832										5.83752	4.69803	5.07477				0	0			5.20344	2114	0.00751527	159750	213.57	2110	0.00939408	Zyg
PY17X_0821300	1	PY17X_0821300	merozoite organizing protein, putative	MOP	1791	26	2	57193956	18795388	55063748	1.2604e+06	1.05151e+06	1.07603e+06	7.75735	7.27405	7.74087	6.10051	6.02182	6.03182	7.75735	7.27405	7.74087	6.10051	6.02182	6.03182	7.82238	7.74248	7.83919	6.10051	6.4558	6.488	7.80135	767	0.600626	6.32926e+07	35339.2	1157	0.397289	6.3481	1793	0.15829	2.22897e+06	1244.54	1989	0.0662283	Both	1.45325	28.3954	0.0352169
PY17X_1336100	1	PY17X_1336100	MORC family protein, putative	MORC	2584	53	41	196193440	79034136	196975824	130951800	56702320	49318052	8.29268	7.89781	8.29441	8.11711	7.7536	7.69301	8.29268	7.89781	8.29441	8.11711	7.7536	7.69301	8.36129	8.31932	8.41141	8.11711	8.16706	8.12569	8.36401	350	0.81804	2.31211e+08	89477.9	886	0.538582	8.13662	470	0.779709	1.36969e+08	53006.4	984	0.538281	Both	0.227387	1.68806	0.592397
PY17X_0516200	1	PY17X_0516200	MORN repeat-containing protein 1, putative	MORN1	364	0	11	0	0	0	24313132	6635966	6563708				7.38584	6.8219	6.81715										7.38584	7.24641	7.26222				0	0			7.29816	1057	0.503992	1.98681e+07	54582.7	975	0.542508	Zyg
PY17X_1338300	1	PY17X_1338300	mitochondrial pyruvate carrier protein 2, putative	MPC2	131	0	5	0	0	0	10332050	7779837	7366562				7.01419	6.89097	6.86726										7.01419	7.31465	7.31163				0	0			7.21349	1123	0.472992	1.6349e+07	124801	734	0.655707	Zyg
PY17X_1225400	1	PY17X_1225400	protein MPODD, putative	MPODD	90	0	1	0	0	0	5.04633e+06	3128169	2.62519e+06				6.70298	6.49529	6.41916										6.70298	6.92366	6.86986				0	0			6.83217	1426	0.330672	6.79465e+06	75496.2	875	0.589479	Zyg
PY17X_1117500	1	PY17X_1117500	malate:quinone oxidoreductase, putative	MQO	520	19	19	105305288	37276536	110200920	302351392	180753984	154063520	8.02245	7.57144	8.04219	8.48051	8.25709	8.1877	8.02245	7.57144	8.04219	8.48051	8.25709	8.1877	8.08925	8.01749	8.15068	8.48051	8.66457	8.61339	8.08581	551	0.713243	1.21845e+08	234317	561	0.708029	8.58616	212	0.900892	3.8562e+08	741578	288	0.865195	Both	-0.500352	0.315972	3.16484
PY17X_0207000	1	PY17X_0207000	double-strand break repair protein MRE11, putative	MRE11	1037	0	2	0	0	0	1.12637e+06	186870	64506.2				6.05168	5.27154	4.8096										6.05168	5.71442	5.28306				0	0			5.68306	2050	0.0375763	482010	464.812	2080	0.0234852	Zyg
PY17X_1446300	1	PY17X_1446300	multidrug resistance-associated protein 2, putative	MRP2	1975	2	0	253766	51381.1	972533	0	0	0	5.40443	4.7108	5.9879										5.45375	5.37206	6.02711				5.61764	1857	0.0323253	414611	209.929	1908	0.00573514				0	0			Gam
PY17X_1215700	1	PY17X_1215700	merozoite surface protein MSA180, putative	MSA180	1313	4	0	4377207	1.00631e+06	3.60698e+06	0	0	0	6.6412	6.00273	6.55714										6.69877	6.5668	6.61555				6.62704	1536	0.199687	4.23683e+06	3226.83	1683	0.123045				0	0			Gam
PY17X_0941500	1	PY17X_0941500	mechanosensitive ion channel protein, putative	MSCS	1715	43	6	238314064	109217432	219562688	7290326	3.86591e+06	3.11304e+06	8.37715	8.03829	8.34156	6.86275	6.58725	6.49318	8.37715	8.03829	8.34156	6.86275	6.58725	6.49318	8.44632	8.44923	8.46015	6.86275	7.01454	6.94284	8.4519	298	0.845151	2.83074e+08	165058	691	0.64025	6.94004	1342	0.370127	8.71045e+06	5078.98	1686	0.208549	Both	1.51186	32.4982	0.0307709
PY17X_1018600	1	PY17X_1018600	DNA mismatch repair protein MSH2, putative	MSH2-1	811	3	0	4569294	2439455	4.38371e+06	0	0	0	6.65985	6.38729	6.64184										6.71755	6.92243	6.7031				6.78103	1456	0.241397	6.03988e+06	7447.45	1561	0.186653				0	0			Gam
PY17X_0807000	1	PY17X_0807000	DNA mismatch repair protein MSH2, putative	MSH2-2	853	53	23	1134697090	458712096	1162755200	57271440	17259484	15583614	9.05488	8.66154	9.06549	7.75794	7.23703	7.19267	9.05488	8.66154	9.06549	7.75794	7.23703	7.19267	9.12858	9.02559	9.20849	7.75794	7.65661	7.63243	9.12089	62	0.968196	1.32096e+09	1.5486e+06	133	0.931178	7.68233	767	0.640207	4.812e+07	56412.7	963	0.548145	Both	1.43856	27.4512	0.0364282
PY17X_1106200	1	PY17X_1106200	DNA mismatch repair protein MSH6, putative	MSH6	1239	73	31	1406864380	653229380	1471826820	108687624	31797676	25983030	9.14825	8.81507	9.16786	8.03618	7.5024	7.41469	9.14825	8.81507	9.16786	8.03618	7.5024	7.41469	9.22258	9.16757	9.31431	8.03618	7.91883	7.85131	9.23482	41	0.979145	1.71719e+09	1.38595e+06	147	0.923879	7.93544	611	0.713481	8.61869e+07	69561.7	905	0.575388	Both	1.29938	19.9241	0.0501906
PY17X_0834400	1	PY17X_0834400	merozoite surface protein 1	MSP1	1772	68	30	505455968	151965808	535379424	41671292	86993704	75924528	8.70368	8.18175	8.72866	7.61984	7.93949	7.88038	8.70368	8.18175	8.72866	7.61984	7.93949	7.88038	8.77504	8.58189	8.86031	7.61984	8.35074	8.31042	8.73908	154	0.920229	5.48376e+08	309467	493	0.743483	8.09367	503	0.764209	1.2407e+08	70016.8	902	0.576797	Both	0.645412	4.4199	0.22625
PY17X_1354100	1	PY17X_1354100	MSP7-like protein	MSP7	323	2	0	6089119	215532	8364815	0	0	0	6.78455	5.33351	6.92246										6.84309	5.94792	6.99318				6.59473	1553	0.190824	3.93307e+06	12176.7	1443	0.248175				0	0			Gam
PY17X_1103300	1	PY17X_1103300	merozoite surface protein 8	MSP8	409	12	13	187168896	91251024	185445120	170213168	116133632	108869952	8.27223	7.96024	8.26822	8.23099	8.06496	8.03691	8.27223	7.96024	8.26822	8.23099	8.06496	8.03691	8.34071	8.37705	8.38433	8.23099	8.47472	8.46473	8.36736	347	0.819604	2.33003e+08	569689	326	0.830553	8.39015	317	0.851574	2.45556e+08	600380	344	0.838891	Both	-0.0227889	0.94888	1.05387
PY17X_1445800	1	PY17X_1445800	merozoite surface protein 9, putative	MSP9	678	14	4	85156808	23046390	70972072	706022	4768460	3.67142e+06	7.93022	7.3626	7.85109	5.84882	6.67838	6.56483	7.93022	7.3626	7.85109	5.84882	6.67838	6.56483	7.99641	7.82437	7.95313	5.84882	7.10458	7.01348	7.92464	675	0.648592	8.40692e+07	123996	771	0.59854	6.65563	1566	0.264913	4.52507e+06	6674.14	1614	0.242367	Both	1.26901	18.5786	0.0538255
PY17X_1354200	1	PY17X_1354200	MSP7-like protein	MSRP1	260	5	0	15481068	2400214	15448118	0	0	0	7.1898	6.38025	7.18888										7.25104	6.91592	7.26859				7.14518	1207	0.37122	1.39696e+07	53729.1	1040	0.45829				0	0			Gam
PY17X_0215000	1	PY17X_0215000	N6-adenosine-methyltransferase MT-A70, putative	MT-A70	811	0	2	0	0	0	746223	192542	384098				5.87287	5.28453	5.58444										5.87287	5.72725	6.04695				0	0			5.88236	1999	0.0615312	762706	940.451	2019	0.0521372	Zyg
PY17X_1462100	1	PY17X_1462100	myosin A-tail interacting protein, putative	MTIP	204	0	2	0	0	0	1.77956e+06	1.56358e+06	187051				6.25031	6.19412	5.27196										6.25031	6.62607	5.73888				0	0			6.20509	1874	0.120244	1.60357e+06	7860.62	1570	0.263034	Zyg
PY17X_0306900	1	PY17X_0306900	exosome complex component MTR3, putative	MTR3	271	0	1	0	0	0	545220	39184.5	62762.9				5.73657	4.59311	4.7977										5.73657	5.04404	5.27133				0	0			5.35065	2095	0.0164396	224206	827.33	2031	0.0465007	Zyg
PY17X_0102500	1	PY17X_0102500	ATP-dependent RNA helicase MTR4, putative	MTR4	1309	0	21	0	0	0	39954600	9568394	9529717				7.60157	6.98084	6.97908										7.60157	7.40346	7.42186				0	0			7.47563	933	0.562236	2.98971e+07	22839.7	1245	0.415688	Zyg
PY17X_0513900	1	PY17X_0513900	merozoite TRAP-like protein, putative	MTRAP	670	19	0	83083560	52623044	82066776	0	0	0	7.91952	7.72118	7.91417										7.98563	8.15597	8.01834				8.05331	573	0.701773	1.13061e+08	168748	680	0.645985				0	0			Gam
PY17X_1361400	1	PY17X_1361400	myosin A	MyoA	817	11	28	23283724	40050876	28699596	140963888	144472800	125465704	7.36705	7.60261	7.45788	8.14911	8.15979	8.09853	7.36705	7.60261	7.45788	8.14911	8.15979	8.09853	7.42948	8.04632	7.54666	8.14911	8.56843	8.52548	7.67415	854	0.555266	4.72231e+07	57800.6	1019	0.469239	8.41434	297	0.860968	2.5962e+08	317772	500	0.765618	Both	-0.740184	0.181893	5.49773
PY17X_0113800	1	PY17X_0113800	myosin E, putative	MyoE	2043	3	3	4305896	870282	7290459	812944	2173889	1483836	6.63406	5.93966	6.86275	5.91006	6.33724	6.17139	6.63406	5.93966	6.86275	5.91006	6.33724	6.17139	6.69159	6.50847	6.93147	5.91006	6.76749	6.62559	6.71051	1503	0.216893	5.13465e+06	2513.29	1725	0.101147	6.43438	1734	0.186003	2.71881e+06	1330.79	1970	0.0751527	Both	0.276132	1.88857	0.529503
PY17X_1348900	1	PY17X_1348900	myosin F, putative	MyoF	1992	0	26	0	0	0	60236896	25992912	20337328				7.77986	7.41485	7.30829										7.77986	7.83233	7.74642				0	0			7.7862	713	0.665571	6.11229e+07	30684.2	1162	0.454674	Zyg
PY17X_1447000	1	PY17X_1447000	myosin J, putative	MyoJ	1848	0	4	0	0	0	194138464	91316368	103905936				8.28811	7.96055	8.01664										8.28811	8.37155	8.44475				0	0			8.36814	335	0.843119	2.3342e+08	126310	729	0.658055	Zyg
PY17X_0909900	1	PY17X_0909900	myosin K, putative	MyoK	1611	44	0	155261680	42436080	153337440	0	0	0	8.19106	7.62774	8.18565										8.25899	8.06956	8.29898				8.20918	455	0.763295	1.61874e+08	100480	846	0.559437				0	0			Gam
PY17X_1358600	1	PY17X_1358600	mitotic-spindle organizing protein 1, putative	MZT1	76	1	0	98789	0	31830.1	0	0	0	4.99471		4.50284										5.04129		4.49196				4.76662	1916	0.00156413	58428.4	768.795	1841	0.0406674				0	0			Gam
PY17X_0815300	1	PY17X_0815300	DNA primase large subunit, putative	N/A	544	24	5	333806720	176566224	272725120	5797157	1.93238e+06	1.97767e+06	8.5235	8.24691	8.43573	6.76322	6.28609	6.29615	8.5235	8.24691	8.43573	6.76322	6.28609	6.29615	8.59365	8.64215	8.55749	6.76322	6.71695	6.74859	8.59776	226	0.88269	3.96061e+08	728053	267	0.861314	6.74292	1497	0.297323	5.53247e+06	10170	1507	0.292626	Both	1.85484	71.5885	0.0139687
PY17X_1322700	1	PY17X_1322700	methyltransferase AAMT, putative	N/A	205	12	2	172134816	60762852	155166720	2876377	1040164	1.00683e+06	8.23587	7.78364	8.1908	6.45885	6.0171	6.00295	8.23587	7.78364	8.1908	6.45885	6.0171	6.00295	8.3041	8.21373	8.3043	6.45885	6.45115	6.45954	8.27404	412	0.785714	1.87951e+08	916833	212	0.88999	6.45651	1715	0.194927	2.86095e+06	13955.9	1413	0.336778	Both	1.81753	65.6951	0.0152218
PY17X_0502300	1	PY17X_0502300	DNA polymerase delta catalytic subunit, putative	N/A	1097	63	10	958104060	473197504	882896700	16198559	6926320	5.17743e+06	8.98141	8.67504	8.94591	7.20948	6.8405	6.71411	8.98141	8.67504	8.94591	7.20948	6.8405	6.71411	9.05462	9.03808	9.08488	7.20948	7.26478	7.16064	9.05919	75	0.961418	1.14602e+09	1.04469e+06	185	0.904067	7.21163	1125	0.472053	1.62793e+07	14839.8	1387	0.34899	Both	1.84756	70.3978	0.014205
PY17X_1345100	1	PY17X_1345100	lactate dehydrogenase, putative	N/A	334	24	9	2412910340	1104117250	1624812160	28823634	12373543	10402437	9.38254	9.04302	9.2108	7.45975	7.09249	7.01714	9.38254	9.04302	9.2108	7.45975	7.09249	7.01714	9.45843	9.37837	9.35871	7.45975	7.51379	7.45938	9.3985	25	0.987487	2.50324e+09	7.49473e+06	20	0.990094	7.47764	930	0.563645	3.00358e+07	89927.5	827	0.612024	Both	1.92086	83.3419	0.0119988
PY17X_1419600	1	PY17X_1419600	conserved protein, unknown function	N/A	1049	48	12	500355328	284690080	412463648	18610656	7428158	7404241	8.69928	8.45437	8.61539	7.26976	6.87088	6.86948	8.69928	8.45437	8.61539	7.26976	6.87088	6.86948	8.7706	8.83401	8.74321	7.26976	7.2948	7.31381	8.78261	132	0.9317	6.06188e+08	577872	322	0.832638	7.29279	1060	0.502583	1.96242e+07	18707.6	1318	0.3814	Both	1.48981	30.8897	0.0323732
PY17X_1229300	1	PY17X_1229300	conserved Plasmodium protein, unknown function	N/A	5293	48	3	100083016	33387030	92091224	2.21503e+06	738407	761714	8.00036	7.52358	7.96422	6.34538	5.8683	5.88179	8.00036	7.52358	7.96422	6.34538	5.8683	5.88179	8.06702	7.97324	8.07008	6.34538	6.3041	6.34009	8.03678	593	0.691345	1.08837e+08	20562.5	1315	0.314911	6.32986	1807	0.151714	2.13726e+06	403.791	2087	0.0201973	Both	1.70692	50.9236	0.0196373
PY17X_1217900	1	PY17X_1217900	conserved Plasmodium protein, unknown function	N/A	1022	5	53	5504743	1615598	5500119	780070850	229494992	232650752	6.74074	6.20833	6.74037	8.89213	8.36077	8.3667	6.74074	6.20833	6.74037	8.89213	8.36077	8.3667	6.79898	6.75693	6.80496	8.89213	8.76703	8.78987	6.78696	1451	0.244004	6.1229e+06	5991.09	1596	0.168405	8.81634	125	0.941757	6.55155e+08	641051	326	0.847346	Both	-2.02939	0.00934573	107.001
PY17X_0910200	1	PY17X_0910200	conserved Plasmodium protein, unknown function	N/A	346	12	1	141502832	47580632	106250032	2.71464e+06	959272	1.04698e+06	8.15077	7.67743	8.02633	6.43371	5.98194	6.01994	8.15077	7.67743	8.02633	6.43371	5.98194	6.01994	8.21843	8.11551	8.13429	6.43371	6.4164	6.47629	8.15608	489	0.745568	1.43244e+08	413999	410	0.786757	6.44213	1726	0.18976	2.76779e+06	7999.4	1565	0.265383	Both	1.71394	51.7537	0.0193223
PY17X_0203900	1	PY17X_0203900	P-loop containing nucleoside triphosphate hydrolase, putative	N/A	1049	47	2	484556800	189283952	474393568	1.42265e+06	728622	590086	8.68534	8.27711	8.67614	6.1531	5.8625	5.77092	8.68534	8.27711	8.67614	6.1531	5.8625	5.77092	8.75658	8.67009	8.80601	6.1531	6.29838	6.23078	8.74422	149	0.922836	5.54912e+08	528992	344	0.821168	6.22742	1863	0.125411	1.68819e+06	1609.33	1941	0.0887741	Both	2.5168	328.703	0.00304226
PY17X_0927400	1	PY17X_0927400	dynein heavy chain, putative	N/A	5174	255	2	3268515580	1851490820	2600822270	634333	244165	405023	9.51435	9.26752	9.41511	5.80232	5.38768	5.60748	9.51435	9.26752	9.41511	5.80232	5.38768	5.60748	9.59112	9.58599	9.56991	5.80232	5.82919	6.06966	9.58234	11	0.994786	3.82241e+09	738773	263	0.863399	5.90039	1993	0.0643495	795039	153.66	2121	0.00422734	Both	3.68195	4807.83	0.000207994
PY17X_0904300	1	PY17X_0904300	PH-like domain-containing protein, putative	N/A	175	2	7	1.57961e+06	566995	2.0593e+06	165746160	80247896	77147456	6.19855	5.75358	6.31372	8.21944	7.90443	7.88732	6.19855	5.75358	6.31372	8.21944	7.90443	7.88732	6.25317	6.33639	6.36392	8.21944	8.3161	8.31726	6.31783	1675	0.127216	2.07886e+06	11879.2	1454	0.24244	8.28427	388	0.818225	1.92428e+08	1.09959e+06	220	0.897135	Both	-1.96644	0.0108033	92.5644
PY17X_0408600	1	PY17X_0408600	DNA polymerase delta small subunit, putative	N/A	485	17	2	168056368	70190608	125981576	569969	270354	166123	8.22545	7.84628	8.10031	5.75585	5.43193	5.22043	8.22545	7.84628	8.10031	5.75585	5.43193	5.22043	8.29361	8.27166	8.21076	5.75585	5.87291	5.68808	8.25868	422	0.780501	1.81417e+08	374056	442	0.770073	5.77228	2024	0.0497886	591946	1220.51	1994	0.0638798	Both	2.4864	306.476	0.0032629
PY17X_0307700	1	PY17X_0307700	conserved Plasmodium protein, unknown function	N/A	2160	74	7	385794464	171933824	263971184	8090125	3004152	2.43098e+06	8.58636	8.23536	8.42156	6.90796	6.47772	6.38578	8.58636	8.23536	8.42156	6.90796	6.47772	6.38578	8.65693	8.63147	8.54284	6.90796	6.9063	6.83696	8.61041	213	0.889468	4.07769e+08	188782	637	0.668405	6.88374	1387	0.34899	7.65135e+06	3542.29	1780	0.164396	Both	1.72668	53.2937	0.0187639
PY17X_1135300	1	PY17X_1135300	DNA helicase, putative	N/A	875	28	1	130683432	53893152	141227280	1.58486e+06	770113	546506	8.11622	7.73153	8.14992	6.19999	5.88655	5.7376	8.11622	7.73153	8.14992	6.19999	5.88655	5.7376	8.18365	8.16555	8.26204	6.19999	6.32215	6.19793	8.20375	460	0.760688	1.59863e+08	182700	648	0.662669	6.24002	1857	0.128229	1.73789e+06	1986.17	1910	0.103335	Both	1.96372	91.9864	0.0108712
PY17X_0614100	1	PY17X_0614100	ribonucleoside-diphosphate reductase large subunit, putative	N/A	847	76	27	10341290000	5703080400	9929799700	348076928	133240944	118423880	10.0146	9.75611	9.99694	8.54168	8.12464	8.07344	10.0146	9.75611	9.99694	8.54168	8.12464	8.07344	10.0947	10.0378	10.1714	8.54168	8.53369	8.50075	10.1013	2	0.999479	1.26267e+10	1.49075e+07	6	0.997393	8.52537	245	0.885392	3.35253e+08	395812	450	0.789103	Both	1.57592	37.663	0.0265512
PY17X_0418900	1	PY17X_0418900	dynein heavy chain, putative	N/A	5855	282	5	3577171710	1952251900	2803927040	3725720	2.02347e+06	2420714	9.55354	9.29054	9.44777	6.57121	6.3061	6.38394	9.55354	9.29054	9.44777	6.57121	6.3061	6.38394	9.63057	9.60727	9.60366	6.57121	6.73671	6.83514	9.61383	9	0.995829	4.10993e+09	701953	275	0.857143	6.71436	1520	0.286519	5.18031e+06	884.767	2028	0.0479098	Both	2.89948	793.376	0.00126044
PY17X_0508400	1	PY17X_0508400	dynein heavy chain, putative	N/A	5316	276	4	3163981060	1623977470	2490166780	20721112	5.1104e+06	4761437	9.50023	9.21058	9.39623	7.31641	6.70845	6.67774	9.50023	9.21058	9.39623	7.31641	6.70845	6.67774	9.57691	9.53333	9.55039	7.31641	7.1343	7.12478	9.55354	14	0.993222	3.57719e+09	672910	284	0.85245	7.19183	1145	0.462659	1.55537e+07	2925.82	1829	0.141381	Both	2.36171	229.99	0.00434801
PY17X_0821800	1	PY17X_0821800	conserved protein, unknown function	N/A	666	33	6	299504480	160472560	211730608	5806666	2271616	2.14341e+06	8.4764	8.2054	8.32578	6.76393	6.35633	6.33111	8.4764	8.2054	8.32578	6.76393	6.35633	6.33111	8.54624	8.60377	8.44384	6.76393	6.78636	6.78305	8.53128	261	0.864442	3.39846e+08	510279	349	0.818561	6.77778	1469	0.310474	5.99485e+06	9001.28	1540	0.277125	Both	1.7535	56.6896	0.0176399
PY17X_0719700	1	PY17X_0719700	conserved Plasmodium protein, unknown function	N/A	859	40	2	325747840	242058464	279997600	1004621	276828	315052	8.51288	8.38392	8.44715	6.002	5.44221	5.49838	8.51288	8.38392	8.44715	6.002	5.44221	5.49838	8.58296	8.76886	8.5693	6.002	5.88307	5.9621	8.64037	190	0.90146	4.36892e+08	508605	351	0.817518	5.94906	1979	0.0709253	889322	1035.3	2006	0.0582433	Both	2.69132	491.264	0.00203556
PY17X_0107500	1	PY17X_0107500	G-protein associated signal transduction protein, putative	N/A	633	6	1	21353818	6769078	14596288	806732	292496	282031	7.32948	6.83053	7.16424	5.90673	5.46612	5.4503	7.32948	6.83053	7.16424	5.90673	5.46612	5.4503	7.39165	7.33232	7.24312	5.90673	5.90669	5.9147	7.32237	1107	0.423358	2.10071e+07	33186.6	1187	0.381648	5.90937	1989	0.0662283	811660	1282.24	1979	0.0709253	Both	1.41299	25.8816	0.0386374
PY17X_0706700	1	PY17X_0706700	conserved Plasmodium protein, unknown function	N/A	1108	51	4	507138912	196143808	477224640	2.29265e+06	494579	473036	8.70513	8.29257	8.67872	6.36034	5.69424	5.67489	8.70513	8.29257	8.67872	6.36034	5.69424	5.67489	8.77649	8.68438	8.80868	6.36034	6.13211	6.13612	8.75652	140	0.927529	5.70846e+08	515204	346	0.820125	6.20952	1873	0.120714	1.62002e+06	1462.12	1953	0.0831376	Both	2.547	352.369	0.00283794
PY17X_0510600	1	PY17X_0510600	conserved protein, unknown function	N/A	883	2	6	908196	257874	1051374	5915641	2.59488e+06	2.314e+06	5.95818	5.41141	6.02176	6.772	6.41412	6.36436	5.95818	5.41141	6.02176	6.772	6.41412	6.36436	6.01119	6.01996	6.06211	6.772	6.84345	6.81584	6.03109	1771	0.0771637	1.0742e+06	1216.54	1811	0.0563087	6.81043	1445	0.321747	6.46297e+06	7319.33	1583	0.256928	Both	-0.779345	0.166209	6.01652
PY17X_0420500	1	PY17X_0420500	alpha tubulin 1	N/A	453	3	5	13206794	3092115	9089628	567112130	195903104	193655984	7.1208	6.49026	6.95855	8.75367	8.29204	8.28703	7.1208	6.49026	6.95855	8.75367	8.29204	8.28703	7.18158	7.01765	7.03049	8.75367	8.69911	8.71132	7.07657	1252	0.347758	1.19281e+07	26331.4	1253	0.347237	8.72137	168	0.921559	5.26463e+08	1.16217e+06	209	0.902302	Both	-1.6448	0.0226571	44.1363
PY17X_1339100	1	PY17X_1339100	inorganic anion antiporter, putative	N/A	669	12	3	77118544	25750730	75334040	2.26953e+06	1.12281e+06	840990	7.88716	7.41079	7.87699	6.35594	6.05031	5.92479	7.88716	7.41079	7.87699	6.35594	6.05031	5.92479	7.95306	7.86893	7.97991	6.35594	6.48396	6.38248	7.93397	665	0.653806	8.58949e+07	128393	760	0.604275	6.40746	1755	0.176139	2.5554e+06	3819.72	1758	0.17473	Both	1.52651	33.6132	0.0297503
PY17X_0307600	1	PY17X_0307600	60S ribosomal protein L37ae, putative	N/A	96	4	6	72994160	26711296	65969232	312659456	129642112	110316768	7.86329	7.42669	7.81934	8.49507	8.11275	8.04264	7.86329	7.42669	7.81934	8.49507	8.11275	8.04264	7.92903	7.88364	7.92032	8.49507	8.52194	8.47039	7.911	685	0.643379	8.14696e+07	848642	227	0.882169	8.4958	258	0.879286	3.13185e+08	3.26234e+06	76	0.964772	Both	-0.584805	0.260133	3.84419
PY17X_0714600	1	PY17X_0714600	EF-hand calcium-binding domain-containing protein, putative	N/A	247	1	11	629676	0	644644	124045840	60277564	49323664	5.79912		5.80932	8.09358	7.78016	7.69306							5.85107		5.8425	8.09358	8.1933	8.12574	5.84679	1817	0.0531804	702727	2845.05	1704	0.112096	8.13754	469	0.780178	1.37259e+08	555704	364	0.829497	Both	-2.29075	0.00511972	195.323
PY17X_1130600	1	PY17X_1130600	DNA polymerase epsilon catalytic subunit A, putative	N/A	2818	137	6	1353810820	498597568	1320622850	5651961	1.28894e+06	1.20445e+06	9.13156	8.69775	9.12078	6.7522	6.11023	6.08079	9.13156	8.69775	9.12078	6.7522	6.11023	6.08079	9.20577	9.05908	9.26565	6.7522	6.54317	6.53628	9.17683	49	0.974974	1.50256e+09	533201	342	0.822211	6.61055	1607	0.245655	4.07896e+06	1447.47	1954	0.0826679	Both	2.56628	368.369	0.00271467
PY17X_1461400	1	PY17X_1461400	kinesin-15, putative	N/A	1393	81	12	1192701950	540405440	1200356610	11201867	6.47603e+06	6.14161e+06	9.07653	8.73272	9.07931	7.04929	6.81131	6.78828	9.07653	8.73272	9.07931	7.04929	6.81131	6.78828	9.15038	9.09142	9.22278	7.04929	7.23594	7.23376	9.15486	52	0.97341	1.42843e+09	1.02543e+06	186	0.903545	7.173	1167	0.452325	1.48935e+07	10691.7	1490	0.300611	Both	1.98186	95.9094	0.0104265
PY17X_0837700	1	PY17X_0837700	gamma-tubulin complex component, putative	N/A	1246	34	4	131567840	54848892	110840768	3.04361e+06	888310	1.38534e+06	8.11915	7.73917	8.0447	6.48339	5.94856	6.14156	8.11915	7.73917	8.0447	6.48339	5.94856	6.14156	8.1866	8.17261	8.15328	6.48339	6.38342	6.59618	8.17083	480	0.750261	1.48193e+08	118935	786	0.590719	6.48766	1699	0.202442	3.07372e+06	2466.87	1873	0.120714	Both	1.68316	48.2129	0.0207413
PY17X_0404300	1	PY17X_0404300	spindle pole body protein, putative	N/A	1832	53	4	308503552	115957392	292474912	3.64189e+06	2174990	1.41279e+06	8.48926	8.0643	8.46609	6.56133	6.33746	6.15008	8.48926	8.0643	8.46609	6.56133	6.33746	6.15008	8.55918	8.47328	8.58888	6.56133	6.7677	6.60458	8.54045	248	0.87122	3.47093e+08	189461	634	0.669969	6.64454	1574	0.261155	4.41101e+06	2407.76	1876	0.119305	Both	1.89591	78.6879	0.0127084
PY17X_1346400	1	PY17X_1346400	conserved Plasmodium protein, unknown function	N/A	2009	46	5	71933896	26699996	72779936	1.92231e+06	985272	605780	7.85693	7.42651	7.86201	6.28382	5.99356	5.78232	7.85693	7.42651	7.86201	6.28382	5.99356	5.78232	7.92263	7.88347	7.96443	6.28382	6.42788	6.24202	7.92351	676	0.648071	8.38513e+07	41737.8	1115	0.419187	6.31791	1812	0.149366	2.07926e+06	1034.97	2008	0.0573039	Both	1.6056	40.3275	0.024797
PY17X_1404200	1	PY17X_1404200	DNA ligase I, putative	N/A	898	53	16	2034779140	1059849090	2007664510	72820416	21657992	16948498	9.30852	9.02524	9.30269	7.86225	7.33562	7.22913	9.30852	9.02524	9.30269	7.86225	7.33562	7.22913	9.38391	9.36194	9.4537	7.86225	7.75403	7.66838	9.39985	24	0.988008	2.511e+09	2.79622e+06	57	0.970803	7.76155	723	0.660874	5.77503e+07	64309.9	923	0.566933	Both	1.63829	43.4804	0.0229989
PY17X_1330700	1	PY17X_1330700	DNA polymerase alpha subunit B, putative	N/A	541	28	6	260013168	93411016	190094672	9070242	2.25034e+06	2410648	8.415	7.9704	8.27897	6.95762	6.35225	6.38213	8.415	7.9704	8.27897	6.95762	6.35225	6.38213	8.48442	8.38644	8.39545	6.95762	6.78232	6.83336	8.4221	318	0.834724	2.64304e+08	488547	361	0.812304	6.85777	1408	0.339126	7.20718e+06	13322	1426	0.330672	Both	1.56434	36.6723	0.0272685
PY17X_1205200	1	PY17X_1205200	MKT1 domain-containing protein, putative	N/A	1146	7	27	12783072	3.83971e+06	12347732	229831776	70299832	62857932	7.10664	6.5843	7.09159	8.36141	7.84695	7.79836	7.10664	6.5843	7.09159	8.36141	7.84695	7.79836	7.16732	7.10462	7.16802	8.36141	8.2593	8.22956	7.14665	1205	0.372263	1.40169e+07	12231.1	1440	0.249739	8.28342	389	0.817755	1.92054e+08	167587	650	0.695162	Both	-1.13677	0.072984	13.7016
PY17X_1351800	1	PY17X_1351800	Qa-SNARE protein, putative	N/A	281	3	7	1.91291e+06	474615	1.91412e+06	24397280	12647275	10935948	6.2817	5.67634	6.28197	7.38734	7.102	7.03886	6.2817	5.67634	6.28197	7.38734	7.102	7.03886	6.33687	6.26496	6.33109	7.38734	7.52318	7.4808	6.31098	1681	0.124088	2.04633e+06	7282.31	1566	0.184046	7.46377	938	0.559887	2.90919e+07	103530	789	0.629873	Both	-1.1528	0.0703403	14.2166
PY17X_1362000	1	PY17X_1362000	CDT1-like protein, putative	N/A	955	45	15	263503408	128918136	265941808	23223706	6.02287e+06	6.56967e+06	8.42079	8.11031	8.42479	7.36593	6.7798	6.81754	8.42079	8.11031	8.42479	7.36593	6.7798	6.81754	8.49025	8.51583	8.54618	7.36593	7.2048	7.26261	8.51742	273	0.858186	3.29171e+08	344682	455	0.763295	7.27778	1073	0.496477	1.89576e+07	19850.9	1299	0.390324	Both	1.23964	17.3636	0.0575918
PY17X_1208600	1	PY17X_1208600	rho GTPase-activating protein, putative	N/A	535	21	13	250941552	95014288	217023328	38229168	12553701	11052971	8.39957	7.97779	8.33651	7.58239	7.09877	7.04348	8.39957	7.97779	8.33651	7.58239	7.09877	7.04348	8.46889	8.39328	8.45492	7.58239	7.51999	7.48535	8.43903	309	0.839416	2.7481e+08	513663	347	0.819604	7.52925	875	0.589479	3.38256e+07	63225.5	927	0.565054	Both	0.909786	8.12431	0.123087
PY17X_0504700	1	PY17X_0504700	60S ribosomal protein L30e, putative	N/A	108	3	5	42217212	20611628	35749636	585792510	217747248	196776720	7.62549	7.31411	7.55327	8.76774	8.33795	8.29397	7.62549	7.31411	7.55327	8.76774	8.33795	8.29397	7.68964	7.77953	7.64527	8.76774	8.74448	8.71816	7.70481	835	0.565172	5.06774e+07	469235	374	0.805527	8.74346	154	0.928135	5.5394e+08	5.12908e+06	37	0.983091	Both	-1.03865	0.0914853	10.9307
PY17X_0933100	1	PY17X_0933100	conserved protein, unknown function	N/A	219	5	14	28760428	13286794	28265830	2227611650	535543488	626880830	7.4588	7.12342	7.45126	9.34784	8.72879	8.79718	7.4588	7.12342	7.45126	9.34784	8.72879	8.79718	7.52183	7.60318	7.53982	9.34784	9.13069	9.21426	7.55495	925	0.518248	3.58877e+07	163871	692	0.639729	9.23093	47	0.978394	1.70188e+09	7.77115e+06	21	0.990606	Both	-1.67598	0.0210871	47.4224
PY17X_1342000	1	PY17X_1342000	conserved protein, unknown function	N/A	327	2	8	2.89442e+06	1.21324e+06	3.98719e+06	54387500	20191106	21761508	6.46156	6.08395	6.60067	7.7355	7.30516	7.33769	6.46156	6.08395	6.60067	7.7355	7.30516	7.33769	6.51794	6.64191	6.66054	7.7355	7.72393	7.7754	6.6068	1550	0.192388	4.04385e+06	12366.5	1437	0.251303	7.74494	732	0.656646	5.55833e+07	169980	647	0.696571	Both	-1.13815	0.0727529	13.7451
PY17X_1014700	1	PY17X_1014700	succinate--CoA ligase [ADP-forming] subunit beta, putative	N/A	458	18	27	102221424	40626336	107503344	1679658500	943312380	822008640	8.00954	7.60881	8.03142	9.22522	8.97466	8.91488	8.00954	7.60881	8.03142	9.22522	8.97466	8.91488	8.07626	8.05205	8.13955	9.22522	9.37364	9.33029	8.08929	548	0.714807	1.22825e+08	268178	526	0.726277	9.30971	38	0.982621	2.0404e+09	4.45501e+06	46	0.978863	Both	-1.22043	0.0601968	16.6122
PY17X_0807800	1	PY17X_0807800	conserved Plasmodium protein, unknown function	N/A	1430	16	44	28229078	9330177	25538444	192618240	97375376	84953648	7.4507	6.96989	7.40719	8.2847	7.98845	7.92918	7.4507	6.96989	7.40719	8.2847	7.98845	7.92918	7.51368	7.4612	7.49427	8.2847	8.39912	8.35853	7.48972	976	0.491658	3.08828e+07	21596.4	1305	0.320125	8.34745	346	0.837952	2.22561e+08	155637	669	0.686238	Both	-0.857733	0.138761	7.20664
PY17X_1204200	1	PY17X_1204200	conserved Plasmodium protein, unknown function	N/A	904	8	38	9678360	3.47953e+06	9219742	262590400	72665288	65414080	6.9858	6.54152	6.96472	8.41928	7.86133	7.81567	6.9858	6.54152	6.96472	8.41928	7.86133	7.81567	7.04568	7.06506	7.03687	8.41928	8.27351	8.24663	7.0492	1279	0.333681	1.11996e+07	12388.9	1436	0.251825	8.31314	366	0.828558	2.05654e+08	227493	568	0.733678	Both	-1.26393	0.0544586	18.3626
PY17X_1316600	1	PY17X_1316600	CLASP domain-containing protein, putative	N/A	857	24	7	51637176	26530140	49167164	7.23359e+06	2.56655e+06	2.06744e+06	7.71296	7.42374	7.69168	6.85935	6.40935	6.31543	7.71296	7.42374	7.69168	6.85935	6.40935	6.31543	7.7777	7.88091	7.78835	6.85935	6.83874	6.7676	7.81565	757	0.605839	6.5411e+07	76325.5	930	0.515641	6.8219	1437	0.325505	6.63589e+06	7743.16	1572	0.262095	Both	0.993752	9.85715	0.101449
PY17X_1350400	1	PY17X_1350400	elongation factor Tu, putative	N/A	477	10	22	36894864	15436041	34540192	380555488	209436432	169240640	7.56697	7.18854	7.53832	8.58042	8.32105	8.2285	7.56697	7.18854	7.53832	8.58042	8.32105	8.2285	7.63073	7.6634	7.62982	8.58042	8.72778	8.65362	7.64132	884	0.539625	4.37841e+07	91790.5	881	0.541189	8.65394	183	0.914514	4.50754e+08	944978	244	0.885862	Both	-1.01262	0.0971351	10.2949
PY17X_1238700	1	PY17X_1238700	bis(5'-nucleosyl)-tetraphosphatase [asymmetrical], putative	N/A	157	2	4	1.55808e+06	409971	1.77008e+06	27572122	7473535	8988186	6.19259	5.61275	6.24799	7.44047	6.87353	6.95367	6.19259	5.61275	6.24799	7.44047	6.87353	6.95367	6.24717	6.20616	6.29597	7.44047	7.29742	7.39682	6.24977	1700	0.114181	1.77732e+06	11320.5	1464	0.237226	7.37823	1009	0.526538	2.3891e+07	152172	676	0.68295	Both	-1.12847	0.0743931	13.4421
PY17X_0941000	1	PY17X_0941000	succinate--CoA ligase [ADP-forming] subunit alpha, putative	N/A	329	11	20	52965880	25946506	59010260	970440510	508696992	530912768	7.724	7.41408	7.77093	8.98697	8.70646	8.72502	7.724	7.41408	7.77093	8.98697	8.70646	8.72502	7.78881	7.87197	7.87027	8.98697	9.10862	9.14312	7.84368	736	0.616788	6.97724e+07	212074	599	0.688217	9.07957	67	0.969	1.20107e+09	3.65067e+06	64	0.970409	Both	-1.23589	0.0580918	17.2141
PY17X_0719100	1	PY17X_0719100	conserved Plasmodium protein, unknown function	N/A	283	1	9	1.11253e+06	362014	2.37649e+06	449848704	275955872	253528848	6.04631	5.55873	6.37594	8.65307	8.44084	8.40403	6.04631	5.55873	6.37594	8.65307	8.44084	8.40403	6.09992	6.15619	6.42823	8.65307	8.84615	8.82666	6.22811	1709	0.109489	1.69088e+06	5974.85	1597	0.167883	8.77529	143	0.933302	5.96063e+08	2.10623e+06	122	0.943166	Both	-2.54718	0.00283675	352.516
PY17X_1010700	1	PY17X_1010700	ataxin-2 like protein, putative	N/A	821	4	26	11101072	3.40915e+06	12340846	222474896	64341456	60794400	7.04536	6.53265	7.09134	8.34728	7.80849	7.78386	7.04536	6.53265	7.09134	8.34728	7.80849	7.78386	7.10564	7.05685	7.16777	8.34728	8.2213	8.21527	7.11009	1233	0.357664	1.28851e+07	15694.3	1385	0.278415	8.26128	401	0.812118	1.82508e+08	222299	575	0.73039	Both	-1.1512	0.0706	14.1643
PY17X_0930500	1	PY17X_0930500	ATP-dependent zinc metalloprotease FTSH, putative	N/A	982	1	11	388595	65760.9	543073	37069188	18718282	18715936	5.5895	4.81797	5.73486	7.56901	7.27227	7.27221	5.5895	4.81797	5.73486	7.56901	7.27227	7.27221	5.64005	5.47116	5.76553	7.56901	7.69143	7.71085	5.62558	1855	0.0333681	422261	430.001	1889	0.0156413	7.6571	788	0.630343	4.54043e+07	46236.6	1035	0.514326	Both	-2.03152	0.00930001	107.527
PY17X_0929200	1	PY17X_0929200	conserved protein, unknown function	N/A	1494	7	25	5714946	1.67686e+06	4.6464e+06	36154920	14169945	10955476	6.75701	6.2245	6.66712	7.55817	7.15137	7.03963	6.75701	6.2245	6.66712	7.55817	7.15137	7.03963	6.81536	6.77188	6.72923	7.55817	7.57196	7.48156	6.77216	1461	0.23879	5.91777e+06	3961.03	1653	0.138686	7.53723	872	0.590888	3.44532e+07	23061.1	1242	0.417097	Both	-0.765072	0.171762	5.822
PY17X_0608100	1	PY17X_0608100	conserved Plasmodium protein, unknown function	N/A	2296	59	4	95743752	74191408	104065960	2.36007e+06	1.18151e+06	812687	7.98111	7.87035	8.01731	6.37292	6.07244	5.90992	7.98111	7.87035	8.01731	6.37292	6.07244	5.90992	8.04764	8.29392	8.12496	6.37292	6.50583	6.36783	8.15551	490	0.745047	1.43057e+08	62306.9	994	0.482273	6.41553	1749	0.178957	2.60331e+06	1133.84	1998	0.0620009	Both	1.73998	54.9519	0.0181977
PY17X_1460900	1	PY17X_1460900	kinesin-13, putative	N/A	1023	42	16	484976640	284430944	515006912	52715668	15301318	12721130	8.68572	8.45398	8.71181	7.72194	7.18473	7.10453	8.68572	8.45398	8.71181	7.72194	7.18473	7.10453	8.75695	8.83364	8.84289	7.72194	7.60493	7.54554	8.81116	126	0.934828	6.47385e+08	632830	295	0.846715	7.62413	811	0.61954	4.20857e+07	41139.5	1071	0.497417	Both	1.18703	15.3825	0.0650089
PY17X_1214100	1	PY17X_1214100	phosphoglucomutase, putative	N/A	593	4	31	9031018	1816325	7105617	1252621950	263362880	304386528	6.95574	6.25919	6.8516	9.09782	8.42055	8.48343	6.95574	6.25919	6.8516	9.09782	8.42055	8.48343	7.01542	6.80397	6.91994	9.09782	8.8261	8.90494	6.91311	1370	0.286236	8.18667e+06	13805.5	1414	0.263295	8.94295	93	0.956787	8.76907e+08	1.47876e+06	178	0.916862	Both	-2.02985	0.00933585	107.114
PY17X_0510400	1	PY17X_0510400	glutamine--fructose-6-phosphate aminotransferase [isomerizing], putative	N/A	757	2	21	1.50224e+06	906766	1.47423e+06	218053872	105809976	87741104	6.17674	5.9575	6.16856	8.33856	8.02453	7.9432	6.17674	5.9575	6.16856	8.33856	8.02453	7.9432	6.23121	6.52497	6.21386	8.33856	8.43477	8.37235	6.32335	1670	0.129823	2.10547e+06	2781.33	1707	0.110532	8.3819	324	0.848286	2.40933e+08	318273	499	0.766087	Both	-2.05855	0.00873881	114.432
PY17X_1239900	1	PY17X_1239900	conserved Plasmodium protein, unknown function	N/A	1434	38	2	81586640	46026804	88439840	12322860	3.41882e+06	3.54046e+06	7.91162	7.66301	7.94665	7.09071	6.53388	6.54906	7.91162	7.66301	7.94665	7.09071	6.53388	6.54906	7.97768	8.10218	8.05192	7.09071	6.96179	6.99792	8.04393	585	0.695516	1.10644e+08	77157.3	924	0.51877	7.01681	1276	0.401127	1.03946e+07	7248.7	1589	0.25411	Both	1.02712	10.6443	0.093947
PY17X_1420800	1	PY17X_1420800	dihydrolipoyllysine-residue succinyltransferase component of 2-oxoglutarate dehydrogenase complex, putative	N/A	423	10	16	33231802	14918512	35986180	345832768	187526464	182035440	7.52155	7.17373	7.55614	8.53887	8.27306	8.26016	7.52155	7.17373	7.55614	8.53887	8.27306	8.26016	7.58501	7.6497	7.64823	8.53887	8.68036	8.68482	7.62765	890	0.536496	4.24277e+07	100302	848	0.558394	8.63468	189	0.911696	4.31205e+08	1.0194e+06	232	0.891498	Both	-1.00703	0.0983933	10.1633
PY17X_0814600	1	PY17X_0814600	exportin-7, putative	N/A	1159	40	23	804124480	363244256	736808510	173667440	53521480	48895480	8.90532	8.5602	8.86735	8.23972	7.72853	7.68927	8.90532	8.5602	8.86735	8.23972	7.72853	7.68927	8.97802	8.93187	9.00368	8.23972	8.14228	8.12201	8.97119	94	0.951512	9.35819e+08	807436	238	0.876434	8.168	453	0.787694	1.47232e+08	127034	725	0.659934	Both	0.803188	6.35607	0.15733
PY17X_1411600	1	PY17X_1411600	ATP synthase subunit gamma, mitochondrial, putative	N/A	316	5	12	13372528	3.85756e+06	13879556	117873672	61190592	53843680	7.12621	6.58631	7.14238	8.07142	7.78668	7.73113	7.12621	6.58631	7.14238	8.07142	7.78668	7.73113	7.18703	7.10648	7.22052	8.07142	8.19975	8.16328	7.17134	1193	0.378519	1.48369e+07	46952.2	1074	0.440563	8.14482	465	0.782057	1.39578e+08	441702	418	0.804133	Both	-0.973474	0.106298	9.40749
PY17X_1126300	1	PY17X_1126300	oxidoreductase, putative	N/A	385	2	13	1.70604e+06	327168	1.23359e+06	88123480	63245132	57440596	6.23199	5.51477	6.09117	7.94509	7.80103	7.75922	6.23199	5.51477	6.09117	7.94509	7.80103	7.75922	6.28683	6.11555	6.13386	7.94509	8.21392	8.19097	6.17875	1726	0.100626	1.5092e+06	3920	1654	0.138165	8.11666	487	0.771724	1.30816e+08	339782	483	0.773603	Both	-1.93791	0.0115368	86.6791
PY17X_0419400	1	PY17X_0419400	replication protein A1, small fragment	N/A	487	34	18	1659012610	1044587900	1374661760	218615232	60632580	54341208	9.21985	9.01894	9.1382	8.33968	7.78271	7.73513	9.21985	9.01894	9.1382	8.33968	7.78271	7.73513	9.29465	9.35611	9.28365	8.33968	8.19582	8.16722	9.31147	32	0.983837	2.04867e+09	4.20671e+06	36	0.981752	8.23424	416	0.805073	1.7149e+08	352136	478	0.775951	Both	1.07723	11.9462	0.0837083
PY17X_1238000	1	PY17X_1238000	EELM2 domain-containing protein, putative	N/A	825	5	3	6.92722e+06	2.08169e+06	7.09363e+06	2.31074e+06	883929	700294	6.84056	6.31842	6.85087	6.36375	5.94642	5.84528	6.84056	6.31842	6.85087	6.36375	5.94642	5.84528	6.89947	6.85874	6.91918	6.36375	6.3813	6.3041	6.89246	1388	0.276851	7.80659e+06	9462.53	1506	0.215328	6.34972	1792	0.15876	2.23726e+06	2711.83	1848	0.132457	Both	0.542746	3.48936	0.286586
PY17X_0302500	1	PY17X_0302500	Sel1 repeat-containing protein, putative	N/A	1837	4	27	6757924	2.29101e+06	7357322	72033744	41946044	37680140	6.82981	6.36003	6.86672	7.85754	7.62269	7.57611	6.82981	6.36003	6.86672	7.85754	7.62269	7.57611	6.88865	6.89722	6.93557	7.85754	8.0377	8.01045	6.90714	1379	0.281543	8.07503e+06	4395.77	1637	0.147028	7.96856	590	0.723344	9.30171e+07	50635.4	1003	0.529357	Both	-1.06142	0.0868123	11.5191
PY17X_0316800	1	PY17X_0316800	Plasmodium exported protein, unknown function	N/A	248	3	1	30376636	9422693	19826284	1.72073e+06	733768	836035	7.48254	6.97418	7.29724	6.23571	5.86556	5.92222	7.48254	6.97418	7.29724	6.23571	5.86556	5.92222	7.54574	7.46516	7.38061	6.23571	6.3014	6.37995	7.46384	997	0.480709	2.90962e+07	117323	791	0.588113	6.30569	1824	0.143729	2.02157e+06	8151.47	1554	0.27055	Both	1.15815	14.3929	0.0694787
PY17X_0413300	1	PY17X_0413300	60S ribosomal protein L26, putative	N/A	127	4	5	59442368	21951596	61996104	240522784	107364616	92220976	7.7741	7.34147	7.79236	8.38116	8.03086	7.96483	7.7741	7.34147	7.79236	8.38116	8.03086	7.96483	7.83924	7.80482	7.89243	8.38116	8.44103	8.39367	7.8455	734	0.617831	7.00645e+07	551689	336	0.825339	8.40529	303	0.858149	2.54265e+08	2.00209e+06	133	0.937999	Both	-0.559789	0.275557	3.62901
PY17X_1129300	1	PY17X_1129300	DnaJ protein, putative	N/A	379	13	17	41464712	17870876	48304116	321338112	168815680	150490560	7.61768	7.25215	7.68398	8.50696	8.22741	8.17751	7.61768	7.25215	7.68398	8.50696	8.22741	8.17751	7.68178	7.72222	7.78039	8.50696	8.63525	8.60335	7.72813	819	0.573514	5.34727e+07	141089	734	0.617831	8.58185	214	0.899953	3.81815e+08	1.00743e+06	235	0.890089	Both	-0.853721	0.140049	7.14038
PY17X_0410900	1	PY17X_0410900	phosphoglycerate mutase, putative	N/A	1084	18	55	58045144	32733172	51853700	1822242690	533156800	458578240	7.76377	7.51499	7.71478	9.26061	8.72685	8.66141	7.76377	7.51499	7.71478	9.26061	8.72685	8.66141	7.82884	7.96529	7.81223	9.26061	9.12877	9.08041	7.86879	720	0.62513	7.39244e+07	68195.9	968	0.495829	9.1566	57	0.973697	1.43415e+09	1.32302e+06	193	0.909817	Both	-1.28781	0.0515456	19.4003
PY17X_1317500	1	PY17X_1317500	serine/threonine protein kinase, putative	N/A	375	6	1	9226152	4281213	8917243	498064	268213	160743	6.96502	6.63157	6.95023	5.69728	5.42848	5.20613	6.96502	6.63157	6.95023	5.69728	5.42848	5.20613	7.02476	7.14833	7.02189	5.69728	5.8695	5.67399	7.06499	1263	0.342023	1.16143e+07	30971.6	1207	0.37122	5.74692	2033	0.0455613	558373	1488.99	1951	0.084077	Both	1.31807	20.8003	0.0480761
PY17X_1342100	1	PY17X_1342100	nucleoside-diphosphatase, putative	N/A	559	7	18	28145846	9658549	28373596	237246176	132231608	127152608	7.44941	6.98491	7.45291	8.3752	8.12134	8.10433	7.44941	6.98491	7.45291	8.3752	8.12134	8.10433	7.51239	7.47509	7.54153	8.3752	8.53043	8.5312	7.50967	963	0.498436	3.23349e+07	57844.2	1018	0.46976	8.47894	267	0.875059	3.01261e+08	538928	370	0.826679	Both	-0.969271	0.107332	9.3169
PY17X_0209500	1	PY17X_0209500	heptatricopeptide repeat and RAP domain-containing protein, putative	N/A	556	3	21	6166073	1.11049e+06	5414814	185401648	107997088	102787232	6.79001	6.04552	6.73358	8.26811	8.03341	8.01194	6.79001	6.04552	6.73358	8.26811	8.03341	8.01194	6.84858	6.60636	6.79794	8.26811	8.44355	8.44012	6.75096	1475	0.231491	5.63588e+06	10136.5	1492	0.222628	8.38393	322	0.849225	2.42062e+08	435364	421	0.802724	Both	-1.63297	0.0232827	42.9503
PY17X_0710300	1	PY17X_0710300	2-oxoglutarate dehydrogenase E1 component, putative	N/A	1038	18	43	66313584	22591750	75996320	927861120	512470752	483200480	7.8216	7.35395	7.88079	8.96748	8.70967	8.68413	7.8216	7.35395	7.88079	8.96748	8.70967	8.68413	7.88706	7.81637	7.98384	8.96748	9.11179	9.1028	7.89576	696	0.637643	7.86607e+07	75781	932	0.514599	9.06069	69	0.96806	1.14998e+09	1.10788e+06	217	0.898544	Both	-1.16493	0.0684016	14.6195
PY17X_1311600	1	PY17X_1311600	heat shock protein 90, putative	N/A	880	3	9	2347107	588803	2546159	17306462	9044983	8001343	6.37053	5.76997	6.40589	7.23821	6.95641	6.90316	6.37053	5.76997	6.40589	7.23821	6.95641	6.90316	6.4263	6.35155	6.45919	7.23821	7.37932	7.34702	6.41235	1636	0.14755	2.58432e+06	2936.73	1700	0.114181	7.32151	1046	0.509159	2.0966e+07	23824.9	1232	0.421794	Both	-0.909168	0.123263	8.11275
PY17X_0615900	1	PY17X_0615900	DNA polymerase alpha catalytic subunit A, putative	N/A	1713	76	20	860296640	455566592	740703550	28881800	14877527	20435426	8.93465	8.65855	8.86964	7.46062	7.17253	7.31038	8.93465	8.65855	8.86964	7.46062	7.17253	7.31038	9.00754	9.02283	9.00604	7.46062	7.59288	7.74848	9.01214	84	0.956726	1.02835e+09	600318	310	0.838895	7.60066	832	0.609676	3.98713e+07	23275.7	1237	0.419446	Both	1.41148	25.7916	0.0387723
PY17X_0824000	1	PY17X_0824000	TLD domain-containing protein	N/A	1036	27	12	88945296	44136124	89601096	27343700	8611292	7.45056e+06	7.94912	7.64479	7.95231	7.43686	6.93507	6.87219	7.94912	7.64479	7.95231	7.43686	6.93507	6.87219	8.01544	8.08533	8.05777	7.43686	7.35823	7.31648	8.05285	577	0.699687	1.1294e+08	109015	820	0.572993	7.37052	1015	0.52372	2.34706e+07	22655	1247	0.414749	Both	0.682325	4.81199	0.207814
PY17X_0826300	1	PY17X_0826300	ubiquitin-like protein, putative	N/A	1412	32	19	174184096	93190304	188242416	69126936	23606248	21312266	8.24101	7.96937	8.27472	7.83965	7.37303	7.32863	8.24101	7.96937	8.27472	7.83965	7.37303	7.32863	8.30927	8.38549	8.39105	7.83965	7.79099	7.76647	8.36194	352	0.816997	2.30112e+08	162969	694	0.638686	7.79904	704	0.669798	6.29561e+07	44586.5	1045	0.509629	Both	0.562901	3.65512	0.273589
PY17X_1144700	1	PY17X_1144700	NADH-cytochrome b5 reductase, putative	N/A	356	3	19	2.73643e+06	478409	3.29932e+06	224197536	167952736	147916752	6.43718	5.6798	6.51842	8.35063	8.22519	8.17002	6.43718	5.6798	6.51842	8.35063	8.22519	8.17002	6.4934	6.26816	6.57553	8.35063	8.63305	8.59596	6.44569	1623	0.154327	2.79058e+06	7838.71	1544	0.195516	8.52655	244	0.885862	3.36161e+08	944274	245	0.885392	Both	-2.08085	0.00830131	120.463
PY17X_1331400	1	PY17X_1331400	fam-a protein	N/A	279	7	3	64176300	20976176	48149336	3.89339e+06	2.06338e+06	1147045	7.80737	7.32173	7.68259	6.59033	6.31458	6.05958	7.80737	7.32173	7.68259	6.59033	6.31458	6.05958	7.87274	7.78657	7.77895	6.59033	6.7451	6.51537	7.81275	758	0.605318	6.49763e+07	232890	564	0.706465	6.61693	1602	0.248004	4.13933e+06	14836.3	1388	0.34852	Both	1.19582	15.6973	0.0637052
PY17X_1041200	1	PY17X_1041200	EGF domain-containing protein, putative	N/A	205	2	6	833665	639363	1.88895e+06	205693408	105891696	107162640	5.92099	5.80575	6.27622	8.31322	8.02486	8.03004	5.92099	5.80575	6.27622	8.31322	8.02486	8.03004	5.97376	6.38463	6.32515	8.31322	8.4351	8.45797	6.22785	1710	0.108968	1.68985e+06	8243.17	1533	0.201251	8.4021	306	0.85674	2.52404e+08	1.23124e+06	204	0.90465	Both	-2.17425	0.00669502	149.365
PY17X_1240600	1	PY17X_1240600	magnesium transporter NIPA, putative	N/A	486	7	1	38792848	16444022	35712596	988828	705104	628664	7.58875	7.21601	7.55282	5.99512	5.84825	5.79842	7.58875	7.21601	7.55282	5.99512	5.84825	5.79842	7.65266	7.6888	7.64481	5.99512	6.2843	6.2579	7.66209	869	0.547445	4.59293e+07	94504.8	870	0.546924	6.17911	1882	0.116487	1.51045e+06	3107.92	1808	0.151245	Both	1.48298	30.4078	0.0328863
PY17X_0710800	1	PY17X_0710800	phosphatidylglycerophosphate synthase, putative	N/A	573	5	16	6986621	1.99538e+06	7.3075e+06	76914520	49459812	41049196	6.84427	6.30002	6.86377	7.88601	7.69425	7.6133	6.84427	6.30002	6.86377	7.88601	7.69425	7.6133	6.9032	6.84173	6.93252	7.88601	8.10841	8.04712	6.89248	1387	0.277372	7.80695e+06	13624.7	1417	0.261731	8.01385	550	0.742132	1.0324e+08	180174	633	0.703147	Both	-1.12137	0.0756196	13.2241
PY17X_1324800	1	PY17X_1324800	MA3 domain-containing protein, putative	N/A	591	16	37	55636968	16657379	36235308	1186751100	292002272	305794528	7.74536	7.22161	7.55913	9.07436	8.46539	8.48543	7.74536	7.22161	7.55913	9.07436	8.46539	8.48543	7.81032	7.69398	7.65133	9.07436	8.8704	8.90691	7.71854	830	0.567779	5.2305e+07	88502.5	888	0.537539	8.95056	91	0.957727	8.92398e+08	1.50998e+06	174	0.918741	Both	-1.23202	0.0586117	17.0614
PY17X_1456900	1	PY17X_1456900	3-hydroxyisobutyryl-CoA hydrolase, putative	N/A	519	10	18	22918878	8325438	26618978	115245336	55903588	50422256	7.36019	6.92041	7.42519	8.06162	7.74744	7.70262	7.36019	6.92041	7.42519	8.06162	7.74744	7.70262	7.42257	7.41544	7.51287	8.06162	8.16097	8.13517	7.4503	1006	0.476017	2.8203e+07	54341.1	1036	0.460375	8.11926	486	0.772194	1.316e+08	253564	535	0.749178	Both	-0.66896	0.214309	4.66616
PY17X_0907200	1	PY17X_0907200	DnaJ protein, putative	N/A	320	2	5	3097559	999535	3.02593e+06	22724200	12652181	12752712	6.49102	5.9998	6.48086	7.35649	7.10217	7.1056	6.49102	5.9998	6.48086	7.35649	7.10217	7.1056	6.54759	6.56409	6.53669	7.35649	7.52334	7.5466	6.54946	1583	0.175182	3.5437e+06	11074.1	1474	0.232013	7.47548	934	0.561766	2.98866e+07	93395.7	816	0.617191	Both	-0.92602	0.118571	8.43373
PY17X_0708800	1	PY17X_0708800	quinone oxidoreductase, putative	N/A	384	2	5	830301	266116	1.28995e+06	9226465	4619588	4185184	5.91924	5.42507	6.11057	6.96504	6.6646	6.62171	5.91924	5.42507	6.11057	6.96504	6.6646	6.62171	5.97199	6.03259	6.15392	6.96504	7.09097	7.06955	6.05283	1766	0.0797706	1.12936e+06	2941.05	1698	0.115224	7.04185	1253	0.41193	1.10117e+07	28676.2	1173	0.449507	Both	-0.989018	0.102561	9.75031
PY17X_1449500	1	PY17X_1449500	cytochrome b5, putative	N/A	151	2	7	2164485	640260	3.38332e+06	51860640	32231928	28832226	6.33535	5.80636	6.52934	7.71484	7.50829	7.45988	6.33535	5.80636	6.52934	7.71484	7.50829	7.45988	6.39089	6.3852	6.58681	7.71484	7.92465	7.89586	6.4543	1620	0.155892	2.84642e+06	18850.5	1338	0.30292	7.84512	667	0.687177	7.00031e+07	463597	402	0.811649	Both	-1.39082	0.0406613	24.5934
PY17X_1223400	1	PY17X_1223400	lysophospholipase, putative	N/A	593	16	4	174394656	70795792	152251888	4736361	2.38181e+06	3656543	8.24153	7.85001	8.18256	6.67544	6.37691	6.56307	8.24153	7.85001	8.18256	6.67544	6.37691	6.56307	8.3098	8.27511	8.29579	6.67544	6.80668	7.01174	8.29357	397	0.793535	1.96592e+08	331521	469	0.755996	6.83129	1429	0.329263	6.78092e+06	11434.9	1466	0.311884	Both	1.46228	28.9919	0.0344924
PY17X_0907600	1	PY17X_0907600	ATP synthase-associated protein, putative	N/A	275	8	19	17086248	7440160	20159254	150715712	89166328	79994664	7.23265	6.87158	7.30447	8.17816	7.9502	7.90306	7.23265	6.87158	7.30447	8.17816	7.9502	7.90306	7.29417	7.37029	7.38809	8.17816	8.36133	8.33278	7.35085	1087	0.433785	2.2431e+07	81567.4	906	0.528154	8.29075	385	0.819634	1.95324e+08	710268	297	0.860968	Both	-0.939905	0.11484	8.70774
PY17X_0207400	1	PY17X_0207400	ATP synthase-associated protein, putative	N/A	169	2	7	2.64671e+06	1.18214e+06	3612326	77498992	51486076	55781120	6.42271	6.07267	6.55779	7.8893	7.71169	7.74649	6.42271	6.07267	6.55779	7.8893	7.71169	7.74649	6.47882	6.63147	6.61621	7.8893	8.12564	8.17842	6.5755	1568	0.183003	3.76274e+06	22264.7	1300	0.322732	8.06445	513	0.759512	1.15999e+08	686382	304	0.85768	Both	-1.48895	0.0324378	30.8282
PY17X_0907400	1	PY17X_0907400	alpha/beta hydrolase, putative	N/A	347	2	9	2960983	1.58901e+06	3.70171e+06	51293616	24571614	27409766	6.47144	6.20113	6.5684	7.71006	7.39043	7.43791	6.47144	6.20113	6.5684	7.71006	7.39043	7.43791	6.52788	6.75027	6.62719	7.71006	7.8082	7.8742	6.63511	1530	0.202815	4.3163e+06	12438.9	1435	0.252346	7.79749	705	0.669328	6.27316e+07	180783	630	0.704556	Both	-1.16237	0.0688058	14.5337
PY17X_1135100	1	PY17X_1135100	dynein light chain, putative	N/A	121	7	1	48814096	21659658	42531884	321341	100372	280124	7.68855	7.33565	7.62871	5.50697	5.00161	5.44735	7.68855	7.33565	7.62871	5.50697	5.00161	5.44735	7.75312	7.79945	7.72326	5.50697	5.44769	5.91179	7.75861	798	0.584463	5.736e+07	474049	371	0.807091	5.62215	2061	0.0324096	418940	3462.31	1784	0.162518	Both	2.13646	136.917	0.00730369
PY17X_1227400	1	PY17X_1227400	DnaJ protein, putative	N/A	900	15	7	48531056	33067462	51957096	6142878	2.62387e+06	2654035	7.68602	7.5194	7.71564	6.78837	6.41894	6.42391	7.68602	7.5194	7.71564	6.78837	6.41894	6.42391	7.75058	7.96937	7.81312	6.78837	6.84822	6.87454	7.84436	735	0.61731	6.98807e+07	77645.3	923	0.519291	6.83704	1423	0.332081	6.8714e+06	7634.88	1575	0.260686	Both	1.00731	10.1698	0.0983303
PY17X_1308200	1	PY17X_1308200	allantoicase, putative	N/A	478	12	4	79393256	29467156	84259880	12349142	6448643	6003033	7.89978	7.46934	7.92562	7.09164	6.80947	6.77837	7.89978	7.46934	7.92562	7.09164	6.80947	6.77837	7.96577	7.92308	8.03018	7.09164	7.23412	7.22399	7.97301	636	0.668926	9.39742e+07	196599	619	0.677789	7.18325	1153	0.458901	1.52493e+07	31902.2	1150	0.46031	Both	0.789759	6.16253	0.162271
PY17X_1139400	1	PY17X_1139400	cytochrome c oxidase subunit ApiCOX24, putative	N/A	198	1	5	5.18424e+06	2.2499e+06	9029495	156784736	103632048	85356968	6.71469	6.35216	6.95566	8.1953	8.01549	7.93124	6.71469	6.35216	6.95566	8.1953	8.01549	7.93124	6.77275	6.88994	7.02751	8.1953	8.42585	8.36056	6.89674	1385	0.278415	7.88381e+06	39817.2	1123	0.415016	8.32724	358	0.832316	2.1244e+08	1.07293e+06	225	0.894786	Both	-1.4305	0.0371108	26.9463
PY17X_1143800	1	PY17X_1143800	signal recognition particle receptor subunit alpha, putative	N/A	524	8	18	8338349	3.92402e+06	8452212	86014704	49901332	47444176	6.92108	6.59373	6.92697	7.93457	7.69811	7.67618	6.92108	6.59373	6.92697	7.93457	7.69811	7.67618	6.98053	7.11334	6.99785	7.93457	8.11223	8.10911	7.03057	1294	0.32586	1.07293e+07	20475.8	1318	0.313347	8.05197	528	0.752466	1.12712e+08	215099	587	0.724753	Both	-1.0214	0.0951925	10.505
PY17X_0718000	1	PY17X_0718000	60S ribosomal protein L15, putative	N/A	205	8	8	321470976	151530624	325229952	759853440	320687936	302796000	8.50714	8.1805	8.51219	8.88073	8.50608	8.48115	8.50714	8.1805	8.51219	8.88073	8.50608	8.48115	8.57718	8.58074	8.63653	8.88073	8.91062	8.90269	8.59815	225	0.883212	3.96417e+08	1.93374e+06	104	0.946298	8.89801	106	0.950681	7.90704e+08	3.85709e+06	57	0.973697	Both	-0.299862	0.501347	1.99463
PY17X_1029100	1	PY17X_1029100	conserved Plasmodium protein, unknown function	N/A	222	7	1	90782160	29489352	78814952	341132	363902	312399	7.958	7.46967	7.89661	5.53292	5.56098	5.49471	7.958	7.46967	7.89661	5.53292	5.56098	5.49471	8.02437	7.92338	8.00019	5.53292	6.00044	5.95848	7.98265	624	0.675182	9.60832e+07	432807	398	0.793014	5.83061	2011	0.0558948	677039	3049.72	1815	0.147957	Both	2.15203	141.917	0.00704638
PY17X_1230100	1	PY17X_1230100	tubulin gamma chain, putative	N/A	452	24	11	304868288	113652552	297989248	40155524	19284618	21178234	8.48411	8.05558	8.4742	7.60375	7.28521	7.32589	8.48411	8.05558	8.4742	7.60375	7.28521	7.32589	8.554	8.46522	8.59726	7.60375	7.70422	7.76377	8.53883	252	0.869135	3.45801e+08	765046	255	0.86757	7.69058	764	0.641616	4.90431e+07	108503	777	0.63551	Both	0.848248	7.05095	0.141825
PY17X_0621800	1	PY17X_0621800	40S ribosomal protein S5, putative	N/A	194	7	7	172287600	75405568	138543920	407842016	149297200	136780896	8.23625	7.8774	8.14159	8.61049	8.17405	8.13603	8.23625	7.8774	8.14159	8.61049	8.17405	8.13603	8.30449	8.30044	8.25343	8.61049	8.58252	8.56245	8.28612	403	0.790407	1.9325e+08	996136	192	0.900417	8.58515	213	0.900423	3.84729e+08	1.98314e+06	135	0.93706	Both	-0.299034	0.502303	1.99083
PY17X_0914100	1	PY17X_0914100	conserved Plasmodium protein, unknown function	N/A	3266	62	3	90592392	49713772	144698064	1.68254e+06	265189	198126	7.95709	7.69648	8.16046	6.22597	5.42356	5.29694	7.95709	7.69648	8.16046	6.22597	5.42356	5.29694	8.02346	8.13313	8.27294	6.22597	5.86464	5.76351	8.14318	506	0.736705	1.39052e+08	42575.6	1112	0.420751	5.95137	1978	0.071395	894069	273.751	2105	0.0117426	Both	2.19181	155.527	0.00642976
PY17X_0929800	1	PY17X_0929800	tRNA nucleotidyltransferase, putative	N/A	772	4	20	3610771	980562	2907779	54776700	12046548	13679333	6.5576	5.99148	6.46356	7.7386	7.08086	7.13606	6.5576	5.99148	6.46356	7.7386	7.08086	7.13606	6.61462	6.55639	6.51881	7.7386	7.50229	7.57663	6.56327	1579	0.177268	3.65825e+06	4738.66	1629	0.151199	7.60584	830	0.610615	4.03496e+07	52266.4	990	0.535463	Both	-1.04257	0.0906637	11.0298
PY17X_0314300	1	PY17X_0314300	ATP synthase subunit alpha, mitochondrial, putative	N/A	548	17	23	173816672	88746664	191388656	1143610370	666727620	608116350	8.24009	7.94815	8.28192	9.05828	8.82395	8.78399	8.24009	7.94815	8.28192	9.05828	8.82395	8.78399	8.30835	8.36587	8.39849	9.05828	9.22471	9.20125	8.35757	356	0.814911	2.27809e+08	415710	409	0.787278	9.16141	56	0.974166	1.45015e+09	2.64626e+06	95	0.955848	Both	-0.803843	0.157093	6.36565
PY17X_1345800	1	PY17X_1345800	respiratory chain complex 3 associated protein 2, putative	N/A	168	5	7	15386802	8256995	15904506	149892656	84468096	72393648	7.18715	6.91682	7.20152	8.17578	7.92669	7.8597	7.18715	6.91682	7.20152	8.17578	7.92669	7.8597	7.24837	7.41212	7.28166	8.17578	8.3381	8.29003	7.31405	1114	0.419708	2.06088e+07	122671	773	0.597497	8.26797	399	0.813058	1.8534e+08	1.10322e+06	219	0.897605	Both	-0.953918	0.111194	8.99327
PY17X_1366800	1	PY17X_1366800	elongation factor Tu, putative	N/A	1326	3	4	327146	77047.4	375279	2.14255e+06	1.28176e+06	964174	5.51474	4.88676	5.57435	6.33093	6.10781	5.98416	5.51474	4.88676	5.57435	6.33093	6.10781	5.98416	5.56479	5.53478	5.59961	6.33093	6.54078	6.44101	5.5664	1866	0.027633	368464	277.876	1900	0.00990615	6.43757	1730	0.187882	2.73887e+06	2065.51	1900	0.108032	Both	-0.871177	0.134531	7.43322
PY17X_0608800	1	PY17X_0608800	conserved Plasmodium protein, unknown function	N/A	987	20	1	56321984	35387152	60383656	574459	591184	306098	7.75068	7.54885	7.78092	5.75926	5.77172	5.48586	7.75068	7.54885	7.78092	5.75926	5.77172	5.48586	7.81567	7.9966	7.8806	5.75926	6.20868	5.94976	7.89762	693	0.639208	7.89992e+07	80039.7	917	0.522419	5.97256	1969	0.0756224	938781	951.146	2017	0.0530766	Both	1.92506	84.1508	0.0118834
PY17X_0819500	1	PY17X_0819500	ribonuclease H2 subunit C, putative	N/A	327	16	2	87993688	49111532	73968672	1.32096e+06	153902	163394	7.94445	7.69118	7.86905	6.12089	5.18725	5.21324	7.94445	7.69118	7.86905	6.12089	5.18725	5.21324	8.01073	8.12823	7.9717	6.12089	5.63113	5.68099	8.03689	592	0.691867	1.08865e+08	332921	466	0.75756	5.811	2014	0.0544857	647147	1979.04	1911	0.102865	Both	2.22589	168.223	0.00594448
PY17X_0111800	1	PY17X_0111800	lsm12, putative	N/A	178	2	7	1.10883e+06	435265	811702	42631608	10290679	10167497	6.04487	5.63875	5.9094	7.62973	7.01244	7.00721	6.04487	5.63875	5.9094	7.62973	7.01244	7.00721	6.09846	6.2302	5.94596	7.62973	7.43469	7.4496	6.09154	1754	0.0860271	1.23464e+06	6936.16	1576	0.178832	7.50467	905	0.575388	3.19649e+07	179578	634	0.702677	Both	-1.41313	0.0386248	25.8901
PY17X_0707100	1	PY17X_0707100	DnaJ protein, putative	N/A	648	13	27	45642788	12142858	43653328	450825920	271071392	252096336	7.65937	7.08432	7.64002	8.65401	8.43308	8.40157	7.65937	7.08432	7.64002	8.65401	8.43308	8.40157	7.72375	7.56702	7.73495	8.65401	8.83848	8.82424	7.67524	853	0.555787	4.73412e+07	73057.4	940	0.510428	8.77224	145	0.932363	5.91893e+08	913414	251	0.882574	Both	-1.097	0.0799828	12.5027
PY17X_0408500	1	PY17X_0408500	conserved Plasmodium protein, unknown function	N/A	3862	159	2	1078281470	551347840	1012108740	18231900	15774286	14916472	9.03273	8.74143	9.00523	7.26083	7.19795	7.17367	9.03273	8.74143	9.00523	7.26083	7.19795	7.17367	9.10628	9.09947	9.1462	7.26083	7.61799	7.6137	9.11732	64	0.967153	1.31014e+09	339238	459	0.76121	7.49751	913	0.57163	3.14418e+07	8141.34	1555	0.27008	Both	1.61981	41.6686	0.0239989
PY17X_1408200	1	PY17X_1408200	conserved Plasmodium protein, unknown function	N/A	668	9	2	21638216	12628670	26145300	1.73199e+06	429597	291882	7.33522	7.10136	7.41739	6.23855	5.63306	5.46521	7.33522	7.10136	7.41739	6.23855	5.63306	5.46521	7.39743	7.58278	7.50481	6.23855	6.07166	5.9294	7.49501	973	0.493222	3.12614e+07	46798.5	1076	0.43952	6.07987	1932	0.0930014	1.2019e+06	1799.25	1922	0.0976984	Both	1.41514	26.0101	0.0384467
PY17X_1031800	1	PY17X_1031800	conserved Plasmodium protein, unknown function	N/A	348	11	2	227221184	220420448	203538112	3.52252e+06	2635098	1.8311e+06	8.35645	8.34325	8.30865	6.54685	6.4208	6.26271	8.35645	8.34325	8.30865	6.54685	6.4208	6.26271	8.42548	8.73125	8.42612	6.54685	6.85005	6.71562	8.52762	263	0.863399	3.36991e+08	968365	198	0.897289	6.70418	1524	0.284641	5.06031e+06	14541.1	1398	0.343823	Both	1.82344	66.5949	0.0150162
PY17X_1011100	1	PY17X_1011100	glutamate synthase [NADH], putative	N/A	2957	47	112	92038912	28911190	86475312	1172149250	328555584	283328128	7.96397	7.46107	7.93689	9.06898	8.51661	8.45229	7.96397	7.46107	7.93689	9.06898	8.51661	8.45229	8.03038	7.91543	8.04183	9.06898	8.92102	8.87424	7.99588	614	0.680396	9.90561e+07	33498.8	1182	0.384254	8.95475	90	0.958196	9.01048e+08	304717	505	0.763269	Both	-0.958867	0.109934	9.09634
PY17X_1217400	1	PY17X_1217400	ribonucleoside-diphosphate reductase small chain, putative	N/A	335	21	6	503335680	108945648	316092000	16557416	5832826	7593817	8.70186	8.03721	8.49981	7.21899	6.76588	6.88046	8.70186	8.03721	8.49981	7.21899	6.76588	6.88046	8.7732	8.44823	8.62374	7.21899	7.19105	7.32464	8.61506	209	0.891554	4.1215e+08	1.2303e+06	161	0.91658	7.24489	1098	0.484735	1.75749e+07	52462.3	986	0.537341	Both	1.37016	23.4511	0.0426419
PY17X_1423900	1	PY17X_1423900	GTP-binding translation elongation factor, putative	N/A	756	2	11	482743	0	421867	31605328	13638741	18194716	5.68372		5.62518	7.49976	7.13477	7.25995							5.7349		5.65215	7.49976	7.55557	7.69876	5.69352	1845	0.0385819	493769	653.133	1852	0.0349322	7.58469	839	0.606388	3.84322e+07	50836.2	1002	0.529826	Both	-1.89117	0.0128478	77.8344
PY17X_0819200	1	PY17X_0819200	BSD-domain protein, putative	N/A	564	9	4	11244002	5.43746e+06	14967263	2.54903e+06	1.1064e+06	776746	7.05092	6.7354	7.17514	6.40638	6.04391	5.89028	7.05092	6.7354	7.17514	6.40638	6.04391	5.89028	7.11123	7.24435	7.25439	6.40638	6.47764	6.34846	7.20332	1177	0.386861	1.59707e+07	28316.9	1229	0.35975	6.41082	1753	0.177078	2.57527e+06	4566.09	1718	0.193518	Both	0.792501	6.20156	0.16125
PY17X_1042200	1	PY17X_1042200	cytochrome c oxidase subunit ApiCOX19, putative	N/A	187	1	8	4.8905e+06	3.04438e+06	7.0431e+06	103485224	58318184	48297896	6.68935	6.4835	6.84776	8.01488	7.7658	7.68393	6.68935	6.4835	6.84776	8.01488	7.7658	7.68393	6.74725	7.0114	6.91597	8.01488	8.17912	8.11675	6.89154	1389	0.27633	7.79006e+06	41658.1	1117	0.418144	8.10358	495	0.767966	1.26934e+08	678794	307	0.856271	Both	-1.21204	0.0613707	16.2944
PY17X_1232100	1	PY17X_1232100	conserved protein, unknown function	N/A	124	1	3	6.5551e+06	2.39955e+06	8173316	69695200	44181592	43141984	6.81658	6.38013	6.9124	7.8432	7.64524	7.6349	6.81658	6.38013	6.9124	7.8432	7.64524	7.6349	6.87533	6.91581	6.98279	7.8432	8.05998	8.06841	6.92464	1363	0.289885	8.40699e+06	67798.3	972	0.493743	7.99053	573	0.731329	9.78435e+07	789060	277	0.870362	Both	-1.06589	0.0859228	11.6383
PY17X_1124200	1	PY17X_1124200	ribonuclease H2 subunit A, putative	N/A	288	13	1	91258432	32264248	69224840	1.61272e+06	183828	215381	7.96027	7.50872	7.84026	6.20756	5.26441	5.33321	7.96027	7.50872	7.84026	6.20756	5.26441	5.33321	8.02666	7.9595	7.94194	6.20756	5.70738	5.79927	7.97603	632	0.671011	9.46311e+07	328580	474	0.753389	5.90473	1992	0.0648192	803035	2788.32	1838	0.137154	Both	2.0713	117.842	0.00848596
PY17X_0111200	1	PY17X_0111200	ATP synthase-associated protein, putative	N/A	280	4	10	5.96965e+06	2.3902e+06	8.09366e+06	67706768	44123284	36045008	6.77595	6.37843	6.90814	7.83063	7.64467	7.55685	6.77595	6.37843	6.90814	7.83063	7.64467	7.55685	6.83443	6.91424	6.97839	7.83063	8.05942	7.99146	6.90902	1373	0.284672	8.10994e+06	28964.1	1225	0.361835	7.9605	597	0.720056	9.13066e+07	326095	493	0.768906	Both	-1.05148	0.088821	11.2586
PY17X_0606800	1	PY17X_0606800	tetratricopeptide repeat protein, putative	N/A	330	39	23	1497986690	798400130	1153462910	280170816	67893272	64448724	9.17551	8.90222	9.062	8.44742	7.83183	7.80921	9.17551	8.90222	9.062	8.44742	7.83183	7.80921	9.25001	9.24817	9.20489	8.44742	8.24436	8.24026	9.23436	42	0.978624	1.71537e+09	5.19808e+06	27	0.986444	8.31068	367	0.828088	2.04493e+08	619677	336	0.842649	Both	0.923678	8.38837	0.119213
PY17X_0805000	1	PY17X_0805000	HECT-type E3 ubiquitin ligase UT, putative	N/A	3387	47	25	94625064	32968512	83429264	30053492	8543514	8.08205e+06	7.97601	7.5181	7.92132	7.47789	6.93164	6.90752	7.97601	7.5181	7.92132	7.47789	6.93164	6.90752	8.0425	7.96817	8.02573	7.47789	7.35484	7.35132	8.01213	605	0.685089	1.02833e+08	30361.2	1211	0.369135	7.39468	996	0.532644	2.48132e+07	7326.02	1582	0.257398	Both	0.617451	4.1443	0.241295
PY17X_0902800	1	PY17X_0902800	ATP synthase subunit delta, mitochondrial, putative	N/A	154	4	8	10318007	2.38218e+06	10911556	84714544	45178056	35269808	7.0136	6.37697	7.03789	7.92796	7.65493	7.5474	7.0136	6.37697	7.03789	7.92796	7.65493	7.5474	7.07366	6.91289	7.11251	7.92796	8.06955	7.98215	7.03302	1293	0.326382	1.07899e+07	70064.4	955	0.502607	7.99322	569	0.733208	9.84511e+07	639293	327	0.846876	Both	-0.960202	0.109597	9.12436
PY17X_1226600	1	PY17X_1226600	conserved Plasmodium protein, unknown function	N/A	411	4	1	64351096	15676428	54613944	1.57014e+06	812266	1.15312e+06	7.80856	7.19525	7.7373	6.19594	5.9097	6.06187	7.80856	7.19525	7.7373	6.19594	5.9097	6.06187	7.87393	7.6696	7.83551	6.19594	6.34502	6.51763	7.79302	774	0.596976	6.20892e+07	151069	714	0.628259	6.35286	1791	0.15923	2.25352e+06	5483.01	1669	0.216534	Both	1.44016	27.5521	0.0362948
PY17X_0922900	1	PY17X_0922900	protein disulfide-isomerase, putative	N/A	423	1	9	814522	369845	1.58805e+06	27678970	18818380	16314600	5.9109	5.56802	6.20087	7.44215	7.27458	7.21258	5.9109	5.56802	6.20087	7.44215	7.27458	7.21258	5.9636	6.16479	6.24726	7.44215	7.69372	7.65206	6.12522	1744	0.0912409	1.33418e+06	3154.1	1687	0.120959	7.59598	834	0.608736	3.94435e+07	93247	818	0.616252	Both	-1.47076	0.0338252	29.5638
PY17X_1360900	1	PY17X_1360900	aconitate hydratase, putative	N/A	914	32	33	298312384	139510352	312527648	1467771780	797217660	806785150	8.47467	8.14461	8.49489	9.16666	8.90158	8.90676	8.47467	8.14461	8.49489	9.16666	8.90158	8.90676	8.5445	8.54755	8.61865	9.16666	9.30142	9.32228	8.57023	236	0.877477	3.71732e+08	406709	416	0.783629	9.26345	43	0.980272	1.83423e+09	2.00682e+06	131	0.938938	Both	-0.693225	0.202663	4.93429
PY17X_1450700	1	PY17X_1450700	asparagine/aspartate rich protein, putative	N/A	4691	30	14	44150260	17013846	44566144	10534042	5480459	3.60652e+06	7.64493	7.2308	7.64901	7.0226	6.73882	6.55709	7.64493	7.2308	7.64901	7.0226	6.73882	6.55709	7.70921	7.70249	7.74424	7.0226	7.1643	7.00584	7.71865	829	0.5683	5.23173e+07	11152.7	1469	0.234619	7.06425	1236	0.419915	1.15943e+07	2471.61	1871	0.121653	Both	0.654399	4.51231	0.221616
PY17X_0626300	1	PY17X_0626300	tryptophan-rich protein	N/A	373	27	1	373511040	145273152	419827328	188861	382648	249378	8.5723	8.16219	8.62307	5.27614	5.5828	5.39686	8.5723	8.16219	8.62307	5.27614	5.5828	5.39686	8.64278	8.5638	8.75115	5.27614	6.02199	5.86202	8.65258	187	0.903024	4.49344e+08	1.20467e+06	162	0.916058	5.72005	2038	0.0432128	524868	1407.15	1961	0.07938	Both	2.93253	856.109	0.00116808
PY17X_0917600	1	PY17X_0917600	nucleic acid binding protein, putative	N/A	273	9	3	200975488	137492272	148124608	19276310	4.92864e+06	4281557	8.30314	8.13828	8.17063	7.28502	6.69273	6.6316	8.30314	8.13828	8.17063	7.28502	6.69273	6.6316	8.37182	8.54169	8.28345	7.28502	7.11876	7.0793	8.39899	331	0.827946	2.50604e+08	917965	211	0.890511	7.16103	1175	0.448567	1.44886e+07	53072	982	0.53922	Both	1.23796	17.2966	0.0578148
PY17X_1204600	1	PY17X_1204600	respiratory chain complex 4 associated protein 3, putative	N/A	94	1	1	2.06193e+06	886510	2.65861e+06	25306408	16954858	14687023	6.31427	5.94768	6.42466	7.40323	7.22929	7.16693	6.31427	5.94768	6.42466	7.40323	7.22929	7.16693	6.36967	6.51589	6.47859	7.40323	7.64897	7.60706	6.45472	1618	0.156934	2.84916e+06	30310.2	1213	0.368092	7.55309	865	0.594176	3.57344e+07	380153	459	0.784876	Both	-1.09837	0.0797317	12.5421
PY17X_1112200	1	PY17X_1112200	RNA pseudouridylate synthase, putative	N/A	9786	6	4	113275312	22068240	93409024	3294228	819529	1.40318e+06	8.05414	7.34377	7.97039	6.51775	5.91356	6.14711	8.05414	7.34377	7.97039	6.51775	5.91356	6.14711	8.12115	7.80695	8.07646	6.51775	6.34884	6.60166	8.00152	609	0.683003	1.00351e+08	10254.5	1490	0.22367	6.48942	1694	0.204791	3.08615e+06	315.363	2096	0.0159699	Both	1.5121	32.5165	0.0307536
PY17X_1306400	1	PY17X_1306400	DNA primase small subunit, putative	N/A	446	33	11	407810528	214530000	316099360	25714760	4804864	3701537	8.61046	8.33149	8.49982	7.41018	6.68168	6.56838	8.61046	8.33149	8.49982	7.41018	6.68168	6.56838	8.68119	8.72037	8.62375	7.41018	7.10785	7.01697	8.6751	181	0.906152	4.73263e+08	1.06113e+06	181	0.906152	7.17833	1158	0.456552	1.50777e+07	33806.4	1126	0.471583	Both	1.49677	31.3884	0.0318589
PY17X_0816700	1	PY17X_0816700	alkaline phosphatase, putative	N/A	462	8	13	60389012	21994244	53725452	257155760	150709424	137335232	7.78096	7.34231	7.73018	8.4102	8.17814	8.13778	7.78096	7.34231	7.73018	8.4102	8.17814	8.13778	7.84615	7.8056	7.82815	8.4102	8.58656	8.56418	7.82663	748	0.610532	6.70862e+07	145208	724	0.623045	8.52031	249	0.883513	3.3137e+08	717252	295	0.861907	Both	-0.69368	0.202451	4.93947
PY17X_1115400	1	PY17X_1115400	ribose-5-phosphate isomerase, putative	N/A	238	1	4	388991	26716.2	118456	51611748	12206778	14235140	5.58994	4.42677	5.07356	7.71275	7.0866	7.15336	5.58994	4.42677	5.07356	7.71275	7.0866	7.15336	5.6405	5.1094	5.08193	7.71275	7.50796	7.59368	5.27727	1900	0.00990615	189353	795.602	1840	0.0411887	7.6048	831	0.610146	4.0253e+07	169130	648	0.696101	Both	-2.32753	0.00470408	212.581
PY17X_1130100	1	PY17X_1130100	cullin-like protein, putative	N/A	1011	6	13	5463064	1.11625e+06	4732644	25069216	9034295	8485032	6.73744	6.04776	6.6751	7.39914	6.95589	6.92865	6.73744	6.04776	6.6751	7.39914	6.95589	6.92865	6.79566	6.60844	6.73749	7.39914	7.37881	7.37215	6.71386	1502	0.217414	5.17442e+06	5118.12	1619	0.156413	7.38337	1005	0.528417	2.4175e+07	23912	1231	0.422264	Both	-0.669505	0.21404	4.67202
PY17X_0926100	1	PY17X_0926100	thioredoxin-like protein, putative	N/A	366	16	9	154356576	63040288	160062800	15217712	2752836	2596943	8.18853	7.79962	8.20429	7.18235	6.43978	6.41446	8.18853	7.79962	8.20429	7.18235	6.43978	6.41446	8.25644	8.22851	8.31825	7.18235	6.86881	6.86523	8.26773	415	0.78415	1.85239e+08	506118	356	0.814911	6.97213	1318	0.3814	9.37844e+06	25624.2	1214	0.430249	Both	1.2956	19.7516	0.0506289
PY17X_0106900	1	PY17X_0106900	coatomer alpha subunit, putative	N/A	1380	27	37	119807944	44094584	101170880	249615472	113110184	97864128	8.07849	7.64439	8.00506	8.39727	8.0535	7.99062	8.07849	7.64439	8.00506	8.39727	8.0535	7.99062	8.14566	8.08496	8.1123	8.39727	8.4634	8.4191	8.1143	525	0.726799	1.30108e+08	94281.3	872	0.545881	8.42659	289	0.864725	2.6705e+08	193514	613	0.712541	Both	-0.312288	0.487205	2.05252
PY17X_0508200	1	PY17X_0508200	cytochrome c oxidase subunit ApiCOX13, putative	N/A	118	2	5	4998338	1.04193e+06	6.34187e+06	63687176	35853648	33394896	6.69883	6.01784	6.80222	7.80405	7.55453	7.52368	6.69883	6.01784	6.80222	7.80405	7.55453	7.52368	6.75679	6.58077	6.86889	7.80405	7.97035	7.95876	6.73548	1486	0.225756	5.43853e+06	46089.2	1085	0.434828	7.91105	627	0.705965	8.14807e+07	690515	303	0.858149	Both	-1.17557	0.0667462	14.9821
PY17X_1422800	1	PY17X_1422800	transcription elongation factor s-II, putative	N/A	366	10	5	25787716	19374200	25367454	3.12688e+06	1.15157e+06	915380	7.41141	7.28722	7.40428	6.49511	6.06129	5.9616	7.41141	7.28722	7.40428	6.49511	6.06129	5.9616	7.47413	7.75466	7.49125	6.49511	6.49481	6.41877	7.57335	916	0.522941	3.74412e+07	102298	841	0.562044	6.46956	1709	0.197745	2.94825e+06	8055.33	1559	0.268201	Both	1.10379	12.6995	0.0787434
PY17X_1454600	1	PY17X_1454600	conserved Plasmodium protein, unknown function	N/A	1693	3	14	1867349	792782	2.7981e+06	14441162	4899994	6056731	6.27123	5.89915	6.44686	7.1596	6.6902	6.78224	6.27123	5.89915	6.44686	7.1596	6.6902	6.78224	6.32633	6.47101	6.50155	7.1596	7.11626	7.22781	6.43296	1627	0.152242	2.70997e+06	1600.69	1788	0.0683003	7.16789	1171	0.450446	1.47194e+07	8694.25	1547	0.273837	Both	-0.734924	0.184109	5.43156
PY17X_0407000	1	PY17X_0407000	FAD-dependent glycerol-3-phosphate dehydrogenase, putative	N/A	625	28	36	299855072	133630072	316384224	1527763200	926551680	819024320	8.47691	8.1259	8.50021	9.18406	8.96687	8.9133	8.47691	8.1259	8.50021	9.18406	8.96687	8.9133	8.54675	8.53025	8.62415	9.18406	9.36594	9.32873	8.56705	238	0.876434	3.69022e+08	590435	314	0.836809	9.29291	39	0.982151	1.96295e+09	3.14072e+06	82	0.961954	Both	-0.725857	0.187993	5.31933
PY17X_0404000	1	PY17X_0404000	lipin, putative	N/A	1115	19	13	39098884	14626472	39501296	19165070	8293313	6269196	7.59216	7.16514	7.59661	7.28251	6.91873	6.79721	7.59216	7.16514	7.59661	7.28251	6.91873	6.79721	7.65609	7.64176	7.69008	7.28251	7.34208	7.24257	7.66264	868	0.547967	4.59879e+07	41244.8	1118	0.417623	7.28905	1065	0.500235	1.9456e+07	17449.3	1340	0.371066	Both	0.37359	2.36369	0.423068
PY17X_0412300	1	PY17X_0412300	ATP synthase F0 subunit d-like protein, putative	N/A	572	9	18	19075044	10310475	26038044	183143168	114430424	95686584	7.28047	7.01328	7.41561	8.26279	8.05854	7.98085	7.28047	7.01328	7.41561	8.26279	8.05854	7.98085	7.34231	7.50133	7.50297	8.26279	8.46838	8.40947	7.44887	1007	0.475495	2.81105e+07	49144.2	1062	0.44682	8.38021	325	0.847816	2.40002e+08	419583	434	0.796618	Both	-0.931346	0.117126	8.53779
PY17X_0407100	1	PY17X_0407100	cytochrome c oxidase subunit 6c, putative	N/A	300	2	5	2.0152e+06	1.49515e+06	2673756	56002688	29118440	27752936	6.30432	6.17468	6.42712	7.74821	7.46417	7.44331	6.30432	6.17468	6.42712	7.74821	7.46417	7.44331	6.35965	6.72581	6.48114	7.74821	7.88106	7.87953	6.5222	1593	0.169969	3.32814e+06	11093.8	1472	0.233055	7.83626	670	0.685768	6.85905e+07	228635	567	0.734147	Both	-1.31406	0.0485218	20.6093
PY17X_1431500	1	PY17X_1431500	integral membrane protein GPR180, putative	N/A	650	7	21	9651895	1.26089e+06	10998486	331627744	183370112	170733040	6.98461	6.10068	7.04133	8.52065	8.26333	8.23232	6.98461	6.10068	7.04133	8.52065	8.26333	8.23232	7.04448	6.65738	7.11607	8.52065	8.67074	8.65738	6.93931	1347	0.298227	8.6958e+06	13378.2	1421	0.259645	8.61626	199	0.906999	4.13292e+08	635834	331	0.844998	Both	-1.67695	0.0210403	47.5278
PY17X_1137700	1	PY17X_1137700	ATP synthase-associated protein, putative	N/A	177	2	5	7802508	4.03305e+06	9835516	68106224	41549328	39075248	6.89223	6.60563	6.9928	7.83319	7.61856	7.5919	6.89223	6.60563	6.9928	7.83319	7.61856	7.5919	6.95149	7.12435	7.0659	7.83319	8.03362	8.02602	7.04724	1281	0.332638	1.11492e+07	62989.8	989	0.48488	7.96428	593	0.721935	9.21035e+07	520359	380	0.821982	Both	-0.917032	0.121051	8.261
PY17X_0803300	1	PY17X_0803300	centrin, putative	N/A	107	2	3	2.0349e+06	457462	3233985	25826832	9667723	9965004	6.30854	5.66035	6.50974	7.41207	6.98532	6.99848	6.30854	5.66035	6.50974	7.41207	6.98532	6.99848	6.3639	6.25018	6.56655	7.41207	7.40789	7.44099	6.39354	1640	0.145464	2.4748e+06	23129	1287	0.32951	7.42032	973	0.543448	2.63218e+07	245998	549	0.742602	Both	-1.02678	0.094021	10.6359
PY17X_0414500	1	PY17X_0414500	HSP20-like chaperone, putative	N/A	289	6	10	6.45279e+06	4.11548e+06	7.38286e+06	69092144	28024600	29825392	6.80975	6.61442	6.86822	7.83943	7.44754	7.47459	6.80975	6.61442	6.86822	7.83943	7.44754	7.47459	6.86845	7.13247	6.93712	7.83943	7.86462	7.91036	6.97935	1323	0.31074	9.53561e+06	32995.2	1188	0.381126	7.87147	649	0.695632	7.43827e+07	257380	530	0.751527	Both	-0.892124	0.128197	7.80052
PY17X_1365000	1	PY17X_1365000	VPS13 domain-containing protein, putative	N/A	5432	24	59	22931954	8969967	21339584	98031504	61874580	51599688	7.36044	6.95279	7.32919	7.99137	7.79151	7.71265	7.36044	6.95279	7.32919	7.99137	7.79151	7.71265	7.42282	7.44539	7.41363	7.99137	8.20452	8.14506	7.42728	1027	0.465068	2.67473e+07	4924.03	1626	0.152763	8.11365	489	0.770784	1.29911e+08	23916	1230	0.422734	Both	-0.686367	0.205889	4.85699
PY17X_0606700	1	PY17X_0606700	zinc finger protein, putative	N/A	1302	5	15	4012340	2.01547e+06	4.42674e+06	116634608	23300798	22402912	6.6034	6.30438	6.64608	8.06683	7.36737	7.3503	6.6034	6.30438	6.64608	8.06683	7.36737	7.3503	6.66072	6.84575	6.70749	8.06683	7.78541	7.78784	6.73799	1481	0.228363	5.47001e+06	4201.23	1644	0.143379	7.88002	640	0.699859	7.5862e+07	58265.7	949	0.554721	Both	-1.14204	0.0721047	13.8687
PY17X_0804400	1	PY17X_0804400	conserved Plasmodium protein, unknown function	N/A	2984	1	2	16036040	10483106	14234156	1.60169e+06	812357	778492	7.2051	7.02049	7.15333	6.20458	5.90975	5.89125	7.2051	7.02049	7.15333	6.20458	5.90975	5.89125	7.26644	7.50799	7.23185	6.20458	6.34506	6.34942	7.33543	1097	0.428571	2.16484e+07	7254.84	1568	0.183003	6.29969	1828	0.141851	1.99383e+06	668.172	2055	0.0352278	Both	1.03574	10.8577	0.0921002
PY17X_1146100	1	PY17X_1146100	conserved protein, unknown function	N/A	366	3	4	9147114	3.38068e+06	7281697	26843306	9802105	8714248	6.96128	6.529	6.86223	7.42884	6.99132	6.94023	6.96128	6.529	6.86223	7.42884	6.99132	6.94023	7.021	7.05348	6.93093	7.42884	7.41381	7.38356	7.0018	1309	0.31804	1.00416e+07	27436.1	1240	0.354015	7.40874	983	0.538751	2.56293e+07	70025.5	901	0.577266	Both	-0.406934	0.391801	2.55232
PY17X_0810700	1	PY17X_0810700	conserved Plasmodium protein, unknown function	N/A	2394	5	21	2.8127e+06	738189	2365692	35447104	8854528	6.41272e+06	6.44912	5.86817	6.37396	7.54958	6.94717	6.80704	6.44912	5.86817	6.37396	7.54958	6.94717	6.80704	6.50542	6.44236	6.42619	7.54958	7.37018	7.25226	6.45799	1616	0.157977	2.8707e+06	1199.12	1814	0.0547445	7.39067	998	0.531705	2.45852e+07	10269.5	1500	0.295914	Both	-0.932687	0.116765	8.5642
PY17X_0417800	1	PY17X_0417800	Maf-like protein, putative	N/A	468	10	1	94991280	19444874	70400480	949598	85743.3	69145.1	7.97768	7.28881	7.84758	5.97754	4.9332	4.83976	7.97768	7.28881	7.84758	5.97754	4.9332	4.83976	8.04419	7.75612	7.9495	5.97754	5.38009	5.3128	7.91661	683	0.644421	8.25288e+07	176344	662	0.65537	5.55681	2070	0.0281822	360421	770.13	2038	0.0432128	Both	2.3598	228.979	0.00436722
PY17X_1446400	1	PY17X_1446400	PhIL1-interacting candidate PIC1, putative	N/A	736	32	8	126006784	102179864	184401680	10371008	6843658	6296202	8.10039	8.00937	8.26576	7.01582	6.83529	6.79908	8.10039	8.00937	8.26576	7.01582	6.83529	6.79908	8.16772	8.42248	8.3818	7.01582	7.25963	7.24441	8.324	378	0.803441	2.10862e+08	286497	508	0.735662	7.17329	1166	0.452795	1.49034e+07	20249.3	1287	0.395961	Both	1.15071	14.1485	0.0706787
PY17X_1435900	1	PY17X_1435900	PPPDE peptidase domain-containing protein, putative	N/A	411	6	17	18500206	11225663	15353262	172960896	62174304	59184928	7.26718	7.05021	7.1862	8.23795	7.79361	7.77221	7.26718	7.05021	7.1862	8.23795	7.79361	7.77221	7.32894	7.53548	7.26582	8.23795	8.20659	8.20378	7.37675	1071	0.442127	2.38093e+07	57930.1	1017	0.470282	8.21611	426	0.800376	1.64478e+08	400189	446	0.790982	Both	-0.839361	0.144757	6.90813
PY17X_1356400	1	PY17X_1356400	conserved Plasmodium protein, unknown function	N/A	1912	1	18	44669.2	0	115737	35182612	9104455	8460138	4.65001		5.06347	7.54633	6.95925	6.92738							4.69429		5.0715	7.54633	7.38213	7.37089	4.88289	1915	0.00208551	76364.8	39.9397	1917	0.00104275	7.43312	963	0.548145	2.71092e+07	14178.4	1407	0.339596	Both	-2.55022	0.00281694	354.996
PY17X_1214900	1	PY17X_1214900	conserved Plasmodium protein, unknown function	N/A	599	16	16	52858308	19896524	49220592	213448368	137868176	119569632	7.72311	7.29878	7.69215	8.32929	8.13946	8.07762	7.72311	7.29878	7.69215	8.32929	8.13946	8.07762	7.78792	7.76535	7.78883	8.32929	8.54835	8.50487	7.7807	782	0.592805	6.0353e+07	100756	845	0.559958	8.46084	279	0.869422	2.88959e+08	482402	392	0.816346	Both	-0.680138	0.208863	4.78782
PY17X_0521100	1	PY17X_0521100	pyruvate kinase 2, putative	N/A	734	2	16	809763	643894	1.9001e+06	34920928	13730600	14278467	5.90836	5.80881	6.27878	7.54309	7.13769	7.15468	5.90836	5.80881	6.27878	7.54309	7.13769	7.15468	5.96104	6.38747	6.32779	7.54309	7.55845	7.59498	6.22543	1712	0.107925	1.68049e+06	2289.49	1740	0.0933264	7.56551	853	0.599812	3.6771e+07	50096.7	1010	0.526069	Both	-1.34007	0.0457014	21.8812
PY17X_0111600	1	PY17X_0111600	60S ribosomal protein L39, putative	N/A	51	1	2	4.11884e+06	1.81303e+06	4730057	18053862	7.23268e+06	5302502	6.61478	6.25841	6.67487	7.25657	6.8593	6.72448	6.61478	6.25841	6.67487	7.25657	6.8593	6.72448	6.67218	6.80324	6.73724	7.25657	7.28336	7.17086	6.73755	1482	0.227842	5.46453e+06	107148	825	0.570386	7.23693	1102	0.482856	1.72556e+07	338346	485	0.772663	Both	-0.499378	0.316681	3.15775
PY17X_1217300	1	PY17X_1217300	tubulin binding cofactor c, putative	N/A	331	6	1	15509012	6666075	13503109	1.36129e+06	186387	386248	7.19058	6.82387	7.13043	6.13395	5.27041	5.58687	7.19058	6.82387	7.13043	6.13395	5.27041	5.58687	7.25183	7.32617	7.20818	6.13395	5.71331	6.04934	7.26206	1140	0.406152	1.82834e+07	55236.9	1033	0.46194	5.96553	1972	0.0742132	923704	2790.65	1837	0.137623	Both	1.29652	19.7936	0.0505214
PY17X_0620900	1	PY17X_0620900	phosphoinositide-binding protein PX1, putative	N/A	1925	21	10	39872600	15205750	42672752	17089164	8424819	7229755	7.60067	7.18201	7.63015	7.23272	6.92556	6.85912	7.60067	7.18201	7.63015	7.23272	6.92556	6.85912	7.66466	7.65736	7.72475	7.23272	7.34883	7.3036	7.68226	847	0.558916	4.81123e+07	24993.4	1263	0.342023	7.29505	1059	0.503053	1.97266e+07	10247.6	1503	0.294504	Both	0.387203	2.43895	0.410012
PY17X_0705500	1	PY17X_0705500	ATP synthase-associated protein, putative	N/A	121	3	5	16287112	8452562	18826986	101455104	65098528	59542080	7.21184	6.92699	7.27478	8.00627	7.81357	7.77482	7.21184	6.92699	7.27478	8.00627	7.81357	7.77482	7.27323	7.42153	7.35739	8.00627	8.22632	8.20636	7.35072	1088	0.433264	2.24242e+07	185324	643	0.665276	8.14632	464	0.782527	1.4006e+08	1.15752e+06	210	0.901832	Both	-0.795599	0.160104	6.24595
PY17X_1363900	1	PY17X_1363900	cytochrome c oxidase subunit ApiCOX16, putative	N/A	86	2	4	1.06196e+06	949521	1620505	38997272	22216418	17393088	6.02611	5.9775	6.20965	7.59103	7.34667	7.24038	6.02611	5.9775	6.20965	7.59103	7.34667	7.24038	6.07958	6.54347	6.25634	7.59103	7.76495	7.67947	6.29313	1685	0.122002	1.96394e+06	22836.5	1293	0.326382	7.67848	772	0.637858	4.76963e+07	554608	365	0.829028	Both	-1.38536	0.0411759	24.2861
PY17X_0104900	1	PY17X_0104900	GYF domain-containing protein, putative	N/A	2060	58	36	179294400	115856320	175483264	76214104	22672054	20618810	8.25357	8.06392	8.24424	7.88204	7.35549	7.31426	8.25357	8.06392	8.24424	7.88204	7.35549	7.31426	8.32191	8.47293	8.35954	7.88204	7.77367	7.75231	8.38479	336	0.825339	2.42546e+08	117741	789	0.589155	7.80267	703	0.670268	6.34848e+07	30817.9	1160	0.455613	Both	0.582125	3.82054	0.261743
PY17X_1407900	1	PY17X_1407900	TOM1-like protein, putative	N/A	1180	15	8	26261114	7.84543e+06	27094986	7.47566e+06	2.04569e+06	1.58741e+06	7.41931	6.89462	7.43289	6.87365	6.31084	6.20069	7.41931	6.89462	7.43289	6.87365	6.31084	6.20069	7.48209	7.39159	7.52083	6.87365	6.7414	6.65448	7.46484	996	0.48123	2.91633e+07	24714.6	1268	0.339416	6.75651	1489	0.30108	5.70835e+06	4837.58	1702	0.201033	Both	0.708326	5.10888	0.195737
PY17X_1234900	1	PY17X_1234900	ubiquitin carboxyl-terminal hydrolase 2, putative	N/A	1219	29	15	97192808	49105684	81037168	32314520	7928086	10772997	7.98763	7.69113	7.90868	7.5094	6.89917	7.03234	7.98763	7.69113	7.90868	7.5094	6.89917	7.03234	8.0542	8.12819	8.01267	7.5094	7.32275	7.47437	8.06502	566	0.705422	1.16151e+08	95283.4	863	0.550574	7.43551	961	0.549084	2.72588e+07	22361.6	1251	0.41287	Both	0.629515	4.26103	0.234685
PY17X_1362800	1	PY17X_1362800	TLD domain-containing protein, putative	N/A	735	17	7	38587952	11280100	37174040	9489014	2.62861e+06	1.90264e+06	7.58645	7.05231	7.57024	6.97722	6.41973	6.27936	7.58645	7.05231	7.57024	6.97722	6.41973	6.27936	7.65034	7.53742	7.66281	6.97722	6.849	6.73204	7.61686	900	0.531283	4.13866e+07	56308.3	1026	0.465589	6.85275	1410	0.338187	7.12445e+06	9693.12	1516	0.288398	Both	0.764109	5.8091	0.172144
PY17X_0519600	1	PY17X_0519600	ADP-ribosylation factor, putative	N/A	178	4	4	23634940	8944730	19561384	14737825	5798506	5771660	7.37355	6.95157	7.2914	7.16843	6.76332	6.7613	7.37355	6.95157	7.2914	7.16843	6.76332	6.7613	7.43602	7.44426	7.37457	7.16843	7.18851	7.20716	7.41828	1034	0.461418	2.61989e+07	147185	720	0.62513	7.18804	1149	0.46078	1.54183e+07	86619.7	839	0.606388	Both	0.230246	1.69921	0.58851
PY17X_0713200	1	PY17X_0713200	respiratory chain complex 3 associated protein 3, putative	N/A	54	1	2	830236	327963	1.32905e+06	5.60099e+06	3.29136e+06	2872561	5.9192	5.51582	6.12354	6.74827	6.51737	6.45827	5.9192	5.51582	6.12354	6.74827	6.51737	6.45827	5.97196	6.11652	6.16732	6.74827	6.94549	6.90842	6.08527	1759	0.0834202	1.21693e+06	22535.8	1294	0.32586	6.86739	1401	0.342414	7.36869e+06	136457	704	0.669798	Both	-0.782124	0.165149	6.05513
PY17X_0820000	1	PY17X_0820000	cytochrome c oxidase subunit ApiCOX30, putative	N/A	190	6	8	8858650	6.91663e+06	9774504	129193408	75034816	64487812	6.94737	6.83989	6.99009	8.11124	7.87526	7.80948	6.94737	6.83989	6.99009	8.11124	7.87526	7.80948	7.00699	7.34098	7.0631	8.11124	8.28728	8.24052	7.13703	1216	0.366528	1.37096e+07	72155.9	947	0.506778	8.21301	429	0.798967	1.6331e+08	859525	258	0.879286	Both	-1.07599	0.0839486	11.912
PY17X_1212300	1	PY17X_1212300	dolichyl-phosphate-mannose--protein mannosyltransferase, putative	N/A	225	4	7	26269262	15749636	27044634	136213120	69905424	69573696	7.41945	7.19727	7.43208	8.13422	7.84451	7.84245	7.41945	7.19727	7.43208	8.13422	7.84451	7.84245	7.48222	7.67148	7.52	8.13422	8.25689	8.27302	7.5579	923	0.519291	3.61325e+07	160589	698	0.636601	8.22138	424	0.801315	1.66485e+08	739935	289	0.864725	Both	-0.663478	0.217031	4.60763
PY17X_1307100	1	PY17X_1307100	cytochrome b-c1 complex subunit Rieske, putative	N/A	357	9	13	29239318	19511474	30577048	223866928	137548112	126276744	7.46597	7.29029	7.4854	8.34999	8.13845	8.10132	7.46597	7.29029	7.4854	8.34999	8.13845	8.10132	7.52905	7.7575	7.57511	8.34999	8.54735	8.52824	7.62055	895	0.533889	4.17401e+07	116919	794	0.586548	8.47519	270	0.87365	2.9867e+08	836611	266	0.875528	Both	-0.854639	0.139753	7.15548
PY17X_0940800	1	PY17X_0940800	heat shock protein J2, putative	N/A	553	13	19	71273096	26457150	61455036	164060496	86530040	81866440	7.85293	7.42254	7.78856	8.215	7.93717	7.91311	7.85293	7.42254	7.78856	8.215	7.93717	7.91311	7.9186	7.8798	7.8885	8.215	8.34845	8.34268	7.89563	697	0.637122	7.86378e+07	142202	730	0.619917	8.30204	375	0.824331	2.00468e+08	362509	470	0.779709	Both	-0.406413	0.392272	2.54925
PY17X_1439600	1	PY17X_1439600	conserved Plasmodium protein, unknown function	N/A	508	9	15	35003980	14054272	37320936	101480536	51388652	54977792	7.54412	7.14781	7.57195	8.00638	7.71087	7.74019	7.54412	7.14781	7.57195	8.00638	7.71087	7.74019	7.60773	7.62573	7.66458	8.00638	8.12483	8.17221	7.63268	889	0.537018	4.29222e+07	84492.5	900	0.531283	8.10114	496	0.767496	1.26224e+08	248472	545	0.744481	Both	-0.468459	0.340049	2.94075
PY17X_0419200	1	PY17X_0419200	ATP synthase-associated protein, putative	N/A	274	5	11	8098610	5144506	6744413	80353160	42691480	37832048	6.90841	6.71134	6.82894	7.905	7.63034	7.57786	6.90841	6.71134	6.82894	7.905	7.63034	7.57786	6.96777	7.2221	6.89652	7.905	8.04526	8.01218	7.0288	1296	0.324818	1.06856e+07	38998.4	1126	0.413452	7.98748	576	0.72992	9.71582e+07	354592	474	0.77783	Both	-0.958682	0.109981	9.09246
PY17X_1370100	1	PY17X_1370100	glycerol kinase, putative	N/A	501	23	27	273909856	106594664	236017504	1417235460	368880096	359614784	8.43761	8.02774	8.37294	9.15144	8.56689	8.55584	8.43761	8.02774	8.37294	9.15144	8.56689	8.55584	8.50718	8.43947	8.49259	9.15144	8.9707	8.97633	8.47975	287	0.850886	3.0182e+08	602434	307	0.840459	9.03282	72	0.966651	1.0785e+09	2.1527e+06	119	0.944575	Both	-0.553075	0.27985	3.57334
PY17X_0622900	1	PY17X_0622900	respiratory chain complex 3 associated protein 1, putative	N/A	79	2	3	17226756	8350220	24453196	117522056	81874016	72033864	7.2362	6.9217	7.38834	8.07012	7.91315	7.85754	7.2362	6.9217	7.38834	8.07012	7.91315	7.85754	7.29776	7.41663	7.47478	8.07012	8.32471	8.2879	7.39639	1056	0.449948	2.49108e+07	315327	487	0.746611	8.22758	422	0.802255	1.68879e+08	2.13771e+06	121	0.943636	Both	-0.831188	0.147507	6.77935
PY17X_1338000	1	PY17X_1338000	conserved Plasmodium protein, unknown function	N/A	2148	38	10	93516240	35591592	61233932	15360399	2.49976e+06	3.20427e+06	7.97089	7.55135	7.78699	7.1864	6.3979	6.50573	7.97089	7.55135	7.78699	7.1864	6.3979	6.50573	8.03735	7.99892	7.88688	7.1864	6.82743	6.95521	7.97438	634	0.669969	9.42714e+07	43888	1102	0.425965	6.98968	1301	0.389385	9.76515e+06	4546.16	1720	0.192579	Both	0.984701	9.65385	0.103586
PY17X_1335800	1	PY17X_1335800	conserved Plasmodium protein, unknown function	N/A	92	1	3	593335	443274	1062424	11826038	6.93373e+06	5.66679e+06	5.7733	5.64667	6.0263	7.07284	6.84097	6.75334	5.7733	5.64667	6.0263	7.07284	6.84097	6.75334	5.82508	6.23753	6.0668	7.07284	7.26524	7.19931	6.04314	1767	0.0792492	1.10442e+06	12004.6	1450	0.244526	7.17913	1157	0.457022	1.51054e+07	164189	658	0.691404	Both	-1.136	0.0731145	13.6772
PY17X_0806100	1	PY17X_0806100	40S ribosomal protein S29, putative	N/A	54	2	4	15236468	8901882	16970224	86856904	28195780	25727092	7.18288	6.94948	7.22969	7.9388	7.45018	7.41039	7.18288	6.94948	7.22969	7.9388	7.45018	7.41039	7.24408	7.44233	7.31078	7.9388	7.86724	7.84708	7.33239	1099	0.427529	2.14978e+07	398108	421	0.781022	7.88437	638	0.700798	7.66253e+07	1.41899e+06	184	0.914044	Both	-0.551978	0.280558	3.56433
PY17X_0619800	1	PY17X_0619800	60S ribosomal protein L11a, putative	N/A	173	6	7	180693296	89413472	156479552	317221888	120090600	114870344	8.25694	7.9514	8.19446	8.50136	8.07951	8.06021	8.25694	7.9514	8.19446	8.50136	8.07951	8.06021	8.32531	8.36888	8.30809	8.50136	8.4891	8.4877	8.33409	368	0.808655	2.1582e+08	1.24751e+06	159	0.917623	8.49272	261	0.877877	3.10973e+08	1.79753e+06	144	0.932832	Both	-0.158632	0.694014	1.44089
PY17X_1448500	1	PY17X_1448500	conserved Plasmodium protein, unknown function	N/A	918	16	6	47296184	17290784	47563596	19742326	10089599	8890404	7.67483	7.23781	7.67727	7.2954	7.00387	6.94892	7.67483	7.23781	7.67727	7.2954	7.00387	6.94892	7.73931	7.70897	7.77346	7.2954	7.42622	7.39213	7.74058	811	0.577685	5.50274e+07	59942.7	1009	0.474453	7.37125	1012	0.525129	2.35098e+07	25609.8	1215	0.429779	Both	0.369329	2.34061	0.427239
PY17X_0905000	1	PY17X_0905000	dynamin-like protein, putative	N/A	811	44	34	741321220	416223072	681457280	498015680	174323008	140236640	8.87001	8.61933	8.83344	8.69724	8.24135	8.14686	8.87001	8.61933	8.83344	8.69724	8.24135	8.14686	8.94247	8.98655	8.96862	8.69724	8.64903	8.57313	8.96588	95	0.950991	9.24444e+08	1.13988e+06	172	0.910845	8.6398	187	0.912635	4.36316e+08	537998	371	0.826209	Both	0.326079	2.11875	0.471977
PY17X_0715600	1	PY17X_0715600	ATP synthase-associated protein, putative	N/A	161	3	5	1.31174e+06	333214	3319627	30466784	15392742	14213751	6.11785	5.52272	6.52109	7.48383	7.18732	7.15271	6.11785	5.52272	6.52109	7.48383	7.18732	7.15271	6.17193	6.1229	6.57828	7.48383	7.60749	7.59304	6.29104	1687	0.120959	1.9545e+06	12139.8	1445	0.247132	7.56145	857	0.597933	3.64292e+07	226268	570	0.732738	Both	-1.27041	0.053652	18.6386
PY17X_1021600	1	PY17X_1021600	conserved Plasmodium protein, unknown function	N/A	1158	44	24	159830240	112328032	145732320	65366684	20683528	20080476	8.20366	8.05049	8.16356	7.81536	7.31562	7.30277	8.20366	8.05049	8.16356	7.81536	7.31562	7.30277	8.27167	8.46051	8.27614	7.81536	7.73427	7.74098	8.33611	367	0.809176	2.16824e+08	187240	638	0.667883	7.76354	720	0.662283	5.80145e+07	50098.9	1009	0.526538	Both	0.572571	3.73741	0.267565
PY17X_1027200	1	PY17X_1027200	ATP synthase-associated protein, putative	N/A	144	5	10	11291770	7575162	11953290	81067472	38308924	40168540	7.05276	6.87939	7.07749	7.90885	7.5833	7.60389	7.05276	6.87939	7.07749	7.90885	7.5833	7.60389	7.11309	7.37751	7.15344	7.90885	7.99878	8.03783	7.21468	1167	0.392075	1.63938e+07	113846	802	0.582377	7.98182	582	0.727102	9.59e+07	665973	312	0.853922	Both	-0.767138	0.170947	5.84976
PY17X_0703100	1	PY17X_0703100	protein disulfide-isomerase, putative	N/A	482	37	33	2531530500	1022041980	2583411710	11897517100	6760964600	7276581400	9.40338	9.00947	9.41219	10.0755	9.83001	9.86193	9.40338	9.00947	9.41219	10.0755	9.83001	9.86193	9.47941	9.34735	9.56689	10.0755	10.2188	10.2639	9.46455	18	0.991137	2.9144e+09	6.04648e+06	25	0.987487	10.1861	1	1	1.53491e+10	3.18446e+07	1	1	Both	-0.721534	0.189874	5.26664
PY17X_1333900	1	PY17X_1333900	dynein beta chain, putative	N/A	6473	245	1	1435235460	538064700	1325803650	142671472	102737616	96153664	9.15692	8.73083	9.12248	8.15434	8.01173	7.98297	9.15692	8.73083	9.12248	8.15434	8.01173	7.98297	9.2313	9.08967	9.26741	8.15434	8.42213	8.41155	9.19613	45	0.977059	1.57083e+09	242673	551	0.713243	8.32934	355	0.833725	2.13471e+08	32978.7	1138	0.465946	Both	0.866789	7.3585	0.135897
PY17X_0928900	1	PY17X_0928900	WD repeat-containing protein, putative	N/A	553	6	8	4.30817e+06	1.29968e+06	4.97132e+06	9175274	3235439	3.44686e+06	6.63429	6.11384	6.69647	6.96262	6.50993	6.53742	6.63429	6.11384	6.69647	6.96262	6.50993	6.53742	6.69182	6.66955	6.75958	6.96262	6.93813	6.98645	6.70698	1504	0.216371	5.0931e+06	9209.95	1517	0.209593	6.9624	1326	0.377642	9.17068e+06	16583.5	1352	0.36543	Both	-0.25542	0.555368	1.80061
PY17X_0915800	1	PY17X_0915800	protein disulfide-isomerase, putative	N/A	423	21	28	295125088	145448112	267231472	775043070	446729600	418095744	8.47001	8.16271	8.42689	8.88933	8.65004	8.62128	8.47001	8.16271	8.42689	8.88933	8.65004	8.62128	8.5398	8.56429	8.54835	8.88933	9.05287	9.04084	8.55081	245	0.872784	3.55478e+08	840374	229	0.881126	8.99435	81	0.962424	9.87065e+08	2.33349e+06	108	0.949742	Both	-0.443533	0.360137	2.77672
PY17X_1020900	1	PY17X_1020900	60S ribosomal protein L7-3, putative	N/A	284	14	15	267493104	182064208	241018176	958239300	380612416	362657824	8.42731	8.26022	8.38205	8.98147	8.58048	8.5595	8.42731	8.26022	8.38205	8.98147	8.58048	8.5595	8.49682	8.65447	8.502	8.98147	8.98414	8.97993	8.5511	244	0.873306	3.55711e+08	1.2525e+06	157	0.918665	8.98185	83	0.961484	9.59064e+08	3.37699e+06	70	0.96759	Both	-0.430751	0.370894	2.69619
PY17X_1034200	1	PY17X_1034200	conserved protein, unknown function	N/A	341	4	4	2.18406e+06	956784	3596235	12584310	6.93081e+06	5.75642e+06	6.33927	5.98081	6.55585	7.09983	6.84078	6.76015	6.33927	5.98081	6.55585	7.09983	6.84078	6.76015	6.39483	6.54653	6.61421	7.09983	7.26506	7.20603	6.51852	1595	0.168926	3.30006e+06	9677.6	1500	0.218457	7.19031	1146	0.462189	1.54992e+07	45452.1	1041	0.511508	Both	-0.671786	0.212919	4.69663
PY17X_1120400	1	PY17X_1120400	ATP synthase-associated protein, putative	N/A	128	2	5	3.77913e+06	2984172	5096184	50782864	26490974	19359372	6.57739	6.47482	6.70725	7.70572	7.4231	7.28689	6.57739	6.47482	6.70725	7.70572	7.4231	7.28689	6.63454	7.00338	6.77071	7.70572	7.84047	7.72532	6.80288	1440	0.249739	6.35152e+06	49621.3	1061	0.447341	7.75717	724	0.660404	5.71703e+07	446643	413	0.806482	Both	-0.954293	0.111098	9.00105
PY17X_0919700	1	PY17X_0919700	60S acidic ribosomal protein P0, putative	N/A	315	18	18	429435488	188489456	356122944	943839360	321867520	288280384	8.6329	8.27529	8.5516	8.9749	8.50768	8.45982	8.6329	8.27529	8.5516	8.9749	8.50768	8.45982	8.70378	8.6684	8.67727	8.9749	8.91219	8.88166	8.68315	179	0.907195	4.82113e+08	1.53052e+06	135	0.930136	8.92292	98	0.954439	8.3737e+08	2.65832e+06	94	0.956318	Both	-0.239768	0.575747	1.73687
PY17X_1104600	1	PY17X_1104600	conserved Plasmodium protein, unknown function	N/A	576	1	4	475615	81851.4	809537	4838933	2.37634e+06	2.99103e+06	5.67726	4.91303	5.90824	6.68475	6.37591	6.47582	5.67726	4.91303	5.90824	6.68475	6.37591	6.47582	5.72839	5.55907	5.94476	6.68475	6.8057	6.92572	5.74407	1837	0.0427529	554720	963.055	1831	0.0458811	6.80539	1450	0.319399	6.38836e+06	11090.9	1480	0.305308	Both	-1.06132	0.0868328	11.5164
PY17X_0837400	1	PY17X_0837400	calcyclin-binding protein, putative	N/A	214	6	3	18983192	10156193	17627476	2.00679e+06	289544	190136	7.27837	7.00673	7.24619	6.3025	5.46172	5.27906	7.27837	7.00673	7.24619	6.3025	5.46172	5.27906	7.3402	7.49527	7.32784	6.3025	5.90234	5.74589	7.38777	1065	0.445255	2.44213e+07	114118	801	0.582899	5.98358	1965	0.0775012	962891	4499.49	1726	0.18976	Both	1.40419	25.3625	0.0394283
PY17X_1240900	1	PY17X_1240900	zinc finger protein, putative	N/A	1619	1	7	110549	63694.8	59784.3	4629261	2845925	2.115e+06	5.04356	4.8041	4.77659	6.66551	6.45422	6.32531	5.04356	4.8041	4.77659	6.66551	6.45422	6.32531	5.09046	5.45834	4.77494	6.66551	6.88308	6.77734	5.10791	1908	0.00573514	128208	79.1894	1916	0.00156413	6.77531	1474	0.308126	5.96089e+06	3681.84	1771	0.168624	Both	-1.6674	0.0215081	46.494
PY17X_1036300	1	PY17X_1036300	40S ribosomal protein S8e, putative	N/A	219	9	7	197156048	110596688	204146928	520045280	180543344	169800672	8.29481	8.04374	8.30994	8.71604	8.25658	8.22994	8.29481	8.04374	8.30994	8.71604	8.25658	8.22994	8.36343	8.45427	8.42747	8.71604	8.66407	8.65504	8.41506	322	0.832638	2.60049e+08	1.18744e+06	163	0.915537	8.67838	179	0.916393	4.76852e+08	2.17741e+06	115	0.946454	Both	-0.263328	0.545346	1.8337
PY17X_1333000	1	PY17X_1333000	ATP-dependent zinc metalloprotease FTSH, putative	N/A	703	6	10	8840982	3966193	8650572	28517928	15920383	14734640	6.9465	6.59837	6.93704	7.45512	7.20195	7.16834	6.9465	6.59837	6.93704	7.45512	7.20195	7.16834	7.00612	7.11763	7.00826	7.45512	7.62195	7.60845	7.044	1283	0.331595	1.10663e+07	15741.6	1384	0.278936	7.56184	856	0.598403	3.64618e+07	51866	996	0.532644	Both	-0.517834	0.303505	3.29484
PY17X_0407800	1	PY17X_0407800	60S ribosomal protein L7, putative	N/A	257	10	10	189119328	80165272	161678640	382230368	129870312	118131344	8.27674	7.90399	8.20865	8.58233	8.11351	8.07237	8.27674	7.90399	8.20865	8.58233	8.11351	8.07237	8.34524	8.32503	8.32276	8.58233	8.5227	8.49969	8.33101	373	0.806048	2.14293e+08	833825	230	0.880605	8.5349	238	0.88868	3.42692e+08	1.33343e+06	192	0.910287	Both	-0.203897	0.625322	1.59918
PY17X_0924500	1	PY17X_0924500	kelch domain-containing protein, putative	N/A	583	9	6	26566526	8.05502e+06	22797616	15604114	6531067	5432360	7.42433	6.90607	7.35789	7.19324	6.81498	6.73499	7.42433	6.90607	7.35789	7.19324	6.81498	6.73499	7.48714	7.40218	7.4433	7.19324	7.23957	7.18122	7.44421	1017	0.470282	2.78104e+07	47702.3	1069	0.44317	7.20468	1133	0.468295	1.60205e+07	27479.5	1191	0.441052	Both	0.239531	1.73592	0.576062
PY17X_1327000	1	PY17X_1327000	AP-4 complex accessory subunit Tepsin, putative	N/A	845	1	20	1.85651e+06	1.43178e+06	2.25379e+06	32127976	25897278	23548276	6.2687	6.15588	6.35291	7.50688	7.41325	7.37196	6.2687	6.15588	6.35291	7.50688	7.41325	7.37196	6.32379	6.70842	6.40443	7.50688	7.83075	7.80919	6.47888	1610	0.161105	3.01217e+06	3564.7	1668	0.130865	7.71561	754	0.646313	5.19524e+07	61482.1	933	0.562236	Both	-1.23673	0.0579795	17.2475
PY17X_0809900	1	PY17X_0809900	conserved Plasmodium protein, unknown function	N/A	4661	9	11	6407538	1228865	4756893	17554076	7.54421e+06	6.4322e+06	6.80669	6.0895	6.67732	7.24438	6.87761	6.80836	6.80669	6.0895	6.67732	7.24438	6.87761	6.80836	6.86537	6.64704	6.73978	7.24438	7.30146	7.25356	6.75073	1476	0.23097	5.63292e+06	1208.52	1812	0.0557873	7.26646	1081	0.49272	1.84699e+07	3962.64	1753	0.177078	Both	-0.51573	0.304979	3.27892
PY17X_0709300	1	PY17X_0709300	60S ribosomal protein L22, putative	N/A	138	7	7	129417880	45742624	111061920	263895360	93046384	84015688	8.11199	7.66032	8.04557	8.42143	7.9687	7.92436	8.11199	7.66032	8.04557	8.42143	7.9687	7.92436	8.1794	8.09969	8.15417	8.42143	8.37961	8.35378	8.14442	505	0.737226	1.3945e+08	1.01051e+06	189	0.901981	8.38494	321	0.849695	2.42626e+08	1.75816e+06	146	0.931893	Both	-0.240519	0.574753	1.73988
PY17X_1021000	1	PY17X_1021000	60S ribosomal protein L5, putative	N/A	293	18	19	442844416	246690352	420281952	1081444610	366328320	340797504	8.64625	8.39215	8.62354	9.034	8.56387	8.5325	8.64625	8.39215	8.62354	9.034	8.56387	8.5325	8.71722	8.77647	8.75164	9.034	8.96772	8.95331	8.74844	145	0.924922	5.6033e+08	1.91239e+06	106	0.945255	8.98501	82	0.961954	9.6608e+08	3.2972e+06	72	0.966651	Both	-0.236569	0.580004	1.72413
PY17X_0909200	1	PY17X_0909200	ATP synthase-associated protein, putative	N/A	111	1	3	104192	0	259222	7886851	2841312	2308762	5.01784		5.41367	6.8969	6.45352	6.36338							5.06457		5.43351	6.8969	6.88239	6.81487	5.24904	1904	0.00782065	177436	1598.52	1789	0.0677789	6.86472	1405	0.340535	7.32353e+06	65977.7	919	0.568812	Both	-1.61568	0.0242282	41.2743
PY17X_0613600	1	PY17X_0613600	succinyl-CoA ligase, putative	N/A	949	25	30	106973952	41773852	105993816	223441328	114666416	99751712	8.02928	7.6209	8.02528	8.34916	8.05944	7.99892	8.02928	7.6209	8.02528	8.34916	8.05944	7.99892	8.09613	8.06324	8.1332	8.34916	8.46927	8.42728	8.09752	542	0.717935	1.25177e+08	131904	752	0.608446	8.41524	296	0.861437	2.60158e+08	274139	521	0.755754	Both	-0.317714	0.481156	2.07833
PY17X_1016600	1	PY17X_1016600	conserved Plasmodium protein, unknown function	N/A	189	5	7	15455705	8194047	14387206	66639216	39441832	38204096	7.18909	6.9135	7.15798	7.82373	7.59596	7.58211	7.18909	6.9135	7.15798	7.82373	7.59596	7.58211	7.25033	7.40905	7.23665	7.82373	8.01128	8.01637	7.29867	1128	0.412409	1.98918e+07	105248	831	0.567258	7.95046	602	0.717708	8.92194e+07	472061	398	0.813527	Both	-0.651785	0.222954	4.48523
PY17X_1238600	1	PY17X_1238600	single-stranded DNA-binding protein, putative	N/A	313	5	6	24235310	10670848	27566612	62959752	33732444	28156310	7.38445	7.0282	7.44038	7.79906	7.52805	7.44958	7.38445	7.0282	7.44038	7.79906	7.52805	7.44958	7.44699	7.51512	7.52858	7.79906	7.94418	7.88571	7.4969	970	0.494786	3.13977e+07	100312	847	0.558916	7.87632	646	0.697041	7.5217e+07	240310	559	0.737905	Both	-0.379419	0.417428	2.39562
PY17X_0102400	1	PY17X_0102400	zinc finger protein, putative	N/A	1407	30	1	56028128	30183076	60767048	167600	488173	283786	7.74841	7.47976	7.78367	5.22427	5.68857	5.45299	7.74841	7.47976	7.78367	5.22427	5.68857	5.45299	7.81338	7.93272	7.88344	5.22427	6.12651	5.91736	7.87651	714	0.628259	7.5251e+07	53483.3	1042	0.457247	5.75605	2028	0.0479098	570226	405.278	2086	0.020667	Both	2.12047	131.967	0.00757765
PY17X_1452800	1	PY17X_1452800	ATP synthase subunit beta, mitochondrial, putative	N/A	533	25	25	416067104	213285376	500512960	1497496580	881365760	857056000	8.61916	8.32896	8.69942	9.17537	8.94516	8.93301	8.61916	8.32896	8.69942	9.17537	8.94516	8.93301	8.68995	8.71803	8.83007	9.17537	9.34449	9.34816	8.74602	148	0.923358	5.57211e+08	1.04542e+06	184	0.904588	9.28934	41	0.981212	1.94688e+09	3.65268e+06	63	0.970878	Both	-0.543319	0.286208	3.49397
PY17X_0316500	1	PY17X_0316500	ribosome associated membrane protein RAMP4, putative	N/A	67	1	2	1.8801e+06	385115	1.03747e+06	13645184	13969838	12789746	6.27418	5.58559	6.01597	7.13498	7.14519	7.10686	6.27418	5.58559	6.01597	7.13498	7.14519	7.10686	6.32931	6.18104	6.05613	7.13498	7.56586	7.54784	6.18882	1722	0.102711	1.54463e+06	23054.2	1288	0.328989	7.41623	975	0.542508	2.60751e+07	389181	454	0.787224	Both	-1.2274	0.0592377	16.8811
PY17X_0613300	1	PY17X_0613300	eukaryotic translation initiation factor eIF2A, putative	N/A	659	9	14	23647564	5.02111e+06	20049672	72018632	29871094	26055764	7.37379	6.7008	7.30211	7.85744	7.47525	7.4159	7.37379	6.7008	7.30211	7.85744	7.47525	7.4159	7.43626	7.21235	7.38564	7.85744	7.89201	7.85251	7.34475	1091	0.4317	2.21182e+07	33563.3	1179	0.385819	7.86732	652	0.694223	7.36751e+07	111798	766	0.640676	Both	-0.522571	0.300212	3.33098
PY17X_1039000	1	PY17X_1039000	ribonucleoside-diphosphate reductase small chain, putative	N/A	349	17	10	617719300	140353296	391455200	90162992	19251316	19480076	8.79079	8.14722	8.59268	7.95503	7.28446	7.28959	8.79079	8.14722	8.59268	7.95503	7.28446	7.28959	8.86273	8.54997	8.71974	7.95503	7.70348	7.72798	8.71081	170	0.911887	5.1382e+08	1.47226e+06	140	0.927529	7.7955	708	0.667919	6.24449e+07	178925	637	0.701268	Both	0.915314	8.22837	0.121531
PY17X_1464200	1	PY17X_1464200	conserved protein, unknown function	N/A	1551	10	5	8589605	3739304	9651587	2.7521e+06	604968	1075244	6.93397	6.57279	6.9846	6.43966	5.78173	6.03151	6.93397	6.57279	6.9846	6.43966	5.78173	6.03151	6.99351	7.09397	7.05742	6.43966	6.21857	6.48769	7.0483	1280	0.33316	1.11764e+07	7205.91	1571	0.181439	6.38197	1776	0.166275	2.40976e+06	1553.68	1947	0.0859558	Both	0.666327	4.63796	0.215612
PY17X_1424400	1	PY17X_1424400	importin subunit beta, putative	N/A	877	28	21	199584432	82623312	154818352	94884640	23686192	22976320	8.30013	7.9171	8.18982	7.9772	7.3745	7.36128	8.30013	7.9171	8.18982	7.9772	7.3745	7.36128	8.36878	8.33716	8.30329	7.9772	7.79245	7.79866	8.33641	366	0.809698	2.16976e+08	247407	545	0.716371	7.8561	659	0.690935	7.1796e+07	81865.5	855	0.598873	Both	0.480311	3.02212	0.330894
PY17X_1317900	1	PY17X_1317900	E3 ubiquitin-protein ligase ZNF598, putative	N/A	1662	4	12	2.50374e+06	1.39374e+06	2.4531e+06	23184330	5.66324e+06	6696149	6.39859	6.14418	6.38972	7.36519	6.75307	6.82583	6.39859	6.14418	6.38972	7.36519	6.75307	6.82583	6.45455	6.69761	6.44247	7.36519	7.17838	7.27078	6.53154	1589	0.172054	3.4005e+06	2046.03	1753	0.0865485	7.27145	1079	0.493659	1.86832e+07	11241.4	1478	0.306247	Both	-0.739908	0.182009	5.49425
PY17X_1463100	1	PY17X_1463100	serine/threonine protein kinase, putative	N/A	728	9	16	13286442	4966205	16881788	43393440	13314790	16452388	7.12341	6.69602	7.22742	7.63742	7.12433	7.21623	7.12341	6.69602	7.22742	7.63742	7.12433	7.21623	7.18421	7.20794	7.30843	7.63742	7.54525	7.65566	7.23352	1154	0.398853	1.71208e+07	23517.6	1283	0.331595	7.61278	824	0.613434	4.09995e+07	56317.9	965	0.547205	Both	-0.379253	0.417587	2.39471
PY17X_1130800	1	PY17X_1130800	deubiquitinating enzyme MINDY, putative	N/A	807	14	5	28871982	33276728	29530334	3297959	1.57962e+06	892280	7.46048	7.52214	7.47027	6.51825	6.19855	5.9505	7.46048	7.52214	7.47027	6.51825	6.19855	5.9505	7.52353	7.97191	7.55947	6.51825	6.63045	6.40783	7.68497	843	0.561001	4.84137e+07	59992.2	1008	0.474974	6.51884	1672	0.215124	3.30248e+06	4092.29	1747	0.179897	Both	1.16613	14.6598	0.0682138
PY17X_0814200	1	PY17X_0814200	FHA domain protein, putative	N/A	941	3	4	4682076	1.29302e+06	4.00873e+06	8634763	2.98834e+06	2.60297e+06	6.67044	6.11161	6.60301	6.93625	6.47543	6.41547	6.67044	6.11161	6.60301	6.93625	6.47543	6.41547	6.72821	6.66748	6.66296	6.93625	6.90404	6.86622	6.68622	1515	0.210636	4.85532e+06	5159.75	1615	0.158498	6.90217	1376	0.354157	7.98309e+06	8483.63	1549	0.272898	Both	-0.215953	0.6082	1.6442
PY17X_1036200	1	PY17X_1036200	conserved protein, unknown function	N/A	6514	24	51	27441228	9367216	24086632	51245180	18597294	15474495	7.4384	6.97161	7.38178	7.70965	7.26945	7.18962	7.4384	6.97161	7.38178	7.70965	7.26945	7.18962	7.50131	7.46279	7.46799	7.70965	7.68865	7.62942	7.47736	988	0.485401	3.00168e+07	4608.04	1632	0.149635	7.67591	773	0.637388	4.74141e+07	7278.8	1587	0.255049	Both	-0.198543	0.633077	1.57959
PY17X_0523800	1	PY17X_0523800	steroid dehydrogenase, putative	N/A	322	11	11	107185056	41826576	96319992	273348352	169980816	157946784	8.03013	7.62145	7.98372	8.43672	8.2304	8.19851	8.03013	7.62145	7.98372	8.43672	8.2304	8.19851	8.09699	8.06375	8.09024	8.43672	8.6382	8.62405	8.08366	554	0.711679	1.21243e+08	376532	439	0.771637	8.56632	224	0.895256	3.68403e+08	1.14411e+06	213	0.900423	Both	-0.482666	0.329105	3.03855
PY17X_1458600	1	PY17X_1458600	40S ribosomal protein S17, putative	N/A	137	10	12	319809568	156631024	294226400	815011580	265372208	234997584	8.50489	8.19488	8.46868	8.91116	8.42386	8.37106	8.50489	8.19488	8.46868	8.91116	8.42386	8.37106	8.57492	8.59404	8.59156	8.91116	8.82937	8.79416	8.58684	231	0.880083	3.86222e+08	2.81914e+06	55	0.971846	8.8449	119	0.944575	6.99677e+08	5.10713e+06	39	0.982151	Both	-0.258061	0.552	1.81159
PY17X_1239000	1	PY17X_1239000	adenosylhomocysteinase, putative	N/A	479	23	26	700990210	249194368	476528736	2120924800	622297790	657366080	8.84571	8.39654	8.67809	9.32653	8.794	8.81781	8.84571	8.39654	8.67809	9.32653	8.794	8.81781	8.91801	8.78053	8.80803	9.32653	9.19512	9.23459	8.83552	117	0.93952	6.84735e+08	1.42951e+06	144	0.925443	9.25208	44	0.979803	1.78681e+09	3.73029e+06	59	0.972757	Both	-0.416556	0.383216	2.60949
PY17X_1220200	1	PY17X_1220200	peptidase, putative	N/A	873	4	20	9509399	1.34003e+06	6317403	71166304	16769356	17795208	6.97815	6.12711	6.80054	7.85227	7.22452	7.2503	6.97815	6.12711	6.80054	7.85227	7.22452	7.2503	7.03798	6.68182	6.86715	7.85227	7.64425	7.68925	6.86232	1412	0.264338	7.28316e+06	8342.68	1529	0.203337	7.72859	743	0.65148	5.35292e+07	61316.3	934	0.561766	Both	-0.866271	0.13606	7.34972
PY17X_1147000	1	PY17X_1147000	U2 small nuclear ribonucleoprotein A', putative	N/A	175	4	4	21236764	12385465	24831330	6995213	1.43552e+06	1.08986e+06	7.32709	7.09291	7.395	6.8448	6.15701	6.03737	7.32709	7.09291	7.395	6.8448	6.15701	6.03737	7.38925	7.57497	7.48166	6.8448	6.58939	6.49347	7.48196	982	0.48853	3.03361e+07	173349	668	0.652242	6.64256	1579	0.258807	4.39092e+06	25091	1220	0.427431	Both	0.839404	6.90883	0.144742
PY17X_0312100	1	PY17X_0312100	conserved Plasmodium protein, unknown function	N/A	1243	3	3	4685029	1.3147e+06	3835723	2.22262e+06	605231	806368	6.67071	6.11883	6.58385	6.34686	5.78192	5.90653	6.67071	6.11883	6.58385	6.34686	5.78192	5.90653	6.72849	6.67416	6.64315	6.34686	6.21875	6.36448	6.68193	1517	0.209593	4.80766e+06	3867.79	1658	0.136079	6.31003	1818	0.146548	2.0419e+06	1642.72	1939	0.0897135	Both	0.3719	2.35451	0.424717
PY17X_1215900	1	PY17X_1215900	SPRY domain-containing protein, putative	N/A	2029	10	2	22566644	6.17044e+06	18252260	796772	186076	39271.2	7.35347	6.79032	7.26132	5.90133	5.26969	4.59407	7.35347	6.79032	7.26132	5.90133	5.26969	4.59407	7.4158	7.29514	7.34347	5.90133	5.71259	5.07058	7.35147	1086	0.434307	2.24631e+07	11071	1475	0.231491	5.5615	2069	0.0286519	364337	179.565	2116	0.00657586	Both	1.78997	61.6547	0.0162194
PY17X_0908300	1	PY17X_0908300	DnaJ domain-containing protein, putative	N/A	2434	49	19	147580768	179328464	164466752	35819188	12253129	10286250	8.16903	8.25365	8.21608	7.55412	7.08825	7.01226	8.16903	8.25365	8.21608	7.55412	7.08825	7.01226	8.23681	8.64839	8.33043	7.55412	7.50959	7.45457	8.40521	328	0.82951	2.54221e+08	104446	836	0.564651	7.50609	902	0.576797	3.20696e+07	13175.7	1430	0.328793	Both	0.899118	7.92717	0.126148
PY17X_0506000	1	PY17X_0506000	N-acetyltransferase, GNAT family, putative	N/A	1166	13	6	14450695	4467032	15998556	4815476	988389	792549	7.15989	6.65002	7.20408	6.68264	5.99493	5.89903	7.15989	6.65002	7.20408	6.68264	5.99493	5.89903	7.22093	7.16539	7.28431	6.68264	6.42923	6.35708	7.22354	1162	0.394682	1.67318e+07	14349.8	1408	0.266423	6.48965	1693	0.205261	3.08782e+06	2648.22	1856	0.128699	Both	0.733891	5.41865	0.184548
PY17X_0915200	1	PY17X_0915200	coatomer subunit delta, putative	N/A	494	10	12	41111876	16338057	36788760	99872536	34248276	27260496	7.61397	7.2132	7.56572	7.99945	7.53464	7.43553	7.61397	7.2132	7.56572	7.99945	7.53464	7.43553	7.67804	7.68621	7.65814	7.99945	7.95069	7.87186	7.67413	855	0.554745	4.72203e+07	95587.7	861	0.551616	7.94067	607	0.715359	8.72302e+07	176579	640	0.699859	Both	-0.266538	0.54133	1.8473
PY17X_0931900	1	PY17X_0931900	heat shock protein 90, putative	N/A	852	17	24	78316464	39964428	77238176	243519792	161334128	113529240	7.89385	7.60167	7.88783	8.38653	8.20773	8.05511	7.89385	7.60167	7.88783	8.38653	8.20773	8.05511	7.9598	8.04546	7.99112	8.38653	8.6158	8.48268	7.99879	611	0.68196	9.97219e+07	117045	793	0.58707	8.495	260	0.878347	3.1261e+08	366913	467	0.781118	Both	-0.496212	0.318998	3.13482
PY17X_1231900	1	PY17X_1231900	mannose-6-phosphate isomerase, putative	N/A	831	18	9	100033696	21583058	108302184	18911804	6435642	6.87224e+06	8.00015	7.33411	8.03464	7.27673	6.80859	6.8371	8.00015	7.33411	8.03464	7.27673	6.80859	6.8371	8.0668	7.79802	8.14287	7.27673	7.23325	7.28189	8.00257	608	0.683525	1.00593e+08	121050	780	0.593848	7.26396	1084	0.49131	1.83636e+07	22098.2	1256	0.410521	Both	0.738608	5.47782	0.182554
PY17X_1427000	1	PY17X_1427000	RNA-binding protein, putative	N/A	884	10	4	36692748	32281514	42225076	11486132	3.80629e+06	2666397	7.56458	7.50895	7.62557	7.06017	6.5805	6.42592	7.56458	7.50895	7.62557	7.06017	6.5805	6.42592	7.62833	7.95971	7.72001	7.06017	7.00787	6.87653	7.76935	796	0.585506	5.87962e+07	66511.6	978	0.490615	6.98152	1308	0.386097	9.58349e+06	10841	1489	0.30108	Both	0.787826	6.13516	0.162995
PY17X_1344600	1	PY17X_1344600	SNARE protein, putative	N/A	220	6	6	44641768	14026734	33128856	77822712	36790152	33553918	7.64974	7.14696	7.52021	7.89111	7.56573	7.52574	7.64974	7.14696	7.52021	7.89111	7.56573	7.52574	7.71406	7.62495	7.61109	7.89111	7.98141	7.9608	7.65003	879	0.542231	4.46716e+07	203053	609	0.683003	7.94444	604	0.716768	8.79912e+07	399960	447	0.790512	Both	-0.294408	0.507683	1.96973
PY17X_0809100	1	PY17X_0809100	kinesin-8X, putative	N/A	1404	32	3	73265432	28789632	79266440	1.62546e+06	2.58085e+06	1.89143e+06	7.8649	7.45924	7.89909	6.21098	6.41176	6.27679	7.8649	7.45924	7.89909	6.21098	6.41176	6.27679	7.93065	7.91373	8.00275	6.21098	6.84113	6.72951	7.94905	654	0.659541	8.89296e+07	63340.2	988	0.485401	6.59387	1621	0.239079	3.92527e+06	2795.78	1836	0.138093	Both	1.35518	22.6556	0.0441391
PY17X_0203700	1	PY17X_0203700	UMP-CMP kinase, putative	N/A	362	5	11	7568657	3.97485e+06	4892537	52402552	38730308	37867964	6.87902	6.59932	6.68953	7.71935	7.58805	7.57827	6.87902	6.59932	6.68953	7.71935	7.58805	7.57827	6.93818	7.11851	6.75241	7.71935	8.00347	8.01258	6.93637	1348	0.297706	8.63706e+06	23859.3	1279	0.333681	7.9118	626	0.706435	8.1621e+07	225472	572	0.731799	Both	-0.975436	0.105819	9.45008
PY17X_0310900	1	PY17X_0310900	tetratricopeptide repeat protein, putative	N/A	465	7	1	14602554	6180039	14772089	931548	307498	63758.5	7.16443	6.79099	7.16944	5.96921	5.48784	4.80454	7.16443	6.79099	7.16944	5.96921	5.48784	4.80454	7.2255	7.29576	7.2485	5.96921	5.92816	5.27807	7.25659	1144	0.404067	1.80545e+07	38827	1128	0.412409	5.72515	2035	0.0446219	531062	1142.07	1997	0.0624706	Both	1.53144	33.997	0.0294143
PY17X_1232500	1	PY17X_1232500	Plasmodium exported protein (PHIST), unknown function	N/A	965	30	3	375269920	256332336	390923936	1.77549e+06	4.99533e+06	3.99627e+06	8.57434	8.4088	8.59209	6.24932	6.69856	6.60165	8.57434	8.4088	8.59209	6.24932	6.69856	6.60165	8.64483	8.79187	8.71913	6.24932	7.12453	7.04978	8.71861	168	0.91293	5.23131e+08	542105	340	0.823253	6.80787	1447	0.320808	6.42501e+06	6658.05	1616	0.241428	Both	1.91074	81.421	0.0122818
PY17X_0710000	1	PY17X_0710000	conserved Plasmodium protein, unknown function	N/A	511	3	6	3.07525e+06	405185	1.69956e+06	11599388	7889356	6.54184e+06	6.48788	5.60765	6.23034	7.06444	6.89704	6.8157	6.48788	5.60765	6.23034	7.06444	6.89704	6.8157	6.54443	6.20144	6.27772	7.06444	7.32065	7.26079	6.3412	1661	0.134515	2.19381e+06	4293.17	1641	0.144943	7.21529	1120	0.474401	1.6417e+07	32127.2	1147	0.461719	Both	-0.874095	0.13363	7.48334
PY17X_0205600	1	PY17X_0205600	tubulin-specific chaperone a, putative	N/A	165	11	8	112104352	60372864	76624608	47215844	15123704	16528832	8.04962	7.78084	7.88437	7.67409	7.17966	7.21824	8.04962	7.78084	7.88437	7.67409	7.17966	7.21824	8.11661	8.21115	7.98754	7.67409	7.59992	7.65764	8.1051	534	0.722106	1.27379e+08	771993	248	0.87122	7.64388	798	0.625646	4.40437e+07	266931	526	0.753405	Both	0.461213	2.8921	0.345769
PY17X_1125700	1	PY17X_1125700	conserved Plasmodium protein, unknown function	N/A	371	1	5	65186.1	26303.6	297926	2360886	1.14758e+06	849839	4.81416	4.42002	5.47411	6.37308	6.05978	5.92934	4.81416	4.42002	5.47411	6.37308	6.05978	5.92934	4.85953	5.10315	5.49599	6.37308	6.49332	6.38696	5.15289	1906	0.00677789	142196	383.277	1892	0.0140772	6.41779	1745	0.180836	2.61689e+06	7053.62	1601	0.248473	Both	-1.2649	0.0543377	18.4034
PY17X_1309700	1	PY17X_1309700	ADP-ribosylation factor, putative	N/A	185	2	2	24038364	10188757	18406448	8853682	4.13257e+06	4382176	7.3809	7.00812	7.26497	6.94712	6.61622	6.64169	7.3809	7.00812	7.26497	6.94712	6.61622	6.64169	7.44342	7.49656	7.34725	6.94712	7.04316	7.08924	7.42908	1025	0.466111	2.68581e+07	145179	725	0.622523	7.02651	1268	0.404885	1.06294e+07	57456.3	955	0.551902	Both	0.402566	2.52677	0.395762
PY17X_1136900	1	PY17X_1136900	riboflavin kinase, putative	N/A	710	3	10	3.21795e+06	598828	2.23921e+06	19658262	3.68519e+06	5.09875e+06	6.50758	5.7773	6.35009	7.29355	6.56646	6.70746	6.50758	5.7773	6.35009	7.29355	6.56646	6.70746	6.56426	6.35833	6.40152	7.29355	6.99399	7.15409	6.44137	1625	0.153285	2.76293e+06	3891.45	1656	0.137122	7.14721	1184	0.44434	1.40349e+07	19767.4	1302	0.388915	Both	-0.705839	0.196862	5.07971
PY17X_1322800	1	PY17X_1322800	conserved protein, unknown function	N/A	800	3	12	2.326e+06	258357	5401060	67265880	42970024	36276452	6.36661	5.41222	6.73248	7.82779	7.63317	7.55962	6.36661	5.41222	6.73248	7.82779	7.63317	7.55962	6.42235	6.02071	6.7968	7.82779	8.04805	7.9942	6.41329	1635	0.148071	2.58992e+06	3237.41	1681	0.124088	7.95668	599	0.719117	9.05068e+07	113134	763	0.642085	Both	-1.54339	0.0286158	34.9457
PY17X_1358200	1	PY17X_1358200	cytochrome c oxidase subunit ApiCOX14, putative	N/A	160	1	1	4333255	2185403	5364780	14685246	7.95569e+06	6605030	6.63681	6.33953	6.72955	7.16688	6.90068	6.81987	6.63681	6.33953	6.72955	7.16688	6.90068	6.81987	6.69436	6.87826	6.79377	7.16688	7.32425	7.26491	6.7888	1447	0.24609	6.14892e+06	38430.8	1131	0.410845	7.25201	1093	0.487083	1.78654e+07	111659	767	0.640207	Both	-0.463213	0.344181	2.90545
PY17X_0808300	1	PY17X_0808300	cytoskeleton associated protein, putative	N/A	820	16	7	63726284	34697412	50684532	17872954	3.2082e+06	2.55675e+06	7.80432	7.5403	7.70488	7.2522	6.50626	6.40769	7.80432	7.5403	7.70488	7.2522	6.50626	6.40769	7.86966	7.9887	7.80199	7.2522	6.9345	6.85855	7.88678	706	0.63243	7.70521e+07	93965.9	873	0.54536	7.01508	1277	0.400658	1.03534e+07	12626.1	1446	0.321278	Both	0.8717	7.44217	0.134369
PY17X_1244900	1	PY17X_1244900	transmembrane emp24 domain-containing protein, putative	N/A	210	4	3	2.08904e+06	810969	2.35356e+06	4771076	2.17631e+06	2.29477e+06	6.31995	5.909	6.37173	6.67862	6.33772	6.36074	6.31995	5.909	6.37173	6.67862	6.33772	6.36074	6.37538	6.48012	6.42388	6.67862	6.76796	6.81227	6.42646	1629	0.151199	2.66968e+06	12712.8	1433	0.253389	6.75295	1491	0.300141	5.66172e+06	26960.6	1196	0.438704	Both	-0.326489	0.471532	2.12075
PY17X_1022600	1	PY17X_1022600	conserved protein, unknown function	N/A	924	3	12	11872234	2.78199e+06	9108388	30234410	13650838	8959295	7.07453	6.44436	6.95944	7.4805	7.13516	6.95227	7.07453	6.44436	6.95944	7.4805	7.13516	6.95227	7.135	6.9752	7.03142	7.4805	7.55595	7.39544	7.04721	1282	0.332117	1.11483e+07	12065.2	1447	0.24609	7.4773	931	0.563175	3.0012e+07	32480.5	1142	0.464068	Both	-0.430088	0.37146	2.69208
PY17X_0105400	1	PY17X_0105400	KH domain-containing protein, putative	N/A	742	19	16	134801856	98111728	147587792	74871104	31329756	25157898	8.1297	7.99172	8.16905	7.87431	7.49596	7.40067	8.1297	7.99172	8.16905	7.87431	7.49596	7.40067	8.19722	8.40616	8.28182	7.87431	7.91247	7.8375	8.29507	395	0.794578	1.97272e+08	265866	527	0.725756	7.87476	648	0.696101	7.49479e+07	101008	797	0.626116	Both	0.420307	2.63213	0.379921
PY17X_0818500	1	PY17X_0818500	phospholipid or glycerol acyltransferase, putative	N/A	431	5	9	21292908	4.04552e+06	19897016	75765472	48821568	42850704	7.32823	6.60697	7.29879	7.87947	7.68861	7.63196	7.32823	6.60697	7.29879	7.87947	7.68861	7.63196	7.3904	7.12559	7.38221	7.87947	8.10284	8.06551	7.2994	1127	0.41293	1.9925e+07	46229.7	1084	0.435349	8.01594	548	0.743072	1.03738e+08	240692	558	0.738375	Both	-0.716542	0.192069	5.20645
PY17X_0618100	1	PY17X_0618100	serine--tRNA ligase, putative	N/A	534	15	22	60207088	18957876	42334892	236240128	55891232	60495568	7.77965	7.27779	7.6267	8.37335	7.74734	7.78172	7.77965	7.27779	7.6267	8.37335	7.74734	7.78172	7.84483	7.74594	7.72118	8.37335	8.16087	8.21316	7.77065	794	0.586548	5.89723e+07	110435	813	0.576642	8.24913	410	0.807891	1.77471e+08	332343	489	0.770784	Both	-0.47848	0.332292	3.0094
PY17X_0913300	1	PY17X_0913300	DnaJ protein, putative	N/A	369	2	4	4.4062e+06	798415	4.92894e+06	16367608	9771486	9499562	6.64406	5.90223	6.69275	7.21399	6.98996	6.9777	6.64406	5.90223	6.69275	7.21399	6.98996	6.9777	6.70166	6.47386	6.75573	7.21399	7.41247	7.42051	6.64375	1527	0.20438	4.40302e+06	11932.3	1452	0.243483	7.34899	1032	0.515735	2.23351e+07	60528.7	940	0.558948	Both	-0.705237	0.197135	5.07268
PY17X_1123100	1	PY17X_1123100	leucine--tRNA ligase, putative	N/A	1278	59	49	632126270	251104144	541256510	338800832	83348376	86885024	8.8008	8.39985	8.7334	8.52994	7.9209	7.93894	8.8008	8.39985	8.7334	8.52994	7.9209	7.93894	8.87281	8.78359	8.86521	8.52994	8.33237	8.36816	8.84054	116	0.940042	6.92684e+08	542006	341	0.822732	8.41016	300	0.859558	2.57132e+08	201199	602	0.717708	Both	0.430379	2.69388	0.371212
PY17X_1326200	1	PY17X_1326200	exonuclease V, mitochondrial, putative	N/A	352	9	4	69035880	51740408	61223448	7990453	539586	1.02578e+06	7.83907	7.71383	7.78692	6.90257	5.73206	6.01105	7.83907	7.71383	7.78692	6.90257	5.73206	6.01105	7.90465	8.14918	7.8868	6.90257	6.16948	6.46752	7.98021	629	0.672576	9.55454e+07	271436	523	0.727842	6.51319	1679	0.211837	3.25982e+06	9260.85	1526	0.283701	Both	1.46702	29.31	0.034118
PY17X_1321700	1	PY17X_1321700	conserved Plasmodium protein, unknown function	N/A	1365	3	6	1.24095e+06	173804	1.64634e+06	7908616	3.44213e+06	2.32159e+06	6.09375	5.24006	6.21652	6.8981	6.53683	6.36579	6.09375	5.24006	6.21652	6.8981	6.53683	6.36579	6.14767	5.8615	6.26344	6.8981	6.96471	6.81724	6.09087	1755	0.0855057	1.23274e+06	903.105	1834	0.044317	6.89335	1381	0.351808	7.82258e+06	5730.83	1657	0.22217	Both	-0.802479	0.157587	6.34569
PY17X_0831200	1	PY17X_0831200	conserved protein, unknown function	N/A	192	3	4	4883776	4.31421e+06	6007314	44632168	23782568	19365480	6.68876	6.6349	6.77868	7.64965	7.37626	7.28703	6.68876	6.6349	6.77868	7.64965	7.37626	7.28703	6.74665	7.15141	6.84456	7.64965	7.79419	7.72546	6.91421	1368	0.287278	8.20743e+06	42747	1110	0.421794	7.7231	746	0.65007	5.28565e+07	275294	520	0.756224	Both	-0.808891	0.155278	6.44008
PY17X_0626000	1	PY17X_0626000	tryptophan-rich protein	N/A	549	15	3	112000840	44536632	134964128	1.66564e+06	3227309	2704651	8.04922	7.64872	8.13022	6.22158	6.50884	6.43211	8.04922	7.64872	8.13022	6.22158	6.50884	6.43211	8.1162	8.08896	8.24168	6.22158	6.93705	6.88263	8.14895	502	0.73879	1.40912e+08	256670	535	0.721585	6.68042	1543	0.275716	4.79095e+06	8726.68	1545	0.274777	Both	1.46853	29.4121	0.0339996
PY17X_1373100	1	PY17X_1373100	fam-a protein	N/A	283	6	6	195886848	66516360	178125248	17373720	15693934	15583024	8.29201	7.82293	8.25073	7.23989	7.19573	7.19265	8.29201	7.82293	8.25073	7.23989	7.19573	7.19265	8.36061	8.25007	8.36625	7.23989	7.6158	7.63242	8.32564	377	0.803962	2.11662e+08	747921	262	0.863921	7.49604	915	0.57069	3.13355e+07	110726	770	0.638798	Both	0.829606	6.75469	0.148045
PY17X_0603100	1	PY17X_0603100	GPN-loop GTPase, putative	N/A	473	8	3	10626867	4360114	9783034	2639003	390953	273131	7.02641	6.6395	6.99047	6.42144	5.59212	5.43637	7.02641	6.6395	6.99047	6.42144	5.59212	5.43637	7.08656	7.15566	7.06349	6.42144	6.03121	5.90097	7.1019	1239	0.354536	1.26446e+07	26732.7	1250	0.348801	6.11787	1915	0.100986	1.31181e+06	2773.39	1841	0.135744	Both	0.984032	9.639	0.103745
PY17X_0103000	1	PY17X_0103000	SAC3 domain-containing protein, putative	N/A	1203	1	5	456893	0	260397	3.50437e+06	1.03803e+06	1.27225e+06	5.65981		5.41564	6.54461	6.01621	6.10457							5.71084		5.43554	6.54461	6.45026	6.55972	5.57319	1864	0.0286757	374274	311.118	1897	0.0114703	6.5182	1673	0.214655	3.29761e+06	2741.15	1845	0.133866	Both	-0.945009	0.113499	8.81067
PY17X_1355700	1	PY17X_1355700	nuclear movement protein, putative	N/A	338	10	4	28349578	21128076	20510926	4.46785e+06	522980	1.05451e+06	7.45255	7.32486	7.31199	6.6501	5.71849	6.02305	7.45255	7.32486	7.31199	6.6501	5.71849	6.02305	7.51554	7.78947	7.39585	6.6501	6.15607	6.47935	7.56695	918	0.521898	3.68938e+07	109153	819	0.573514	6.42851	1736	0.185063	2.6823e+06	7935.79	1567	0.264443	Both	1.13845	13.7546	0.0727032
PY17X_0525700	1	PY17X_0525700	tryptophan-rich protein	N/A	354	17	3	103912816	55161864	161409888	7.24073e+06	8384923	6994485	8.01667	7.74164	8.20793	6.85978	6.9235	6.84476	8.01667	7.74164	8.20793	6.85978	6.9235	6.84476	8.08343	8.17489	8.32201	6.85978	7.3468	7.28944	8.19345	465	0.758081	1.56116e+08	441004	391	0.796663	7.16534	1173	0.449507	1.46332e+07	41336.7	1070	0.497886	Both	1.02811	10.6686	0.0937331
PY17X_0809600	1	PY17X_0809600	PAT complex subunit CCDC47, putative	N/A	419	3	10	7487660	5.70146e+06	17430412	75657864	48030636	41719288	6.87435	6.75599	7.24131	7.87885	7.68152	7.62034	6.87435	6.75599	7.24131	7.87885	7.68152	7.62034	6.93348	7.26339	7.32279	7.87885	8.09583	8.05405	7.17322	1192	0.379041	1.49011e+07	35563.5	1152	0.399896	8.00958	556	0.739314	1.0223e+08	243986	554	0.740254	Both	-0.83636	0.145761	6.86056
PY17X_1011600	1	PY17X_1011600	mitochondrial acidic protein MAM33, putative	N/A	252	10	9	100380232	70719200	104677720	381335680	194354400	239719600	8.00165	7.84954	8.01985	8.58131	8.28859	8.3797	8.00165	7.84954	8.01985	8.58131	8.28859	8.3797	8.06831	8.27467	8.12759	8.58131	8.69571	8.80268	8.15686	488	0.74609	1.43503e+08	569455	327	0.830031	8.69323	174	0.918741	4.93438e+08	1.95809e+06	138	0.935651	Both	-0.536372	0.290822	3.43853
PY17X_1211700	1	PY17X_1211700	PI31 domain-containing protein, putative	N/A	287	1	8	537975	0	244266	17173290	3.56277e+06	3.32969e+06	5.73076		5.38786	7.23485	6.55179	6.5224							5.78226		5.40683	7.23485	6.97949	6.97165	5.59455	1860	0.0307612	393139	1369.82	1804	0.0599583	7.062	1237	0.419446	1.15345e+07	40189.7	1083	0.49178	Both	-1.46745	0.0340838	29.3394
PY17X_1127800	1	PY17X_1127800	conserved Plasmodium protein, unknown function	N/A	372	9	2	21248362	8386397	19109404	2.31046e+06	124875	168298	7.32733	6.92358	7.28125	6.3637	5.09648	5.22608	7.32733	6.92358	7.28125	6.3637	5.09648	5.22608	7.38949	7.41837	7.36407	6.3637	5.54143	5.69365	7.39064	1062	0.44682	2.45835e+07	66084.6	981	0.489051	5.86626	2002	0.0601221	734955	1975.69	1912	0.102395	Both	1.52438	33.449	0.0298963
PY17X_1136700	1	PY17X_1136700	GTP-binding protein, putative	N/A	367	6	8	10102875	4929823	9588452	37944208	11840488	9673074	7.00444	6.69283	6.98175	7.57915	7.07337	6.98556	7.00444	6.69283	6.98175	7.57915	7.07337	6.98556	7.06445	7.20498	7.05448	7.57915	7.49489	7.42826	7.10797	1234	0.357143	1.28224e+07	34938.4	1160	0.395725	7.50076	908	0.573978	3.16785e+07	86317.3	841	0.605449	Both	-0.392795	0.404767	2.47056
PY17X_0912800	1	PY17X_0912800	CLPTM1 domain-containing protein, putative	N/A	644	8	13	19343376	5289470	17883020	41947256	25406398	23745958	7.28653	6.72341	7.25244	7.6227	7.40494	7.37559	7.28653	6.72341	7.25244	7.6227	7.40494	7.37559	7.34842	7.23326	7.3343	7.6227	7.82253	7.81277	7.30533	1122	0.415537	2.01989e+07	31364.7	1203	0.373306	7.75267	727	0.658995	5.65806e+07	87858.1	837	0.607327	Both	-0.447341	0.356993	2.80118
PY17X_0510300	1	PY17X_0510300	Eps15-like protein, putative	N/A	908	6	3	15650017	3.72437e+06	18230512	4965539	2412227	1.86585e+06	7.19451	6.57105	7.2608	6.69597	6.38242	6.27088	7.19451	6.57105	7.2608	6.69597	6.38242	6.27088	7.25579	7.09237	7.34294	6.69597	6.81213	6.72368	7.23036	1158	0.396767	1.69967e+07	18718.8	1339	0.302398	6.74392	1496	0.297792	5.54529e+06	6107.15	1638	0.231094	Both	0.48644	3.06506	0.326257
PY17X_0932300	1	PY17X_0932300	GTP-binding nuclear protein RAN/TC4, putative	N/A	214	20	13	1096087300	516249440	1252824190	705926980	232746032	247021408	9.03985	8.71286	9.09789	8.84876	8.36688	8.39273	9.03985	8.71286	9.09789	8.84876	8.36688	8.39273	9.11344	9.07305	9.24199	8.84876	8.77307	8.81553	9.14283	55	0.971846	1.3894e+09	6.49253e+06	24	0.988008	8.81245	126	0.941287	6.4931e+08	3.03416e+06	84	0.961015	Both	0.330376	2.13981	0.467331
PY17X_1118000	1	PY17X_1118000	RNA-binding protein, putative	N/A	139	3	1	15760219	17175280	16534041	4.17663e+06	986000	987112	7.19756	7.2349	7.21838	6.62083	5.99388	5.99437	7.19756	7.2349	7.21838	6.62083	5.99388	5.99437	7.25886	7.70628	7.29909	6.62083	6.4282	6.45107	7.42141	1032	0.462461	2.6388e+07	189842	633	0.67049	6.50003	1688	0.207609	3.16251e+06	22751.9	1246	0.415218	Both	0.921375	8.34401	0.119846
PY17X_1431600	1	PY17X_1431600	dynein light chain 1, putative	N/A	93	5	3	38433232	13345601	32809408	17311560	3.12902e+06	3.66132e+06	7.58471	7.12534	7.516	7.23834	6.49541	6.56364	7.58471	7.12534	7.516	7.23834	6.49541	6.56364	7.64859	7.60495	7.60674	7.23834	6.92378	7.0123	7.62009	897	0.532847	4.1696e+07	448345	385	0.799791	7.05814	1243	0.416628	1.14324e+07	122929	739	0.653358	Both	0.561957	3.64718	0.274185
PY17X_0524100	1	PY17X_0524100	alpha tubulin 2	N/A	450	6	4	3969590530	885948670	3512577540	589691970	229697824	214431200	9.59875	8.94741	9.54563	8.77063	8.36116	8.33129	9.59875	8.94741	9.54563	8.77063	8.36116	8.33129	9.67608	9.28996	9.70482	8.77063	8.76741	8.75495	9.55695	13	0.993743	3.60539e+09	8.01198e+06	16	0.992179	8.76433	149	0.930484	5.81204e+08	1.29156e+06	198	0.907468	Both	0.792624	6.20331	0.161204
PY17X_1427500	1	PY17X_1427500	proteasome activator complex subunit 4, putative	N/A	2432	7	25	8781305	1.69114e+06	6.5271e+06	52280672	16451388	8903291	6.94356	6.22818	6.81472	7.71834	7.2162	6.94955	6.94356	6.22818	6.81472	7.71834	7.2162	6.94955	7.00316	6.77529	6.88181	7.71834	7.63603	7.39275	6.88675	1392	0.274765	7.70464e+06	3168.03	1686	0.121481	7.58237	842	0.604979	3.82274e+07	15718.5	1374	0.355096	Both	-0.695622	0.201548	4.9616
PY17X_0604800	1	PY17X_0604800	TBCC domain-containing protein, putative	N/A	793	9	3	13682748	6.62588e+06	7.33958e+06	1.97286e+06	436455	907498	7.13617	6.82124	6.86567	6.2951	5.63994	5.95785	7.13617	6.82124	6.86567	6.2951	5.63994	5.95785	7.19706	7.32374	6.93448	6.2951	6.07845	6.41507	7.15176	1203	0.373306	1.41827e+07	17884.9	1359	0.291971	6.26287	1846	0.133396	1.83178e+06	2309.94	1886	0.114608	Both	0.888885	7.74256	0.129156
PY17X_1033600	1	PY17X_1033600	DnaJ protein, putative	N/A	577	1	5	861659	684781	999520	8212741	6.16185e+06	4822171	5.93534	5.83555	5.99979	6.91449	6.78971	6.68324	5.93534	5.83555	5.99979	6.91449	6.78971	6.68324	5.9882	6.4122	6.0394	6.91449	7.21459	7.13021	6.1466	1735	0.0959333	1.40151e+06	2428.97	1730	0.0985401	7.08643	1220	0.427431	1.2202e+07	21147.3	1271	0.403476	Both	-0.939833	0.114859	8.70629
PY17X_1416100	1	PY17X_1416100	exportin-T, putative	N/A	1177	22	17	77840608	28750688	67119352	39440140	8.33602e+06	7632630	7.89121	7.45865	7.82685	7.59594	6.92096	6.88267	7.89121	7.45865	7.82685	7.59594	6.92096	6.88267	7.95713	7.91319	7.92808	7.59594	7.34429	7.32682	7.9328	667	0.652763	8.56644e+07	72781.9	944	0.508342	7.42235	971	0.544387	2.64453e+07	22468.4	1249	0.413809	Both	0.510451	3.2393	0.308709
PY17X_0834600	1	PY17X_0834600	diacylglycerol kinase, putative	N/A	1291	10	3	15071390	3.32742e+06	13271714	5.24506e+06	1.57571e+06	2.23645e+06	7.17815	6.52211	7.12293	6.71975	6.19748	6.34956	7.17815	6.52211	7.12293	6.71975	6.19748	6.34956	7.23932	7.0471	7.20042	6.71975	6.62938	6.80124	7.16228	1200	0.37487	1.45304e+07	11255.2	1465	0.236705	6.71679	1519	0.286989	5.20945e+06	4035.21	1752	0.177548	Both	0.445487	2.78924	0.35852
PY17X_0506500	1	PY17X_0506500	conserved Plasmodium protein, unknown function	N/A	584	15	2	87888064	60843304	66625976	30893566	9482128	13381750	7.94393	7.78421	7.82364	7.48987	6.97691	7.12651	7.94393	7.78421	7.82364	7.48987	6.97691	7.12651	8.01021	8.21426	7.92476	7.48987	7.39957	7.56721	8.04975	579	0.698644	1.12136e+08	192014	626	0.67414	7.48555	923	0.566933	3.05879e+07	52376.6	988	0.536402	Both	0.564196	3.66603	0.272775
PY17X_1340500	1	PY17X_1340500	protein disulfide-isomerase, putative	N/A	543	2	5	2.76124e+06	293897	2.80168e+06	14257726	5692371	5337294	6.4411	5.4682	6.44742	7.15405	6.75529	6.72732	6.4411	5.4682	6.44742	7.15405	6.75529	6.72732	6.49735	6.07247	6.50212	7.15405	7.18058	7.17367	6.35731	1654	0.138165	2.27674e+06	4192.9	1645	0.142857	7.16943	1170	0.450916	1.47718e+07	27204	1193	0.440113	Both	-0.812119	0.154128	6.48812
PY17X_0943600	1	PY17X_0943600	conserved Apicomplexan protein, unknown function	N/A	275	12	10	60863360	32226448	85762568	195399936	117629344	108498680	7.78436	7.50821	7.9333	8.29092	8.07052	8.03542	7.78436	7.50821	7.9333	8.29092	8.07052	8.03542	7.84957	7.95903	8.03812	8.29092	8.48021	8.46327	7.9489	655	0.65902	8.89005e+07	323274	480	0.750261	8.41147	299	0.860028	2.57911e+08	937858	247	0.884453	Both	-0.462566	0.344694	2.90112
PY17X_0211900	1	PY17X_0211900	conserved Plasmodium protein, unknown function	N/A	4213	2	15	1.41834e+06	696853	2.26761e+06	14810964	22928354	23672766	6.15178	5.84314	6.35557	7.17058	7.36037	7.37425	6.15178	5.84314	6.35557	7.17058	7.36037	7.37425	6.20609	6.41921	6.40718	7.17058	7.77849	7.81145	6.34416	1658	0.136079	2.20881e+06	524.285	1876	0.0224192	7.58684	838	0.606858	3.86224e+07	9167.44	1531	0.281353	Both	-1.24268	0.0571899	17.4856
PY17X_1206100	1	PY17X_1206100	conserved protein, unknown function	N/A	326	1	3	42814.4	0	149883	3380151	2.82808e+06	1.50589e+06	4.63159		5.17575	6.52894	6.45149	6.17779							4.67574		5.18757	6.52894	6.88038	6.63191	4.93166	1913	0.00312826	85439	262.083	1904	0.00782065	6.68041	1544	0.275247	4.79082e+06	14695.8	1393	0.346172	Both	-1.74875	0.0178339	56.073
PY17X_1210100	1	PY17X_1210100	tubulin beta chain, putative	N/A	445	31	26	28698073100	8422599700	24992862200	5891034100	2192337150	2004454140	10.4579	9.92545	10.3978	9.77019	9.34091	9.302	10.4579	9.92545	10.3978	9.77019	9.34091	9.302	10.5409	10.1944	10.5858	9.77019	9.73554	9.71193	10.4404	1	1	2.75655e+10	6.19449e+07	1	1	9.73922	6	0.997651	5.48559e+09	1.23272e+07	9	0.996242	Both	0.701143	5.02508	0.199002
PY17X_1118600	1	PY17X_1118600	ribosomal protein L27a, putative	N/A	148	5	5	172225648	133825400	199004432	707570820	232711072	232484384	8.2361	8.12654	8.29886	8.84977	8.36682	8.36639	8.2361	8.12654	8.29886	8.84977	8.36682	8.36639	8.30433	8.53084	8.41601	8.84977	8.773	8.78956	8.41706	320	0.833681	2.61252e+08	1.76521e+06	115	0.940563	8.80411	128	0.940348	6.36958e+08	4.30377e+06	49	0.977454	Both	-0.387052	0.410155	2.4381
PY17X_1024000	1	PY17X_1024000	conserved Plasmodium protein, unknown function	N/A	988	7	12	8594954	1.72662e+06	7.21208e+06	17191342	6.62085e+06	6.35456e+06	6.93424	6.2372	6.85806	7.23531	6.82091	6.80309	6.93424	6.2372	6.85806	7.23531	6.82091	6.80309	6.99378	6.78362	6.92662	7.23531	7.24543	7.24836	6.90134	1380	0.281022	7.96782e+06	8064.6	1538	0.198644	7.24303	1100	0.483795	1.74998e+07	17712.3	1333	0.374354	Both	-0.341692	0.45531	2.1963
PY17X_1002100	1	PY17X_1002100	regulator of chromosome condensation, putative	N/A	564	1	5	237671	0	246651	7084323	6826236	11703622	5.37598		5.39208	6.8503	6.83418	7.06832							5.4251		5.4112	6.8503	7.25854	7.50984	5.41815	1891	0.0145985	261908	464.376	1885	0.0177268	7.20623	1131	0.469234	1.60778e+07	28506.7	1175	0.448567	Both	-1.78808	0.0162901	61.3872
PY17X_0614300	1	PY17X_0614300	N-acetyltransferase, GNAT family, putative	N/A	513	14	15	52272940	20975274	50451732	102295776	63424860	56190808	7.71828	7.32171	7.70288	8.00986	7.80226	7.74967	7.71828	7.32171	7.70288	8.00986	7.80226	7.74967	7.78305	7.78655	7.79992	8.00986	8.21514	8.18155	7.78984	778	0.594891	6.1637e+07	120150	782	0.592805	8.13552	474	0.77783	1.36621e+08	266317	528	0.752466	Both	-0.345675	0.451154	2.21654
PY17X_0215700	1	PY17X_0215700	AP-4 complex subunit beta, putative	N/A	892	2	3	579397	105851	244201	7471947	870014	1.99599e+06	5.76298	5.02469	5.38775	6.87343	5.93953	6.30016	5.76298	5.02469	5.38775	6.87343	5.93953	6.30016	5.81469	5.66234	5.40671	6.87343	6.37449	6.75254	5.62791	1852	0.0349322	424534	475.935	1881	0.0198123	6.66682	1559	0.268201	4.64325e+06	5205.43	1680	0.211367	Both	-1.03891	0.0914304	10.9373
PY17X_0406400	1	PY17X_0406400	ubiquitin-conjugating enzyme MMS2, putative	N/A	139	4	6	80514040	24682006	53132204	192960416	53896404	59405096	7.90587	7.39238	7.72536	8.28547	7.73156	7.77382	7.90587	7.39238	7.72536	8.28547	7.73156	7.77382	7.9719	7.85191	7.82316	8.28547	8.14528	8.20537	7.88232	709	0.630865	7.62646e+07	548666	338	0.824296	8.21204	430	0.798497	1.62944e+08	1.17226e+06	208	0.902771	Both	-0.329716	0.468042	2.13656
PY17X_1363500	1	PY17X_1363500	conserved Plasmodium protein, unknown function	N/A	1410	9	4	38211476	24890772	26794424	12651288	2.11793e+06	2658636	7.58219	7.39604	7.42804	7.10213	6.32591	6.42466	7.58219	7.39604	7.42804	7.10213	6.32591	6.42466	7.64606	7.85529	7.51582	7.10213	6.75629	6.87528	7.67239	856	0.554223	4.70316e+07	33355.8	1183	0.383733	6.91124	1366	0.358854	8.15149e+06	5781.2	1654	0.223579	Both	0.761153	5.7697	0.173319
PY17X_1339300	1	PY17X_1339300	diacylglycerol kinase, putative	N/A	455	7	4	18632074	8383755	13905398	4671134	1.6471e+06	608122	7.27026	6.92344	7.14318	6.66942	6.21672	5.78399	7.27026	6.92344	7.14318	6.66942	6.21672	5.78399	7.33204	7.41824	7.22135	6.66942	6.6484	6.24367	7.32388	1106	0.423879	2.10804e+07	46330.6	1083	0.435871	6.5205	1669	0.216534	3.31511e+06	7285.96	1585	0.255989	Both	0.803381	6.35889	0.15726
PY17X_0907700	1	PY17X_0907700	methyltransferase, putative	N/A	538	7	8	4783161	1.27945e+06	2783132	10550507	3875100	3.54731e+06	6.67971	6.10702	6.44453	7.02327	6.58828	6.5499	6.67971	6.10702	6.44453	7.02327	6.58828	6.5499	6.73755	6.66325	6.49914	7.02327	7.01555	6.99875	6.63331	1532	0.201773	4.29846e+06	7989.69	1540	0.197602	7.01253	1279	0.399718	1.02926e+07	19131.3	1313	0.383748	Both	-0.379214	0.417624	2.3945
PY17X_1409300	1	PY17X_1409300	60S ribosomal protein L24, putative	N/A	163	8	6	268538912	164842048	239709200	663574080	229307536	209162752	8.42901	8.21707	8.37968	8.82189	8.36042	8.32048	8.42901	8.21707	8.37968	8.82189	8.36042	8.32048	8.49853	8.61456	8.49956	8.82189	8.76668	8.7443	8.53755	253	0.868613	3.44784e+08	2.11524e+06	86	0.955683	8.77762	142	0.933772	5.99271e+08	3.67651e+06	62	0.971348	Both	-0.240076	0.575339	1.7381
PY17X_1343000	1	PY17X_1343000	60S ribosomal protein L6, putative	N/A	190	7	9	516673792	243443120	449338432	953081790	304812544	308256736	8.71322	8.3864	8.65257	8.97913	8.48403	8.48891	8.71322	8.3864	8.65257	8.97913	8.48403	8.48891	8.78463	8.77115	8.78165	8.97913	8.88883	8.91035	8.77914	135	0.930136	6.01374e+08	3.16512e+06	50	0.974453	8.9261	96	0.955378	8.43533e+08	4.43965e+06	48	0.977924	Both	-0.146958	0.712923	1.40268
PY17X_1111200	1	PY17X_1111200	topoisomerase I, putative	N/A	886	14	4	15156753	4.705e+06	11606777	5454019	1.25301e+06	723697	7.18061	6.67256	7.06471	6.73672	6.09796	5.85956	7.18061	6.67256	7.06471	6.73672	6.09796	5.85956	7.24179	7.18624	7.14024	6.73672	6.53104	6.31817	7.18942	1185	0.38269	1.54675e+07	17457.7	1364	0.289364	6.52864	1663	0.219352	3.37787e+06	3812.49	1760	0.173791	Both	0.660777	4.57907	0.218385
PY17X_1014300	1	PY17X_1014300	voltage-dependent anion-selective channel protein, putative	N/A	289	15	15	179173888	97582896	163810000	392171072	248993648	222290928	8.25327	7.98937	8.21434	8.59348	8.39619	8.34692	8.25327	7.98937	8.21434	8.59348	8.39619	8.34692	8.32162	8.40399	8.32864	8.59348	8.80203	8.77036	8.35142	359	0.813347	2.24603e+08	777175	247	0.871741	8.72196	166	0.922499	5.27175e+08	1.82414e+06	142	0.933772	Both	-0.370539	0.426051	2.34714
PY17X_1315300	1	PY17X_1315300	conserved protein, unknown function	N/A	341	4	8	6800553	857173	5213028	19768032	12538569	10518950	6.83254	5.93307	6.71709	7.29596	7.09825	7.02197	6.83254	5.93307	6.71709	7.29596	7.09825	7.02197	6.8914	6.50238	6.78089	7.29596	7.51947	7.46415	6.72489	1493	0.222106	5.30748e+06	15564.5	1389	0.27633	7.42653	966	0.546736	2.67011e+07	78302.3	869	0.592297	Both	-0.70164	0.198774	5.03084
PY17X_0812300	1	PY17X_0812300	translation initiation factor SUI1, putative	N/A	838	5	10	4606807	1.44101e+06	4.70748e+06	16533172	5.70464e+06	3.32156e+06	6.6634	6.15867	6.67279	7.21836	6.75623	6.52134	6.6634	6.15867	6.67279	7.21836	6.75623	6.52134	6.72113	6.711	6.7351	7.21836	7.18151	6.9706	6.72241	1495	0.221064	5.27726e+06	6297.45	1588	0.172576	7.12349	1198	0.437764	1.32889e+07	15857.8	1367	0.358384	Both	-0.401079	0.397119	2.51814
PY17X_0106200	1	PY17X_0106200	elongation of fatty acids protein, putative	N/A	288	2	4	18762096	2.61097e+06	16413468	60427360	36787688	35664544	7.27328	6.4168	7.2152	7.78123	7.5657	7.55224	7.27328	6.4168	7.2152	7.78123	7.5657	7.55224	7.33508	6.94972	7.2958	7.78123	7.98139	7.98692	7.19353	1183	0.383733	1.56147e+07	54217.7	1037	0.459854	7.91651	621	0.708783	8.2511e+07	286497	514	0.759042	Both	-0.722978	0.189244	5.28419
PY17X_0519800	1	PY17X_0519800	methionine--tRNA ligase, putative	N/A	898	29	38	208165216	78975144	180616480	722652610	170065904	179515568	8.31841	7.89749	8.25676	8.85893	8.23062	8.2541	8.31841	7.89749	8.25676	8.85893	8.23062	8.2541	8.38719	8.31902	8.37249	8.85893	8.63842	8.67886	8.35956	354	0.815954	2.28857e+08	254852	537	0.720542	8.7254	163	0.923908	5.31375e+08	591732	350	0.836073	Both	-0.365837	0.430689	2.32186
PY17X_0806800	1	PY17X_0806800	conserved Plasmodium protein, unknown function	N/A	1567	21	13	64155452	46682396	56173744	35609648	11184708	10471913	7.80723	7.66915	7.74953	7.55157	7.04862	7.02003	7.80723	7.66915	7.74953	7.55157	7.04862	7.02003	7.8726	8.10786	7.84815	7.55157	7.47044	7.46223	7.94287	657	0.657977	8.76741e+07	55950.3	1028	0.464546	7.49475	917	0.569751	3.12425e+07	19937.8	1295	0.392203	Both	0.448126	2.80625	0.356348
PY17X_0838900	1	PY17X_0838900	UBX domain-containing protein, putative	N/A	458	2	3	2.89305e+06	477946	2.71545e+06	6367314	2.61781e+06	2.4787e+06	6.46136	5.67938	6.43384	6.80396	6.41794	6.39422	6.46136	5.67938	6.43384	6.80396	6.41794	6.39422	6.51773	6.26777	6.48809	6.80396	6.84723	6.84528	6.42453	1630	0.150678	2.65785e+06	5803.17	1601	0.165798	6.83215	1427	0.330202	6.79445e+06	14835	1389	0.348051	Both	-0.407624	0.39118	2.55637
PY17X_0113600	1	PY17X_0113600	syntaxin-binding protein, putative	N/A	640	2	2	1829317	272206	956122	4275201	1.65548e+06	1.34416e+06	6.26229	5.4349	5.98051	6.63096	6.21892	6.12845	6.26229	5.4349	5.98051	6.63096	6.21892	6.12845	6.31734	6.04168	6.01947	6.63096	6.65057	6.58326	6.12616	1743	0.0917623	1.3371e+06	2089.21	1748	0.0891554	6.6216	1596	0.250822	4.18406e+06	6537.6	1622	0.23861	Both	-0.495436	0.319569	3.12922
PY17X_1420900	1	PY17X_1420900	RNA-binding protein, putative	N/A	127	1	2	177468	0	405201	2.85752e+06	1.1778e+06	714063	5.24912		5.60767	6.45599	6.07107	5.85374							5.2974		5.63405	6.45599	6.50448	6.31243	5.46573	1883	0.0187696	292232	2301.04	1738	0.0943691	6.4243	1738	0.184124	2.65644e+06	20916.8	1278	0.400188	Both	-0.958573	0.110009	9.09019
PY17X_1428200	1	PY17X_1428200	conserved protein, unknown function	N/A	608	8	13	18617802	3.91043e+06	13808694	54642492	14138056	14192398	7.26993	6.59222	7.14015	7.73753	7.15039	7.15206	7.26993	6.59222	7.14015	7.73753	7.15039	7.15206	7.33171	7.11195	7.21822	7.73753	7.571	7.59239	7.22062	1163	0.394161	1.66197e+07	27335.1	1244	0.351929	7.63364	803	0.623297	4.3017e+07	70751.7	896	0.579615	Both	-0.413016	0.386352	2.58831
PY17X_1458200	1	PY17X_1458200	conserved Plasmodium protein, unknown function	N/A	184	2	3	3.43754e+06	921740	2562028	5.87719e+06	2.79599e+06	3283996	6.53625	5.96461	6.40858	6.76917	6.44654	6.5164	6.53625	5.96461	6.40858	6.76917	6.44654	6.5164	6.59312	6.53154	6.46198	6.76917	6.87549	6.96573	6.52888	1590	0.171533	3.37973e+06	18368.1	1351	0.296142	6.87013	1398	0.343823	7.4153e+06	40300.6	1082	0.49225	Both	-0.341247	0.455778	2.19405
PY17X_0204300	1	PY17X_0204300	transcription initiation factor TFIIB, putative	N/A	351	1	3	248201	123623	598006	2.53737e+06	588202	1.17245e+06	5.3948	5.0921	5.77671	6.40438	5.76953	6.06909	5.3948	5.0921	5.77671	6.40438	5.76953	6.06909	5.44406	5.72467	5.80879	6.40438	6.20651	6.52474	5.65917	1848	0.0370177	456218	1299.77	1808	0.0578728	6.37854	1779	0.164866	2.39081e+06	6811.42	1609	0.244716	Both	-0.719373	0.190822	5.2405
PY17X_1406400	1	PY17X_1406400	conserved protein, unknown function	N/A	512	3	6	5.30733e+06	1.04229e+06	6721052	16588709	12169068	11189954	6.72488	6.01799	6.82744	7.21981	7.08526	7.04883	6.72488	6.01799	6.82744	7.21981	7.08526	7.04883	6.78301	6.58091	6.89496	7.21981	7.50664	7.49063	6.75296	1473	0.232534	5.66187e+06	11058.3	1476	0.23097	7.40569	986	0.537341	2.54502e+07	49707.5	1011	0.525599	Both	-0.652732	0.222468	4.49503
PY17X_1146800	1	PY17X_1146800	nuclear cap-binding protein subunit 1, putative	N/A	1059	8	11	13295842	5824128	12695245	36999740	9603421	11336912	7.12372	6.76523	7.10364	7.5682	6.98243	7.05449	7.12372	6.76523	7.10364	7.5682	6.98243	7.05449	7.18452	7.27194	7.18048	7.5682	7.40502	7.49621	7.21231	1171	0.38999	1.63046e+07	15396.2	1390	0.275808	7.48981	921	0.567872	3.08896e+07	29168.6	1170	0.450916	Both	-0.277501	0.527836	1.89453
PY17X_0102300	1	PY17X_0102300	Plasmodium exported protein, unknown function	N/A	368	6	1	48188776	24946394	57725692	1.03673e+06	2.09149e+06	2418622	7.68295	7.39701	7.76137	6.01567	6.32046	6.38357	7.68295	7.39701	7.76137	6.01567	6.32046	6.38357	7.74748	7.85619	7.86039	6.01567	6.7509	6.83477	7.82135	752	0.608446	6.62755e+07	180096	653	0.660063	6.53378	1661	0.220291	3.41807e+06	9288.22	1525	0.284171	Both	1.28757	19.3898	0.0515736
PY17X_1408400	1	PY17X_1408400	carbamoyl phosphate synthetase, putative	N/A	2150	85	67	669942140	337749600	580864640	543837890	148734816	134644928	8.82604	8.52859	8.76407	8.73547	8.17241	8.12919	8.82604	8.52859	8.76407	8.73547	8.17241	8.12919	8.89821	8.90265	8.89691	8.73547	8.5809	8.55571	8.89926	102	0.947341	7.9297e+08	368823	443	0.769552	8.62403	192	0.910287	4.20754e+08	195699	609	0.71442	Both	0.275229	1.88464	0.530605
PY17X_1351500	1	PY17X_1351500	glutamine--tRNA ligase, putative	N/A	875	28	39	119115560	71502096	69775136	668200580	160731168	164158096	8.07597	7.85432	7.8437	8.82491	8.2061	8.21526	8.07597	7.85432	7.8437	8.82491	8.2061	8.21526	8.14313	8.2791	7.9455	8.82491	8.61419	8.64057	8.12257	521	0.728884	1.32609e+08	151554	712	0.629301	8.69322	175	0.918271	4.93425e+08	563915	361	0.830907	Both	-0.570647	0.268753	3.72089
PY17X_1366900	1	PY17X_1366900	conserved Plasmodium protein, unknown function	N/A	3497	2	6	1.87698e+06	380440	1836667	5.64231e+06	1.29497e+06	1535038	6.27346	5.58029	6.26403	6.75146	6.11226	6.18612	6.27346	5.58029	6.26403	6.75146	6.11226	6.18612	6.32858	6.17613	6.31255	6.75146	6.54518	6.64012	6.27242	1692	0.118352	1.8725e+06	535.458	1871	0.0250261	6.64558	1573	0.261625	4.42163e+06	1264.41	1984	0.0685768	Both	-0.373162	0.423485	2.36136
PY17X_1426200	1	PY17X_1426200	conserved protein, unknown function	N/A	661	12	14	47676136	13705348	36503544	130977992	33932524	32317094	7.6783	7.13689	7.56234	8.1172	7.53062	7.50943	7.6783	7.13689	7.56234	8.1172	7.53062	7.50943	7.74281	7.61564	7.65464	8.1172	7.94672	7.94472	7.67103	859	0.552659	4.68844e+07	70929.6	953	0.50365	8.00288	564	0.735557	1.00665e+08	152291	675	0.683419	Both	-0.331848	0.465749	2.14708
PY17X_1001900	1	PY17X_1001900	erythrocyte membrane antigen 1	N/A	313	9	3	317470528	139900608	347458016	1.84296e+06	6.52298e+06	7.72302e+06	8.5017	8.14582	8.5409	6.26552	6.81445	6.88779	8.5017	8.14582	8.5409	6.26552	6.81445	6.88779	8.57171	8.54867	8.66621	6.26552	7.23904	7.33186	8.59553	227	0.882169	3.94031e+08	1.25888e+06	154	0.920229	6.94547	1335	0.373415	8.82006e+06	28179.1	1180	0.446219	Both	1.65006	44.6744	0.0223842
PY17X_1230000	1	PY17X_1230000	proteasome subunit beta type-4, putative	N/A	256	6	10	73858448	16049574	56191804	237835968	58960232	65175872	7.8684	7.20546	7.74967	8.37628	7.77056	7.81409	7.8684	7.20546	7.74967	8.37628	7.77056	7.81409	7.93417	7.67905	7.8483	8.37628	8.18381	8.24506	7.82051	754	0.607404	6.61468e+07	258386	532	0.723149	8.26838	398	0.813527	1.85518e+08	724678	292	0.863316	Both	-0.447876	0.356553	2.80463
PY17X_0208600	1	PY17X_0208600	V-type proton ATPase subunit C, putative	N/A	383	21	19	148971776	47507580	122893240	104980952	36002776	32387442	8.1731	7.67676	8.08953	8.02111	7.55634	7.51038	8.1731	7.67676	8.08953	8.02111	7.55634	7.51038	8.24091	8.1149	8.19962	8.02111	7.97213	7.94565	8.18514	473	0.75391	1.53159e+08	399893	420	0.781543	7.97963	584	0.726163	9.54179e+07	249133	543	0.74542	Both	0.205513	1.60514	0.622999
PY17X_1350600	1	PY17X_1350600	RNA-binding protein, putative	N/A	504	12	4	20559270	21255286	16356514	6283635	1.71345e+06	1.15466e+06	7.31301	7.32747	7.21369	6.79821	6.23387	6.06245	7.31301	7.32747	7.21369	6.79821	6.23387	6.06245	7.37507	7.79188	7.29424	6.79821	6.66534	6.5182	7.48706	979	0.490094	3.06947e+07	60902.2	1001	0.478624	6.66058	1563	0.266322	4.57704e+06	9081.43	1535	0.279474	Both	0.826478	6.70623	0.149115
PY17X_0309600	1	PY17X_0309600	ribosomal protein L12, mitochondrial, putative	N/A	263	2	3	592588	572479	478924	6921264	2748539	2.91202e+06	5.77275	5.75776	5.68027	6.84019	6.4391	6.46419	5.77275	5.75776	5.68027	6.84019	6.4391	6.46419	5.82453	6.34025	5.7091	6.84019	6.86814	6.91426	5.95796	1794	0.0651721	907738	3451.48	1674	0.127737	6.8742	1395	0.345233	7.48507e+06	28460.3	1176	0.448098	Both	-0.916235	0.121273	8.24584
PY17X_1305800	1	PY17X_1305800	translocation protein SEC62, putative	N/A	380	14	14	61122472	17097982	57914844	117981648	76295080	67456048	7.7862	7.23294	7.76279	8.07181	7.8825	7.82902	7.7862	7.23294	7.76279	8.07181	7.8825	7.82902	7.85143	7.70447	7.86186	8.07181	8.29442	8.25979	7.80592	762	0.603233	6.39613e+07	168319	684	0.6439	8.20868	432	0.797558	1.61687e+08	425492	429	0.798967	Both	-0.402758	0.395587	2.52789
PY17X_1324200	1	PY17X_1324200	conserved Plasmodium protein, unknown function	N/A	696	17	16	64353432	22376998	61483168	41454324	8667054	8413850	7.80857	7.3498	7.78876	7.61757	6.93787	6.92499	7.80857	7.3498	7.78876	7.61757	6.93787	6.92499	7.87395	7.81253	7.8887	7.61757	7.361	7.36854	7.85839	722	0.624088	7.21761e+07	103701	838	0.563608	7.44904	949	0.554721	2.81214e+07	40404.3	1081	0.49272	Both	0.409356	2.56659	0.389623
PY17X_1346200	1	PY17X_1346200	RNA-binding protein, putative	N/A	546	11	5	33874224	22205026	32621032	20674172	4.01374e+06	4878833	7.52987	7.34645	7.5135	7.31543	6.60355	6.68832	7.52987	7.34645	7.5135	7.31543	6.60355	6.68832	7.59338	7.80943	7.60416	7.31543	7.03064	7.13521	7.66899	862	0.551095	4.6665e+07	85467.1	897	0.532847	7.16043	1176	0.448098	1.44686e+07	26499.3	1204	0.434946	Both	0.508565	3.22526	0.310052
PY17X_1464600	1	PY17X_1464600	THUMP domain-containing protein, putative	N/A	380	7	6	41380656	22592024	38264304	31681156	9265612	7681708	7.6168	7.35396	7.58279	7.5008	6.96687	6.88546	7.6168	7.35396	7.58279	7.5008	6.96687	6.88546	7.68089	7.81637	7.67579	7.5008	7.38966	7.32957	7.72435	824	0.570907	5.30093e+07	139498	738	0.615746	7.40667	985	0.537811	2.55079e+07	67126	914	0.57116	Both	0.317677	2.07815	0.481197
PY17X_1403800	1	PY17X_1403800	tetratricopeptide repeat protein, putative	N/A	967	3	2	1.88629e+06	362341	1.34861e+06	936190	254483	287970	6.27561	5.55912	6.12989	5.97136	5.40566	5.45935	6.27561	5.55912	6.12989	5.97136	5.40566	5.45935	6.33074	6.15656	6.17388	5.97136	5.84695	5.92362	6.22039	1715	0.106361	1.66109e+06	1717.78	1780	0.0724713	5.91398	1987	0.0671677	820311	848.305	2029	0.0474401	Both	0.306416	2.02496	0.493838
PY17X_1429600	1	PY17X_1429600	acyl-CoA binding protein, putative	N/A	89	1	4	622432	0	580917	22220304	2.34032e+06	3386655	5.79409		5.76411	7.34675	6.36928	6.52977							5.84601		5.79577	7.34675	6.79914	6.97891	5.82089	1821	0.0510949	662053	7438.79	1562	0.186131	7.0416	1254	0.411461	1.10053e+07	123655	738	0.653828	Both	-1.22071	0.0601578	16.623
PY17X_1131800	1	PY17X_1131800	proteasome subunit alpha type-4, putative	N/A	246	6	7	27203584	5.27476e+06	18541346	80140080	19806860	21386916	7.43463	6.7222	7.26814	7.90385	7.29682	7.33015	7.43463	6.7222	7.26814	7.90385	7.29682	7.33015	7.4975	7.23215	7.35053	7.90385	7.71569	7.76797	7.36006	1079	0.437956	2.29118e+07	93137.3	876	0.543796	7.79583	707	0.668389	6.24935e+07	254039	534	0.749648	Both	-0.435776	0.366626	2.72757
PY17X_1109700	1	PY17X_1109700	alpha-soluble NSF attachment protein, putative	N/A	298	5	3	13804397	8496633	14580235	4637141	1588516	506202	7.14002	6.92925	7.16376	6.66625	6.20099	5.70432	7.14002	6.92925	7.16376	6.66625	6.20099	5.70432	7.20093	7.42361	7.24263	6.66625	6.63285	6.16513	7.28906	1130	0.411366	1.94562e+07	65289.1	983	0.488008	6.48808	1697	0.203382	3.07666e+06	10324.4	1498	0.296853	Both	0.800978	6.32379	0.158133
PY17X_1136200	1	PY17X_1136200	conserved Plasmodium protein, unknown function	N/A	136	2	1	12681192	825729	11490230	723511	212691	356150	7.10316	5.91684	7.06033	5.85945	5.32775	5.55163	7.10316	5.91684	7.06033	5.85945	5.32775	5.55163	7.16382	6.48737	7.13571	5.85945	5.76997	6.0146	6.92896	1356	0.293535	8.49112e+06	62434.7	992	0.483316	5.88134	2000	0.0610615	760917	5594.98	1663	0.219352	Both	1.04763	11.1591	0.0896133
PY17X_1336800	1	PY17X_1336800	zinc finger protein, putative	N/A	779	7	16	18291412	6.34787e+06	17336454	41443632	11229695	11119230	7.26225	6.80263	7.23896	7.61746	7.05037	7.04607	7.26225	6.80263	7.23896	7.61746	7.05037	7.04607	7.32397	7.30652	7.32036	7.61746	7.47216	7.48791	7.31695	1111	0.421272	2.07468e+07	26632.6	1251	0.348279	7.52584	879	0.5876	3.35617e+07	43083	1059	0.503053	Both	-0.208892	0.618171	1.61768
PY17X_0212000	1	PY17X_0212000	ubiquitin carboxyl-terminal hydrolase, putative	N/A	2853	37	24	53405932	23675774	57994780	44528180	10334891	10541420	7.72759	7.3743	7.76339	7.64863	7.01431	7.0229	7.72759	7.3743	7.76339	7.64863	7.01431	7.0229	7.79242	7.83519	7.86248	7.64863	7.43653	7.46506	7.83003	745	0.612096	6.76131e+07	23699	1281	0.332638	7.51674	894	0.580554	3.28656e+07	11519.7	1464	0.312823	Both	0.313289	2.05726	0.486083
PY17X_1226200	1	PY17X_1226200	conserved Plasmodium protein, unknown function	N/A	1107	13	10	25483256	8972216	28839662	19239288	4.75482e+06	6.15002e+06	7.40625	6.9529	7.45999	7.28419	6.67713	6.78888	7.40625	6.9529	7.45999	7.28419	6.67713	6.78888	7.46894	7.44549	7.54885	7.28419	7.10335	7.23435	7.48776	978	0.490615	3.07439e+07	27772.3	1234	0.357143	7.2073	1130	0.469704	1.61175e+07	14559.6	1396	0.344763	Both	0.280462	1.90749	0.52425
PY17X_0624100	1	PY17X_0624100	RNA-binding protein, putative	N/A	1190	9	7	11065421	2.64365e+06	10445610	6147871	1.24128e+06	1.52205e+06	7.04397	6.4222	7.01893	6.78872	6.09387	6.18243	7.04397	6.4222	7.01893	6.78872	6.09387	6.18243	7.10424	6.95472	7.09291	6.78872	6.527	6.63648	7.05062	1278	0.334202	1.12363e+07	9442.24	1507	0.214807	6.65074	1569	0.263504	4.47441e+06	3760	1765	0.171442	Both	0.399887	2.51123	0.398211
PY17X_0106800	1	PY17X_0106800	WD repeat-containing protein, putative	N/A	1921	17	35	20348312	11894294	16541336	116538872	267537456	231786416	7.30853	7.07534	7.21857	8.06647	8.42738	8.36509	7.30853	7.07534	7.21857	8.06647	8.42738	8.36509	7.37056	7.55872	7.29928	8.06647	8.83285	8.78827	7.40952	1043	0.456726	2.56756e+07	13365.8	1422	0.259124	8.56253	226	0.894317	3.65201e+08	190110	618	0.710193	Both	-1.15301	0.0703055	14.2236
PY17X_0829700	1	PY17X_0829700	zinc binding protein (Yippee), putative	N/A	128	1	1	972654	456121	1.63635e+06	335057	17599.6	31143.8	5.98796	5.65908	6.21388	5.52512	4.2455	4.49337	5.98796	5.65908	6.21388	5.52512	4.2455	4.49337	6.04117	6.249	6.26071	5.52512	4.70055	4.97131	6.18363	1725	0.101147	1.52625e+06	11923.8	1453	0.242961	5.06566	2121	0.00422734	116321	908.758	2026	0.0488492	Both	1.11797	13.121	0.0762136
PY17X_0831300	1	PY17X_0831300	gametocyte development protein GD1, putative	N/A	1246	12	23	10736460	7940206	10958136	79280024	18295800	16551340	7.03086	6.89983	7.03974	7.89916	7.26235	7.21883	7.03086	6.89983	7.03974	7.89916	7.26235	7.21883	7.09104	7.39641	7.11442	7.89916	7.68163	7.65823	7.20062	1179	0.385819	1.58717e+07	12738.1	1431	0.254432	7.74634	730	0.657586	5.57623e+07	44753.1	1044	0.510099	Both	-0.545716	0.284632	3.51331
PY17X_0702700	1	PY17X_0702700	conserved protein, unknown function	N/A	549	5	3	8542994	4.49106e+06	13929621	6578067	2.35106e+06	1661677	6.93161	6.65235	7.14394	6.8181	6.37126	6.22055	6.93161	6.65235	7.14394	6.8181	6.37126	6.22055	6.99113	7.16755	7.22214	6.8181	6.80111	6.67406	7.12694	1225	0.361835	1.33948e+07	24398.6	1273	0.336809	6.76442	1484	0.303429	5.81328e+06	10588.9	1492	0.299671	Both	0.362515	2.30417	0.433995
PY17X_0825200	1	PY17X_0825200	ubiquitin-conjugating enzyme E2, putative	N/A	163	3	3	35250380	17844044	36873724	28528424	6111632	6.36116e+06	7.54716	7.25149	7.56672	7.45528	6.78616	6.80354	7.54716	7.25149	7.56672	7.45528	6.78616	6.80354	7.61079	7.72162	7.65917	7.45528	7.21108	7.2488	7.66386	866	0.549009	4.61171e+07	282927	514	0.732534	7.30505	1056	0.504462	2.01862e+07	123842	737	0.654298	Both	0.358807	2.28458	0.437716
PY17X_0804800	1	PY17X_0804800	phosphoinositide-binding protein, putative	N/A	810	10	18	13512861	3848841	8115212	57713452	10781031	11773590	7.13075	6.58533	6.9093	7.76128	7.03266	7.07091	7.13075	6.58533	6.9093	7.76128	7.03266	7.07091	7.19159	7.10557	6.97958	7.76128	7.45466	7.51239	7.09225	1244	0.351929	1.23666e+07	15267.4	1394	0.273723	7.57611	848	0.602161	3.76801e+07	46518.6	1031	0.516205	Both	-0.483863	0.328199	3.04693
PY17X_1402300	1	PY17X_1402300	Plasmodium exported protein, unknown function	N/A	173	6	2	68087984	72420272	80733664	786981	2.34516e+06	3.29435e+06	7.83307	7.85986	7.90705	5.89596	6.37017	6.51777	7.83307	7.85986	7.90705	5.89596	6.37017	6.51777	7.89861	8.28422	8.01099	5.89596	6.80003	6.96708	8.06461	567	0.704901	1.1604e+08	670749	285	0.851929	6.55436	1645	0.227806	3.58391e+06	20716.2	1280	0.399248	Both	1.51025	32.3779	0.0308852
PY17X_1434200	1	PY17X_1434200	glycerol-3-phosphate dehydrogenase [NAD(+)], putative	N/A	368	11	8	118802752	14081015	79055960	20988478	5152809	5.903e+06	8.07483	7.14863	7.89793	7.32198	6.71204	6.77107	8.07483	7.14863	7.89793	7.32198	6.71204	6.77107	8.14198	7.6265	8.00156	7.32198	7.13785	7.2168	7.92335	677	0.64755	8.38197e+07	227771	569	0.703858	7.22554	1111	0.478628	1.6809e+07	45676.7	1037	0.513387	Both	0.697804	4.98659	0.200538
PY17X_0923400	1	PY17X_0923400	protein phosphatase, putative	N/A	288	4	2	9503343	1.88728e+06	8780840	1.76036e+06	1.40746e+06	1.06932e+06	6.97788	6.27584	6.94354	6.2456	6.14844	6.02911	6.97788	6.27584	6.94354	6.2456	6.14844	6.02911	7.0377	6.81936	7.01497	6.2456	6.58092	6.48533	6.95734	1340	0.301877	9.06452e+06	31474	1201	0.374348	6.43728	1731	0.187412	2.73706e+06	9503.67	1520	0.286519	Both	0.520061	3.31178	0.301953
PY17X_1205800	1	PY17X_1205800	RNA-binding protein, putative	N/A	715	17	10	104236400	66706584	103005136	90186312	25606088	26270646	8.01802	7.82417	8.01286	7.95514	7.40834	7.41947	8.01802	7.82417	8.01286	7.95514	7.40834	7.41947	8.08479	8.25121	8.12036	7.95514	7.82589	7.85603	8.15212	497	0.741397	1.41946e+08	198526	617	0.678832	7.87902	643	0.69845	7.56868e+07	105856	786	0.631282	Both	0.273103	1.87544	0.533209
PY17X_1224800	1	PY17X_1224800	cell division cycle ATPase, putative	N/A	1162	2	2	39804724	21016126	36407888	33642232	9181629	9491475	7.59993	7.32255	7.5612	7.52688	6.96292	6.97733	7.59993	7.32255	7.5612	7.52688	6.96292	6.97733	7.66392	7.78733	7.65346	7.52688	7.38575	7.42014	7.70157	838	0.563608	5.03004e+07	43287.8	1104	0.424922	7.44426	955	0.551902	2.78137e+07	23936.1	1229	0.423203	Both	0.257312	1.80847	0.552952
PY17X_0205200	1	PY17X_0205200	phenylalanine--tRNA ligase alpha subunit, putative	N/A	570	11	22	18593110	6.73996e+06	15056117	76724328	16146869	14477172	7.26935	6.82866	7.17771	7.88493	7.20809	7.16068	7.26935	6.82866	7.17771	7.88493	7.20809	7.16068	7.33113	7.33059	7.25705	7.88493	7.62801	7.6009	7.30626	1121	0.416058	2.02421e+07	35512.4	1155	0.398332	7.70461	759	0.643964	5.06541e+07	88866.9	832	0.609676	Both	-0.398359	0.399614	2.50242
PY17X_1132400	1	PY17X_1132400	V-type proton ATPase 21 kDa proteolipid subunit, putative	N/A	181	2	2	24177494	6771605	24213586	44846808	31717054	29121722	7.38341	6.83069	7.38406	7.65173	7.50129	7.46422	7.38341	6.83069	7.38406	7.65173	7.50129	7.46422	7.44595	7.33247	7.47035	7.65173	7.91774	7.90014	7.41626	1038	0.459333	2.6077e+07	144072	727	0.621481	7.8232	686	0.678253	6.65586e+07	367727	466	0.781588	Both	-0.406946	0.39179	2.55238
PY17X_0302900	1	PY17X_0302900	aspartate aminotransferase, putative	N/A	410	4	19	11060437	489609	5140657	91003720	18826820	19925808	7.04377	5.68985	6.71102	7.95906	7.27478	7.29942	7.04377	5.68985	6.71102	7.95906	7.27478	7.29942	7.10404	6.27745	6.77461	7.95906	7.69391	7.73767	6.7187	1498	0.219499	5.23241e+06	12762	1430	0.254953	7.79688	706	0.668859	6.2644e+07	152790	673	0.684359	Both	-1.07818	0.0835261	11.9723
PY17X_0307100	1	PY17X_0307100	ARMT1-like domain-containing protein, putative	N/A	452	10	20	28554586	6598185	15656246	102354352	19816340	25025580	7.45568	6.81942	7.19469	8.01011	7.29702	7.39838	7.45568	6.81942	7.19469	8.01011	7.29702	7.39838	7.51869	7.32205	7.2746	8.01011	7.71589	7.83524	7.37178	1072	0.441606	2.35386e+07	52076.6	1047	0.45464	7.85375	660	0.690465	7.14078e+07	157982	667	0.687177	Both	-0.481965	0.329636	3.03365
PY17X_1142900	1	PY17X_1142900	SNARE associated Golgi protein, putative	N/A	379	6	3	35310404	13418627	35515760	13242291	9392754	7290866	7.5479	7.12771	7.55042	7.12196	6.97279	6.86278	7.5479	7.12771	7.55042	7.12196	6.97279	6.86278	7.61154	7.60715	7.64233	7.12196	7.39551	7.30721	7.62034	896	0.533368	4.17193e+07	110077	815	0.5756	7.27489	1077	0.494598	1.88318e+07	49688.2	1012	0.525129	Both	0.345444	2.21536	0.451394
PY17X_0403600	1	PY17X_0403600	RNA-binding protein, putative	N/A	473	10	4	9845039	4.61418e+06	8442964	1597581	824827	1.74917e+06	6.99322	6.66409	6.92649	6.20346	5.91636	6.24283	6.99322	6.66409	6.92649	6.20346	5.91636	6.24283	7.05315	7.17841	6.99736	6.20346	6.3516	6.69603	7.0763	1253	0.347237	1.19208e+07	25202.5	1261	0.343066	6.41703	1747	0.179897	2.61234e+06	5522.93	1667	0.217473	Both	0.659274	4.56325	0.219142
PY17X_1453100	1	PY17X_1453100	vesicle transport v-SNARE protein VTI1, putative	N/A	283	5	2	8849627	8085224	14577932	2551853	1.06445e+06	2.03126e+06	6.94692	6.90769	7.1637	6.40686	6.02712	6.30777	6.94692	6.90769	7.1637	6.40686	6.02712	6.30777	7.00654	7.40368	7.24256	6.40686	6.46105	6.76004	7.21759	1164	0.393639	1.65042e+07	58318.8	1016	0.470803	6.54265	1654	0.223579	3.48858e+06	12327.1	1450	0.319399	Both	0.674946	4.73092	0.211375
PY17X_1403300	1	PY17X_1403300	SNARE protein, putative	N/A	208	6	5	18525252	13456699	15451219	8036485	3.07267e+06	3.56746e+06	7.26776	7.12894	7.18896	6.90507	6.48752	6.55236	7.26776	7.12894	7.18896	6.90507	6.48752	6.55236	7.32953	7.60828	7.26868	6.90507	6.91598	7.00118	7.40216	1051	0.452555	2.52443e+07	121367	778	0.594891	6.94074	1341	0.370597	8.72453e+06	41944.8	1066	0.499765	Both	0.461421	2.89348	0.345604
PY17X_0206600	1	PY17X_0206600	conserved Plasmodium protein, unknown function	N/A	1900	35	34	67868312	32875330	69918992	123529712	42665888	39323956	7.83167	7.51687	7.8446	8.09177	7.63008	7.59466	7.83167	7.51687	7.8446	8.09177	7.63008	7.59466	7.8972	7.96703	7.94642	8.09177	8.045	8.02874	7.93688	661	0.655892	8.64737e+07	45512.5	1091	0.4317	8.05517	525	0.753875	1.13545e+08	59760.8	944	0.557069	Both	-0.118286	0.761578	1.31306
PY17X_0315400	1	PY17X_0315400	SUZ domain-containing protein, putative	N/A	830	2	7	1.62879e+06	188418	1.71131e+06	10454842	2.30638e+06	1.67123e+06	6.21186	5.27512	6.23333	7.01932	6.36293	6.22304	6.21186	5.27512	6.23333	7.01932	6.36293	6.22304	6.26657	5.89393	6.28081	7.01932	6.79287	6.67651	6.1471	1734	0.0964546	1.40315e+06	1690.54	1782	0.0714286	6.82957	1432	0.327853	6.7541e+06	8137.47	1556	0.26961	Both	-0.682463	0.207748	4.81352
PY17X_0918800	1	PY17X_0918800	RNA-binding protein s1, putative	N/A	144	4	3	9105582	4049696	9798972	8531938	3.11574e+06	2.4915e+06	6.95931	6.60742	6.99118	6.93105	6.49356	6.39646	6.95931	6.60742	6.99118	6.93105	6.49356	6.39646	7.01901	7.126	7.06423	6.93105	6.92196	6.84748	7.06975	1258	0.34463	1.17421e+07	81542.2	907	0.527633	6.90016	1377	0.353687	7.94625e+06	55182.3	971	0.544387	Both	0.169583	1.47769	0.676733
PY17X_1134200	1	PY17X_1134200	phosphatase 2A regulatory subunit-related protein, putative	N/A	988	5	3	6259538	1.93091e+06	7.49656e+06	2244976	129779	191195	6.79654	6.28576	6.87486	6.35121	5.11321	5.28148	6.79654	6.28576	6.87486	6.35121	5.11321	5.28148	6.85516	6.82854	6.94398	6.35121	5.55797	5.74827	6.87589	1402	0.269552	7.51437e+06	7605.64	1557	0.188738	5.88581	1998	0.0620009	768802	778.14	2037	0.0436825	Both	0.990078	9.77413	0.102311
PY17X_0213600	1	PY17X_0213600	anaphase-promoting complex subunit 1, putative	N/A	5203	14	1	11079101	4353587	11104106	1.51795e+06	1.44844e+06	1.72589e+06	7.0445	6.63885	7.04548	6.18126	6.1609	6.23701	7.0445	6.63885	7.04548	6.18126	6.1609	6.23701	7.10478	7.15506	7.12036	6.18126	6.59324	6.69029	7.12673	1227	0.360792	1.33885e+07	2573.23	1722	0.102711	6.48826	1696	0.203852	3.07796e+06	591.574	2069	0.0286519	Both	0.638469	4.3498	0.229896
PY17X_1348000	1	PY17X_1348000	proteasome subunit beta type-7, putative	N/A	270	5	4	25154928	4452937	18338542	73629096	17263516	20350968	7.40062	6.64865	7.26336	7.86705	7.23713	7.30859	7.40062	6.64865	7.26336	7.86705	7.23713	7.30859	7.46327	7.16412	7.34559	7.86705	7.65671	7.74671	7.32433	1104	0.424922	2.11022e+07	78156.4	922	0.519812	7.75682	726	0.659465	5.71245e+07	211572	593	0.721935	Both	-0.432494	0.369408	2.70704
PY17X_0823300	1	PY17X_0823300	DnaJ protein, putative	N/A	386	9	9	55054328	23259192	53939868	100798664	73654280	69449936	7.74079	7.36659	7.73191	8.00345	7.8672	7.84167	7.74079	7.36659	7.73191	8.00345	7.8672	7.84167	7.80571	7.82806	7.82994	8.00345	8.27931	8.27226	7.82124	753	0.607925	6.62579e+07	171653	674	0.649114	8.18501	447	0.790512	1.53111e+08	396661	449	0.789573	Both	-0.363769	0.432744	2.31084
PY17X_0934200	1	PY17X_0934200	peptidyl-prolyl cis-trans isomerase, putative	N/A	192	10	12	433158912	109791536	398226880	860441150	440550304	457697312	8.63665	8.04057	8.60013	8.93472	8.644	8.66058	8.63665	8.04057	8.60013	8.93472	8.644	8.66058	8.70755	8.45134	8.72744	8.93472	9.0469	9.07958	8.62878	199	0.896767	4.25379e+08	2.21552e+06	82	0.957769	9.0204	76	0.964772	1.04809e+09	5.45883e+06	33	0.984969	Both	-0.391624	0.405859	2.46391
PY17X_1307400	1	PY17X_1307400	leucine carboxyl methyltransferase, putative	N/A	329	3	2	1.46809e+06	468872	939169	2764785	1226871	1.05435e+06	6.16675	5.67105	5.97274	6.44166	6.0888	6.02299	6.16675	5.67105	5.97274	6.44166	6.0888	6.02299	6.22116	6.26007	6.01144	6.44166	6.52199	6.47929	6.16422	1730	0.0985401	1.45957e+06	4436.38	1635	0.148071	6.48098	1702	0.201033	3.02678e+06	9199.95	1527	0.283232	Both	-0.316756	0.482218	2.07375
PY17X_1035300	1	PY17X_1035300	histidine phosphatase, putative	N/A	508	2	4	1.31711e+06	198864	1.7726e+06	3493029	2446367	3.25564e+06	6.11962	5.29856	6.24861	6.5432	6.38852	6.51264	6.11962	5.29856	6.24861	6.5432	6.38852	6.51264	6.17371	5.9156	6.29661	6.5432	6.81816	6.96202	6.12864	1742	0.0922836	1.34475e+06	2647.14	1715	0.106361	6.77446	1476	0.307186	5.94922e+06	11711.1	1462	0.313762	Both	-0.645819	0.226038	4.42404
PY17X_0908100	1	PY17X_0908100	conserved Plasmodium protein, unknown function	N/A	1509	3	6	876238	100842	1113060	3809464	2159011	6858883	5.94262	5.00364	6.04652	6.58086	6.33425	6.83625	5.94262	5.00364	6.04652	6.58086	6.33425	6.83625	5.99553	5.64287	6.0877	6.58086	6.76454	7.28106	5.9087	1806	0.0589155	810402	537.046	1869	0.0260688	6.87549	1394	0.345702	7.50734e+06	4975.05	1692	0.20573	Both	-0.966786	0.107948	9.26373
PY17X_1106400	1	PY17X_1106400	conserved Plasmodium protein, unknown function	N/A	451	9	10	162935648	59689032	140503728	250933760	162748064	157785392	8.21202	7.77589	8.14769	8.39956	8.21152	8.19807	8.21202	7.77589	8.14769	8.39956	8.21152	8.19807	8.28009	8.20657	8.25974	8.39956	8.61954	8.62361	8.2488	427	0.777894	1.77337e+08	393207	426	0.778415	8.54757	234	0.890559	3.52835e+08	782340	280	0.868953	Both	-0.298774	0.502605	1.98964
PY17X_0417600	1	PY17X_0417600	arginase, putative	N/A	377	2	1	1.32795e+06	398122	1.21349e+06	743207	123641	79560.6	6.12318	5.60002	6.08404	5.87111	5.09216	4.9007	6.12318	5.60002	6.08404	5.87111	5.09216	4.9007	6.1773	6.19438	6.12649	5.87111	5.53717	5.37287	6.16606	1729	0.0990615	1.46573e+06	3887.89	1657	0.136601	5.59372	2064	0.0310005	392390	1040.82	2005	0.058713	Both	0.572337	3.7354	0.267709
PY17X_0509600	1	PY17X_0509600	ATP synthase-associated protein, putative	N/A	131	2	6	167135	932647	1.09334e+06	23930504	10280374	8115036	5.22307	5.96972	6.03876	7.37895	7.01201	6.90929	5.22307	5.96972	6.03876	7.37895	7.01201	6.90929	5.27117	6.53627	6.07968	7.37895	7.43426	7.35306	5.96237	1791	0.0667362	917008	7000.06	1575	0.179353	7.38876	1001	0.530296	2.44769e+07	186847	623	0.707844	Both	-1.42638	0.0374642	26.6921
PY17X_1205500	1	PY17X_1205500	60S ribosomal protein L13, putative	N/A	202	11	11	259874512	198391488	256587808	696112320	267341168	225477792	8.41476	8.29752	8.40924	8.84268	8.42707	8.3531	8.41476	8.29752	8.40924	8.84268	8.42707	8.3531	8.48419	8.68896	8.53011	8.84268	8.83254	8.77646	8.56775	237	0.876955	3.69616e+08	1.82978e+06	112	0.942127	8.81723	124	0.942226	6.56485e+08	3.24993e+06	77	0.964302	Both	-0.249474	0.563023	1.77613
PY17X_1013700	1	PY17X_1013700	protein-L-isoaspartate(D-aspartate) O-methyltransferase, putative	N/A	224	6	5	38276220	9729299	37149536	22358198	4.33319e+06	3.76959e+06	7.58293	6.98808	7.56995	7.34944	6.63681	6.57629	7.58293	6.98808	7.56995	7.34944	6.63681	6.57629	7.6468	7.47802	7.66252	7.34944	7.0635	7.02477	7.59578	907	0.527633	3.94257e+07	176008	663	0.654849	7.1459	1187	0.442931	1.39928e+07	62467.9	932	0.562705	Both	0.449875	2.81757	0.354916
PY17X_0923300	1	PY17X_0923300	deoxyuridine 5'-triphosphate nucleotidohydrolase, putative	N/A	175	3	3	348855680	22894916	225692352	27692760	6321823	8340347	8.54265	7.35974	8.35352	7.44237	6.80084	6.92118	8.54265	7.35974	8.35352	7.44237	6.80084	6.92118	8.61292	7.82172	8.47251	7.44237	7.22559	7.36479	8.30238	389	0.797706	2.00625e+08	1.14643e+06	171	0.911366	7.34425	1035	0.514326	2.20927e+07	126244	730	0.657586	Both	0.958136	9.08105	0.110119
PY17X_0315100	1	PY17X_0315100	thioesterase/thiol ester dehydrase-isomerase, putative	N/A	496	11	16	45733072	5377278	33475608	147708288	41646008	47202816	7.66023	6.73056	7.52473	8.1694	7.61957	7.67397	7.66023	6.73056	7.52473	8.1694	7.61957	7.67397	7.72461	7.23988	7.61577	8.1694	8.03462	8.10693	7.52675	943	0.508863	3.3632e+07	67806.5	971	0.494265	8.10365	494	0.768436	1.26955e+08	255958	532	0.750587	Both	-0.576897	0.264913	3.77482
PY17X_1350200	1	PY17X_1350200	ER lumen protein retaining receptor 1, putative	N/A	284	4	5	65147784	17765276	53633292	94386728	55432992	50349024	7.8139	7.24957	7.72943	7.97491	7.74377	7.70199	7.8139	7.24957	7.72943	7.97491	7.74377	7.70199	7.87931	7.71984	7.82738	7.97491	8.15734	8.13455	7.80884	759	0.604797	6.43937e+07	226738	571	0.702815	8.08893	504	0.763739	1.22726e+08	432132	424	0.801315	Both	-0.280091	0.524697	1.90586
PY17X_1119300	1	PY17X_1119300	FPL domain-containing protein, putative	N/A	1397	3	4	1282689	595307	1.00334e+06	3.4737e+06	2.17027e+06	1.27922e+06	6.10812	5.77474	6.00145	6.54079	6.33651	6.10695	6.10812	5.77474	6.00145	6.54079	6.33651	6.10695	6.16214	6.35596	6.04111	6.54079	6.76677	6.56206	6.1864	1723	0.10219	1.53604e+06	1099.53	1817	0.0531804	6.62321	1595	0.251292	4.19961e+06	3006.16	1823	0.144199	Both	-0.436806	0.365759	2.73404
PY17X_0914200	1	PY17X_0914200	3-oxo-5-alpha-steroid 4-dehydrogenase, putative	N/A	296	4	6	24794750	6262208	19653158	35469200	21510060	21367440	7.39436	6.79673	7.29343	7.54985	7.33264	7.32975	7.39436	6.79673	7.29343	7.54985	7.33264	7.32975	7.45697	7.30106	7.37667	7.54985	7.75109	7.76758	7.37823	1069	0.44317	2.3891e+07	80712.9	913	0.524505	7.68951	765	0.641146	4.89222e+07	165278	654	0.693283	Both	-0.311271	0.488347	2.04772
PY17X_0805900	1	PY17X_0805900	inositol-phosphate phosphatase, putative	N/A	2497	6	11	4.56425e+06	2.03324e+06	4709466	12674061	4.45136e+06	2937435	6.65937	6.30819	6.67297	7.10292	6.64849	6.46797	6.65937	6.30819	6.67297	7.10292	6.64849	6.46797	6.71707	6.84928	6.73528	7.10292	7.07505	6.91798	6.76721	1468	0.235141	5.85073e+06	2343.1	1733	0.096976	7.03198	1261	0.408173	1.07642e+07	4310.86	1737	0.184594	Both	-0.264772	0.543536	1.83981
PY17X_1225300	1	PY17X_1225300	regulator of chromosome condensation, putative	N/A	665	22	18	160493872	99765768	140157472	136659760	32318036	30905132	8.20546	7.99898	8.14662	8.13564	7.50944	7.49003	8.20546	7.99898	8.14662	8.13564	7.50944	7.49003	8.27348	8.41288	8.25863	8.13564	7.9258	7.92559	8.315	382	0.801356	2.06537e+08	310581	490	0.745047	7.99568	567	0.734147	9.90091e+07	148886	683	0.679662	Both	0.319322	2.08604	0.479378
PY17X_1352700	1	PY17X_1352700	isoleucine--tRNA ligase, putative	N/A	1294	39	49	364246368	173953648	299309824	1053420350	241172320	266772048	8.5614	8.24043	8.47612	9.0226	8.38233	8.42614	8.5614	8.24043	8.47612	9.0226	8.38233	8.42614	8.6318	8.63616	8.59925	9.0226	8.78833	8.84846	8.6224	204	0.894161	4.19183e+08	323944	479	0.750782	8.88646	109	0.949272	7.69953e+08	595018	348	0.837013	Both	-0.264061	0.544426	1.8368
PY17X_0311100	1	PY17X_0311100	conserved protein, unknown function	N/A	154	2	3	3.30668e+06	3680055	4.25485e+06	20315230	9513355	9146127	6.51939	6.56585	6.62888	7.30782	6.97833	6.96124	6.51939	6.56585	6.62888	7.30782	6.97833	6.96124	6.57616	7.08756	6.68971	7.30782	7.40098	7.40427	6.78448	1452	0.243483	6.08801e+06	39532.5	1124	0.414494	7.37103	1013	0.524659	2.34977e+07	152582	674	0.683889	Both	-0.58655	0.259089	3.85967
PY17X_0619200	1	PY17X_0619200	translation machinery-associated protein, putative	N/A	177	2	4	1.5367e+06	676910	1748989	4.34469e+06	1.32808e+06	1065703	6.18659	5.83053	6.24279	6.63796	6.12322	6.02764	6.18659	5.83053	6.24279	6.63796	6.12322	6.02764	6.24113	6.40755	6.29059	6.63796	6.55601	6.48387	6.31309	1677	0.126173	2.05632e+06	11617.6	1460	0.239312	6.55928	1639	0.230625	3.62478e+06	20479	1283	0.397839	Both	-0.24619	0.567296	1.76275
PY17X_1025700	1	PY17X_1025700	conserved Plasmodium protein, unknown function	N/A	1888	11	8	9689995	3065090	10808216	6973168	1.61511e+06	2527316	6.98632	6.48644	7.03375	6.84343	6.2082	6.40266	6.98632	6.48644	7.03375	6.84343	6.2082	6.40266	7.04621	7.01412	7.10823	6.84343	6.63998	6.85359	7.05619	1274	0.336288	1.13812e+07	6028.17	1595	0.168926	6.779	1467	0.311414	6.01176e+06	3184.2	1800	0.155002	Both	0.277186	1.89315	0.528219
PY17X_1017800	1	PY17X_1017800	proliferation-associated protein 2g4, putative	N/A	377	18	19	223267088	135961328	171825680	850521860	187867184	203325232	8.34882	8.13342	8.23509	8.92969	8.27385	8.30819	8.34882	8.13342	8.23509	8.92969	8.27385	8.30819	8.41781	8.5372	8.35009	8.92969	8.68114	8.73218	8.43503	311	0.838373	2.72289e+08	722252	268	0.860792	8.781	141	0.934241	6.03951e+08	1.60199e+06	161	0.924847	Both	-0.345972	0.450846	2.21805
PY17X_1016400	1	PY17X_1016400	coatomer subunit beta, putative	N/A	1286	18	30	77050928	39188720	64714900	183358816	55597036	48133052	7.88678	7.59316	7.811	8.2633	7.74505	7.68244	7.88678	7.59316	7.811	8.2633	7.74505	7.68244	7.95267	8.03758	7.9117	8.2633	8.15861	8.11528	7.96732	641	0.666319	9.27512e+07	72123.8	948	0.506257	8.17906	451	0.788633	1.5103e+08	117442	752	0.647252	Both	-0.211745	0.614123	1.62834
PY17X_1365900	1	PY17X_1365900	conserved Plasmodium protein, unknown function	N/A	133	2	2	2843859	91247.4	1.5569e+06	9672400	5673070	6568797	6.45391	4.96022	6.19226	6.98553	6.75382	6.81749	6.45391	4.96022	6.19226	6.98553	6.75382	6.81749	6.51023	5.60271	6.23836	6.98553	7.17913	7.26255	6.1171	1750	0.0881126	1.30949e+06	9845.8	1498	0.219499	7.14241	1191	0.441052	1.38805e+07	104365	788	0.630343	Both	-1.0253	0.0943403	10.5999
PY17X_1116600	1	PY17X_1116600	BolA-like protein, putative	N/A	84	2	2	4948678	1.26884e+06	4910322	2.99401e+06	556232	361922	6.69449	6.10341	6.69111	6.47625	5.74526	5.55861	6.69449	6.10341	6.69111	6.47625	5.74526	5.55861	6.75242	6.6599	6.75403	6.47625	6.18252	6.02148	6.72212	1496	0.220542	5.27374e+06	62782.6	990	0.484359	6.22675	1867	0.123532	1.6856e+06	20066.6	1292	0.393612	Both	0.495365	3.12871	0.31962
PY17X_1323000	1	PY17X_1323000	AP-1 complex subunit gamma, putative	N/A	1078	11	21	19880184	8969713	15178557	71433128	14248621	30843848	7.29842	6.95278	7.18123	7.8539	7.15377	7.48917	7.29842	6.95278	7.18123	7.8539	7.15377	7.48917	7.36039	7.44538	7.26068	7.8539	7.57434	7.92474	7.35548	1082	0.436392	2.26716e+07	21031.2	1310	0.317518	7.78433	714	0.665101	6.08592e+07	56455.7	962	0.548614	Both	-0.428844	0.372526	2.68438
PY17X_0814900	1	PY17X_0814900	selenide water dikinase, putative	N/A	995	10	23	11952532	2.79696e+06	7500188	34873392	6.8406e+06	8.21314e+06	7.07746	6.44669	6.87507	7.54249	6.83509	6.91451	7.07746	6.44669	6.87507	7.54249	6.83509	6.91451	7.13795	6.97736	6.9442	7.54249	7.25944	7.35821	7.01984	1301	0.322211	1.04673e+07	10519.9	1485	0.226277	7.38671	1003	0.529357	2.4362e+07	24484.4	1224	0.425552	Both	-0.366877	0.429658	2.32743
PY17X_0621000	1	PY17X_0621000	Ham1-like protein, putative	N/A	196	1	2	2.27648e+06	0	1.24991e+06	10117966	2.11995e+06	2.50791e+06	6.35726		6.09688	7.00509	6.32633	6.39931							6.41294		6.13976	7.00509	6.7567	6.85029	6.27635	1690	0.119395	1.88953e+06	9640.45	1503	0.216893	6.8707	1396	0.344763	7.42501e+06	37882.7	1094	0.486613	Both	-0.594343	0.254482	3.92956
PY17X_1119700	1	PY17X_1119700	cell division cycle protein 48 homologue, putative	N/A	815	64	55	1827510910	830104700	1664634370	1603452930	412638112	437648608	9.26186	8.91913	9.22132	9.20506	8.61557	8.64113	9.26186	8.91913	9.22132	9.20506	8.61557	8.64113	9.33694	9.26381	9.36958	9.20506	9.01881	9.06041	9.32344	31	0.984359	2.10592e+09	2.58396e+06	64	0.967153	9.09476	64	0.970409	1.24382e+09	1.52616e+06	171	0.92015	Both	0.228686	1.69311	0.590628
PY17X_1248000	1	PY17X_1248000	SNARE protein, putative	N/A	225	5	4	11799158	5650367	14233921	21095516	9119056	8402247	7.07185	6.75208	7.15332	7.32419	6.95995	6.9244	7.07185	6.75208	7.15332	7.32419	6.95995	6.9244	7.1323	7.25977	7.23184	7.32419	7.38282	7.36795	7.20797	1174	0.388425	1.61425e+07	71744.6	951	0.504692	7.35832	1027	0.518084	2.28202e+07	101423	796	0.626585	Both	-0.150348	0.707379	1.41367
PY17X_0309200	1	PY17X_0309200	asparagine--tRNA ligase, putative	N/A	576	31	36	417987648	74912224	271225280	1226752000	301264352	339970304	8.62116	7.87455	8.43333	9.08876	8.47895	8.53144	8.62116	7.87455	8.43333	9.08876	8.47895	8.53144	8.69197	8.29781	8.55501	9.08876	8.8838	8.95227	8.51493	275	0.857143	3.27287e+08	568207	328	0.82951	8.97494	85	0.960545	9.43941e+08	1.63879e+06	155	0.927666	Both	-0.460016	0.346724	2.88414
PY17X_1324000	1	PY17X_1324000	STAG domain-containing protein, putative	N/A	2279	19	33	33726440	13550216	51103404	131796888	32805828	31493578	7.52797	7.13195	7.70845	8.11991	7.51595	7.49822	7.52797	7.13195	7.70845	8.11991	7.51595	7.49822	7.59147	7.61107	7.80569	8.11991	7.93222	7.93366	7.66941	861	0.551616	4.67097e+07	20495.7	1317	0.313869	7.99526	568	0.733678	9.89156e+07	43403.1	1057	0.503992	Both	-0.325857	0.472218	2.11767
PY17X_0907900	1	PY17X_0907900	60S ribosomal protein L28, putative	N/A	126	3	4	102264704	86073880	120696984	328523776	127018952	106978192	8.00973	7.93487	8.0817	8.51657	8.10387	8.0293	8.00973	7.93487	8.0817	8.51657	8.10387	8.0293	8.07644	8.35359	8.19152	8.51657	8.51317	8.45723	8.20718	456	0.762774	1.61133e+08	1.27883e+06	152	0.921272	8.49566	259	0.878816	3.1308e+08	2.48476e+06	100	0.953499	Both	-0.288471	0.51467	1.94299
PY17X_1455000	1	PY17X_1455000	conserved Plasmodium protein, unknown function	N/A	811	18	20	164097152	65901384	175944528	253359536	139165936	123765640	8.2151	7.81889	8.24538	8.40374	8.14353	8.0926	8.2151	7.81889	8.24538	8.40374	8.14353	8.0926	8.28319	8.24634	8.36072	8.40374	8.55237	8.51964	8.29675	393	0.79562	1.98038e+08	244190	548	0.714807	8.49191	262	0.877407	3.10394e+08	382730	457	0.785815	Both	-0.195164	0.638022	1.56734
PY17X_1313300	1	PY17X_1313300	conserved Plasmodium protein, unknown function	N/A	336	12	8	54312284	36820268	51231768	47270808	13776898	12877570	7.7349	7.56609	7.70954	7.67459	7.13915	7.10983	7.7349	7.56609	7.70954	7.67459	7.13915	7.10983	7.79978	8.01255	7.80681	7.67459	7.55989	7.55077	7.87305	717	0.626694	7.46529e+07	222181	583	0.696559	7.59508	835	0.608267	3.93627e+07	117151	754	0.646313	Both	0.277962	1.89654	0.527276
PY17X_0616400	1	PY17X_0616400	RNA-binding protein, putative	N/A	936	10	4	22931128	12032293	24708170	5919494	5.42031e+06	5.04281e+06	7.36043	7.08035	7.39284	6.77228	6.73402	6.70267	7.36043	7.08035	7.39284	6.77228	6.73402	6.70267	7.42281	7.56335	7.47943	6.77228	7.15957	7.14936	7.48853	977	0.491137	3.07985e+07	32904.4	1189	0.380605	7.02707	1267	0.405355	1.06432e+07	11370.9	1470	0.310005	Both	0.461457	2.89372	0.345576
PY17X_0419600	1	PY17X_0419600	ubiquitin specific protease, putative	N/A	1420	4	6	2.02463e+06	179110	1348651	7547112	1.76112e+06	1.33118e+06	6.30635	5.25312	6.1299	6.87778	6.24579	6.12424	6.30635	5.25312	6.1299	6.87778	6.24579	6.12424	6.36169	5.87358	6.1739	6.87778	6.67712	6.57911	6.13639	1740	0.0933264	1.36895e+06	964.049	1830	0.0464025	6.71134	1521	0.28605	5.14443e+06	3622.84	1774	0.167215	Both	-0.57495	0.266103	3.75794
PY17X_1414300	1	PY17X_1414300	conserved Plasmodium protein, unknown function	N/A	685	11	6	21371048	12072809	16244665	15461714	4.12376e+06	4.23981e+06	7.32983	7.08181	7.21071	7.18926	6.61529	6.62735	7.32983	7.08181	7.21071	7.18926	6.61529	6.62735	7.392	7.5647	7.29116	7.18926	7.04225	7.0751	7.41595	1039	0.458811	2.60588e+07	38042	1135	0.408759	7.1022	1208	0.433067	1.26533e+07	18471.9	1323	0.379051	Both	0.313752	2.05945	0.485566
PY17X_1236500	1	PY17X_1236500	proteasome subunit beta type-1, putative	N/A	242	4	7	41066992	6.70197e+06	31766098	110118184	26969260	31231776	7.61349	6.8262	7.50196	8.04186	7.43087	7.4946	7.61349	6.8262	7.50196	8.04186	7.43087	7.4946	7.67756	7.32832	7.59224	8.04186	7.84815	7.93009	7.53271	939	0.510949	3.40963e+07	140894	736	0.616788	7.94003	609	0.71442	8.71031e+07	359930	472	0.778769	Both	-0.407326	0.391448	2.55462
PY17X_0518800	1	PY17X_0518800	ubiquitin-conjugating enzyme E2, putative	N/A	191	1	1	6167314	884219	4371366	2.31022e+06	300527	479757	6.7901	5.94656	6.64062	6.36365	5.47788	5.68102	6.7901	5.94656	6.64062	6.36365	5.47788	5.68102	6.84867	6.51485	6.70184	6.36365	5.91832	6.14216	6.68845	1514	0.211157	4.88037e+06	25551.7	1257	0.345151	6.14138	1901	0.107562	1.38477e+06	7250.11	1588	0.25458	Both	0.547075	3.52432	0.283743
PY17X_1461600	1	PY17X_1461600	ankyrin-repeat protein, putative	N/A	300	2	7	928418	1.42449e+06	804596	16022152	4770931	3148006	5.96774	6.15366	5.90558	7.20472	6.6786	6.49804	5.96774	6.15366	5.90558	7.20472	6.6786	6.49804	6.02082	6.70637	5.94201	7.20472	7.1048	6.94762	6.22307	1714	0.106882	1.67135e+06	5571.18	1607	0.162669	7.08572	1222	0.426491	1.21819e+07	40606.4	1077	0.494598	Both	-0.862647	0.1372	7.28865
PY17X_1425100	1	PY17X_1425100	phospholipase PLA1, putative	N/A	641	7	17	7248162	2547572	17186552	47843540	12272776	10250292	6.86023	6.40613	7.23519	7.67982	7.08894	7.01074	6.86023	6.40613	7.23519	7.67982	7.08894	7.01074	6.91927	6.93985	7.31646	7.67982	7.51028	7.45307	7.05853	1269	0.338895	1.14426e+07	17851.2	1360	0.291449	7.54772	868	0.592767	3.52959e+07	55063.9	973	0.543448	Both	-0.489199	0.324191	3.0846
PY17X_1408700	1	PY17X_1408700	conserved Plasmodium protein, unknown function	N/A	456	9	16	24318932	6187251	29524460	103802328	22141714	19252512	7.38594	6.7915	7.47018	8.01621	7.34521	7.28449	7.38594	6.7915	7.47018	8.01621	7.34521	7.28449	7.4485	7.29623	7.55938	8.01621	7.76351	7.72295	7.4347	1024	0.466632	2.72083e+07	59667.4	1010	0.473931	7.83422	676	0.68295	6.82689e+07	149713	681	0.680601	Both	-0.399521	0.398547	2.50912
PY17X_0813900	1	PY17X_0813900	exoribonuclease, putative	N/A	1286	11	18	12524225	3716931	8404699	36685868	9290455	6.65523e+06	7.09775	6.57018	6.92452	7.5645	6.96804	6.82316	7.09775	6.57018	6.92452	7.5645	6.96804	6.82316	7.15838	7.09156	6.99532	7.5645	7.39081	7.26815	7.08175	1249	0.349322	1.20713e+07	9386.69	1510	0.213243	7.40782	984	0.538281	2.55752e+07	19887.4	1297	0.391264	Both	-0.326066	0.471992	2.11868
PY17X_1445600	1	PY17X_1445600	conserved Plasmodium protein, unknown function	N/A	1113	1	2	165997	164574	302121	1.91285e+06	357676	523101	5.2201	5.21636	5.48018	6.28168	5.55349	5.71859	5.2201	5.21636	5.48018	6.28168	5.55349	5.71859	5.26818	5.83958	5.50226	6.28168	5.99303	6.17919	5.53668	1871	0.0250261	344095	309.16	1898	0.0109489	6.1513	1896	0.109911	1.41678e+06	1272.93	1982	0.0695162	Both	-0.614624	0.242871	4.1174
PY17X_0826800	1	PY17X_0826800	glutamine synthetase, putative	N/A	552	19	30	87807840	7904424	67307112	335032832	86450160	101321328	7.94353	6.89787	7.82806	8.52509	7.93677	8.0057	7.94353	6.89787	7.82806	8.52509	7.93677	8.0057	8.00981	7.3946	7.92933	8.52509	8.34805	8.43397	7.77791	787	0.590198	5.99671e+07	108636	821	0.572471	8.4357	287	0.865665	2.7271e+08	494041	387	0.818694	Both	-0.657789	0.219893	4.54767
PY17X_1225600	1	PY17X_1225600	ubiquitin regulatory protein, putative	N/A	239	2	7	13846871	1.89545e+06	9144020	43386084	7.756e+06	16832440	7.14135	6.27771	6.96114	7.63735	6.88964	7.22615	7.14135	6.27771	6.96114	7.63735	6.88964	7.22615	7.20227	6.82109	7.03317	7.63735	7.31334	7.66544	7.01884	1302	0.321689	1.04435e+07	43696.5	1103	0.425443	7.53871	871	0.591357	3.45707e+07	144647	692	0.675434	Both	-0.519864	0.30209	3.31028
PY17X_1371000	1	PY17X_1371000	thioredoxin-related protein, putative	N/A	206	8	8	379198272	136457072	345784288	560803460	391158752	358567744	8.57887	8.135	8.53881	8.74881	8.59235	8.55457	8.57887	8.135	8.53881	8.74881	8.59235	8.55457	8.64939	8.53866	8.66405	8.74881	8.99587	8.97508	8.61736	208	0.892075	4.14347e+08	2.01139e+06	101	0.947862	8.90658	102	0.95256	8.06463e+08	3.91487e+06	56	0.974166	Both	-0.28922	0.513783	1.94635
PY17X_0612400	1	PY17X_0612400	heat shock protein DNAJ homologue Pfj4, putative	N/A	245	11	7	125293984	118101752	137972560	94424080	36442824	38275052	8.09793	8.07226	8.13979	7.97508	7.56161	7.58292	8.09793	8.07226	8.13979	7.97508	7.56161	7.58292	8.16524	8.48064	8.25158	7.97508	7.97734	8.01716	8.29915	391	0.796663	1.99137e+08	812802	235	0.877998	7.98986	574	0.73086	9.76928e+07	398746	448	0.790042	Both	0.309288	2.03839	0.490582
PY17X_1367000	1	PY17X_1367000	TBC domain protein, putative	N/A	348	8	6	13548665	6.12144e+06	12021405	11156069	1.79116e+06	2.04938e+06	7.1319	6.78685	7.07996	7.04751	6.25313	6.31162	7.1319	6.78685	7.07996	7.04751	6.25313	6.31162	7.19275	7.29193	7.15599	7.04751	6.68438	6.76384	7.21356	1168	0.391554	1.63516e+07	46987.3	1073	0.441084	6.83191	1428	0.329732	6.79066e+06	19513.4	1308	0.386097	Both	0.381647	2.40795	0.415291
PY17X_0945700	1	PY17X_0945700	casein kinase II beta chain, putative	N/A	243	4	5	29253072	9567605	21763452	23173884	5.60401e+06	6.683e+06	7.46617	6.9808	7.33773	7.365	6.7485	6.82497	7.46617	6.9808	7.33773	7.365	6.7485	6.82497	7.52926	7.47129	7.42246	7.365	7.17387	7.26993	7.47434	989	0.48488	2.98083e+07	122668	774	0.596976	7.2696	1080	0.493189	1.86038e+07	76558.8	873	0.590418	Both	0.204736	1.60227	0.624114
PY17X_1360000	1	PY17X_1360000	60S ribosomal protein L18, putative	N/A	184	16	15	324915072	207032288	300832544	624975100	228334416	205704368	8.51177	8.31604	8.47832	8.79586	8.35857	8.31324	8.51177	8.31604	8.47832	8.79586	8.35857	8.31324	8.58184	8.70608	8.60153	8.79586	8.76486	8.73716	8.62982	198	0.897289	4.26399e+08	2.31739e+06	78	0.959854	8.76596	147	0.931423	5.83391e+08	3.1706e+06	81	0.962424	Both	-0.136143	0.730898	1.36818
PY17X_0511300	1	PY17X_0511300	conserved Plasmodium protein, unknown function	N/A	351	4	5	5524855	6.32812e+06	6583598	47051376	10429682	12178808	6.74232	6.80128	6.81846	7.67257	7.01827	7.0856	6.74232	6.80128	6.81846	7.67257	7.01827	7.0856	6.80057	7.30527	6.88568	7.67257	7.44044	7.52688	6.99718	1312	0.316475	9.93517e+06	28305.3	1230	0.359228	7.54663	869	0.592297	3.52073e+07	100306	798	0.625646	Both	-0.549458	0.28219	3.54371
PY17X_0930700	1	PY17X_0930700	ubiquitin-protein ligase, putative	N/A	1747	8	4	8565576	12496318	6854401	2.89452e+06	1.27708e+06	835490	6.93276	7.09678	6.83597	6.46158	6.10622	5.92194	6.93276	7.09678	6.83597	6.46158	6.10622	5.92194	6.99228	7.57855	6.90378	6.46158	6.53921	6.37967	7.1582	1202	0.373827	1.43947e+07	8239.67	1534	0.20073	6.46015	1714	0.195397	2.88504e+06	1651.43	1937	0.0906529	Both	0.69805	4.98942	0.200424
PY17X_0717600	1	PY17X_0717600	coatomer subunit zeta, putative	N/A	213	2	5	737001	6856.84	767737	10862151	2751190	2.7019e+06	5.86747	3.83612	5.88521	7.03592	6.43952	6.43167	5.86747	3.83612	5.88521	7.03592	6.43952	6.43167	5.91988	4.56318	5.92096	7.03592	6.86856	6.88219	5.468	1882	0.0192909	293768	1379.19	1803	0.0604797	6.92889	1350	0.366369	8.48963e+06	39857.4	1086	0.490371	Both	-1.46088	0.0346032	28.8991
PY17X_0922200	1	PY17X_0922200	prefoldin subunit 5, putative	N/A	215	2	3	3647704	1.35885e+06	2.96704e+06	6759348	2.26966e+06	1.90435e+06	6.56202	6.13317	6.47232	6.8299	6.35596	6.27975	6.56202	6.13317	6.47232	6.8299	6.35596	6.27975	6.61907	6.68743	6.52787	6.8299	6.78599	6.73242	6.61145	1547	0.193952	4.08747e+06	19011.5	1336	0.303962	6.78277	1464	0.312823	6.06417e+06	28205.4	1179	0.446689	Both	-0.171317	0.674036	1.4836
PY17X_0507400	1	PY17X_0507400	methyltransferase, putative	N/A	256	2	6	1293619	431829	1.63054e+06	6.94225e+06	1.09455e+06	1.09229e+06	6.11181	5.63531	6.21233	6.8415	6.03923	6.03834	6.11181	5.63531	6.21233	6.8415	6.03923	6.03834	6.16585	6.22702	6.25911	6.8415	6.47301	6.49442	6.21732	1717	0.105318	1.6494e+06	6442.95	1585	0.17414	6.60298	1614	0.242367	4.00848e+06	15658.1	1377	0.353687	Both	-0.385655	0.411477	2.43027
PY17X_1455100	1	PY17X_1455100	calcyclin binding protein, putative	N/A	227	4	4	8.25048e+06	8580081	8582345	6.0134e+06	760950	762946	6.91648	6.93349	6.93361	6.77912	5.88136	5.88249	6.91648	6.93349	6.93361	6.77912	5.88136	5.88249	6.9759	7.42754	7.00471	6.77912	6.31701	6.34078	7.13605	1217	0.366006	1.36788e+07	60259	1005	0.476538	6.47897	1705	0.199624	3.01281e+06	13272.3	1428	0.329732	Both	0.657077	4.54022	0.220254
PY17X_1312700	1	PY17X_1312700	histidine--tRNA ligase, putative	N/A	1068	24	39	69644152	21895736	51425512	201219328	41126712	42069608	7.84288	7.34036	7.71118	8.30367	7.61412	7.62397	7.84288	7.34036	7.71118	8.30367	7.61412	7.62397	7.90849	7.8038	7.80851	8.30367	8.02923	8.05763	7.84027	737	0.616267	6.92254e+07	64817.8	984	0.487487	8.13018	478	0.775951	1.34952e+08	126359	728	0.658525	Both	-0.289914	0.512963	1.94946
[truncated: 1,622 more rows]
[truncated: 10 more columns]

## Sheet: Gametocyte_Peptides
Protein Group	Gene IDs Per Protein Group	Protein Group Identfifier	Peptides per protein group	All matching Gene IDs	Gene IDs Per Peptide	Peptide	Ions Used for Quant	q-value	PEP	Gam 1 Area	Gam 2 Area	Gam 3 Area	Gam 1 Detected ions	Gam 2 Detected ions	Gam 3 Detected ions
[truncated: 35,776 more rows]

[truncated: 2 more sheets: Zygote_Peptides, Protein_Raw_Data]
