# Supplementary material for: Widespread release of translational repression across Plasmodium’s host-to-vector transmission event
Source: PLoS Pathog. 2025 Jan 8;21(1):e1012823. doi: 10.1371/journal.ppat.1012823 (PMC11750109; doi:10.1371/journal.ppat.1012823)
Supplement: S4 Table — (XLSX) [file ppat.1012823.s010.xlsx]

## Sheet: README
Table S4: Selection of translationally repressed mRNAs from RNA-seq and DIA proteomics of P. yoelii female gametocytes and zygotes.
		RNA-seq Initial List	List of genes from RNA-seq (from Supp Table 1) assessed for read counts >20, with TIN values above 40 in both female gametocytes and zygotes or a TIN value>40 in one sample with the absolute value of log2FC of TIN <1.5.
		F-TIN>40	List of genes from RNA-seq with TIN>40 in female gametocytes, used for selection of a final Pass TIN for TR analysis
		Z-TIN>40	List of genes from RNA-seq with TIN>40 in zygotes, used for selection of a final Pass TIN for TR analysis
		Both TIN>40	List of genes from RNA-seq with TIN>40 in both female gametocytes and zygotes, used for selection of a final Pass TIN for TR analysis
		Pass TIN for TR	Combined list of 1417 mRNAs that pass TIN thresholds
		Compiled DIA Experimentals	List of proteomic data (from Supp Table 3)
		Proteins Only in Zygotes	List of DIA proteomic hits that were only detected in zygotes (and >25.00 percentile of abundance) in zygotes.
		>2.3 log 2 (Z to FG)	List of DIA proteomic hits that were detected in both female gametocytes and zygotes the abundance was >2.3 log2 fold change (fold change >5) higher in Zygotes than Female Gametocytes
		Combined DE+Only Zyg Proteins	Merge of the lists from Proteins Only in Zygotes tab and the >2.3 log 2 (Z to FG) tab (649 Proteins)
		RNA and Protein Lists	Comparison of RNA-seq and DIA Proteomics hits using thresholds defined above, union of these lists defines the 198 translationally repressed mRNAs ("TR198")
		TR198	List of the 198 translationally repressed mRNAs ("TR198") defined in this study
		TR198 GO Terms	Biological Process, Cellular Component, and Molecular Function GO Term analyses for the TR198 list.
		TR198 IMC Proteins	List of glideosome/inner membrane complex (IMC) proteins detected in the TR198 list as compared to previous studies.
		RNA Values for Fig 3	RNA-seq values used to create plots in Figure 3
		Protein Values for Fig 3	DIA proteomic values used to create plots in Figure 3
		Lasonder Pf TR Set	Overlap of hits from Lasonder et al. 2016 and this study.
		Guerreiro PbDOZI Set	Overlap of hits from Guerreiro et al. 2014 and this study.
		Pf,Pb,Py Agreement	Overlap of hits from Lasonder et al. 2016, Guerreiro et al. 2014, and this study.
		Sebastian TR Set	Overlap of hits from Sebastian et al. 2012 and this study.
		Min PfDOZI RIP	List of transcripts associated with PfDOZI in gametocytes (using Py ortholog gene IDs, 968 syntenic orthologs)
		Overlaps	Transcripts that overlap between our list of 198 translationally repressed mRNAs and those mRNAs that interact with PfDOZI and/or PbDOZI

## Sheet: RNA-seq Initial List
Gene Name	Product Description	Gene Name or Symbol	baseMean	baseMeanA	baseMeanB	foldChange	log2FoldChange	lfcSE	stat	PValue	PAdj	FDR	falsePos	Fe_count_avg	Zy_count_avg	Fe_TIN_avg	Zy_TIN_avg	Flag	Outcome	TIN-log2FC	F-TIN>40	Z-TIN>40	Both TIN>40
PY17X_0609800	zinc finger protein, putative	N/A	608.4	175.8	896.9	5.1	2.3	1.78	1.32	0.187713	0.999427	0.3296	956	175.85	896.867	14.3	37.3333			1.38445	0	0	NO
PY17X_1107500	transcription factor 25, putative	TCF25	1269.4	375.4	1865.5	4.97	2.3	0.57	4.07	4.80207e-05	0.211339	0.0003111	0	375.35	1865.5	12.2	31.9	Flagged	Resolved	1.38668	0	0	NO
PY17X_0113800	myosin E, putative	MyoE	1539.3	449.1	2266.1	5.04	2.3	0.8	2.9	0.00370735	0.999427	0.01405	19	449.15	2266.13	10.25	37.2	Flagged		1.85968	0	0	NO
PY17X_1451900	splicing factor 3B subunit 3, putative	SF3B3	1168.2	339.3	1720.8	5.08	2.3	0.6	3.93	8.31975e-05	0.361992	0.0005067	0	339.3	1720.83	10.2	36.0667	Flagged		1.8221	0	0	NO
PY17X_1025900	thioredoxin-like protein, putative	ATrx1	218.8	64.8	321.5	4.95	2.3	1.22	1.9	0.0580624	0.999427	0.1349	296	64.75	321.533	8.7	29.2667			1.75017	0	0	NO
PY17X_0617800	queuine tRNA-ribosyltransferase, putative	N/A	113.6	33.9	166.7	4.9	2.3	1.76	1.3	0.192122	0.999427	0.3358	978	33.9	166.7	6.7	39.8333			2.57174	0	0	NO
PY17X_1350900	DNA polymerase theta, putative	POLQ	299.2	87.1	440.6	5.05	2.3	1.74	1.34	0.178825	0.999427	0.3184	911	87.1	440.633	5.6	36.7667			2.7149	0	0	NO
PY17X_0920400	A/G-specific adenine glycosylase, putative	N/A	61.1	18.3	89.7	4.88	2.3	1.92	1.19	0.234033	0.999427	0.3836	1192	18.3	89.6667	4.2	20.1667			2.26351	0	0	NO
PY17X_0903300	tubulin--tyrosine ligase, putative	N/A	302.8	89.2	445.2	4.98	2.3	1.79	1.29	0.195665	0.999427	0.3401	996	89.25	445.233	4.2	17.8			2.08342	0	0	NO
PY17X_1451100	conserved Plasmodium protein, unknown function	N/A	74	22	108.6	4.91	2.3	1.81	1.26	0.206047	0.999427	0.3533	1049	22.05	108.567	3.45	18.4			2.41504	0	0	NO
PY17X_0836800	apicoplast ribosomal protein S6, putative	RPS6	65.4	19.4	96.1	4.95	2.3	1.88	1.23	0.219954	0.999427	0.3692	1120	19.35	96.1333	3.1	34.9333			3.49426	0	0	NO
PY17X_0617000	cysteine desulfurase, putative	SufS	84.6	25.8	123.7	4.78	2.3	1.84	1.23	0.219215	0.999427	0.3687	1115	25.8	123.733	3.1	29.0667			3.22903	0	0	NO
PY17X_0825800	tetratricopeptide repeat protein, putative	N/A	223	66.2	327.5	4.94	2.3	1.73	1.33	0.183309	0.999427	0.3243	933	66.15	327.5	2.5	17.9			2.83996	0	0	NO
PY17X_0706000	conserved Plasmodium protein, unknown function	N/A	69.9	21	102.5	4.87	2.3	1.85	1.23	0.217693	0.999427	0.3667	1108	20.95	102.533	2.5	17.7333			2.82646	0	0	NO
PY17X_0805200	protein phosphatase PPM12, putative	PPM12	91.6	28	134.1	4.77	2.3	1.78	1.27	0.20572	0.999427	0.3531	1048	27.95	134.067	2.1	13.6			2.69514	0	0	NO
PY17X_0421700	reticulocyte binding protein, putative	Py235	72.8	21.5	107.1	4.95	2.3	1.86	1.24	0.213952	0.999427	0.3627	1089	21.5	107.067	0.9	7.56667			3.07166	0	0	NO
PY17X_1135400	ribosomal protein L44, putative	N/A	35.2	11.3	51.1	4.52	2.2	3.11	0.7	0.483855	0.999427	0.6311	2480	11.3	51.1	30.6	29.8333			-0.0366065	0	0	NO
PY17X_1308600	conserved Plasmodium protein, unknown function	N/A	66.4	21.5	96.2	4.46	2.2	1.86	1.16	0.246926	0.999427	0.3979	1257	21.5	96.2333	11.75	30.4333			1.37299	0	0	NO
PY17X_1017700	protein kinase, putative	N/A	1312.9	416.2	1910.6	4.59	2.2	0.73	3	0.00266528	0.999427	0.01066	14	416.25	1910.57	9.05	26.8	Flagged		1.56624	0	0	NO
PY17X_0711000	Snf2-related CBP activator, putative	SRCAP	903.9	278.4	1320.8	4.75	2.2	0.58	3.9	9.52713e-05	0.413287	0.0005714	0	278.35	1320.83	8.35	25.8	Flagged		1.62752	0	0	NO
PY17X_0505100	tRNA methyltransferase, putative	N/A	390.6	124.7	567.9	4.55	2.2	0.75	2.92	0.00352256	0.999427	0.01349	18	124.7	567.867	7.85	35.6667	Flagged		2.18381	0	0	NO
PY17X_1022000	serine/threonine protein phosphatase 7, putative	PP7	1387.2	451.1	2011.3	4.46	2.2	0.53	4.09	4.22658e-05	0.186392	0.000277	0	451.1	2011.33	7.8	38.6667	Flagged		2.30954	0	0	NO
PY17X_1357800	serine/threonine protein kinase, putative	N/A	765.6	235.5	1118.9	4.75	2.2	1.8	1.25	0.210674	0.999427	0.3588	1073	235.5	1118.9	6.05	19.0667			1.65605	0	0	NO
PY17X_0928100	JmjC domain-containing protein 3, putative	JmjC3	71.5	22.6	104.1	4.58	2.2	1.86	1.18	0.238382	0.999427	0.3891	1214	22.6	104.067	5.85	29.1667			2.31781	0	0	NO
PY17X_0806900	conserved Plasmodium protein, unknown function	N/A	81.5	25.8	118.7	4.58	2.2	1.78	1.23	0.217204	0.999427	0.366	1106	25.8	118.667	4.05	31.1667			2.94401	0	0	NO
PY17X_1215500	translation initiation factor eIF-2B subunit delta, putative	N/A	92.8	29	135.4	4.64	2.2	1.91	1.16	0.247153	0.999427	0.3981	1259	29.05	135.367	2.95	23			2.96285	0	0	NO
PY17X_1445000	elongator complex protein 3, putative	ELP3	61.6	19.4	89.8	4.62	2.2	1.98	1.11	0.265495	0.999427	0.42	1352	19.35	89.7667	2.3	18.1667			2.98159	0	0	NO
PY17X_0313500	conserved Plasmodium protein, unknown function	N/A	50.4	16.1	73.2	4.51	2.2	1.86	1.17	0.242703	0.999427	0.3937	1236	16.15	73.1667	2.05	11.8333			2.52916	0	0	NO
PY17X_1134600	serine/threonine protein kinase ARK3, putative	ARK3	272.9	87.7	396.4	4.52	2.2	1.78	1.22	0.222405	0.999427	0.3717	1132	87.65	396.4	1.55	10.6			2.77372	0	0	NO
PY17X_0804400	conserved Plasmodium protein, unknown function	N/A	111.4	34.4	162.8	4.72	2.2	1.88	1.19	0.233601	0.999427	0.3831	1189	34.4	162.8	0.7	10.3333			3.88381	0	0	NO
PY17X_0701171	Plasmodium exported protein (PHIST), unknown function	N/A	64.2	19.9	93.8	4.69	2.2	1.84	1.21	0.224865	0.999427	0.3739	1145	19.9	93.7667	0.65	37.4			5.84645	0	0	NO
PY17X_0824200	elongation of fatty acids protein, putative	N/A	108.7	34.4	158.2	4.58	2.2	1.78	1.24	0.216372	0.999427	0.3649	1102	34.4	158.233	0.1	30.2			8.23839	0	0	NO
PY17X_1444000	U3 small nucleolar RNA-interacting protein 2, putative	RRP9	120.4	39.2	174.6	4.44	2.1	1.89	1.14	0.254217	0.999427	0.4066	1294	39.25	174.567	10.7	30.4333			1.50804	0	0	NO
PY17X_0305100	conserved Plasmodium protein, unknown function	N/A	2058.6	690	2970.9	4.31	2.1	0.47	4.51	6.57644e-06	0.0297584	5.058e-05	0	689.95	2970.93	7.1	16.9333	Flagged	Resolved	1.25397	0	0	NO
PY17X_1021500	vacuolar protein sorting-associated protein 3, putative	VPS3	645.5	223.8	926.6	4.14	2.1	0.67	3.04	0.00234405	0.999427	0.009523	12	223.75	926.6	6.1	33.9333	Flagged		2.47582	0	0	NO
PY17X_0505800	ribosomal silencing factor RsfS, putative	N/A	93.4	31.8	134.5	4.23	2.1	1.97	1.06	0.290989	0.999427	0.4472	1483	31.75	134.533	6	28.4667			2.24624	0	0	NO
PY17X_1239200	conserved protein, unknown function	N/A	63.2	21.5	91	4.21	2.1	1.84	1.13	0.258854	0.999427	0.4123	1318	21.5	91	5.6	33.2			2.56768	0	0	NO
PY17X_0812000	GTPase-activating protein, putative	N/A	360.1	124.2	517.3	4.17	2.1	0.8	2.58	0.00996499	0.999427	0.03198	51	124.25	517.333	4.4	33.9	Flagged		2.94571	0	0	NO
PY17X_1447000	myosin J, putative	MyoJ	295.2	101.7	424.2	4.17	2.1	1.77	1.17	0.243519	0.999427	0.3941	1240	101.65	424.233	3.95	21.8667			2.46881	0	0	NO
PY17X_1315900	conserved protein, unknown function	N/A	221.1	73.7	319.3	4.33	2.1	1.76	1.2	0.229275	0.999427	0.379	1167	73.65	319.333	3.7	26.8667			2.86022	0	0	NO
PY17X_1461800	delta-aminolevulinic acid synthetase, putative	ALAS	132.4	43.5	191.6	4.39	2.1	1.77	1.2	0.228513	0.999427	0.3785	1163	43.55	191.633	3.5	27.9333			2.99656	0	0	NO
PY17X_0706600	GTP-binding protein Obg2, putative	OBG2	55.2	18.8	79.5	4.2	2.1	1.89	1.1	0.273231	0.999427	0.4294	1391	18.8	79.5	3.4	23.9			2.8134	0	0	NO
PY17X_0519400	armadillo repeat protein, putative	N/A	93.4	30.6	135.1	4.4	2.1	1.79	1.19	0.233391	0.999427	0.3829	1188	30.65	135.133	1.45	11.5667			2.99585	0	0	NO
PY17X_0936600	conserved Plasmodium protein, unknown function	N/A	79.7	27.2	114.6	4.17	2.1	1.27	1.62	0.104455	0.999427	0.2126	532	27.25	114.633	0.75	5.33333			2.83007	0	0	NO
PY17X_0818300	pseudouridylate synthase, putative	N/A	23.3	7.6	33.8	4.43	2.1	2.17	0.99	0.322492	0.999427	0.4792	1643	7.55	33.7667	0.5	12.3			4.62058	0	0	NO
PY17X_0417700	dynein intermediate light chain, putative	N/A	227.7	76.2	328.7	4.32	2.1	1.81	1.16	0.244559	0.999427	0.3952	1245	76.2	328.667	0	39.8333			25.2475	0	0	NO
PY17X_1410800	ER membrane protein complex subunit 7, putative	EMC7	31	11.3	44.2	3.88	2	1.96	1	0.31853	0.999427	0.4759	1623	11.3	44.1667	20.95	32.2			0.62011	0	0	NO
PY17X_0506800	ATP-dependent RNA helicase ROK1, putative	ROK1	522.5	186.9	746.2	3.99	2	0.74	2.71	0.00665776	0.999427	0.02277	34	186.9	746.167	15.95	33.9333	Flagged	Resolved	1.08915	0	0	NO
PY17X_1464800	protein phosphatase PPM4, putative	PPM4	467.9	163.6	670.9	4.1	2	0.83	2.46	0.0137591	0.999427	0.04188	70	163.6	670.867	11.9	38.5	Flagged		1.6939	0	0	NO
PY17X_0713300	rhoptry neck protein 5	RON5	1072.7	377.8	1536	4.06	2	0.65	3.11	0.0018795	0.999427	0.007858	10	377.8	1535.97	11.5	31.7333	Flagged	Resolved	1.46437	0	0	NO
PY17X_1339500	apical polar ring protein APR2, putative	45018	954.9	346	1360.8	3.94	2	0.81	2.45	0.0142829	0.999427	0.04301	73	346.05	1360.83	11.05	37.6	Flagged		1.76669	0	0	NO
PY17X_1243600	RNA methyltransferase, putative	N/A	96.8	35	138.1	3.94	2	1.88	1.05	0.292736	0.999427	0.4494	1492	34.95	138.067	10.85	21.1667			0.964099	0	0	NO
PY17X_1011100	glutamate synthase [NADH], putative	N/A	4839.1	1713.3	6923	4.04	2	0.57	3.52	0.000428503	0.999427	0.002127	2	1713.3	6923.03	9	27.4	Flagged		1.60618	0	0	NO
PY17X_0502500	enoyl-CoA hydratase-related protein, putative	N/A	119.4	42.5	170.7	4.01	2	1.78	1.13	0.260439	0.999427	0.414	1326	42.5	170.7	6.35	35.7667			2.49379	0	0	NO
PY17X_0515700	RNA methyltransferase, putative	N/A	16.8	5.9	24	4.06	2	3.12	0.65	0.517244	0.999427	0.6623	2656	5.9	24.0333	6.1	6.13333			0.00786212	0	0	NO
PY17X_0108500	sorting assembly machinery 50 kDa subunit, putative	SAM50	75.1	27.4	106.9	3.89	2	1.9	1.03	0.301729	0.999427	0.4584	1537	27.4	106.9	5.75	14.7333			1.35745	0	0	NO
PY17X_0620000	conserved protein, unknown function	N/A	126.8	45.1	181.3	4.01	2	1.79	1.12	0.26455	0.999427	0.4191	1347	45.15	181.267	5.7	29.8			2.38628	0	0	NO
PY17X_0313600	vacuolar protein sorting-associated protein 45, putative	VPS45	116.8	40.9	167.5	4.09	2	1.81	1.12	0.262222	0.999427	0.4162	1335	40.85	167.533	2.7	30.7			3.50721	0	0	NO
PY17X_0113600	syntaxin-binding protein, putative	N/A	88.8	31.6	127	4.02	2	1.88	1.07	0.286254	0.999427	0.4424	1458	31.6	126.967	2.45	34.4333			3.81295	0	0	NO
PY17X_1421500	3',5'-cyclic nucleotide phosphodiesterase beta, putative	PDEbeta	51.4	18.3	73.5	3.99	2	1.99	1	0.315265	0.999427	0.4722	1607	18.3	73.5333	2.15	16.4667			2.93714	0	0	NO
PY17X_1427700	RNA-binding protein, putative	N/A	30.7	10.8	44.1	4.08	2	3.04	0.67	0.504694	0.999427	0.6501	2592	10.75	44.0667	2.1	8.23333			1.97109	0	0	NO
PY17X_0828900	splicing factor 3A subunit 3, putative	SF3A3	74.5	27.2	106	3.88	2	1.51	1.3	0.19462	0.999427	0.3388	991	27.25	106	1.7	20.5667			3.5967	0	0	NO
PY17X_0932500	tyrosine--tRNA ligase, putative	N/A	80.2	29	114.2	3.93	2	1.95	1.01	0.311742	0.999427	0.4687	1588	29.05	114.233	0.8	18.3333			4.51832	0	0	NO
PY17X_0903500	sporozoite and liver stage asparagine-rich protein	SLARP	61	22	87	3.93	2	1.92	1.03	0.303564	0.999427	0.46	1546	22.05	86.9667	0.75	4.96667			2.72731	0	0	NO
PY17X_1233400	conserved protein, unknown function	N/A	2768.5	1032.6	3925.8	3.8	1.9	0.67	2.9	0.00378669	0.999427	0.01424	19	1032.6	3925.77	40.75	39.9333			-0.0292066	1	0	NO
PY17X_0606651	kelch domain-containing protein, putative	N/A	1128.1	416.9	1602.4	3.84	1.9	0.73	2.67	0.00755262	0.999427	0.02518	38	416.85	1602.37	20.7	32.9333	Flagged	Resolved	0.669918	0	0	NO
PY17X_1406500	SAM dependent methyltransferase, putative	N/A	396.5	150.8	560.3	3.71	1.9	0.62	3.07	0.00216655	0.999427	0.008904	11	150.75	560.3	12	30.9	Flagged	Resolved	1.36457	0	0	NO
PY17X_0906600	oocyst capsule protein Cap93, putative	CAP93	273.1	100.6	388.1	3.85	1.9	1.81	1.08	0.281334	0.999427	0.4373	1433	100.55	388.067	11.35	37.3			1.71648	0	0	NO
PY17X_1119100	heptatricopeptide repeat-containing protein, putative	N/A	207.5	78.5	293.4	3.73	1.9	1.83	1.04	0.299537	0.999427	0.4564	1525	78.5	293.433	10.75	34.8667			1.69751	0	0	NO
PY17X_0406000	transporter, putative	N/A	215	80	305	3.8	1.9	0.87	2.21	0.0272291	0.999427	0.07336	139	80	305.033	9.9	36.8333			1.89551	0	0	NO
PY17X_1220700	conserved protein, unknown function	N/A	94.3	36	133.1	3.69	1.9	1.89	0.99	0.320186	0.999427	0.4778	1632	36.05	133.1	9.55	36.9667			1.95265	0	0	NO
PY17X_1020800	enoyl-CoA hydratase, putative	N/A	212.9	80.1	301.4	3.76	1.9	1.79	1.07	0.28633	0.999427	0.4424	1459	80.1	301.433	9.1	22.2667			1.29095	0	0	NO
PY17X_1017000	AP2 domain transcription factor AP2-O3	AP2-O3	180.9	68.8	255.7	3.71	1.9	1.89	1	0.316072	0.999427	0.4729	1611	68.85	255.667	6.75	36.1333			2.42037	0	0	NO
PY17X_0804800	phosphoinositide-binding protein, putative	N/A	297.3	113.4	419.8	3.7	1.9	1.78	1.06	0.288404	0.999427	0.4446	1469	113.45	419.8	6.55	30.7333			2.23024	0	0	NO
PY17X_1325200	large ribosomal subunit nuclear export factor, putative	UIS20	550.9	205.6	781.1	3.8	1.9	0.62	3.09	0.00198796	0.999427	0.008257	10	205.55	781.067	6.15	37.5667	Flagged		2.61079	0	0	NO
PY17X_0308900	GAF domain-related protein, putative	N/A	385.2	148.4	543.1	3.66	1.9	0.7	2.69	0.00724898	0.999427	0.02436	37	148.45	543.067	6.1	33.9667	Flagged		2.47724	0	0	NO
PY17X_1109600	protein AAP6, putative	N/A	1365.3	513.8	1933	3.76	1.9	0.79	2.42	0.0157319	0.999427	0.04644	80	513.8	1933.03	5.7	19.4333	Flagged		1.7695	0	0	NO
PY17X_1223500	prodrug activation and resistance esterase, putative	PARE	70.8	26.4	100.4	3.8	1.9	1.87	1.03	0.304595	0.999427	0.461	1552	26.35	100.433	4.9	37.2667			2.92703	0	0	NO
PY17X_1041500	conserved Plasmodium protein, unknown function	N/A	90	34.4	127	3.68	1.9	1.88	1	0.318133	0.999427	0.4755	1621	34.4	127	4.85	25.1333			2.37355	0	0	NO
PY17X_0834700	peptidyl-prolyl cis-trans isomerase, putative	CYP72	163.9	61.9	231.9	3.74	1.9	1.78	1.07	0.284983	0.999427	0.4408	1451	61.85	231.933	4.65	32.7333			2.81546	0	0	NO
PY17X_0612300	DNA helicase MCM8, putative	MCM8	75	28.5	106	3.71	1.9	1.86	1.02	0.309163	0.999427	0.4656	1575	28.5	105.967	4.4	18.1333			2.04307	0	0	NO
PY17X_1417200	U4/U6.U5 tri-snRNP-associated protein 2, putative	USP39	32.1	12.3	45.2	3.64	1.9	1.97	0.95	0.344004	0.999427	0.4989	1754	12.35	45.2	3.95	19.4667			2.30108	0	0	NO
PY17X_1414200	conserved protein, unknown function	N/A	92	35.1	129.9	3.68	1.9	1.51	1.25	0.212029	0.999427	0.3602	1079	35.1	129.9	3.4	15.8			2.21632	0	0	NO
PY17X_1242900	S-adenosyl-L-methionine-dependent tRNA 4-demethylwyosine synthase, putative	TYW1	136.7	51.6	193.5	3.74	1.9	1.85	1.03	0.303712	0.999427	0.46	1547	51.6	193.467	2	22.6333			3.50038	0	0	NO
PY17X_1345200	CRWN-like protein, putative	N/A	182.3	70.4	256.9	3.64	1.9	1.84	1.01	0.311963	0.999427	0.4687	1589	70.45	256.933	1.4	11.3333			3.01707	0	0	NO
PY17X_1459800	glucose inhibited division protein a homologue, putative	N/A	97.5	36.5	138.2	3.77	1.9	1.89	1.01	0.311999	0.999427	0.4687	1590	36.55	138.167	1.3	22.5667			4.11761	0	0	NO
PY17X_0701500	conserved Plasmodium protein, unknown function	N/A	35.5	13.4	50.2	3.71	1.9	2.04	0.93	0.353658	0.999427	0.5083	1803	13.45	50.2333	0	6.8			22.6971	0	0	NO
PY17X_1117700	mitochondrial import receptor subunit TOM40, putative	TOM40	1028	418.1	1434.6	3.43	1.8	0.83	2.15	0.03149	0.999427	0.08252	160	418.15	1434.63	24.7	37.6333			0.6075	0	0	NO
PY17X_1441100	vacuolar iron transporter, putative	VIT	873.5	345.6	1225.4	3.55	1.8	0.53	3.45	0.00055301	0.999427	0.002649	3	345.6	1225.4	19.4	29.4667	Flagged	Resolved	0.603027	0	0	NO
PY17X_0622400	rhoptry-associated leucine zipper-like protein 1, putative	RALP1	197.2	81	274.6	3.38	1.8	1.23	1.43	0.153316	0.999427	0.2846	781	81.05	274.633	15.7	38.1667			1.28155	0	0	NO
PY17X_1132600	60S ribosomal protein L7, putative	N/A	25.5	10.2	35.8	3.48	1.8	2.15	0.84	0.401337	0.999427	0.5529	2048	10.2	35.7667	15.6	30.4667			0.965686	0	0	NO
PY17X_0620600	apoptosis-inducing factor, putative	AIF	816	318.6	1147.6	3.6	1.8	0.65	2.83	0.00459635	0.999427	0.01674	23	318.6	1147.63	13.15	33.6333	Flagged	Resolved	1.35483	0	0	NO
PY17X_0937500	protein kinase, putative	N/A	805.2	318.1	1129.8	3.55	1.8	0.89	2.05	0.0407909	0.999427	0.1022	208	318.15	1129.83	7.55	23.7			1.65034	0	0	NO
PY17X_1004300	protein CERLI2, putative	N/A	184.1	72.6	258.4	3.56	1.8	1.84	0.99	0.320947	0.999427	0.4783	1636	72.6	258.433	7.05	35.1			2.31578	0	0	NO
PY17X_0114000	cytosolic Fe-S cluster assembly factor NAR1, putative	NAR1	142.8	56.5	200.4	3.54	1.8	1.8	1.02	0.309471	0.999427	0.4659	1577	56.45	200.4	5.45	35.4333			2.70078	0	0	NO
PY17X_0611400	general transcription factor 3C polypeptide 5, putative	N/A	88.7	35	124.5	3.55	1.8	1.84	0.99	0.321521	0.999427	0.4784	1639	34.95	124.533	4.75	22.2333			2.22672	0	0	NO
PY17X_0621200	conserved Plasmodium protein, unknown function	N/A	627	254.8	875.2	3.43	1.8	0.59	3.04	0.00238265	0.999427	0.00966	12	254.75	875.2	3.9	25.2	Flagged		2.69188	0	0	NO
PY17X_1457300	RNA-binding protein, putative	N/A	270.4	109.8	377.6	3.44	1.8	1.25	1.42	0.154756	0.999427	0.2863	788	109.8	377.567	2.65	21.8333			3.04247	0	0	NO
PY17X_0912100	conserved Plasmodium protein, unknown function	N/A	438.7	175.6	614.2	3.5	1.8	0.68	2.67	0.00765168	0.999427	0.02544	39	175.6	614.167	2.1	16.4667	Flagged		2.97109	0	0	NO
PY17X_1135800	patatin-like phospholipase, putative	N/A	53.7	22	74.8	3.38	1.8	2.12	0.83	0.408578	0.999427	0.5596	2086	22.05	74.7667	1.2	7.1			2.56478	0	0	NO
PY17X_1248300	conserved Plasmodium protein, unknown function	N/A	67.7	27.4	94.5	3.44	1.8	2.07	0.86	0.390223	0.999427	0.5432	1990	27.4	94.4667	0.75	8.1			3.43296	0	0	NO
PY17X_1011900	dynein-related AAA-type ATPase, putative	N/A	181.1	71.1	254.5	3.58	1.8	0.92	2.01	0.0444338	0.999427	0.1092	226	71.1	254.467	0.75	5.7			2.926	0	0	NO
PY17X_0923700	conserved Plasmodium protein, unknown function	ATG23	2152.2	917.5	2975.2	3.24	1.7	0.68	2.5	0.0122471	0.999427	0.03784	62	917.55	2975.23	21.7	39.6	Flagged	Resolved	0.867805	0	0	NO
PY17X_1450000	conserved Plasmodium protein, unknown function	N/A	90.7	38.7	125.4	3.23	1.7	1.89	0.89	0.371707	0.999427	0.5247	1895	38.7	125.367	18.6	30			0.68966	0	0	NO
PY17X_0211400	vacuolar protein sorting-associated protein 51, putative	VPS51	1925.6	821.8	2661.5	3.24	1.7	0.59	2.88	0.00400691	0.999427	0.01487	20	821.8	2661.47	16.95	33.1667	Flagged	Resolved	0.968449	0	0	NO
PY17X_0411900	kinase-related protein PKRP, putative	PKRP	8694.9	3731.3	12004	3.22	1.7	0.49	3.45	0.000563301	0.999427	0.002693	3	3731.3	12004	14.15	24.5333	Flagged	Resolved	0.793941	0	0	NO
PY17X_0208800	3'-5' exonuclease, putative	N/A	611	266.8	840.5	3.15	1.7	0.98	1.69	0.0907725	0.999427	0.1905	462	266.8	840.533	12.55	38.4333			1.61467	0	0	NO
PY17X_1244500	Suf domain-containing protein, putative	N/A	985.6	425.5	1359	3.19	1.7	0.94	1.79	0.0738499	0.999427	0.1624	376	425.5	1359.03	11.9	29.5667			1.31301	0	0	NO
PY17X_1402400	protein UIS3	UIS3	68.6	29.6	94.5	3.19	1.7	2.11	0.79	0.427911	0.999427	0.5786	2187	29.6	94.5333	9.3	33.2667			1.83877	0	0	NO
PY17X_1107900	subtilisin-like protease 3, putative	SUB3	444.3	193.9	611.3	3.15	1.7	0.84	1.96	0.0496739	0.999427	0.1195	253	193.95	611.267	8.35	27.5333			1.72133	0	0	NO
PY17X_1334200	protein phosphatase containing kelch-like domains, putative	PPKL	761.3	326.6	1051	3.22	1.7	0.7	2.4	0.0165908	0.999427	0.04855	84	326.6	1051	8.3	32.2	Flagged		1.95588	0	0	NO
PY17X_1231100	adenylyl cyclase beta, putative	ACbeta	662.4	279	918	3.29	1.7	0.78	2.2	0.0278876	0.999427	0.07469	142	279	918.033	8.2	28.5			1.79727	0	0	NO
PY17X_0417000	CS domain-containing protein, putative	N/A	215.2	90.8	298.1	3.28	1.7	0.71	2.43	0.0151844	0.999427	0.04506	77	90.75	298.133	7.85	34	Flagged		2.11477	0	0	NO
PY17X_1334900	NOC3 domain-containing protein, putative	N/A	582.4	250.8	803.5	3.21	1.7	0.82	2.04	0.0411683	0.999427	0.1029	210	250.75	803.533	6.2	29.7333			2.26174	0	0	NO
PY17X_0904900	ABC transporter B family member 3, putative	ABCB3	406.6	177	559.7	3.17	1.7	0.56	2.98	0.00285197	0.999427	0.01124	15	177	559.733	5.8	27.4	Flagged		2.24005	0	0	NO
PY17X_0112100	leucine-rich repeat protein	LRR6	713.3	297.8	990.3	3.32	1.7	0.55	3.17	0.00151044	0.999427	0.006432	8	297.8	990.333	5.75	28.8333	Flagged		2.3261	0	0	NO
PY17X_1336100	MORC family protein, putative	MORC	3824	1591.2	5312.6	3.34	1.7	1	1.75	0.0804706	0.999427	0.1737	410	1591.15	5312.6	5.7	18.7333			1.71657	0	0	NO
PY17X_1304300	LCCL domain-containing protein	CCp1	840.1	362.1	1158.7	3.2	1.7	0.95	1.77	0.0761393	0.999427	0.1666	388	362.1	1158.7	5.6	37.8667			2.75743	0	0	NO
PY17X_0810200	DNA-directed RNA polymerase II subunit RPB1, putative	RPB1	908.8	380.7	1260.8	3.31	1.7	0.69	2.51	0.012	0.999427	0.03724	61	380.7	1260.83	5.5	17.7333	Flagged		1.68896	0	0	NO
PY17X_1005900	conserved Plasmodium protein, unknown function	N/A	603.9	255	836.4	3.28	1.7	0.85	2.02	0.0435736	0.999427	0.1077	222	255	836.433	3.75	29.6667			2.98388	0	0	NO
PY17X_0521400	conserved Plasmodium protein, unknown function	N/A	133.9	55.9	186	3.32	1.7	1.82	0.95	0.34174	0.999427	0.497	1742	55.9	185.967	3.65	25.6667			2.81393	0	0	NO
PY17X_0200571	conserved rodent malaria protein, unknown function	N/A	39.5	17.2	54.3	3.14	1.7	2.27	0.73	0.466966	0.999427	0.6158	2393	17.2	54.3333	3.05	20.8333			2.77201	0	0	NO
PY17X_0615800	conserved Plasmodium protein, unknown function	N/A	360.8	150.6	501	3.32	1.7	1.84	0.94	0.345453	0.999427	0.5004	1761	150.55	501	2.4	9.66667			2.00998	0	0	NO
PY17X_1123200	AP2 domain transcription factor AP2-SP3	AP2-SP3	173.1	75.6	238.2	3.16	1.7	0.88	1.88	0.0605526	0.999427	0.1396	308	75.6	238.167	2.2	11.5667			2.3944	0	0	NO
PY17X_1248800	formin 1, putative	FRM1	262.2	109.6	364	3.33	1.7	0.8	2.16	0.0306993	0.999427	0.08083	156	109.55	364.033	2.15	15.3333			2.83426	0	0	NO
PY17X_1320100	conserved Plasmodium protein, unknown function	N/A	112.9	48.4	155.9	3.21	1.7	1.83	0.92	0.357224	0.999427	0.5125	1821	48.4	155.9	1.35	7.36667			2.44805	0	0	NO
PY17X_0815700	cysteine repeat modular protein 1, putative	CRMP1	65.5	27.2	91	3.32	1.7	1.46	1.18	0.236965	0.999427	0.3874	1207	27.25	91	1.2	9.36667			2.9645	0	0	NO
PY17X_0510400	glutamine--fructose-6-phosphate aminotransferase [isomerizing], putative	N/A	2809.5	1286.4	3824.9	2.97	1.6	0.61	2.56	0.0105104	0.999427	0.03347	54	1286.45	3824.93	30.4	37.5333	Flagged	Resolved	0.304101	0	0	NO
PY17X_1411600	ATP synthase subunit gamma, mitochondrial, putative	N/A	847.6	373.4	1163.7	3.11	1.6	0.72	2.29	0.0222877	0.999427	0.06225	113	373.45	1163.73	21	30.8			0.552541	0	0	NO
PY17X_1351500	glutamine--tRNA ligase, putative	N/A	941.4	419.1	1289.6	3.08	1.6	0.55	2.96	0.00306883	0.999427	0.01198	16	419.15	1289.57	15.2	39.1	Flagged	Resolved	1.3631	0	0	NO
PY17X_1121600	mRNA-binding protein PUF3	PUF3	162	72	221.9	3.08	1.6	1.9	0.86	0.392425	0.999427	0.5452	2001	72.05	221.9	12.05	25.3			1.0701	0	0	NO
PY17X_0513400	RING zinc finger protein, putative	N/A	124.6	57	169.7	2.97	1.6	1.83	0.86	0.389761	0.999427	0.5427	1987	57	169.7	11.65	27.8333			1.25648	0	0	NO
PY17X_1412500	conserved protein, unknown function	N/A	47.3	21	64.9	3.08	1.6	2.05	0.79	0.428565	0.999427	0.5793	2190	20.95	64.9	9.1	30.3			1.73538	0	0	NO
PY17X_0302500	Sel1 repeat-containing protein, putative	N/A	1438.3	661.2	1956.4	2.96	1.6	0.78	2.01	0.0442795	0.999427	0.1091	225	661.2	1956.4	8	21.5			1.42626	0	0	NO
PY17X_1216000	MO15-related protein kinase	MRK	55.5	25.1	75.7	3.02	1.6	2.05	0.78	0.437012	0.999427	0.5878	2235	25.15	75.7	7.75	39.6333			2.35445	0	0	NO
PY17X_0707600	histone acetyltransferase GCN5, putative	GCN5	953.8	436.2	1298.8	2.98	1.6	0.74	2.13	0.0330457	0.999427	0.08607	168	436.2	1298.83	7.6	22.4			1.55943	0	0	NO
PY17X_1206200	ADP,ATP carrier protein 2, putative	AAC2	68.8	31.2	93.9	3	1.6	1.9	0.83	0.404808	0.999427	0.5559	2067	31.2	93.9	5.6	34.3333			2.61611	0	0	NO
PY17X_1338600	conserved Plasmodium protein, unknown function	N/A	82.6	36.5	113.3	3.09	1.6	1.86	0.88	0.380822	0.999427	0.5335	1941	36.55	113.333	5.5	33.8			2.61952	0	0	NO
PY17X_1110100	RNA polymerase I, putative	N/A	1114.2	489.4	1530.7	3.13	1.6	0.63	2.61	0.0089611	0.999427	0.02927	46	489.45	1530.67	5.15	16.1667	Flagged		1.65038	0	0	NO
PY17X_1139800	calpain, putative	Pcalp	309.3	139.2	422.6	3.03	1.6	1.91	0.84	0.403124	0.999427	0.5545	2058	139.25	422.633	5	23.7333			2.24691	0	0	NO
PY17X_1305500	DNA repair metallo-beta-lactamase protein, putative	N/A	65.3	30.1	88.8	2.94	1.6	1.89	0.83	0.408939	0.999427	0.5597	2088	30.1	88.8	4.45	22.9			2.36347	0	0	NO
PY17X_1352900	ubiquitin activating enzyme, putative	N/A	466.6	214.2	634.8	2.97	1.6	0.64	2.46	0.0139289	0.999427	0.04209	71	214.2	634.833	4.3	23.8667	Flagged		2.47259	0	0	NO
PY17X_0913700	signal recognition particle subunit SRP72, putative	SRP72	253.1	111.3	347.6	3.12	1.6	1.8	0.91	0.361729	0.999427	0.5149	1839	111.3	347.633	2.8	11.1667			1.9957	0	0	NO
PY17X_0603600	ATP-dependent DNA/RNA helicase PSH2, putative	PSH2	285.7	127.7	391	3.06	1.6	0.97	1.67	0.0954739	0.999427	0.1975	486	127.7	390.967	2.6	32.9333			3.66296	0	0	NO
PY17X_0309900	nucleoporin NUP434, putative	NUP434	587.5	265.5	802.1	3.02	1.6	0.54	2.96	0.00303545	0.999427	0.01188	15	265.55	802.133	2.4	6.8	Flagged		1.5025	0	0	NO
PY17X_1361900	tRNA guanosine-2'-O-methyltransferase, putative	N/A	94.4	43	128.7	2.99	1.6	1.91	0.83	0.407976	0.999427	0.5589	2083	43	128.667	2.15	24.2333			3.49458	0	0	NO
PY17X_0625700	18S ribosomal RNA	N/A	157.8	74.8	213.2	2.84	1.5	0.91	1.65	0.0994046	0.999427	0.2044	506	74.8	213.2	35.3	38.3333			0.118931	0	0	NO
PY17X_1208700	RING zinc finger protein, putative	N/A	399.6	192.6	537.6	2.79	1.5	0.86	1.71	0.0869505	0.999427	0.1849	443	192.6	537.567	21.1	29.3333			0.475298	0	0	NO
PY17X_0819700	ATP-dependent 6-phosphofructokinase, putative	PFK9	1299.6	618.5	1753.7	2.83	1.5	0.96	1.57	0.117015	0.999427	0.232	596	618.55	1753.7	18.55	39.6667			1.09651	0	0	NO
PY17X_0210000	conserved protein, unknown function	N/A	166.7	80.2	224.3	2.8	1.5	0.76	1.96	0.0501934	0.999427	0.1204	256	80.2	224.3	16.25	38.8333			1.25686	0	0	NO
PY17X_1124900	ISWI chromatin-remodeling complex ATPase, putative	ISWI	2584	1259.6	3467	2.75	1.5	0.67	2.17	0.0299147	0.999427	0.07917	152	1259.6	3466.97	15.35	31.6			1.04169	0	0	NO
PY17X_0826600	para-aminobenzoic acid synthetase, putative	N/A	495.1	232.5	670.2	2.88	1.5	0.63	2.42	0.0153862	0.999427	0.04555	78	232.5	670.167	10.4	29.4	Flagged	Resolved	1.49923	0	0	NO
PY17X_0703200	SET domain protein, putative	N/A	694.8	322.9	942.7	2.92	1.5	1.26	1.23	0.219537	0.999427	0.3688	1118	322.85	942.733	8.85	23.7			1.42114	0	0	NO
PY17X_1014900	surface-related antigen SRA, putative	SRA	259.8	121	352.4	2.91	1.5	2.05	0.75	0.452681	0.999427	0.6026	2320	121	352.367	8.65	28.3			1.71003	0	0	NO
PY17X_0709900	protein kinase 1	PK1	395.5	191.8	531.3	2.77	1.5	0.7	2.11	0.035207	0.999427	0.09041	179	191.85	531.267	8.15	34.1667			2.06772	0	0	NO
PY17X_1335300	1-deoxy-D-xylulose 5-phosphate reductoisomerase, putative	DXR	60.8	29.6	81.7	2.75	1.5	1.97	0.74	0.458833	0.999427	0.6081	2350	29.6	81.6667	5.3	19.9			1.9087	0	0	NO
PY17X_1456900	3-hydroxyisobutyryl-CoA hydrolase, putative	N/A	74.8	35.5	101	2.83	1.5	2	0.75	0.45291	0.999427	0.6027	2321	35.5	100.967	4.95	32.4667			2.71346	0	0	NO
PY17X_1317200	exosome complex exonuclease RRP6, putative	RRP6	140.9	68.3	189.4	2.77	1.5	1.97	0.75	0.455148	0.999427	0.6043	2333	68.3	189.367	4.65	23.5333			2.3394	0	0	NO
PY17X_0209100	FtsJ-like methyltransferase, putative	N/A	398.1	189.3	537.3	2.84	1.5	0.89	1.68	0.0921749	0.999427	0.1928	469	189.3	537.333	4.55	22.8667			2.32931	0	0	NO
PY17X_0710800	phosphatidylglycerophosphate synthase, putative	N/A	97.2	46.8	130.8	2.79	1.5	1.88	0.79	0.432	0.999427	0.5829	2208	46.8	130.833	4.1	31.4333			2.9386	0	0	NO
PY17X_1213700	conserved protein, unknown function	N/A	58.4	27.4	79.1	2.88	1.5	2.91	0.52	0.600242	0.999427	0.7291	3091	27.4	79.1	3.95	24.2667			2.61905	0	0	NO
PY17X_1219000	conserved Plasmodium protein, unknown function	N/A	125.6	60.2	169.2	2.8	1.5	1.85	0.81	0.420375	0.999427	0.5711	2147	60.25	169.2	3.85	12.8333			1.73697	0	0	NO
PY17X_0314000	TMEM121 domain-containing protein, putative	N/A	146.6	68.8	198.4	2.88	1.5	1.85	0.83	0.409336	0.999427	0.5597	2090	68.85	198.4	3.35	25.2			2.91119	0	0	NO
PY17X_0614600	conserved protein, unknown function	N/A	344.1	165.9	462.9	2.79	1.5	0.61	2.43	0.0150238	0.999427	0.04476	77	165.95	462.867	3.35	34.4333	Flagged		3.36157	0	0	NO
PY17X_1439300	FbpA domain protein, putative	N/A	104.5	48.4	141.8	2.93	1.5	1.85	0.84	0.401623	0.999427	0.5532	2049	48.4	141.833	3.2	19.1333			2.57994	0	0	NO
PY17X_1369500	phosphatidylinositol transfer protein, putative	N/A	334.5	155.5	453.8	2.91	1.5	1.58	0.98	0.329241	0.999427	0.4856	1676	155.55	453.833	3.15	27.9333			3.14856	0	0	NO
PY17X_1113600	conserved Plasmodium protein, unknown function	N/A	158.4	73.7	214.8	2.91	1.5	0.85	1.82	0.0686646	0.999427	0.1536	350	73.7	214.833	2.65	25.9667			3.2926	0	0	NO
PY17X_0503200	26S proteasome regulatory subunit p55, putative	RPN5	96.1	45.7	129.7	2.83	1.5	1.86	0.81	0.41932	0.999427	0.5707	2142	45.7	129.7	2.55	26.3333			3.36832	0	0	NO
PY17X_1231400	periodic tryptophan protein 2, putative	PWP2	60.2	29	81	2.78	1.5	1.91	0.77	0.440448	0.999427	0.5911	2256	29.05	80.9667	2.4	22.6667			3.23947	0	0	NO
PY17X_0215200	zinc finger protein, putative	N/A	60.8	28.5	82.4	2.88	1.5	1.43	1.07	0.28497	0.999427	0.4408	1451	28.5	82.4333	2.15	26.5667			3.62721	0	0	NO
PY17X_1015900	acid phosphatase, putative	N/A	138.8	64.6	188.4	2.91	1.5	2.03	0.76	0.446232	0.999427	0.5961	2285	64.55	188.367	2.15	16.1333			2.90764	0	0	NO
PY17X_1010300	conserved Plasmodium protein, unknown function	N/A	68.5	31.8	93	2.92	1.5	1.9	0.81	0.416505	0.999427	0.5678	2128	31.75	93.0333	2.1	8			1.92961	0	0	NO
PY17X_1130000	SET domain protein, putative	N/A	435.6	205.8	588.8	2.86	1.5	0.85	1.79	0.0742574	0.999427	0.1632	378	205.8	588.767	1.65	5.2			1.65605	0	0	NO
PY17X_0946000	iron-sulfur cluster assembly protein SufD, putative	N/A	31	14.5	41.9	2.88	1.5	2.08	0.73	0.463301	0.999427	0.612	2374	14.5	41.9333	1.45	7.43333			2.35796	0	0	NO
PY17X_1124100	tyrosine kinase-like protein, putative	TKL4	1233.2	607.6	1650.2	2.72	1.4	0.67	2.16	0.0308229	0.999427	0.08111	157	607.6	1650.2	13.85	26.3667			0.928829	0	0	NO
PY17X_1352700	isoleucine--tRNA ligase, putative	N/A	867.4	438.4	1153.3	2.63	1.4	0.54	2.59	0.00960353	0.999427	0.03104	49	438.45	1153.27	12.65	34.7667	Flagged	Resolved	1.45857	0	0	NO
PY17X_1229100	conserved Plasmodium protein, unknown function	N/A	1957.5	993.2	2600.4	2.62	1.4	0.76	1.83	0.0673017	0.999427	0.1513	343	993.2	2600.43	12.55	36.6			1.54416	0	0	NO
PY17X_0624100	RNA-binding protein, putative	N/A	984.6	491.4	1313.4	2.67	1.4	0.6	2.36	0.0180467	0.999427	0.05212	92	491.4	1313.37	12.15	36.7			1.59482	0	0	NO
PY17X_0922300	conserved Plasmodium protein, unknown function	N/A	356.4	175.8	476.8	2.71	1.4	0.75	1.91	0.0559602	0.999427	0.1312	285	175.75	476.8	10.8	39.9			1.88536	0	0	NO
PY17X_MIT00800	cytochrome c oxidase subunit 1	cox1	40.5	20	54.3	2.73	1.4	1.8	0.8	0.421195	0.999427	0.5721	2152	19.95	54.2667	9.25	28.0667			1.60133	0	0	NO
PY17X_1454200	conserved Plasmodium protein, unknown function	N/A	304.8	149.5	408.4	2.73	1.4	1.83	0.79	0.429002	0.999427	0.5797	2193	149.5	408.367	8.05	24.4667			1.60376	0	0	NO
PY17X_1223700	hydrolase, putative	N/A	779.7	401.3	1032	2.57	1.4	0.69	1.97	0.0491522	0.999427	0.1186	250	401.3	1032	7.45	27.3333			1.87535	0	0	NO
PY17X_1138000	conserved Plasmodium protein, unknown function	N/A	32.9	16.1	44	2.71	1.4	2.09	0.69	0.492556	0.999427	0.6394	2526	16.15	44.0333	7.05	28.4667			2.01358	0	0	NO
PY17X_1110500	phosphatidylinositol 4-kinase beta, putative	PI4KB	236.1	118.3	314.7	2.66	1.4	1.84	0.77	0.442158	0.999427	0.593	2265	118.3	314.733	6.1	31.8333			2.38366	0	0	NO
PY17X_1319500	rhoptry neck protein 2	RON2	520.4	257.6	695.6	2.7	1.4	1.87	0.77	0.443832	0.999427	0.5944	2274	257.55	695.567	5.6	20.9333			1.9023	0	0	NO
PY17X_1006800	protein CINCH, putative	CINCH	246	121.7	328.9	2.7	1.4	0.78	1.84	0.0653867	0.999427	0.1478	333	121.65	328.9	5.55	26.5			2.25543	0	0	NO
PY17X_1133900	conserved Plasmodium protein, unknown function	N/A	212.1	108.4	281.2	2.59	1.4	0.89	1.54	0.124244	0.999427	0.2411	633	108.45	281.233	5.25	26.1667			2.31734	0	0	NO
PY17X_1115100	aspartate--tRNA ligase, putative	N/A	131.1	67.8	173.4	2.55	1.4	0.69	1.95	0.0506515	0.999427	0.1214	258	67.85	173.367	5.2	21.0333			2.01609	0	0	NO
PY17X_1309200	conserved Plasmodium protein, unknown function	N/A	57.9	29.6	76.8	2.59	1.4	2.02	0.68	0.496989	0.999427	0.6431	2549	29.6	76.8333	5.15	24.3			2.23831	0	0	NO
PY17X_1039300	conserved Plasmodium protein, unknown function	N/A	94.3	47.9	125.2	2.61	1.4	1.93	0.72	0.473377	0.999427	0.6211	2427	47.85	125.2	4.55	20.5			2.17169	0	0	NO
PY17X_0504100	conserved protein, unknown function	N/A	322.5	162	429.5	2.65	1.4	0.95	1.48	0.137715	0.999427	0.2613	701	162	429.5	4.4	35.5333			3.0136	0	0	NO
PY17X_1371200	vacuolar fusion protein MON1, putative	MON1	49.9	25.2	66.4	2.62	1.4	1.97	0.71	0.479743	0.999427	0.6273	2459	25.25	66.4	3.45	17.5333			2.34543	0	0	NO
PY17X_0943200	conserved Plasmodium protein, unknown function	N/A	296	153	391.3	2.56	1.4	0.92	1.47	0.14045	0.999427	0.2654	715	153	391.333	3.4	25.8			2.92376	0	0	NO
PY17X_0702000	conserved Plasmodium protein, unknown function	N/A	153.2	78.5	202.9	2.58	1.4	1.84	0.74	0.458265	0.999427	0.6078	2349	78.5	202.933	3.35	18.1333			2.43641	0	0	NO
PY17X_0609500	conserved Plasmodium protein, unknown function	N/A	231.2	118	306.7	2.6	1.4	0.95	1.45	0.146835	0.999427	0.275	748	118	306.733	3.2	17.9667			2.48918	0	0	NO
PY17X_0834800	conserved Plasmodium protein, unknown function	N/A	62.3	31.2	83.1	2.65	1.4	1.92	0.73	0.462562	0.999427	0.6111	2371	31.2	83.1	3.2	17.1			2.41785	0	0	NO
PY17X_1438600	histone-lysine N-methyltransferase, H3 lysine-4 specific, putative	SET10	169.4	86.6	224.6	2.59	1.4	1.86	0.74	0.461039	0.999427	0.6096	2363	86.55	224.567	2.95	13.5333			2.19773	0	0	NO
PY17X_0612200	conserved Plasmodium protein, unknown function	N/A	56.4	29	74.7	2.56	1.4	1.93	0.71	0.480493	0.999427	0.6277	2462	29.05	74.7	2.75	16.0667			2.54657	0	0	NO
PY17X_1362500	VPS13 domain-containing protein, putative	N/A	596.9	299.6	795	2.65	1.4	0.79	1.77	0.0766488	0.999427	0.1674	390	299.6	795.033	2.7	12.4667			2.20704	0	0	NO
PY17X_1442400	conserved Plasmodium protein, unknown function	N/A	143.9	71	192.6	2.71	1.4	1.85	0.78	0.436951	0.999427	0.5878	2234	71	192.567	2.7	12.3667			2.19542	0	0	NO
PY17X_1468100	reticulocyte binding protein, putative	Py235	140.7	71	187.2	2.63	1.4	1.94	0.72	0.471761	0.999427	0.6196	2418	71	187.2	2.6	13.2			2.34395	0	0	NO
PY17X_1331500	rhoptry neck protein 11, putative	RON11	127.7	62.9	170.8	2.71	1.4	1.99	0.72	0.469623	0.999427	0.6175	2406	62.9	170.833	2.55	25.8333			3.34066	0	0	NO
PY17X_1141500	nucleoporin NUP205, putative	NUP205	173.6	85.9	232.1	2.7	1.4	0.83	1.73	0.0834184	0.999427	0.1788	425	85.9	232.133	2.5	20.8			3.05658	0	0	NO
PY17X_1427600	conserved protein, unknown function	N/A	81.7	40.3	109.2	2.71	1.4	0.99	1.45	0.147032	0.999427	0.2753	749	40.35	109.2	2.4	38.3			3.99624	0	0	NO
PY17X_0719000	conserved Plasmodium protein, unknown function	N/A	205.6	105.7	272.2	2.58	1.4	1.86	0.73	0.463796	0.999427	0.6125	2377	105.65	272.2	1.3	21.3333			4.03652	0	0	NO
PY17X_1218100	BSD domain-containing protein, putative	N/A	1870.1	978.8	2464.3	2.52	1.3	0.52	2.57	0.0101673	0.999427	0.03254	52	978.8	2464.33	32.95	18.3	Flagged	Resolved	-0.848435	0	0	NO
PY17X_1357400	conserved Plasmodium protein, unknown function	N/A	641.3	338	843.5	2.49	1.3	0.74	1.77	0.0768518	0.999427	0.1677	391	337.95	843.5	22.5	27.7333			0.301696	0	0	NO
PY17X_0922400	conserved Plasmodium protein, unknown function	N/A	2832.3	1479.4	3734.3	2.52	1.3	0.53	2.52	0.0118551	0.999427	0.03683	60	1479.4	3734.3	14.35	36	Flagged	Resolved	1.32695	0	0	NO
PY17X_0907700	methyltransferase, putative	N/A	410.1	214.1	540.8	2.53	1.3	0.87	1.54	0.123576	0.999427	0.2407	629	214.05	540.8	11.6	32.2			1.47294	0	0	NO
PY17X_0834200	heptatricopeptide repeat-containing protein, putative	N/A	593.2	319.4	775.7	2.43	1.3	1.1	1.16	0.246043	0.999427	0.3974	1253	319.45	775.667	11	34.4667			1.6477	0	0	NO
PY17X_1318500	conserved Plasmodium protein, unknown function	N/A	122.8	66.7	160.3	2.4	1.3	1.86	0.68	0.496656	0.999427	0.643	2547	66.7	160.267	9.85	29.5667			1.58578	0	0	NO
PY17X_1218600	conserved Plasmodium protein, unknown function	N/A	869.9	475.9	1132.5	2.38	1.3	0.47	2.69	0.00723306	0.999427	0.02433	37	475.9	1132.5	9.3	25.2667	Flagged	Resolved	1.44193	0	0	NO
PY17X_1121400	tetratricopeptide repeat protein, putative	N/A	762.5	411.6	996.5	2.42	1.3	0.51	2.52	0.0118405	0.999427	0.03681	60	411.55	996.467	8.4	21.9	Flagged	Resolved	1.38247	0	0	NO
PY17X_1416700	pre-mRNA-processing factor 40, putative	PRP40	307.8	167.2	401.5	2.4	1.3	1.84	0.69	0.493326	0.999427	0.6395	2530	167.25	401.467	8.25	33.1333			2.00582	0	0	NO
PY17X_1353300	U3 small nucleolar RNA-associated protein 4, putative	UTP4	133.2	69.9	175.3	2.5	1.3	1.86	0.71	0.476278	0.999427	0.6242	2441	69.9	175.3	8.15	22.8333			1.48627	0	0	NO
PY17X_1454600	conserved Plasmodium protein, unknown function	N/A	408	221.7	532.2	2.4	1.3	0.77	1.63	0.103269	0.999427	0.2108	526	221.7	532.2	7.4	37			2.32193	0	0	NO
PY17X_0905300	coatomer subunit gamma, putative	SEC21	74.2	38.7	97.8	2.51	1.3	1.2	1.11	0.268615	0.999427	0.4237	1368	38.7	97.8333	6.6	16.3			1.30433	0	0	NO
PY17X_0828800	conserved Plasmodium protein, unknown function	N/A	384	209.2	500.5	2.39	1.3	0.52	2.43	0.0151593	0.999427	0.04501	77	209.25	500.533	6.1	26.9667	Flagged		2.1443	0	0	NO
PY17X_1347100	ribonuclease P protein subunit RPR2, putative	RPR2	39.4	20.4	52.1	2.54	1.3	2.05	0.66	0.511847	0.999427	0.6573	2629	20.45	52.1333	6	20.9333			1.80277	0	0	NO
PY17X_0921600	GPI-anchor transamidase, putative	GPI8	45.4	24.8	59.1	2.38	1.3	2	0.63	0.531252	0.999427	0.6746	2730	24.75	59.1333	5.5	21.9667			1.99781	0	0	NO
PY17X_1369700	conserved Plasmodium protein, unknown function	N/A	256.5	138.1	335.5	2.43	1.3	0.83	1.55	0.121509	0.999427	0.2382	619	138.1	335.467	5.2	20.1333			1.953	0	0	NO
PY17X_1248200	PhIL1-interacting candidate PIC6, putative	N/A	163.9	85	216.5	2.55	1.3	1.9	0.71	0.478007	0.999427	0.6257	2450	84.95	216.5	5.05	25.9333			2.36045	0	0	NO
PY17X_0812900	conserved Plasmodium protein, unknown function	N/A	357.8	186.2	472.2	2.53	1.3	1.27	1.06	0.289658	0.999427	0.4459	1476	186.25	472.2	4.25	18.0333			2.08513	0	0	NO
PY17X_1141700	conserved Plasmodium protein, unknown function	N/A	792.3	427.6	1035.5	2.42	1.3	0.74	1.73	0.0836108	0.999427	0.179	426	427.65	1035.5	3.15	23.1			2.87447	0	0	NO
PY17X_0420800	ATP-dependent RNA helicase DDX60, putative	DDX60	235.3	125.8	308.3	2.45	1.3	1.88	0.69	0.49154	0.999427	0.6387	2521	125.85	308.333	2.9	17.0333			2.55424	0	0	NO
PY17X_1435300	GTP-binding protein EngA, putative	EngA	45.2	23.6	59.5	2.5	1.3	2.1	0.63	0.527334	0.999427	0.671	2710	23.65	59.5333	2.6	13.9333			2.42196	0	0	NO
PY17X_1027800	cysteine protease ATG4, putative	ATG4	33.7	18.3	44	2.39	1.3	2.05	0.61	0.538808	0.999427	0.6807	2768	18.3	44	2.5	11.8333			2.24286	0	0	NO
PY17X_1307000	Sad1/UNC domain-containing protein, putative	N/A	41.8	22.6	54.7	2.41	1.3	1.99	0.64	0.523266	0.999427	0.6676	2689	22.6	54.7	1.45	6.86667			2.24356	0	0	NO
PY17X_0804500	basal complex transmembrane protein 2, putative	BTP2	223.5	120.9	292	2.42	1.3	1	1.27	0.202941	0.999427	0.3493	1033	120.85	292	1.05	10.3667			3.30349	0	0	NO
PY17X_1446100	conserved Plasmodium protein, unknown function	N/A	188.7	99	248.6	2.51	1.3	1.84	0.72	0.469762	0.999427	0.6175	2407	98.95	248.6	0.6	10.9333			4.18762	0	0	NO
PY17X_1328700	U3 small nucleolar ribonucleoprotein protein IMP3, putative	IMP3	56.1	30.6	73	2.37	1.2	1.96	0.64	0.525072	0.999427	0.6688	2698	30.65	73.0333	22.75	35.9667			0.660794	0	0	NO
PY17X_0112800	nucleolar GTP-binding protein 1, putative	NOG1	442.2	244.2	574.2	2.35	1.2	1.86	0.66	0.507647	0.999427	0.6531	2607	244.15	574.233	21.1	32.8333			0.637918	0	0	NO
PY17X_0939200	RNA-binding protein, putative	N/A	1760.4	966	2290	2.37	1.2	0.73	1.71	0.0868474	0.999427	0.1848	442	966	2290	21.05	31.4333			0.578475	0	0	NO
PY17X_0913500	conserved Plasmodium protein, unknown function	N/A	728.8	402	946.6	2.35	1.2	1.02	1.21	0.226088	0.999427	0.3754	1151	401.95	946.633	17.5	36.8			1.07235	0	0	NO
PY17X_0504600	zinc finger protein, putative	N/A	1119.1	636.2	1441.1	2.26	1.2	0.73	1.62	0.10623	0.999427	0.2155	541	636.2	1441.07	14.45	38.8667			1.42746	0	0	NO
PY17X_1306300	Golgi to ER traffic protein 4, putative	GET4	141.8	81.8	181.8	2.22	1.2	2	0.58	0.565134	0.999427	0.7008	2906	81.75	181.8	14.1	39.8667			1.49949	0	0	NO
PY17X_0713800	conserved protein, unknown function	N/A	190.9	106	247.6	2.33	1.2	1.92	0.64	0.524079	0.999427	0.6682	2693	105.95	247.567	13.45	28.7667			1.09679	0	0	NO
PY17X_0108200	conserved Plasmodium protein, unknown function	N/A	732	404.2	950.6	2.35	1.2	0.95	1.3	0.193666	0.999427	0.3377	986	404.15	950.567	12.85	34			1.40377	0	0	NO
PY17X_1120800	cleavage stimulation factor subunit 1, putative	N/A	375.1	211	484.6	2.3	1.2	1.32	0.91	0.364314	0.999427	0.5174	1857	210.95	484.6	12.55	30.0333			1.25888	0	0	NO
PY17X_1035300	histidine phosphatase, putative	N/A	158.2	89.2	204.1	2.28	1.2	1.91	0.62	0.532922	0.999427	0.6761	2738	89.25	204.1	12.15	37.9			1.64124	0	0	NO
PY17X_1232300	protein kinase, putative	N/A	165.7	91.4	215.2	2.35	1.2	1.98	0.62	0.532458	0.999427	0.6758	2736	91.4	215.2	12.1	31.9333			1.40006	0	0	NO
PY17X_1357600	conserved protein, unknown function	N/A	494.3	280.5	636.8	2.27	1.2	0.53	2.25	0.0245343	0.999427	0.0672	125	280.5	636.767	10.6	33.7667			1.67154	0	0	NO
PY17X_1310500	conserved Plasmodium protein, unknown function	N/A	65.4	36.5	84.7	2.31	1.2	1.97	0.61	0.538908	0.999427	0.6807	2769	36.55	84.7	10.2	31.8			1.64046	0	0	NO
PY17X_0916800	conserved Plasmodium protein, unknown function	N/A	405.3	233.9	519.5	2.22	1.2	1.85	0.62	0.534204	0.999427	0.6773	2745	233.9	519.5	10	37.9667			1.92473	0	0	NO
PY17X_0941600	AP2 domain transcription factor, putative	ApiAP2	484.8	269.8	628.1	2.33	1.2	0.71	1.72	0.0855104	0.999427	0.1825	435	269.75	628.133	8.7	31.5			1.85626	0	0	NO
PY17X_1443100	VAC14 domain-containing protein, putative	N/A	673.5	383.2	867	2.26	1.2	0.52	2.26	0.0237505	0.999427	0.06548	121	383.2	867.033	8.65	28.3333			1.71173	0	0	NO
PY17X_0309600	ribosomal protein L12, mitochondrial, putative	N/A	282.1	158.7	364.4	2.3	1.2	1.85	0.65	0.515842	0.999427	0.6615	2649	158.65	364.367	8.5	39.4667			2.2151	0	0	NO
PY17X_1026200	ATP-dependent RNA helicase DBP4, putative	DBP4	322.2	182.1	415.7	2.28	1.2	0.68	1.75	0.0806235	0.999427	0.174	411	182.1	415.667	8.2	38.1667			2.21862	0	0	NO
PY17X_1341400	conserved Plasmodium protein, unknown function	N/A	160.8	90.9	207.4	2.28	1.2	1.86	0.64	0.521755	0.999427	0.6662	2681	90.9	207.4	7.7	34.9			2.1803	0	0	NO
PY17X_1424200	cation diffusion facilitator family protein, putative	CDF	122.2	68.8	157.8	2.29	1.2	1.94	0.62	0.538023	0.999427	0.6805	2764	68.85	157.833	7.25	35.9667			2.31061	0	0	NO
PY17X_0518500	pre-mRNA-splicing factor CEF1, putative	CEF1	109.6	63	140.7	2.22	1.2	1.02	1.13	0.25927	0.999427	0.4128	1320	62.95	140.733	7.2	28.6667			1.99331	0	0	NO
PY17X_0408000	ATP-dependent Clp protease proteolytic subunit, putative	ClpP	23.1	12.9	29.9	2.32	1.2	4.18	0.29	0.771723	0.999427	0.8556	3990	12.9	29.9	6.4	10.0667			0.653442	0	0	NO
PY17X_1232900	F-box protein FBXO6, putative	N/A	52.7	29.6	68.2	2.3	1.2	1.96	0.61	0.541204	0.999427	0.682	2782	29.6	68.1667	5.1	31.3333			2.61913	0	0	NO
PY17X_1110300	asparagine--tRNA ligase, putative	N/A	38.1	21.5	49.1	2.28	1.2	2.01	0.59	0.554849	0.999427	0.6928	2851	21.5	49.1	3.9	21.4333			2.45831	0	0	NO
PY17X_1447200	TBC domain-containing protein, putative	N/A	709	404.9	911.8	2.25	1.2	0.88	1.33	0.183391	0.999427	0.3244	934	404.85	911.8	3.6	24.8667			2.78814	0	0	NO
PY17X_0804900	serine/threonine protein kinase, putative	N/A	79.6	45.1	102.5	2.26	1.2	2.1	0.56	0.575125	0.999427	0.709	2956	45.15	102.533	3.45	16.4			2.24903	0	0	NO
PY17X_1423500	conserved Plasmodium protein, unknown function	N/A	474.2	264.6	613.8	2.32	1.2	0.7	1.73	0.0832276	0.999427	0.1785	424	264.65	613.833	3.3	34.9			3.40269	0	0	NO
PY17X_1145700	heptatricopeptide repeat-containing protein, putative	N/A	45.6	25.2	59.1	2.33	1.2	1.99	0.61	0.539163	0.999427	0.6807	2771	25.25	59.1333	2.9	10.8			1.89691	0	0	NO
PY17X_1405300	protein AMR3, putative	N/A	62.7	36	80.4	2.23	1.2	1.91	0.6	0.546334	0.999427	0.685	2807	36.05	80.4333	2.8	25.5333			3.18888	0	0	NO
PY17X_1137100	exosome complex exonuclease RRP44, putative	DIS3	58.8	32.2	76.5	2.36	1.2	1.96	0.63	0.526012	0.999427	0.6696	2703	32.25	76.4667	2.3	16.5667			2.84858	0	0	NO
PY17X_1141600	pre-mRNA-splicing factor ATP-dependent RNA helicase PRP16, putative	PRP16	149.5	83.2	193.8	2.34	1.2	0.92	1.33	0.183487	0.999427	0.3244	934	83.15	193.767	1.85	23.8333			3.68738	0	0	NO
PY17X_1460700	conserved Plasmodium protein, unknown function	N/A	159.7	87.7	207.8	2.37	1.2	1.85	0.67	0.500289	0.999427	0.6459	2568	87.65	207.8	1.35	14.3667			3.41169	0	0	NO
PY17X_1366400	conserved Plasmodium protein, unknown function	N/A	160.2	89.1	207.6	2.33	1.2	1.88	0.65	0.51656	0.999427	0.6619	2653	89.1	207.6	0	10.6333			23.3421	0	0	NO
PY17X_1108300	protein CAF40, putative	CAF40	370.5	225.1	467.3	2.07	1.1	0.64	1.65	0.0994934	0.999427	0.2045	507	225.15	467.3	20.05	37.1333			0.889113	0	0	NO
PY17X_0409200	pre-mRNA-processing factor 19, putative	PRPF19	53.2	32.2	67.1	2.07	1.1	1.95	0.54	0.589922	0.999427	0.7197	3032	32.25	67.0667	14.25	29.5			1.04975	0	0	NO
PY17X_1041700	U2 snRNP-associated SURP motif-containing protein, putative	SR140	178.6	107.6	226	2.1	1.1	1.9	0.56	0.573428	0.999427	0.7079	2948	107.55	225.967	12.25	29.6			1.27282	0	0	NO
PY17X_1024700	glycine--tRNA ligase, putative	GlyRS	198	119.3	250.5	2.1	1.1	0.64	1.68	0.092629	0.999427	0.1934	472	119.3	250.533	10.15	39.0667			1.94446	0	0	NO
PY17X_0110000	tetratricopeptide repeat protein, putative	N/A	606.7	351	777.1	2.22	1.1	0.57	2	0.0453944	0.999427	0.1111	231	351	777.133	10.05	30.3333			1.59371	0	0	NO
PY17X_1029500	conserved Plasmodium protein, unknown function	N/A	471.7	285	596.1	2.09	1.1	1.86	0.57	0.566927	0.999427	0.7019	2914	285	596.133	9.45	39.6333			2.06833	0	0	NO
PY17X_1365700	DNA topoisomerase 3, putative	TOP3	118.3	68.3	151.6	2.22	1.1	1.87	0.62	0.538418	0.999427	0.6806	2767	68.3	151.6	8.9	37.7333			2.08396	0	0	NO
PY17X_1423900	GTP-binding translation elongation factor, putative	N/A	105.5	61.3	134.9	2.2	1.1	1.87	0.61	0.543994	0.999427	0.684	2796	61.3	134.933	8.45	33.7			1.99573	0	0	NO
PY17X_1432100	GPI ethanolamine phosphate transferase 3, putative	PIGO	250.5	146.8	319.6	2.18	1.1	1.9	0.59	0.55566	0.999427	0.6934	2855	146.8	319.6	8.2	36.1333			2.13963	0	0	NO
PY17X_1456800	vacuolar protein sorting-associated protein 16, putative	VPS16	357.6	211.6	454.9	2.15	1.1	0.96	1.16	0.2467	0.999427	0.3979	1256	211.6	454.867	8.2	21.1			1.36355	0	0	NO
PY17X_0824100	regulator of chromosome condensation-PP1-interacting protein, putative	RCC-PIP	1533.6	902.8	1954.1	2.16	1.1	0.74	1.5	0.133951	0.999427	0.2558	682	902.8	1954.1	8.2	20.5667			1.32661	0	0	NO
PY17X_0518900	Sec1 family protein, putative	SLY1	113.1	67.2	143.6	2.13	1.1	1.87	0.58	0.559547	0.999427	0.6964	2875	67.2	143.633	7.95	34.6			2.12175	0	0	NO
PY17X_0625500	WD repeat-containing protein, putative	N/A	553.3	330.2	702	2.13	1.1	0.57	1.91	0.0557749	0.999427	0.1311	284	330.2	701.967	7.95	23.7			1.57586	0	0	NO
PY17X_0818600	met-10+ like protein, putative	N/A	302.7	177.5	386.1	2.18	1.1	1.31	0.86	0.391131	0.999427	0.5442	1994	177.5	386.067	7.85	35.3333			2.17027	0	0	NO
PY17X_1004100	ATP-dependent RNA helicase DDX51, putative	DDX51	81.2	47.9	103.5	2.16	1.1	1.9	0.58	0.559863	0.999427	0.6964	2877	47.85	103.467	7.4	30.8			2.05733	0	0	NO
PY17X_1366800	elongation factor Tu, putative	N/A	170.2	102.4	215.4	2.1	1.1	1.22	0.88	0.379169	0.999427	0.5317	1933	102.4	215.4	6.85	14.4667			1.07856	0	0	NO
PY17X_0505000	conserved Plasmodium protein, unknown function	N/A	96.3	57.5	122.1	2.12	1.1	1.88	0.57	0.565584	0.999427	0.7012	2908	57.55	122.133	6.55	31.8667			2.28248	0	0	NO
PY17X_0929200	conserved protein, unknown function	N/A	171.8	99.9	219.7	2.2	1.1	1.49	0.76	0.445189	0.999427	0.5956	2281	99.85	219.733	6.1	23			1.91475	0	0	NO
PY17X_0414000	Ras-like G protein, putative	N/A	36.2	21	46.3	2.2	1.1	2.02	0.56	0.572786	0.999427	0.7072	2945	20.95	46.3333	5.95	15.3667			1.36884	0	0	NO
PY17X_0507900	kelch protein K10, putative	Kelch10	354.9	207	453.5	2.19	1.1	1.88	0.6	0.54738	0.999427	0.6858	2813	207	453.467	5.5	37.8			2.78088	0	0	NO
PY17X_0824400	CS domain protein, putative	N/A	209.1	124	265.8	2.15	1.1	1.37	0.81	0.420396	0.999427	0.5711	2148	124	265.833	5.4	32.8667			2.60559	0	0	NO
PY17X_0823600	protein disulfide-isomerase PDI-Trans, putative	PDI-Trans	41.8	24.2	53.6	2.21	1.1	2.23	0.51	0.607302	0.999427	0.7356	3128	24.2	53.6	5	11.8667			1.24691	0	0	NO
PY17X_0508100	4-hydroxy-3-methylbut-2-en-1-yl diphosphate synthase (ferredoxin), putative	ISPG	170.7	104	215.1	2.07	1.1	0.89	1.18	0.237873	0.999427	0.3886	1211	104	215.133	4.85	27.5333			2.50512	0	0	NO
PY17X_1126600	CRAL/TRIO domain-containing protein, putative	N/A	124.2	75.3	156.7	2.08	1.1	1.88	0.56	0.574939	0.999427	0.709	2956	75.3	156.733	4.55	36.5333			3.00527	0	0	NO
PY17X_1348900	myosin F, putative	MyoF	196.2	117.8	248.5	2.11	1.1	1.84	0.58	0.558947	0.999427	0.6961	2873	117.75	248.5	4.15	17.3333			2.06237	0	0	NO
PY17X_1344400	DEAD box helicase, putative	N/A	139.6	82.8	177.4	2.14	1.1	1.95	0.56	0.57385	0.999427	0.708	2950	82.8	177.433	4.05	27.9			2.78427	0	0	NO
PY17X_1006700	TH1 domain-containing protein, putative	N/A	244.2	142.9	311.7	2.18	1.1	1.02	1.11	0.268167	0.999427	0.4232	1366	142.95	311.733	3.95	24.5667			2.63678	0	0	NO
PY17X_0211700	seipin domain-containing protein, putative	N/A	53.8	31.2	68.9	2.2	1.1	1.95	0.58	0.560217	0.999427	0.6966	2879	31.2	68.8667	3.85	26.2667			2.7703	0	0	NO
PY17X_0707900	serine/threonine protein kinase VPS15, putative	VPS15	178.4	107.1	226	2.11	1.1	1.44	0.75	0.453614	0.999427	0.6028	2325	107.1	225.967	3.85	25.1			2.70476	0	0	NO
PY17X_1141100	protein AMR1, putative	N/A	58.2	33.9	74.4	2.19	1.1	1.98	0.57	0.567254	0.999427	0.7021	2917	33.9	74.4	3.55	17.2			2.27652	0	0	NO
PY17X_1344200	conserved Plasmodium protein, unknown function	N/A	749.3	450	948.9	2.11	1.1	0.93	1.15	0.248612	0.999427	0.3999	1266	450.05	948.867	3.25	16.8667			2.37566	0	0	NO
PY17X_0113700	AP2 domain transcription factor, putative	ApiAP2	750.6	456.4	946.7	2.07	1.1	0.99	1.06	0.287838	0.999427	0.444	1467	456.4	946.7	3	10.2333			1.77024	0	0	NO
PY17X_1403000	conserved protein, unknown function	N/A	26.9	15.8	34.4	2.18	1.1	3.16	0.35	0.722593	0.999427	0.8235	3734	15.8	34.3667	2.25	9.23333			2.03693	0	0	NO
PY17X_1019000	lipase, putative	UIS28	41.4	24.2	52.8	2.17	1.1	2.01	0.56	0.578011	0.999427	0.7109	2972	24.2	52.7667	2.2	16.2333			2.88338	0	0	NO
PY17X_0620100	conserved Plasmodium protein, unknown function	N/A	120.2	71	153	2.15	1.1	1.89	0.58	0.559324	0.999427	0.6964	2875	71	153	1.65	5.06667			1.61857	0	0	NO
PY17X_1243500	WD repeat-containing protein, putative	N/A	76.6	44.6	98	2.19	1.1	1.98	0.57	0.566951	0.999427	0.7019	2915	44.65	98	1.5	12.3667			3.04342	0	0	NO
PY17X_1326300	DNA-directed RNA polymerase III subunit RPC5, putative	N/A	48.5	28	62.2	2.21	1.1	2.03	0.56	0.572739	0.999427	0.7072	2944	27.95	62.1667	1	25.4			4.66676	0	0	NO
PY17X_0719600	memo-like protein	N/A	1195	756	1487.6	1.97	1	0.53	1.86	0.0631133	0.999427	0.1439	321	756.05	1487.6	25.55	38.6			0.595278	0	0	NO
PY17X_0522600	28S ribosomal RNA	N/A	1035.7	645.2	1296	2.01	1	0.45	2.23	0.0260653	0.999427	0.07079	133	645.25	1296.03	22.3	37.2667			0.740842	0	0	NO
PY17X_1205200	MKT1 domain-containing protein, putative	N/A	1207.7	772.5	1497.9	1.94	1	0.5	1.92	0.0546142	0.999427	0.1287	278	772.55	1497.87	17.75	34.1			0.941953	0	0	NO
PY17X_1455500	conserved Plasmodium protein, unknown function	N/A	3344.8	2141.1	4147.3	1.94	1	0.71	1.34	0.179525	0.999427	0.3192	914	2141.05	4147.27	17	29.4333			0.791916	0	0	NO
PY17X_1141000	conserved Plasmodium protein, unknown function	N/A	21.8	13.4	27.4	2.03	1	3.2	0.32	0.750682	0.999427	0.8424	3879	13.45	27.3667	16.45	33.4667			1.02464	0	0	NO
PY17X_1004200	protein transport protein Sec24B, putative	SEC24B	1049.2	668	1303.3	1.95	1	0.66	1.47	0.141505	0.999427	0.2669	721	668.05	1303.33	14.5	34.1333			1.23513	0	0	NO
PY17X_1419800	ACDC domain-containing protein, putative	N/A	602.8	385.4	747.7	1.94	1	1.13	0.85	0.397474	0.999427	0.5489	2027	385.45	747.667	13.4	29.4			1.13358	0	0	NO
PY17X_1237700	CCR4 domain-containing protein 1	CCR4-1	1018.9	652.7	1263.1	1.93	1	0.63	1.52	0.128571	0.999427	0.2476	655	652.7	1263.1	13.2	32.7			1.30875	0	0	NO
PY17X_1310700	serine/threonine protein kinase, putative	SRPK2	878	545.1	1099.9	2.02	1	0.76	1.33	0.184994	0.999427	0.3266	942	545.05	1099.93	11.8	38.3333			1.69981	0	0	NO
PY17X_0921500	conserved protein, unknown function	N/A	196.5	125.3	244	1.94	1	1.89	0.51	0.611133	0.999427	0.7388	3147	125.3	243.967	10.6	30.4333			1.52159	0	0	NO
PY17X_1105400	centrosomal protein CEP120, putative	CEP120	215.8	135.5	269.3	1.99	1	1.85	0.53	0.593031	0.999427	0.7226	3049	135.5	269.333	10.2	38			1.89743	0	0	NO
PY17X_0607000	high mobility group protein B3, putative	HMGB3	4134	2650.5	5123	1.93	1	0.63	1.52	0.129496	0.999427	0.2488	659	2650.5	5122.97	10	28.4			1.50589	0	0	NO
PY17X_1246100	AP-1/2 complex subunit beta, putative	N/A	451.6	279.6	566.3	2.02	1	0.61	1.66	0.0962664	0.999427	0.1989	490	279.65	566.3	9.5	25.8			1.44137	0	0	NO
PY17X_1306200	cleavage and polyadenylation specificity factor subunit 3, putative	CPSF3	99.3	60.6	125.2	2.06	1	1.15	0.9	0.365543	0.999427	0.5185	1863	60.6	125.167	9.35	22.6333			1.27541	0	0	NO
PY17X_0619600	conserved Plasmodium protein, unknown function	N/A	622.9	381.6	783.9	2.05	1	0.57	1.81	0.0703836	0.999427	0.1566	358	381.55	783.867	8.95	32.5			1.86048	0	0	NO
PY17X_1242100	conserved Plasmodium protein, unknown function	N/A	324.3	201.3	406.4	2.02	1	0.69	1.48	0.138487	0.999427	0.2624	705	201.3	406.433	8.65	36.2667			2.06787	0	0	NO
PY17X_0819600	heptatricopeptide repeat-containing protein, putative	N/A	51.9	32.2	64.9	2	1	2.01	0.5	0.61711	0.999427	0.7431	3177	32.25	64.9333	7.2	12			0.736966	0	0	NO
PY17X_0111700	conserved Plasmodium protein, unknown function	N/A	1104.2	694.2	1377.5	1.98	1	0.49	2.02	0.0433075	0.999427	0.1072	221	694.25	1377.5	6.85	12.1667			0.828758	0	0	NO
PY17X_0605600	conserved Plasmodium protein, unknown function	N/A	298.7	189.8	371.3	1.95	1	1.85	0.52	0.601625	0.999427	0.7304	3099	189.8	371.267	5.95	12.3667			1.05549	0	0	NO
PY17X_0418400	conserved Plasmodium protein, unknown function	N/A	374	234.8	466.9	1.99	1	0.86	1.15	0.249315	0.999427	0.4007	1270	234.75	466.867	5.1	36.0667			2.8221	0	0	NO
PY17X_1422600	palmitoyltransferase DHHC4, putative	DHHC4	111.3	69.4	139.3	2	1	1.03	0.97	0.330167	0.999427	0.4862	1683	69.45	139.267	4.55	26.0333			2.51642	0	0	NO
PY17X_1424300	FAD-dependent monooxygenase, putative	N/A	88	53.8	110.8	2.06	1	1.91	0.55	0.584613	0.999427	0.7162	3005	53.75	110.8	4.35	25.4333			2.54763	0	0	NO
PY17X_1139200	glideosome-associated connector, putative	GAC	403.7	249	506.9	2.03	1	0.83	1.24	0.215771	0.999427	0.3645	1099	248.95	506.933	4.15	17.4667			2.07342	0	0	NO
PY17X_0945600	CCR4-NOT transcription complex subunit NOT1-G	NOT1-G	434.7	268.4	545.6	2.04	1	0.87	1.17	0.240566	0.999427	0.3917	1225	268.35	545.6	3.65	14			1.93946	0	0	NO
PY17X_1126200	conserved Plasmodium protein, unknown function	N/A	34.9	22.2	43.4	1.94	1	1.76	0.54	0.585885	0.999427	0.7173	3012	22.2	43.3667	2.5	6.43333			1.36364	0	0	NO
PY17X_0722000	phosphatidylinositol 4-kinase, putative	N/A	534.2	337.1	665.5	1.97	1	0.79	1.24	0.216784	0.999427	0.3654	1104	337.1	665.533	2.35	9.06667			1.94791	0	0	NO
PY17X_1249000	conserved Plasmodium protein, unknown function	N/A	123.8	75.4	156	2.07	1	1.97	0.53	0.595301	0.999427	0.7243	3065	75.45	155.967	0.95	14.8333			3.96477	0	0	NO
PY17X_1128300	HECT domain-containing protein 1, putative	HECT1	205.9	128.4	257.6	2.01	1	0.84	1.2	0.23042	0.999427	0.3804	1173	128.4	257.633	0.8	5.03333			2.65344	0	0	NO
PY17X_0922600	TFIIS central domain-containing protein, putative	N/A	1375.9	922.8	1678.1	1.82	0.9	0.74	1.17	0.242344	0.999427	0.3933	1234	922.75	1678.07	23.25	38.1333			0.713822	0	0	NO
PY17X_0945200	chromatin remodeling protein, putative	SNF2L	1482.6	985.1	1814.4	1.84	0.9	0.83	1.06	0.29016	0.999427	0.4463	1478	985.05	1814.37	18.65	35.5667			0.93135	0	0	NO
PY17X_0311500	protein transport protein SEC31, putative	SEC31	2874.7	1848.6	3558.7	1.93	0.9	0.47	2	0.0460378	0.999427	0.1125	234	1848.55	3558.7	14.6	27.3			0.902933	0	0	NO
PY17X_1016400	coatomer subunit beta, putative	N/A	1431.8	942.4	1758.1	1.87	0.9	0.48	1.87	0.0621467	0.999427	0.1425	316	942.35	1758.07	13.4	21.7333			0.697676	0	0	NO
PY17X_1335900	rab GTPase activator, putative	N/A	976	645.7	1196.2	1.85	0.9	0.53	1.68	0.0929652	0.999427	0.1938	473	645.7	1196.17	12.75	33.9			1.41079	0	0	NO
PY17X_1449400	dihydrolipoyl dehydrogenase, mitochondrial, putative	LPD1	92.7	59.7	114.8	1.92	0.9	1.91	0.49	0.621778	0.999427	0.7454	3201	59.7	114.8	12.25	36.5			1.57511	0	0	NO
PY17X_0930600	AP-4 complex subunit mu, putative	N/A	88.6	59.1	108.3	1.83	0.9	1.93	0.45	0.652429	0.999427	0.7702	3364	59.15	108.267	11.55	30.4667			1.39934	0	0	NO
PY17X_1039500	GTPase-activating protein, putative	N/A	198.9	130.2	244.8	1.88	0.9	0.93	0.97	0.329888	0.999427	0.4859	1681	130.15	244.767	9.55	36.3333			1.92772	0	0	NO
PY17X_0409600	dual specificity protein phosphatase, putative	YVH1	59.6	39.2	73.2	1.86	0.9	1.96	0.46	0.646963	0.999427	0.7656	3336	39.25	73.2	9.5	27.5333			1.53518	0	0	NO
PY17X_0909100	apical polar ring protein APR1, putative	45017	130.6	83.9	161.8	1.93	0.9	1.88	0.5	0.61412	0.999427	0.7416	3162	83.9	161.8	9.15	25			1.45008	0	0	NO
PY17X_1119600	conserved Plasmodium protein, unknown function	N/A	1159.6	747.7	1434.2	1.92	0.9	0.79	1.18	0.236734	0.999427	0.3871	1205	747.7	1434.23	8.55	21.4667			1.3281	0	0	NO
PY17X_1141800	exosome complex component RRP45, putative	RRP45	115.6	77.8	140.9	1.81	0.9	1.18	0.73	0.468335	0.999427	0.6167	2400	77.75	140.9	7.95	29.9667			1.91433	0	0	NO
PY17X_1125600	mitochondrial DNA polymerase, putative	N/A	211	135.7	261.2	1.92	0.9	0.88	1.08	0.280367	0.999427	0.4365	1428	135.7	261.167	7.75	26			1.74624	0	0	NO
PY17X_1434000	serine--tRNA ligase, putative	N/A	53.7	36.2	65.4	1.8	0.9	0.96	0.89	0.373721	0.999427	0.5267	1905	36.25	65.4	7.35	17.0333			1.21254	0	0	NO
PY17X_1121000	DnaJ protein, putative	N/A	35.9	23.6	44.1	1.85	0.9	2.11	0.42	0.673335	0.999427	0.7873	3477	23.65	44.0667	7.05	26.8667			1.93012	0	0	NO
PY17X_1233500	GPI-anchored wall transfer protein 1, putative	GWT1	111.1	74.2	135.7	1.82	0.9	1.98	0.44	0.660913	0.999427	0.777	3414	74.2	135.7	5.75	14.8333			1.36721	0	0	NO
PY17X_1120100	WD repeat-containing protein, putative	N/A	444	294.4	543.6	1.85	0.9	0.63	1.41	0.160021	0.999427	0.2942	815	294.4	543.633	4.15	12.9			1.63619	0	0	NO
PY17X_1225900	conserved Plasmodium protein, unknown function	N/A	265	175.8	324.4	1.85	0.9	1.03	0.86	0.391414	0.999427	0.5444	1996	175.85	324.4	4.1	16.5			2.00877	0	0	NO
PY17X_1206000	conserved Plasmodium protein, unknown function	N/A	153.9	101.4	188.9	1.87	0.9	1.07	0.84	0.401736	0.999427	0.5532	2050	101.45	188.9	3.95	31.5333			2.99695	0	0	NO
PY17X_0810300	stomatin-like protein, putative	STOML	17.2	11.5	21	1.84	0.9	2.34	0.38	0.707653	0.999427	0.8125	3657	11.5	20.9667	3.75	13.7667			1.87622	0	0	NO
PY17X_0102800	elongation factor G, putative	N/A	148.9	99.5	181.8	1.83	0.9	1.88	0.46	0.643877	0.999427	0.7629	3320	99.5	181.8	3.7	17			2.19994	0	0	NO
PY17X_0101221	reticulocyte binding protein, putative	Py235	74.4	49	91.3	1.86	0.9	1.1	0.81	0.415103	0.999427	0.5661	2120	48.95	91.3	3.4	9.26667			1.44652	0	0	NO
PY17X_0206700	conserved protein, unknown function	N/A	74	47.9	91.5	1.91	0.9	1.93	0.48	0.628396	0.999427	0.7502	3240	47.85	91.4667	3.25	16.9333			2.38135	0	0	NO
PY17X_1222000	ABC transporter I family member 1, putative	ABCI3	132.5	87.7	162.4	1.85	0.9	1.93	0.46	0.64485	0.999427	0.7638	3326	87.65	162.367	3.15	9.16667			1.54105	0	0	NO
PY17X_0412400	heptatricopeptide repeat-containing protein, putative	N/A	33.3	22	40.8	1.84	0.9	2.11	0.42	0.675758	0.999427	0.7887	3489	22.05	40.8333	2.75	16.2			2.55849	0	0	NO
PY17X_1012500	protein kinase, putative	N/A	83.7	55.9	102.2	1.83	0.9	1.93	0.45	0.652073	0.999427	0.7702	3362	55.9	102.2	2.6	12.5333			2.26919	0	0	NO
PY17X_1421900	ribosomal protein S5, mitochondrial, putative	N/A	23.8	15.6	29.3	1.87	0.9	3.18	0.29	0.77554	0.999427	0.8577	4010	15.6	29.3	1.9	6.83333			1.84659	0	0	NO
PY17X_0609100	conserved Plasmodium protein, unknown function	N/A	147.7	96.2	182	1.89	0.9	1.89	0.49	0.627082	0.999427	0.7494	3233	96.25	181.967	1.4	7.7			2.45943	0	0	NO
PY17X_0930200	conserved protein, unknown function	N/A	3946.3	2718.3	4765	1.75	0.8	0.79	1.02	0.307125	0.999427	0.4631	1565	2718.35	4765	40.1	36.8			-0.123896	1	0	NO
PY17X_0811900	conserved Plasmodium protein, unknown function	N/A	2042.4	1394.8	2474.1	1.77	0.8	0.54	1.54	0.123039	0.999427	0.2401	626	1394.85	2474.07	21.1	32.9333			0.642306	0	0	NO
PY17X_0405800	conserved Plasmodium protein, unknown function	N/A	2489.2	1761.3	2974.4	1.69	0.8	0.74	1.02	0.306299	0.999427	0.4625	1561	1761.35	2974.4	18.45	20.2667			0.135488	0	0	NO
PY17X_0612600	lysine-specific histone demethylase 1, putative	LSD1	1456.2	1033	1738.4	1.68	0.8	0.94	0.8	0.42634	0.999427	0.5777	2179	1033	1738.4	17.95	34.3667			0.937026	0	0	NO
PY17X_1419500	tRNA (guanine(26)-N(2))-dimethyltransferase, putative	TRM1	425	294.9	511.8	1.73	0.8	1.23	0.64	0.519932	0.999427	0.6645	2670	294.9	511.767	15.7	26.5			0.755228	0	0	NO
PY17X_1456300	zinc finger protein, putative	N/A	44.1	30.1	53.3	1.77	0.8	3	0.27	0.78408	0.999427	0.864	4054	30.1	53.3333	13.65	28.1			1.04167	0	0	NO
PY17X_1207300	conserved protein, unknown function	N/A	152.9	104.4	185.3	1.78	0.8	1.15	0.72	0.469423	0.999427	0.6175	2405	104.45	185.267	13.15	37.8333			1.5246	0	0	NO
PY17X_0403700	exportin-1, putative	N/A	691.6	472.2	837.9	1.77	0.8	0.66	1.25	0.211442	0.999427	0.3595	1076	472.2	837.933	13.1	15.8			0.270358	0	0	NO
PY17X_1450600	conserved Plasmodium protein, unknown function	N/A	201.2	142.5	240.4	1.69	0.8	0.82	0.92	0.355918	0.999427	0.5109	1814	142.5	240.4	12.8	33.0333			1.36778	0	0	NO
PY17X_0215000	N6-adenosine-methyltransferase MT-A70, putative	MT-A70	212	146.8	255.4	1.74	0.8	1.88	0.43	0.670543	0.999427	0.7849	3463	146.8	255.4	12.15	28.3667			1.22324	0	0	NO
PY17X_1410700	conserved Plasmodium protein, unknown function	N/A	373.1	258.6	449.5	1.74	0.8	0.91	0.88	0.379019	0.999427	0.5317	1932	258.55	449.533	10.35	30.0667			1.53853	0	0	NO
PY17X_0923900	WD repeat-containing protein, putative	N/A	282.4	195.8	340.2	1.74	0.8	0.78	1.03	0.304619	0.999427	0.461	1552	195.75	340.167	9.85	31.1667			1.66181	0	0	NO
PY17X_1439600	conserved Plasmodium protein, unknown function	N/A	46.8	32.2	56.5	1.75	0.8	2	0.4	0.686861	0.999427	0.7971	3549	32.25	56.5	8.7	28.3			1.70171	0	0	NO
PY17X_0413600	ubiquitin-protein ligase, putative	N/A	152.9	106	184.3	1.74	0.8	1.87	0.43	0.669913	0.999427	0.7847	3460	105.95	184.267	8.5	33.8667			1.99433	0	0	NO
PY17X_0420700	nucleoporin NUP138, putative	NUP138	182.7	127.4	219.5	1.72	0.8	0.73	1.08	0.281615	0.999427	0.4375	1434	127.35	219.467	8	24.7			1.62644	0	0	NO
PY17X_1333000	ATP-dependent zinc metalloprotease FTSH, putative	N/A	55.8	37.5	68	1.8	0.8	1.57	0.54	0.589242	0.999427	0.7195	3029	37.5	67.9667	7.1	19.9			1.48688	0	0	NO
PY17X_1006500	mitochondrial carrier protein, putative	N/A	109.9	77	131.8	1.71	0.8	1.39	0.56	0.576152	0.999427	0.7098	2962	77.05	131.767	6.9	38.4			2.47644	0	0	NO
PY17X_1443700	regulator of MON1-CCZ1 complex, putative	N/A	796	560.8	952.9	1.7	0.8	0.65	1.18	0.239253	0.999427	0.39	1218	560.75	952.867	6.85	17.3333			1.33937	0	0	NO
PY17X_1033400	conserved Plasmodium protein, unknown function	N/A	226.4	157.7	272.2	1.73	0.8	1.33	0.59	0.553169	0.999427	0.6912	2843	157.65	272.2	6.6	31.7			2.26394	0	0	NO
PY17X_1035400	conserved Plasmodium protein, unknown function	N/A	214.8	151.1	257.3	1.7	0.8	0.96	0.8	0.422291	0.999427	0.5731	2157	151.1	257.267	5.75	28.1667			2.29235	0	0	NO
PY17X_1314100	nucleoporin NUP313, putative	NUP313	349.4	244.4	419.4	1.72	0.8	1.05	0.74	0.458856	0.999427	0.6081	2352	244.4	419.4	5.3	10.2667			0.953903	0	0	NO
PY17X_0911500	beta-catenin-like protein 1, putative	N/A	76.9	52.1	93.3	1.79	0.8	1.96	0.43	0.669692	0.999427	0.7846	3459	52.15	93.3333	5.25	27.8			2.4047	0	0	NO
PY17X_1449000	asparagine-rich protein, putative	N/A	151	107	180.3	1.68	0.8	1.94	0.39	0.697555	0.999427	0.8045	3604	107	180.333	5	12.4667			1.31808	0	0	NO
PY17X_0506000	N-acetyltransferase, GNAT family, putative	N/A	72.5	50	87.4	1.75	0.8	1.93	0.42	0.67648	0.999427	0.7893	3494	50	87.4333	4	14.3667			1.84465	0	0	NO
PY17X_1140200	conserved Plasmodium protein, unknown function	N/A	151.4	102.7	183.8	1.78	0.8	1.19	0.7	0.481995	0.999427	0.6293	2471	102.7	183.767	3.85	14.1667			1.87957	0	0	NO
PY17X_0609400	amino acid transporter, putative	N/A	76	52.7	91.6	1.73	0.8	2.01	0.39	0.693082	0.999427	0.8019	3581	52.7	91.6	3.45	8.4			1.28379	0	0	NO
PY17X_1223800	conserved Plasmodium protein, unknown function	N/A	758.4	533	908.7	1.7	0.8	0.54	1.43	0.153982	0.999427	0.2854	784	533.05	908.733	3.15	6.53333			1.05247	0	0	NO
PY17X_0106900	coatomer alpha subunit, putative	N/A	135.4	94.1	162.9	1.73	0.8	1.93	0.41	0.681967	0.999427	0.7932	3524	94.1	162.9	2.95	15.2667			2.3716	0	0	NO
PY17X_1443400	conserved protein, unknown function	N/A	56.5	38.9	68.1	1.76	0.8	1.39	0.59	0.558053	0.999427	0.6956	2868	38.95	68.1	2.6	13.7333			2.4011	0	0	NO
PY17X_1146200	glycosylphosphatidylinositol anchor attachment 1 protein, putative	GPAA1	38.4	26.9	46.2	1.71	0.8	2.06	0.38	0.707301	0.999427	0.8123	3655	26.9	46.1667	1.25	19.6667			3.97575	0	0	NO
PY17X_0604000	trimethylguanosine synthase, putative	TGS1	34.5	23.6	41.7	1.75	0.8	2.26	0.36	0.720961	0.999427	0.8224	3725	23.65	41.6667	0	13.6667			23.7042	0	0	NO
PY17X_0606400	O-phosphoseryl-tRNA(Sec) selenium transferase, putative	SEPSECS	158	116.7	185.5	1.59	0.7	1.88	0.36	0.722566	0.999427	0.8235	3733	116.7	185.533	15.15	38.7			1.35302	0	0	NO
PY17X_1442800	rRNA-processing protein, putative	N/A	70	50.5	83	1.64	0.7	2.53	0.28	0.776838	0.999427	0.8582	4016	50.55	82.9667	15.1	36.3667			1.26807	0	0	NO
PY17X_0405000	EH domain-containing protein, putative	EHD	857.7	623.1	1014	1.63	0.7	0.6	1.17	0.242321	0.999427	0.3933	1233	623.1	1014.03	13.85	38.4667			1.47372	0	0	NO
PY17X_0304200	26S proteasome regulatory subunit RPN1, putative	RPN1	4209.4	2994.9	5019.1	1.68	0.7	0.65	1.15	0.252105	0.999427	0.4044	1284	2994.95	5019.07	13.5	19.4333			0.525574	0	0	NO
PY17X_0312900	DNA-directed RNA polymerase II subunit RPB2, putative	RPB2	419.1	299.5	498.8	1.66	0.7	0.83	0.88	0.377718	0.999427	0.5306	1925	299.5	498.8	10.1	26.4			1.38618	0	0	NO
PY17X_0103600	mitochondrial chaperone BCS1, putative	BCS1	103.5	74.5	122.9	1.65	0.7	1.22	0.59	0.553987	0.999427	0.6921	2847	74.5	122.933	9.9	32.7333			1.72526	0	0	NO
PY17X_1428400	ER membrane protein complex subunit 1, putative	EMC1	207.9	149.8	246.6	1.65	0.7	1.19	0.6	0.546465	0.999427	0.685	2808	149.75	246.633	8	32.9667			2.04294	0	0	NO
PY17X_1315400	calponin homology domain-containing protein, putative	N/A	399.8	284.7	476.5	1.67	0.7	0.61	1.22	0.222473	0.999427	0.3717	1133	284.7	476.5	7.45	33.1			2.15152	0	0	NO
PY17X_1326100	zinc finger protein, putative	N/A	134.7	99	158.5	1.6	0.7	1.89	0.36	0.719071	0.999427	0.8208	3716	98.95	158.533	6.95	21.7667			1.64704	0	0	NO
PY17X_1028300	lysine--tRNA ligase, putative	KRS2	223.1	165.2	261.6	1.58	0.7	0.7	0.95	0.343659	0.999427	0.4987	1752	165.25	261.6	6.35	30.8			2.2781	0	0	NO
PY17X_0418100	exoribonuclease II, putative	RNaseII	587.9	428.5	694.2	1.62	0.7	1.24	0.56	0.572781	0.999427	0.7072	2944	428.45	694.2	5.05	33.5667			2.73267	0	0	NO
PY17X_0104500	AP2 domain transcription factor, putative	SIP2	194.2	141.9	229.1	1.62	0.7	0.89	0.77	0.438871	0.999427	0.5896	2248	141.9	229.133	4.65	21.1667			2.18649	0	0	NO
PY17X_1411500	transducin beta-like protein TBL1, putative	N/A	75	53.8	89.2	1.65	0.7	2.01	0.36	0.718546	0.999427	0.8207	3713	53.75	89.1667	4.05	25.6333			2.66203	0	0	NO
PY17X_0903000	protein farnesyltransferase subunit beta, putative	FTB	40.8	30.1	48	1.59	0.7	2.06	0.32	0.746099	0.999427	0.8402	3856	30.1	47.9667	3	10.6667			1.83007	0	0	NO
PY17X_1227900	AAA family ATPase, putative	N/A	79.9	58.6	94	1.6	0.7	2.04	0.33	0.739583	0.999427	0.8365	3823	58.6	94.0333	2.75	12.8333			2.22239	0	0	NO
PY17X_0942800	DEAD/DEAH box helicase, putative	N/A	23.5	16.6	28	1.67	0.7	2.28	0.32	0.74619	0.999427	0.8402	3857	16.65	28.0333	2.15	7.56667			1.81532	0	0	NO
PY17X_0213400	conserved Plasmodium protein, unknown function	N/A	46.2	33.9	54.4	1.6	0.7	2.06	0.33	0.741235	0.999427	0.8373	3831	33.9	54.3667	1.35	3.7			1.45457	0	0	NO
PY17X_1039200	DNA mismatch repair protein, putative	MutS	185.8	132.9	221.1	1.66	0.7	1.97	0.37	0.709697	0.999427	0.8141	3668	132.95	221.067	1.3	24.6333			4.24403	0	0	NO
PY17X_1421300	conserved Plasmodium protein, unknown function	N/A	40.9	29.6	48.5	1.64	0.7	2.03	0.35	0.726646	0.999427	0.8268	3755	29.6	48.5	0.75	4.06667			2.43888	0	0	NO
PY17X_0837600	conserved Plasmodium protein, unknown function	N/A	81.2	59.7	95.5	1.6	0.7	1.96	0.34	0.730116	0.999427	0.8299	3773	59.7	95.5333	0.65	17.5667			4.75625	0	0	NO
PY17X_0107200	MYND-type zinc finger protein, putative	N/A	844.3	637.5	982.1	1.54	0.6	0.65	0.97	0.334019	0.999427	0.4894	1702	637.5	982.1	25.75	28.6333			0.153123	0	0	NO
PY17X_1228200	serine/threonine protein kinase, FIKK family	N/A	1534	1188.5	1764.3	1.48	0.6	0.49	1.16	0.245848	0.999427	0.3972	1252	1188.5	1764.3	16.75	32.7667			0.968068	0	0	NO
PY17X_1133800	conserved Plasmodium protein, unknown function	N/A	581.2	442.4	673.7	1.52	0.6	0.55	1.1	0.269874	0.999427	0.4254	1375	442.45	673.733	16.4	29.2667			0.835563	0	0	NO
PY17X_0912700	regulator of chromosome condensation, putative	N/A	56.1	43.5	64.4	1.48	0.6	2.05	0.28	0.78323	0.999427	0.8636	4050	43.55	64.3667	14.35	35.4333			1.30406	0	0	NO
PY17X_1225300	regulator of chromosome condensation, putative	N/A	305.6	232.7	354.2	1.52	0.6	0.64	0.94	0.345649	0.999427	0.5004	1762	232.7	354.2	14	36			1.36257	0	0	NO
PY17X_0215700	AP-4 complex subunit beta, putative	N/A	335.4	254.9	389	1.53	0.6	0.56	1.08	0.279281	0.999427	0.4352	1423	254.95	388.967	11.35	34.1333			1.58849	0	0	NO
PY17X_0522800	serine/threonine protein kinase RIO2, putative	RIO2	202.5	155.4	233.9	1.51	0.6	1.96	0.3	0.763803	0.999427	0.851	3949	155.4	233.933	10.85	28.2			1.378	0	0	NO
PY17X_0925200	ATP synthase F0 subunit b-like protein, putative	ICAP2	145.1	112	167.2	1.5	0.6	1.44	0.4	0.686111	0.999427	0.7969	3545	111.95	167.233	10.55	25.1			1.25044	0	0	NO
PY17X_0521100	pyruvate kinase 2, putative	N/A	83.7	64.6	96.4	1.49	0.6	2.05	0.28	0.776982	0.999427	0.8582	4017	64.55	96.4	10.4	22.7333			1.12823	0	0	NO
PY17X_1031400	DET1 domain-containing protein, putative	N/A	375	285.1	434.8	1.52	0.6	0.76	0.8	0.423935	0.999427	0.575	2166	285.15	434.833	9.8	25.4333			1.37587	0	0	NO
PY17X_0710100	conserved Plasmodium protein, unknown function	N/A	326.4	247.7	378.8	1.53	0.6	0.94	0.66	0.512187	0.999427	0.6576	2630	247.7	378.8	9.75	31.4333			1.68882	0	0	NO
PY17X_0413900	conserved Plasmodium protein, unknown function	N/A	101.6	77.4	117.8	1.52	0.6	1.92	0.32	0.75271	0.999427	0.844	3890	77.45	117.767	9.65	27.8			1.52648	0	0	NO
PY17X_0713600	phosphatase, putative	N/A	399.8	303	464.4	1.53	0.6	0.65	0.95	0.341469	0.999427	0.4968	1741	303.05	464.367	9.5	30.2333			1.67014	0	0	NO
PY17X_1437000	formin 2, putative	FRM2	1417.7	1103.2	1627.4	1.48	0.6	0.72	0.77	0.438811	0.999427	0.5896	2248	1103.2	1627.37	9.5	25.8667			1.44509	0	0	NO
PY17X_1362600	U4/U6 small nuclear ribonucleoprotein PRP4, putative	PRPF4	112.9	84.4	131.8	1.56	0.6	1.91	0.34	0.73689	0.999427	0.8349	3809	84.4	131.8	9.45	29.1			1.62263	0	0	NO
PY17X_1024000	conserved Plasmodium protein, unknown function	N/A	872.9	669	1008.9	1.51	0.6	0.63	0.94	0.348144	0.999427	0.5027	1774	668.95	1008.9	9.2	13.1333			0.513527	0	0	NO
PY17X_0704000	ATP-dependent RNA helicase DBP10, putative	DBP10	451.2	337.4	527.1	1.56	0.6	0.95	0.68	0.496369	0.999427	0.643	2546	337.45	527.067	9.05	39.0667			2.10995	0	0	NO
PY17X_0316600	pseudouridine synthase, putative	N/A	27	20.4	31.4	1.53	0.6	2.24	0.27	0.784969	0.999427	0.8642	4058	20.45	31.4	8.35	28.5333			1.7728	0	0	NO
PY17X_0410800	phd finger protein, putative	N/A	1271.3	990.9	1458.2	1.47	0.6	0.74	0.75	0.453427	0.999427	0.6027	2324	990.9	1458.23	7.3	23.7			1.69892	0	0	NO
PY17X_0903200	conserved Plasmodium protein, unknown function	N/A	50.3	38.9	57.9	1.49	0.6	1.45	0.39	0.692909	0.999427	0.8019	3579	38.9	57.9	7.25	12.4667			0.782023	0	0	NO
PY17X_0825400	conserved Plasmodium protein, unknown function	N/A	493.6	373.9	573.4	1.53	0.6	0.64	0.97	0.33426	0.999427	0.4897	1704	373.85	573.433	6.8	15.5333			1.19176	0	0	NO
PY17X_1317700	conserved Plasmodium protein, unknown function	N/A	26.4	19.9	30.8	1.54	0.6	3.14	0.2	0.841747	0.999427	0.9031	4355	19.9	30.8	6.75	39.2			2.53789	0	0	NO
PY17X_0523100	AP2 domain transcription factor, putative	ApiAP2	353.1	267.4	410.2	1.53	0.6	0.84	0.73	0.465672	0.999427	0.6145	2387	267.35	410.233	5.9	17.7667			1.59039	0	0	NO
PY17X_1027500	ookinete surface and oocyst capsule protein OSCP, putative	N/A	498.7	375.2	581	1.55	0.6	1.09	0.58	0.561527	0.999427	0.6974	2885	375.2	581	5.8	8.56667			0.562681	0	0	NO
PY17X_1219800	cyclic amine resistance locus protein, putative	CARL	176.4	132.8	205.4	1.55	0.6	0.75	0.84	0.401323	0.999427	0.5529	2047	132.8	205.433	5.45	18.7333			1.78128	0	0	NO
PY17X_1010800	conserved Plasmodium protein, unknown function	N/A	186.1	141.1	216.2	1.53	0.6	1.17	0.52	0.599894	0.999427	0.7289	3089	141.1	216.167	5.2	24.0333			2.20845	0	0	NO
PY17X_1035900	WD repeat-containing protein, putative	N/A	43	32.8	49.7	1.51	0.6	2.06	0.29	0.773292	0.999427	0.8564	3998	32.8	49.7	4.85	14.8			1.60954	0	0	NO
PY17X_0909500	NdP1 protein, putative	N/A	351.2	265.9	408	1.54	0.6	0.72	0.85	0.392933	0.999427	0.5458	2004	265.9	408	4.4	17.2333			1.96963	0	0	NO
PY17X_1249900	reticulocyte binding protein, putative	Py235	307.9	229.8	359.9	1.56	0.6	0.67	0.97	0.333895	0.999427	0.4894	1702	229.8	359.933	4.25	17.5667			2.04731	0	0	NO
PY17X_1118300	conserved Plasmodium protein, unknown function	N/A	21.3	16.1	24.8	1.53	0.6	2.31	0.26	0.791781	0.999427	0.8689	4093	16.15	24.7667	3	7.46667			1.3155	0	0	NO
PY17X_0213600	anaphase-promoting complex subunit 1, putative	N/A	173.7	133.9	200.3	1.49	0.6	1.9	0.31	0.760076	0.999427	0.8485	3930	133.9	200.333	2.4	8.73333			1.8635	0	0	NO
PY17X_0110600	conserved Plasmodium protein, unknown function	N/A	24	18.3	27.9	1.52	0.6	3.22	0.19	0.851589	0.999427	0.9089	4405	18.3	27.9	1.6	30.4333			4.24951	0	0	NO
PY17X_0902300	reticulocyte binding protein, putative	Py235	101.2	77.6	116.9	1.51	0.6	1.97	0.3	0.764169	0.999427	0.851	3951	77.6	116.9	1.3	9.1			2.80735	0	0	NO
PY17X_0062300	ribosome biogenesis protein YTM1, putative	YTM1	121.5	92	141.2	1.54	0.6	1.94	0.32	0.750279	0.999427	0.8424	3878	92	141.2	0	33.1667			24.9832	0	0	NO
PY17X_0413700	conserved protein, unknown function	N/A	177.2	141.4	201	1.42	0.5	1.97	0.26	0.796677	0.999427	0.8715	4119	141.4	201	33.65	35.4			0.0731429	0	0	NO
PY17X_1336700	splicing factor U2AF large subunit, putative	U2AF2	212	166.2	242.5	1.46	0.5	1.12	0.48	0.628229	0.999427	0.7502	3239	166.2	242.5	20.3	36.0667			0.829186	0	0	NO
PY17X_1003800	dipeptidyl aminopeptidase 3, putative	DPAP3	216	169.7	246.9	1.45	0.5	1.1	0.49	0.621985	0.999427	0.7454	3203	169.7	246.933	18.15	31.1667			0.780034	0	0	NO
PY17X_0412100	dolichyl-diphosphooligosaccharide--protein glycosyltransferase subunit OST1, putative	OST1	622	490.6	709.6	1.45	0.5	0.76	0.7	0.480977	0.999427	0.6281	2465	490.6	709.633	18.1	31.8			0.813037	0	0	NO
PY17X_1030500	mRNA-capping enzyme subunit alpha, putative	N/A	51.4	42	57.7	1.37	0.5	2.03	0.23	0.82172	0.999427	0.8905	4249	41.95	57.6667	16.95	25			0.560643	0	0	NO
PY17X_0808000	E3 ubiquitin-protein ligase, putative	N/A	485.3	381.5	554.5	1.45	0.5	0.9	0.6	0.548212	0.999427	0.6864	2817	381.5	554.467	15.85	38.9333			1.29652	0	0	NO
PY17X_0405100	conserved Plasmodium protein, unknown function	N/A	773.7	622.6	874.5	1.4	0.5	0.79	0.62	0.537464	0.999427	0.6803	2763	622.6	874.467	14.85	37.6667			1.34283	0	0	NO
PY17X_0504900	conserved Plasmodium protein, unknown function	N/A	174.8	140.2	197.8	1.41	0.5	1.44	0.34	0.732615	0.999427	0.8311	3785	140.2	197.8	13.5	23.7667			0.81598	0	0	NO
PY17X_1231600	AP2 domain transcription factor AP2-LT, putative	ApiAP2	4201	3423.7	4719.3	1.38	0.5	0.68	0.68	0.494012	0.999427	0.6402	2533	3423.65	4719.3	12.75	12.7667			0.00188464	0	0	NO
PY17X_1450200	elongation factor G, putative	EF-G	93.3	73.7	106.4	1.44	0.5	1.95	0.27	0.785453	0.999427	0.8644	4061	73.65	106.433	12	19.3333			0.688056	0	0	NO
PY17X_1244800	conserved Plasmodium protein, unknown function	N/A	34.5	28	38.8	1.38	0.5	2.16	0.22	0.827938	0.999427	0.8936	4282	27.95	38.8	11.3	38.2667			1.75977	0	0	NO
PY17X_1227200	conserved Plasmodium protein, unknown function	N/A	858.6	683.5	975.3	1.43	0.5	0.63	0.82	0.414034	0.999427	0.5654	2115	683.5	975.333	10.15	10.8333			0.0939975	0	0	NO
PY17X_1005700	KLRAQ domain-containing protein, putative	N/A	401.7	326.8	451.6	1.38	0.5	0.78	0.6	0.549874	0.999427	0.6878	2826	326.8	451.633	9	29.5333			1.71435	0	0	NO
PY17X_0308000	conserved Plasmodium protein, unknown function	N/A	168.5	134.4	191.2	1.42	0.5	1.93	0.26	0.793	0.999427	0.8695	4099	134.45	191.167	7.9	13.8			0.804744	0	0	NO
PY17X_1430200	asparagine-rich antigen, putative	N/A	202	158.4	231	1.46	0.5	0.88	0.62	0.533882	0.999427	0.6771	2744	158.4	231.033	7.35	24.5667			1.74089	0	0	NO
PY17X_0807800	conserved Plasmodium protein, unknown function	N/A	454.9	369.8	511.5	1.38	0.5	0.86	0.54	0.587693	0.999427	0.7185	3021	369.8	511.533	6.8	32.3333			2.24942	0	0	NO
PY17X_1238800	CDC73 domain-containing protein, putative	N/A	52.7	42.5	59.5	1.4	0.5	2.03	0.24	0.812147	0.999427	0.8836	4200	42.5	59.4667	3.8	20.2			2.41028	0	0	NO
PY17X_0419100	nucleoporin NUP221, putative	NUP221	118.5	94.7	134.4	1.42	0.5	1.91	0.26	0.791749	0.999427	0.8689	4093	94.65	134.433	3.2	14.7667			2.2062	0	0	NO
PY17X_1308000	stromal-processing peptidase, putative	N/A	40.2	32.8	45.2	1.37	0.5	2.05	0.22	0.822615	0.999427	0.8908	4254	32.8	45.2	3	9.83333			1.71272	0	0	NO
PY17X_0942700	DNA replication ATP-dependent helicase/nuclease DNA2, putative	DNA2	66.3	53.8	74.7	1.39	0.5	2	0.24	0.813174	0.999427	0.8844	4205	53.75	74.6667	2.5	11.4333			2.19325	0	0	NO
PY17X_1032300	AAA family ATPase, putative	N/A	28.7	22.6	32.8	1.45	0.5	2.14	0.25	0.802474	0.999427	0.8759	4148	22.6	32.8333	2.4	11.2333			2.22668	0	0	NO
PY17X_1241700	conserved Plasmodium protein, unknown function	N/A	50.9	39.8	58.3	1.46	0.5	2.15	0.25	0.800615	0.999427	0.8748	4139	39.8	58.2667	2.2	14.4333			2.71383	0	0	NO
PY17X_0942900	conserved Plasmodium protein, unknown function	N/A	40.3	32.8	45.4	1.37	0.5	2.19	0.21	0.834083	0.999427	0.8979	4315	32.8	45.3667	1.6	3.66667			1.1964	0	0	NO
PY17X_0102000	reticulocyte binding protein, putative	Py235	54.9	43.5	62.4	1.43	0.5	2.08	0.25	0.804419	0.999427	0.877	4158	43.55	62.4333	1.4	17.2667			3.62449	0	0	NO
PY17X_1365100	conserved Plasmodium protein, unknown function	N/A	41.4	33.8	46.5	1.38	0.5	2.15	0.22	0.828566	0.999427	0.8939	4285	33.8	46.4667	1.3	23.1333			4.15339	0	0	NO
PY17X_1136800	conserved Plasmodium protein, unknown function	N/A	31.4	24.8	35.8	1.44	0.5	3.38	0.16	0.876374	0.999427	0.9243	4533	24.75	35.8	0.8	2.16667			1.4374	0	0	NO
PY17X_0620900	phosphoinositide-binding protein PX1, putative	N/A	4336.5	3643.8	4798.2	1.32	0.4	0.53	0.75	0.452956	0.999427	0.6027	2321	3643.85	4798.17	26.35	39.6667			0.590124	0	0	NO
PY17X_1327100	pyridoxal 5'-phosphate synthase, putative	N/A	134.7	113.8	148.7	1.31	0.4	0.94	0.42	0.677703	0.999427	0.7902	3501	113.85	148.667	25.15	39.8			0.66221	0	0	NO
PY17X_0905000	dynamin-like protein, putative	N/A	1276.1	1094.6	1397.2	1.28	0.4	0.63	0.56	0.574817	0.999427	0.709	2955	1094.6	1397.17	19.95	27.2333			0.448985	0	0	NO
PY17X_1237800	zinc finger protein, putative	N/A	742.5	636.7	813.1	1.28	0.4	0.59	0.6	0.549184	0.999427	0.6873	2823	636.7	813.067	17.45	39.1			1.16394	0	0	NO
PY17X_1446900	conserved Plasmodium protein, unknown function	N/A	402.3	332.1	449	1.35	0.4	0.6	0.72	0.469248	0.999427	0.6175	2404	332.15	449.033	14.75	23.8333			0.692266	0	0	NO
PY17X_1138700	conserved Plasmodium protein, unknown function	N/A	606.8	510.2	671.3	1.32	0.4	0.98	0.41	0.684972	0.999427	0.796	3540	510.15	671.3	14.65	32.1333			1.13317	0	0	NO
PY17X_0716100	ubiquitin carboxyl-terminal hydrolase 13, putative	USP13	567	476.3	627.4	1.32	0.4	0.57	0.7	0.486737	0.999427	0.6337	2495	476.3	627.433	14.45	35.2			1.28451	0	0	NO
PY17X_0403300	serine/threonine protein kinase, putative	SRPK1	468.4	396.2	516.5	1.3	0.4	0.77	0.5	0.620027	0.999427	0.7454	3192	396.25	516.467	14	35.8667			1.35722	0	0	NO
PY17X_0205200	phenylalanine--tRNA ligase alpha subunit, putative	N/A	172.2	146.7	189.2	1.29	0.4	1.07	0.34	0.731874	0.999427	0.8311	3781	146.7	189.233	12.6	24.6667			0.969139	0	0	NO
PY17X_0515600	tRNA N6-adenosine threonylcarbamoyltransferase, putative	KAE1	177.4	148.4	196.7	1.32	0.4	1.93	0.21	0.833575	0.999427	0.8978	4313	148.4	196.667	12.1	29.5333			1.28734	0	0	NO
PY17X_0829900	regulator of nonsense transcripts 2, putative	UPF2	520.4	440.2	573.9	1.3	0.4	0.82	0.47	0.641482	0.999427	0.7608	3308	440.2	573.9	11.7	26.7333			1.19213	0	0	NO
PY17X_0211300	nucleoside transporter 4, putative	NT4	82.9	68.3	92.6	1.35	0.4	1.94	0.22	0.821987	0.999427	0.8905	4251	68.3	92.6	11.3	37.1667			1.71769	0	0	NO
PY17X_1214800	conserved Plasmodium protein, unknown function	N/A	222.8	186.4	247	1.32	0.4	1.22	0.33	0.74063	0.999427	0.8371	3828	186.45	247	11.25	31.9333			1.50514	0	0	NO
PY17X_0907300	AP2 domain transcription factor AP2-O	AP2-O	400.2	340.7	439.8	1.29	0.4	0.94	0.39	0.69532	0.999427	0.803	3593	340.7	439.8	10.9	33.7667			1.63127	0	0	NO
PY17X_0604900	major facilitator superfamily domain-containing protein, putative	MFS4	537.5	448	597.1	1.33	0.4	0.82	0.5	0.614388	0.999427	0.7417	3164	448.05	597.1	10.7	34.6			1.69316	0	0	NO
PY17X_1448600	membrane protein ICM1, putative	ICM1	371.1	307.2	413.6	1.34	0.4	0.79	0.54	0.589001	0.999427	0.7194	3028	307.2	413.633	10.3	27.4667			1.41504	0	0	NO
PY17X_1144900	alanine--tRNA ligase, putative	AlaRS	642.3	546.4	706.3	1.29	0.4	0.6	0.62	0.532959	0.999427	0.6761	2739	546.35	706.333	9.25	15.9667			0.787538	0	0	NO
PY17X_1446000	WD repeat-containing protein, putative	N/A	818.7	695.5	900.9	1.3	0.4	1.03	0.36	0.718027	0.999427	0.8205	3710	695.55	900.867	9.2	20.4333			1.15122	0	0	NO
PY17X_0711900	BRIX domain, putative	N/A	150.8	128	166	1.3	0.4	1.96	0.19	0.847831	0.999427	0.9073	4386	127.95	166	8.7	32.8333			1.91607	0	0	NO
PY17X_1215300	thioredoxin-like protein, putative	N/A	37.5	31.8	41.3	1.3	0.4	2.17	0.17	0.861679	0.999427	0.9164	4457	31.75	41.3333	7.3	33.8			2.21105	0	0	NO
PY17X_1105500	conserved Plasmodium protein, unknown function	N/A	852.4	706.8	949.5	1.34	0.4	1.24	0.34	0.731854	0.999427	0.8311	3781	706.8	949.467	7.25	17.5			1.2713	0	0	NO
PY17X_1465300	THO complex subunit 2, putative	THO2	492	413.9	544	1.31	0.4	0.61	0.64	0.519524	0.999427	0.6645	2667	413.9	543.967	6.35	11.3			0.831494	0	0	NO
PY17X_1225200	histone deacetylase complex subunit SAP18, putative	SAP18	75.1	62.9	83.1	1.32	0.4	2.07	0.19	0.846265	0.999427	0.9066	4378	62.9	83.1333	6.05	22			1.8625	0	0	NO
PY17X_0811200	cdc2-related protein kinase 4, putative	CRK4	257.1	218.2	283	1.3	0.4	1.01	0.37	0.71153	0.999427	0.8155	3677	218.25	282.967	5.1	26.4333			2.37379	0	0	NO
PY17X_1447400	vacuolar transporter chaperone, putative	N/A	167.5	143.3	183.6	1.28	0.4	1	0.36	0.719211	0.999427	0.8208	3716	143.35	183.6	4.9	21.9			2.16008	0	0	NO
PY17X_0519900	U2 snRNA/tRNA pseudouridine synthase, putative	N/A	34.2	28.5	37.9	1.33	0.4	2.54	0.16	0.870354	0.999427	0.922	4500	28.5	37.9333	4.6	9.4			1.03103	0	0	NO
PY17X_1106400	conserved Plasmodium protein, unknown function	N/A	125.8	105.4	139.3	1.32	0.4	1.92	0.21	0.834881	0.999427	0.8986	4320	105.4	139.3	4.4	29.6			2.75002	0	0	NO
PY17X_1364400	conserved Plasmodium protein, unknown function	N/A	109.2	93	119.9	1.29	0.4	1.95	0.19	0.851457	0.999427	0.9089	4404	93.05	119.933	3.95	21.4333			2.43993	0	0	NO
PY17X_1348800	DNA-directed RNA polymerase III subunit RPC1, putative	N/A	185.2	156.8	204.2	1.3	0.4	0.87	0.44	0.659482	0.999427	0.7758	3401	156.75	204.167	3.1	13.8667			2.16128	0	0	NO
PY17X_0915700	conserved Plasmodium protein, unknown function	N/A	66.2	54.9	73.8	1.34	0.4	2.08	0.2	0.837756	0.999427	0.9007	4334	54.85	73.8333	2.95	5.9			1	0	0	NO
PY17X_0104700	conserved Plasmodium protein, unknown function	N/A	135.9	111.8	151.9	1.36	0.4	1.92	0.23	0.819393	0.999427	0.8892	4237	111.85	151.867	2.8	29.8			3.41181	0	0	NO
PY17X_0806400	EF hand domain-containing protein, putative	N/A	120.4	99	134.7	1.36	0.4	1.91	0.23	0.816381	0.999427	0.8867	4221	98.95	134.667	2.4	15.2			2.66296	0	0	NO
PY17X_1224800	cell division cycle ATPase, putative	N/A	28	23.6	30.8	1.3	0.4	2.17	0.17	0.862754	0.999427	0.9171	4463	23.65	30.8333	1.35	7.06667			2.38807	0	0	NO
PY17X_1367900	cytidine and deoxycytidylate deaminase, putative	N/A	28.2	23.1	31.6	1.36	0.4	3.14	0.14	0.887082	0.999427	0.931	4587	23.1	31.5667	0.9	15.3			4.08746	0	0	NO
PY17X_0407900	end-binding protein 1, putative	EB1	1718.5	1541.5	1836.6	1.19	0.3	0.62	0.41	0.681725	0.999427	0.7931	3521	1541.5	1836.57	35.4	27.2667			-0.376611	0	0	NO
PY17X_0837300	conserved Plasmodium protein, unknown function	N/A	1637.9	1416.2	1785.7	1.26	0.3	1.05	0.32	0.751088	0.999427	0.8424	3882	1416.15	1785.7	23.05	38			0.721233	0	0	NO
PY17X_0923000	conserved Plasmodium protein, unknown function	N/A	20.6	18.3	22.2	1.21	0.3	3.26	0.08	0.933479	0.999427	0.9597	4838	18.3	22.1667	19.65	24.6667			0.328033	0	0	NO
PY17X_0411400	conserved Plasmodium protein, unknown function	N/A	1083.4	943.8	1176.5	1.25	0.3	0.6	0.53	0.593481	0.999427	0.7226	3051	943.8	1176.47	18.6	36.9667			0.990922	0	0	NO
PY17X_1038400	transcription elongation factor SPT6, putative	SPT6	1754.8	1565.8	1880.8	1.2	0.3	0.67	0.39	0.694168	0.999427	0.8023	3586	1565.75	1880.8	17.45	39.9333			1.19437	0	0	NO
PY17X_1421700	GPCR-like receptor SR25, putative	SR25	66.5	57.5	72.5	1.26	0.3	2.05	0.16	0.871473	0.999427	0.922	4508	57.55	72.5	14.9	32.2333			1.11324	0	0	NO
PY17X_0513200	methyltransferase, putative	N/A	234.1	204.2	254.1	1.24	0.3	0.7	0.45	0.652335	0.999427	0.7702	3363	204.2	254.067	14.75	37.2667			1.33717	0	0	NO
PY17X_0613100	peripheral plastid protein 1, putative	PPP1	313.3	281	334.9	1.19	0.3	0.64	0.4	0.689888	0.999427	0.7993	3563	280.95	334.933	14.35	35.1333			1.29179	0	0	NO
PY17X_1041300	condensin complex subunit 1, putative	CAPD2	1407.3	1219.9	1532.2	1.26	0.3	0.49	0.67	0.505569	0.999427	0.6511	2596	1219.9	1532.23	13.15	17.3667			0.401258	0	0	NO
PY17X_1126900	ATPase, putative	N/A	43.7	38.7	47	1.21	0.3	3.1	0.09	0.92829	0.999427	0.9578	4807	38.7	46.9667	12.35	11.3333			-0.123939	0	0	NO
PY17X_1229300	conserved Plasmodium protein, unknown function	N/A	3447.3	3068.2	3700.1	1.21	0.3	0.79	0.34	0.732009	0.999427	0.8311	3782	3068.2	3700.07	11.8	21.2			0.845277	0	0	NO
PY17X_1440600	nucleus export protein BRR6, putative	N/A	98.6	88.2	105.5	1.19	0.3	2.01	0.13	0.898546	0.999427	0.9391	4647	88.2	105.5	9.9	37.8333			1.93416	0	0	NO
PY17X_0103000	SAC3 domain-containing protein, putative	N/A	170.3	148.8	184.5	1.24	0.3	1.22	0.25	0.802079	0.999427	0.8757	4146	148.8	184.533	8.7	25.9333			1.57572	0	0	NO
PY17X_1013300	HID1 domain-containing protein, putative	N/A	303.9	266.9	328.5	1.23	0.3	0.73	0.41	0.683385	0.999427	0.7945	3531	266.9	328.5	8.4	19.9333			1.24672	0	0	NO
PY17X_1115600	inositol polyphosphate multikinase, putative	N/A	137.6	123.2	147.3	1.19	0.3	1.95	0.13	0.895117	0.999427	0.9365	4629	123.15	147.3	7.55	26.7			1.82229	0	0	NO
PY17X_1243200	structural maintenance of chromosomes protein 6, putative	SMC6	335.1	289.4	365.5	1.26	0.3	0.78	0.44	0.663441	0.999427	0.7793	3427	289.4	365.533	7.55	16.9333			1.16532	0	0	NO
PY17X_1311600	heat shock protein 90, putative	N/A	129.7	113.4	140.5	1.24	0.3	1.93	0.16	0.873174	0.999427	0.9232	4516	113.45	140.533	6.3	23.8			1.91754	0	0	NO
PY17X_0824600	conserved Plasmodium protein, unknown function	N/A	257.1	230.7	274.6	1.19	0.3	0.97	0.26	0.795015	0.999427	0.8704	4110	230.7	274.6	6.25	20.3667			1.70428	0	0	NO
PY17X_1204100	conserved Plasmodium protein, unknown function	N/A	46.3	39.8	50.7	1.27	0.3	2.98	0.12	0.907485	0.999427	0.9449	4700	39.8	50.6667	5.45	18.4			1.75538	0	0	NO
PY17X_1443000	conserved Plasmodium protein, unknown function	N/A	582.3	516.2	626.3	1.21	0.3	0.67	0.42	0.676778	0.999427	0.7895	3496	516.25	626.3	5.1	33.9			2.73272	0	0	NO
PY17X_1404300	CorA-like Mg2+ transporter protein, putative	MIT2	27.3	24.2	29.3	1.21	0.3	3.14	0.09	0.931081	0.999427	0.959	4826	24.2	29.3	4.85	19.1333			1.98003	0	0	NO
PY17X_1450700	asparagine/aspartate rich protein, putative	N/A	1463.6	1308.6	1566.9	1.2	0.3	0.7	0.37	0.710872	0.999427	0.8152	3673	1308.55	1566.93	4.65	13.4			1.52693	0	0	NO
PY17X_0838200	histidine--tRNA ligase, putative	N/A	115.4	100.6	125.3	1.25	0.3	1.96	0.16	0.871294	0.999427	0.922	4506	100.55	125.333	4.6	33.1667			2.85003	0	0	NO
PY17X_1436500	dynamin-like protein, putative	DRPC	103.6	89.8	112.8	1.26	0.3	1.94	0.17	0.866108	0.999427	0.9196	4480	89.8	112.767	4.5	15.8333			1.81497	0	0	NO
PY17X_1136300	zinc finger protein, putative	N/A	29.7	26.4	31.9	1.2	0.3	2.27	0.12	0.906743	0.999427	0.9449	4688	26.35	31.9333	4.5	12.8667			1.51564	0	0	NO
PY17X_1018900	selenoprotein 4, putative	SEL4	109.2	94.8	118.8	1.25	0.3	1.98	0.16	0.869309	0.999427	0.9216	4497	94.85	118.833	3.75	37.7667			3.33215	0	0	NO
PY17X_1307200	oocyst rupture protein 2, putative	ORP2	64.6	56.5	70.1	1.24	0.3	2.05	0.15	0.879716	0.999427	0.9269	4550	56.45	70.0667	3.65	13.3333			1.86907	0	0	NO
PY17X_1211300	conserved Plasmodium protein, unknown function	N/A	53.3	46.2	58	1.25	0.3	2.03	0.16	0.87411	0.999427	0.9232	4520	46.25	57.9667	3.45	5.96667			0.790329	0	0	NO
PY17X_0943800	translocon component PTEX88, putative	PTEX88	134.7	119.8	144.5	1.21	0.3	1.29	0.21	0.833944	0.999427	0.8979	4314	119.85	144.533	3.4	13.2667			1.9642	0	0	NO
PY17X_1430300	conserved protein, unknown function	N/A	121.7	105	132.8	1.27	0.3	1.96	0.17	0.862031	0.999427	0.9166	4459	104.95	132.833	3.25	23.2333			2.83768	0	0	NO
PY17X_1429400	ABC1 family, putative	N/A	64.6	56.5	70	1.24	0.3	2.03	0.15	0.878679	0.999427	0.926	4545	56.45	70.0333	3.25	9.36667			1.5271	0	0	NO
PY17X_1018100	conserved Plasmodium protein, unknown function	N/A	19.7	17.2	21.3	1.23	0.3	3.64	0.08	0.934202	0.999427	0.9598	4842	17.2	21.3333	2.85	12			2.074	0	0	NO
PY17X_0317300	reticulocyte binding protein, putative	Py235	104.9	93.9	112.2	1.19	0.3	1.42	0.18	0.857528	0.999427	0.9137	4436	93.9	112.233	2.25	8.73333			1.95661	0	0	NO
PY17X_1443800	heptatricopeptide repeat and RAP domain-containing protein, putative	N/A	48.9	42.9	52.9	1.23	0.3	1.83	0.16	0.870413	0.999427	0.922	4502	42.95	52.8667	1.5	7.56667			2.33469	0	0	NO
PY17X_1244100	conserved Plasmodium protein, unknown function	N/A	150.6	132	163	1.24	0.3	0.93	0.33	0.741273	0.999427	0.8373	3832	132	163	0.65	27.2			5.38702	0	0	NO
PY17X_1239700	ATP-dependent RNA helicase DDX1, putative	DDX1	104.5	92	112.8	1.23	0.3	1.97	0.15	0.880703	0.999427	0.9275	4555	92	112.833	0	23.4667			24.4841	0	0	NO
PY17X_0819300	type II NADH:ubiquinone oxidoreductase, putative	NDH2	551.8	501.3	585.4	1.17	0.2	0.74	0.3	0.762847	0.999427	0.8504	3945	501.3	585.433	32.15	38.7667			0.269998	0	0	NO
PY17X_1145800	mitochondrial import inner membrane translocase subunit TIM9, putative	TIM9	32.7	29.6	34.8	1.17	0.2	3.09	0.07	0.941228	0.999427	0.9636	4879	29.6	34.7667	23.7	33.9333			0.517816	0	0	NO
PY17X_1138600	protein transport protein Sec24A, putative	SEC24A	893.9	833.2	934.4	1.12	0.2	0.82	0.2	0.839283	0.999427	0.9015	4341	833.15	934.367	21.4	38.9333			0.863395	0	0	NO
PY17X_1228000	conserved protein, unknown function	N/A	34.4	31.2	36.5	1.17	0.2	2.15	0.11	0.91561	0.999427	0.9501	4740	31.2	36.5333	18.55	29.6333			0.675802	0	0	NO
PY17X_1453000	pre-mRNA-splicing factor SYF1, putative	XAB2	779.4	707.8	827.1	1.17	0.2	0.66	0.34	0.732696	0.999427	0.8311	3786	707.8	827.1	17.5	19.1667			0.131245	0	0	NO
PY17X_0519800	methionine--tRNA ligase, putative	N/A	242.9	219.6	258.5	1.18	0.2	0.81	0.29	0.771456	0.999427	0.8555	3989	219.55	258.5	16.8	36			1.09954	0	0	NO
PY17X_0510700	conserved Plasmodium protein, unknown function	N/A	489.2	453.2	513.2	1.13	0.2	0.57	0.32	0.749961	0.999427	0.8424	3875	453.25	513.167	16.45	24.4			0.568794	0	0	NO
PY17X_0607300	eukaryotic translation initiation factor 3 subunit C, putative	EIF3C	956.7	864.2	1018.3	1.18	0.2	0.53	0.44	0.657097	0.999427	0.7743	3389	864.25	1018.27	14.4	25.6667			0.833827	0	0	NO
PY17X_1117800	AP-2 complex subunit alpha, putative	N/A	549.2	498.3	583.1	1.17	0.2	0.69	0.33	0.742922	0.999427	0.8384	3840	498.3	583.067	12.75	23.3			0.869833	0	0	NO
PY17X_1312800	ATP-dependent RNA helicase MAK5, putative	MAK5	155.6	143.6	163.6	1.14	0.2	1.06	0.18	0.858571	0.999427	0.9144	4441	143.6	163.567	11.55	32.5333			1.49403	0	0	NO
PY17X_1220000	conserved Plasmodium protein, unknown function	N/A	992.2	911	1046.4	1.15	0.2	0.64	0.31	0.756094	0.999427	0.846	3908	910.95	1046.4	11.15	29.3333			1.3955	0	0	NO
PY17X_1221200	nicotinamidase, putative	N/A	70.1	65.6	73	1.11	0.2	2	0.08	0.939382	0.999427	0.9624	4870	65.6	73.0333	11.05	37.9			1.77815	0	0	NO
PY17X_1407300	U3 small nucleolar RNA-associated protein 6, putative	UTP6	248.5	230.7	260.4	1.13	0.2	0.67	0.26	0.793043	0.999427	0.8695	4100	230.7	260.4	10.35	21.5			1.05471	0	0	NO
PY17X_0318100	lysophospholipase, putative	N/A	87	79.6	91.9	1.15	0.2	2.02	0.1	0.918059	0.999427	0.9521	4755	79.6	91.8667	9.75	37.1			1.92794	0	0	NO
PY17X_0619500	actin-related protein ARP6, putative	ARP6	192.7	177.4	203	1.14	0.2	0.86	0.22	0.822789	0.999427	0.8908	4256	177.4	202.967	7.9	28.8333			1.86781	0	0	NO
PY17X_0613900	pantothenate kinase 2	PANK2	164.3	149.2	174.3	1.17	0.2	1.02	0.22	0.825435	0.999427	0.8926	4269	149.25	174.267	7.35	34.9			2.24741	0	0	NO
PY17X_1368000	conserved Plasmodium protein, unknown function	N/A	806.1	737.5	851.9	1.16	0.2	0.57	0.37	0.712926	0.999427	0.8163	3684	737.45	851.9	7.15	15.7667			1.14086	0	0	NO
PY17X_0208200	conserved Plasmodium protein, unknown function	N/A	377.3	342.9	400.4	1.17	0.2	0.7	0.32	0.750079	0.999427	0.8424	3876	342.85	400.367	6.45	20.4667			1.6659	0	0	NO
PY17X_0929900	CorA-like Mg2+ transporter protein, putative	MIT1	49.4	45.7	51.8	1.13	0.2	2.05	0.09	0.931405	0.999427	0.959	4828	45.7	51.8	5.9	21.1			1.83846	0	0	NO
PY17X_0810500	conserved protein, unknown function	N/A	34.1	31.8	35.7	1.12	0.2	3.09	0.05	0.956892	0.999427	0.9727	4964	31.75	35.6667	5.6	7.13333			0.34915	0	0	NO
PY17X_1419300	ubiquitin carboxyl-terminal hydrolase MINDY, putative	N/A	53.6	49.5	56.3	1.13	0.2	2.06	0.09	0.929545	0.999427	0.9584	4818	49.45	56.2667	5.15	19.0667			1.88841	0	0	NO
PY17X_0112000	eukaryotic translation initiation factor 3 subunit L, putative	EIF3L	116.3	106.3	123	1.15	0.2	1.09	0.19	0.850983	0.999427	0.9088	4402	106.3	123	4.95	29.9			2.59464	0	0	NO
PY17X_1022900	nucleolar RNA-associated protein, putative	N/A	235.9	213.7	250.6	1.17	0.2	0.71	0.32	0.749925	0.999427	0.8424	3874	213.7	250.633	4.85	22.6			2.22027	0	0	NO
PY17X_1219300	regulator of initiation factor 2, putative	N/A	65.4	58.9	69.7	1.18	0.2	1.03	0.23	0.817021	0.999427	0.8869	4225	58.9	69.7	3.4	15.0667			2.14775	0	0	NO
PY17X_0805100	phosphopantetheine adenylyltransferase	PPAT	159.7	148.8	167	1.12	0.2	2.02	0.08	0.934515	0.999427	0.9598	4843	148.8	167	2.15	23.7			3.46248	0	0	NO
PY17X_1321400	conserved Plasmodium protein, unknown function	N/A	192.9	179.7	201.7	1.12	0.2	1.95	0.09	0.931509	0.999427	0.959	4829	179.7	201.7	2	35.9			4.16591	0	0	NO
PY17X_1359100	nucleolar complex protein 2, putative	N/A	1325.1	1252.5	1373.5	1.1	0.1	0.85	0.16	0.874538	0.999427	0.9233	4523	1252.5	1373.53	22.05	34.1333			0.630403	0	0	NO
PY17X_1235000	AP2 domain transcription factor AP2-O2	AP2-O2	1184.6	1122.2	1226.2	1.09	0.1	0.81	0.16	0.873966	0.999427	0.9232	4517	1122.2	1226.17	21.2	37.5667			0.825389	0	0	NO
PY17X_0710000	conserved Plasmodium protein, unknown function	N/A	253.5	239	263.1	1.1	0.1	0.91	0.15	0.882568	0.999427	0.9287	4565	239	263.1	19.6	37			0.916672	0	0	NO
PY17X_0616500	protein SDA1, putative	SDA1	568.9	545.8	584.4	1.07	0.1	0.87	0.11	0.909324	0.999427	0.946	4709	545.75	584.367	19.25	28.3			0.555944	0	0	NO
PY17X_1104900	ATP-dependent RNA helicase DDX27, putative	DDX27	1443.6	1356.1	1501.9	1.11	0.1	0.53	0.28	0.779445	0.999427	0.8604	4030	1356.1	1501.9	19.15	25.4667			0.411266	0	0	NO
PY17X_1341000	GTPase-activating protein, putative	N/A	207	200.9	211.1	1.05	0.1	0.97	0.07	0.944194	0.999427	0.9647	4895	200.85	211.1	18.3	29.2			0.674125	0	0	NO
PY17X_0810700	conserved Plasmodium protein, unknown function	N/A	1094.6	1050.1	1124.2	1.07	0.1	0.46	0.21	0.830537	0.999427	0.8952	4297	1050.1	1124.23	16.95	33.1667			0.968449	0	0	NO
PY17X_1009300	protein phosphatase PPM1, putative	PPM1	438.8	413.2	455.9	1.1	0.1	0.8	0.18	0.859916	0.999427	0.9152	4448	413.25	455.9	16.55	38.1667			1.20548	0	0	NO
PY17X_0404300	spindle pole body protein, putative	N/A	668.1	637.9	688.2	1.08	0.1	0.76	0.14	0.885953	0.999427	0.931	4580	637.9	688.233	11.8	19.5667			0.729611	0	0	NO
PY17X_0924300	threonine--tRNA ligase, putative	ThrRS	249.2	238.3	256.5	1.08	0.1	0.78	0.14	0.890687	0.999427	0.9336	4606	238.3	256.467	11.45	31.8			1.47368	0	0	NO
PY17X_1457000	polyadenylation factor subunit 2, putative	PFS2	51.8	49	53.6	1.1	0.1	2.04	0.06	0.948536	0.999427	0.9671	4920	48.95	53.6333	10.65	26.9667			1.34032	0	0	NO
PY17X_0207200	eukaryotic translation initiation factor 2-alpha kinase 2, putative	eIK2	2382.9	2317.8	2426.3	1.05	0.1	0.6	0.11	0.911341	0.999427	0.9475	4719	2317.75	2426.33	10.6	19.5333			0.881874	0	0	NO
PY17X_1406300	conserved Plasmodium protein, unknown function	N/A	27.4	25.8	28.4	1.1	0.1	2.43	0.06	0.95387	0.999427	0.9706	4948	25.8	28.4333	9.95	14			0.492658	0	0	NO
PY17X_1448800	pre-mRNA-splicing factor ATP-dependent RNA helicase PRP2, putative	PRP2	137	131.4	140.7	1.07	0.1	1.07	0.09	0.925437	0.999427	0.9566	4793	131.45	140.733	8.95	20.7			1.20967	0	0	NO
PY17X_0706100	conserved Plasmodium protein, unknown function	N/A	167.5	159.1	173.2	1.09	0.1	0.86	0.15	0.882345	0.999427	0.9287	4563	159.05	173.2	8.35	25.6667			1.62005	0	0	NO
PY17X_0513300	protoporphyrinogen oxidase, putative	PPO	78.3	74.8	80.6	1.08	0.1	1.99	0.05	0.956153	0.999427	0.9722	4960	74.75	80.6333	8.2	20.2			1.30066	0	0	NO
PY17X_1426000	PUB domain-containing protein, putative	N/A	122.7	120	124.5	1.04	0.1	1.2	0.05	0.96259	0.999427	0.9761	4993	120	124.5	7.25	29.9			2.04409	0	0	NO
PY17X_1233800	zinc finger protein, putative	N/A	322	304.5	333.6	1.09	0.1	0.78	0.17	0.866672	0.999427	0.92	4483	304.5	333.633	6.65	13.6333			1.03571	0	0	NO
PY17X_0419000	mitochondrial carrier protein, putative	N/A	550.9	536.9	560.2	1.04	0.1	0.89	0.07	0.944165	0.999427	0.9647	4894	536.85	560.2	6.65	13.1667			0.985464	0	0	NO
PY17X_0939400	pre-mRNA-processing factor 6, putative	PRPF6	160.3	154.3	164.3	1.06	0.1	1.92	0.05	0.962962	0.999427	0.9762	4995	154.35	164.3	6.35	18.6333			1.55306	0	0	NO
PY17X_0835000	conserved Plasmodium protein, unknown function	N/A	57.3	55.9	58.2	1.04	0.1	2.04	0.03	0.979046	0.999427	0.9868	5078	55.9	58.2	6.05	29.5667			2.28896	0	0	NO
PY17X_0720700	regulator of chromosome condensation, putative	N/A	252.8	239.2	261.9	1.09	0.1	2.07	0.06	0.949676	0.999427	0.9677	4927	239.2	261.9	5.95	17.6333			1.56734	0	0	NO
PY17X_1112200	RNA pseudouridylate synthase, putative	N/A	1292.6	1255.8	1317.2	1.05	0.1	1.04	0.07	0.947317	0.999427	0.9667	4911	1255.8	1317.17	5.1	8.46667			0.731297	0	0	NO
PY17X_0405700	elongation factor (EF-TS), putative	EF-Ts	112.1	109.2	113.9	1.04	0.1	2.05	0.03	0.976118	0.999427	0.985	5063	109.25	113.933	4.85	34.1333			2.81512	0	0	NO
PY17X_1343700	vacuolar protein sorting-associated protein 52, putative	VPS52	108.3	104.3	110.9	1.06	0.1	1.08	0.08	0.937213	0.999427	0.9614	4858	104.3	110.867	4.35	18.4667			2.08584	0	0	NO
PY17X_1349600	conserved Plasmodium protein, unknown function	N/A	48.2	45.1	50.2	1.11	0.1	2.08	0.07	0.943365	0.999427	0.9646	4890	45.15	50.2	4.2	15.1667			1.85244	0	0	NO
PY17X_0420900	conserved protein, unknown function	N/A	234.1	224.9	240.2	1.07	0.1	0.67	0.14	0.884999	0.999427	0.9307	4577	224.9	240.167	4.15	14.2333			1.77809	0	0	NO
PY17X_1143500	conserved Plasmodium protein, unknown function	N/A	442.1	417.8	458.3	1.1	0.1	0.72	0.18	0.854854	0.999427	0.9116	4422	417.8	458.3	3.9	14.2667			1.8711	0	0	NO
PY17X_0406200	protein dopey homolog, putative	N/A	183.4	176.3	188	1.07	0.1	2.05	0.04	0.964166	0.999427	0.9772	5001	176.35	188.033	2.35	8.73333			1.89387	0	0	NO
PY17X_1319400	ribosome biogenesis protein TSR1, putative	TSR1	241.6	227.4	251.1	1.1	0.1	1.06	0.14	0.89156	0.999427	0.9341	4611	227.45	251.067	2.3	26.8333			3.54432	0	0	NO
PY17X_0940600	tetratricopeptide repeat protein, putative	N/A	93.2	91.3	94.5	1.04	0.1	2	0.03	0.979852	0.999427	0.9872	5082	91.3	94.4667	2.15	30.7667			3.83896	0	0	NO
PY17X_1340300	M1-family alanyl aminopeptidase, putative	N/A	65.2	61.8	67.5	1.09	0.1	2.11	0.06	0.952143	0.999427	0.9693	4939	61.8	67.4667	1.05	10.7			3.34915	0	0	NO
PY17X_0208400	calcium-transporting ATPase, putative	SERCA	3080.5	3090.6	3073.7	0.995	0	0.49	-0.02	0.987342	0.999427	0.9922	5121	3090.55	3073.73	32.2	39.7667			0.304499	0	0	NO
PY17X_1248500	XAP-5 DNA binding protein, putative	N/A	215.4	213.6	216.7	1.01	0	0.64	0.03	0.973508	0.999427	0.983	5049	213.55	216.667	31.05	38			0.291406	0	0	NO
PY17X_1106000	UDP-N-acetylglucosamine transporter, putative	N/A	1094.9	1087.6	1099.7	1.01	0	0.58	0.03	0.979771	0.999427	0.9872	5081	1087.6	1099.7	28.9	35.6333			0.302158	0	0	NO
PY17X_1428600	cullin-1, putative	CUL1	394.6	388.6	398.6	1.02	0	0.88	0.04	0.9687	0.999427	0.9795	5025	388.6	398.6	19.2	36.3667			0.92151	0	0	NO
PY17X_1416800	choline-phosphate cytidylyltransferase, putative	CCT	183.3	185.5	181.9	0.98	0	1.95	-0.02	0.988	0.999427	0.9927	5124	185.5	181.867	18.1	31.8667			0.816058	0	0	NO
PY17X_0710500	protein transport protein YIF1, putative	YIF1	298.3	299.8	297.3	0.992	0	1.13	-0.01	0.991329	0.999427	0.9947	5141	299.75	297.333	15.8	27.5			0.799507	0	0	NO
PY17X_1317400	conserved protein, unknown function	N/A	112.3	112.4	112.2	0.998	0	1.46	0	0.998307	0.999427	0.9987	5176	112.45	112.167	13.85	38.5667			1.47747	0	0	NO
PY17X_1029600	conserved Plasmodium protein, unknown function	N/A	422.4	429.5	417.6	0.97	0	0.69	-0.06	0.949847	0.999427	0.9677	4928	429.5	417.6	12	28.9667			1.27136	0	0	NO
PY17X_0930300	protein transport protein SEC16, putative	SEC16	235.1	232.8	236.6	1.01	0	0.64	0.03	0.973932	0.999427	0.9831	5051	232.8	236.567	10.9	21.9667			1.01099	0	0	NO
PY17X_1119300	FPL domain-containing protein, putative	N/A	450.5	454.2	448.1	0.985	0	0.64	-0.03	0.973582	0.999427	0.983	5050	454.2	448.1	10.35	30.4			1.55444	0	0	NO
PY17X_1346400	conserved Plasmodium protein, unknown function	N/A	739.5	737.2	741.1	1.01	0	0.7	0.01	0.991399	0.999427	0.9947	5142	737.2	741.067	10.25	11.7			0.190885	0	0	NO
PY17X_1356400	conserved Plasmodium protein, unknown function	N/A	488	479	494.1	1.03	0	0.68	0.07	0.947733	0.999427	0.9667	4913	478.95	494.067	10	23.8			1.25096	0	0	NO
PY17X_1218400	conserved protein, unknown function	N/A	43.5	42.5	44.1	1.03	0	2.4	0.02	0.984793	0.999427	0.9908	5108	42.5	44.1	10	17.5667			0.81284	0	0	NO
PY17X_0942600	pseudo-tyrosine kinase-like protein, putative	pTKL	310.7	307.2	313.1	1.02	0	0.68	0.04	0.964551	0.999427	0.9774	5003	307.2	313.067	9.65	28.7333			1.57412	0	0	NO
PY17X_0941700	pescadillo homolog, putative	PES	55.7	56.4	55.3	0.983	0	1.75	-0.01	0.988556	0.999427	0.9928	5127	56.4	55.3	8	16.2333			1.02089	0	0	NO
PY17X_1446300	multidrug resistance-associated protein 2, putative	MRP2	690.8	700.4	684.4	0.978	0	0.75	-0.04	0.965349	0.999427	0.9776	5007	700.35	684.367	6.45	14.6333			1.18189	0	0	NO
PY17X_1248600	conserved Plasmodium protein, unknown function	N/A	61.2	61.5	61	0.986	0	1.08	-0.02	0.985362	0.999427	0.9912	5111	61.5	60.9667	5.45	17.9			1.71563	0	0	NO
PY17X_0817100	tRNA (adenine(58)-N(1))-methyltransferase non-catalytic subunit TRM6, putative	GCD10	139.6	140.2	139.1	0.993	0	1.05	-0.01	0.992223	0.999427	0.9954	5146	140.25	139.133	5.35	35.2333			2.71933	0	0	NO
PY17X_1444400	DNA helicase 60, putative	DH60	75.7	75.8	75.7	0.997	0	2.16	0	0.998322	0.999427	0.9987	5177	75.8	75.7	5.3	21.8			2.04026	0	0	NO
PY17X_1405200	MCL1 domain-containing protein, putative	N/A	170.9	169.3	172	1.01	0	1.02	0.02	0.986096	0.999427	0.9915	5114	169.3	172	5.2	25.2			2.27684	0	0	NO
PY17X_1345300	conserved Plasmodium protein, unknown function	N/A	42.7	43	42.5	0.986	0	3.02	-0.01	0.994638	0.999427	0.9963	5158	43	42.5333	4.25	11.9333			1.48946	0	0	NO
PY17X_1135500	U3 small nucleolar RNA-associated protein 21, putative	UTP21	52.4	51.6	52.9	1.02	0	2.09	0.01	0.98843	0.999427	0.9928	5126	51.6	52.9	3.9	12.2			1.64533	0	0	NO
PY17X_1012700	conserved Plasmodium protein, unknown function	N/A	202	206	199.2	0.967	0	1.21	-0.04	0.968491	0.999427	0.9795	5023	206.05	199.233	3.65	17.8667			2.2913	0	0	NO
PY17X_0624200	Rab GTPase activator and protein kinase, putative	N/A	223.3	227.6	220.4	0.967	0	1.09	-0.04	0.965163	0.999427	0.9776	5006	227.6	220.4	3.3	18.6			2.49476	0	0	NO
PY17X_1467600	rhoptry neck protein 3, putative	RON3	339.7	332.8	344.2	1.03	0	2.07	0.02	0.98139	0.999427	0.9884	5090	332.8	344.233	3.25	17.5667			2.43433	0	0	NO
PY17X_1141400	conserved protein, unknown function	N/A	149.4	146.6	151.3	1.03	0	1.97	0.02	0.981467	0.999427	0.9884	5091	146.6	151.333	3.2	30.2			3.2384	0	0	NO
PY17X_1027900	CCR4-NOT transcription complex subunit NOT1	NOT1	224.2	223.8	224.6	1	0	0.58	0.01	0.993182	0.999427	0.9957	5150	223.75	224.6	2.4	9.56667			1.99498	0	0	NO
PY17X_1210800	AMP-binding protein, putative	N/A	82.8	81.2	83.8	1.03	0	1.97	0.02	0.98187	0.999427	0.9884	5091	81.2	83.8333	2.05	22.6667			3.46688	0	0	NO
PY17X_0703900	translation initiation factor IF-2, putative	IF2c	59.9	60.2	59.7	0.989	0	2.02	-0.01	0.993959	0.999427	0.9959	5155	60.25	59.7	2.05	14.6667			2.83884	0	0	NO
PY17X_1365000	VPS13 domain-containing protein, putative	N/A	213.5	213.2	213.7	1	0	0.81	0	0.996116	0.999427	0.9971	5166	213.25	213.667	1.95	6.13333			1.6532	0	0	NO
PY17X_1148500	early transcribed membrane protein	ETRAMP	32.7	33.9	32	0.945	-0.1	2.26	-0.04	0.971016	0.999427	0.9814	5037	33.9	31.9667	32.4	32.1667			-0.0104274	0	0	NO
PY17X_0604800	TBCC domain-containing protein, putative	N/A	1207.1	1257.1	1173.8	0.934	-0.1	0.52	-0.19	0.850302	0.999427	0.9087	4398	1257.1	1173.83	25.4	34.7			0.450107	0	0	NO
PY17X_1418300	ferredoxin, putative	FD	72.6	74.3	71.4	0.966	-0.1	1.27	-0.04	0.968591	0.999427	0.9795	5024	74.35	71.3667	25.1	38.3333			0.610912	0	0	NO
PY17X_1236800	WD repeat-containing protein 26, putative	WDR26	1964.6	2080.2	1887.6	0.908	-0.1	0.48	-0.29	0.768811	0.999427	0.8535	3975	2080.25	1887.57	21.95	36.6667			0.740248	0	0	NO
PY17X_0504300	eukaryotic translation initiation factor subunit eIF2A, putative	N/A	2719.5	2840.8	2638.6	0.929	-0.1	0.55	-0.19	0.846855	0.999427	0.9069	4380	2840.8	2638.63	21.8	29.2333			0.423286	0	0	NO
PY17X_1370500	GTP-binding protein, putative	N/A	2441.7	2538	2377.5	0.937	-0.1	0.58	-0.16	0.871359	0.999427	0.922	4507	2538	2377.53	21.25	34.8			0.711624	0	0	NO
PY17X_1441600	BRO1 domain-containing protein, putative	N/A	1682.4	1721.1	1656.6	0.963	-0.1	0.46	-0.12	0.905509	0.999427	0.9447	4683	1721.05	1656.63	19.5	24.1			0.305559	0	0	NO
PY17X_0411600	pre-mRNA splicing factor, putative	N/A	261.3	276.6	251.1	0.909	-0.1	1.01	-0.14	0.891484	0.999427	0.9341	4610	276.6	251.067	17.4	37.3333			1.10138	0	0	NO
PY17X_1016300	ADP-dependent DNA helicase RecQ, putative	WRN	734.2	765.1	713.6	0.933	-0.1	0.59	-0.17	0.863935	0.999427	0.918	4469	765.1	713.6	16.95	30.3333			0.839619	0	0	NO
PY17X_1427000	RNA-binding protein, putative	N/A	193.1	202.4	186.9	0.924	-0.1	1.34	-0.08	0.932493	0.999427	0.9594	4834	202.45	186.933	16.35	20.2667			0.309818	0	0	NO
PY17X_0827600	conserved Plasmodium protein, unknown function	N/A	354.9	365.2	348	0.953	-0.1	0.83	-0.08	0.933123	0.999427	0.9597	4836	365.2	347.967	15.75	38.9			1.30442	0	0	NO
PY17X_0806300	importin-7, putative	N/A	545.6	559.6	536.2	0.958	-0.1	0.52	-0.12	0.905817	0.999427	0.9448	4684	559.65	536.233	15.75	28.9333			0.877381	0	0	NO
PY17X_0310200	multidrug efflux pump, putative	MATE	242	253.6	234.3	0.927	-0.1	0.94	-0.12	0.907192	0.999427	0.9449	4699	253.55	234.333	13.9	24.2667			0.803891	0	0	NO
PY17X_1129200	nicotinate phosphoribosyltransferase, putative	NAPRT	183.7	193.7	177	0.913	-0.1	0.66	-0.2	0.84099	0.999427	0.9029	4351	193.65	177	13.45	39.8			1.56516	0	0	NO
PY17X_1215700	merozoite surface protein MSA180, putative	MSA180	377.5	399.7	362.8	0.907	-0.1	0.89	-0.16	0.874043	0.999427	0.9232	4519	399.7	362.767	13.3	26.5667			0.998191	0	0	NO
PY17X_0940400	conserved Plasmodium protein, unknown function	N/A	519.9	550.3	499.7	0.907	-0.1	0.58	-0.24	0.806842	0.999427	0.8786	4171	550.3	499.733	12.2	31.5667			1.37152	0	0	NO
PY17X_1002900	alpha/beta hydrolase, putative	N/A	84.2	89.2	80.9	0.905	-0.1	2.03	-0.07	0.943402	0.999427	0.9646	4890	89.25	80.8667	11.9	19.0333			0.677567	0	0	NO
PY17X_0312100	conserved Plasmodium protein, unknown function	N/A	227.9	238.2	221	0.927	-0.1	0.79	-0.14	0.889509	0.999427	0.9331	4600	238.15	221	10.55	23.3667			1.14721	0	0	NO
PY17X_1008800	zinc finger protein, putative	N/A	165.2	173.9	159.4	0.92	-0.1	0.94	-0.13	0.89768	0.999427	0.9384	4642	173.85	159.433	10.1	26.9333			1.41504	0	0	NO
PY17X_1248900	SURF1 domain-containing protein, putative	N/A	134	141.3	129.1	0.913	-0.1	0.88	-0.15	0.881024	0.999427	0.9277	4557	141.3	129.133	10	35.5667			1.83053	0	0	NO
PY17X_1131600	ER lumen protein retaining receptor, putative	ERD2	22.2	23.1	21.6	0.93	-0.1	2.53	-0.04	0.966895	0.999427	0.9788	5015	23.1	21.6	8.65	34.6333			2.00139	0	0	NO
PY17X_0814700	conserved Plasmodium protein, unknown function	N/A	622.5	654.8	600.9	0.917	-0.1	0.66	-0.19	0.849104	0.999427	0.9082	4392	654.8	600.933	8.3	21.7333			1.38873	0	0	NO
PY17X_0811000	DNA replication complex GINS protein, putative	N/A	38.8	40.4	37.8	0.934	-0.1	2.12	-0.05	0.962687	0.999427	0.9761	4994	40.35	37.8	7.85	12.1333			0.628211	0	0	NO
PY17X_1425200	AAA family ATPase, putative	N/A	151.1	159.7	145.3	0.908	-0.1	0.97	-0.14	0.886898	0.999427	0.931	4586	159.7	145.333	7.4	22.1667			1.58279	0	0	NO
PY17X_1416400	ADP-ribosylation factor, putative	N/A	66.4	70.4	63.7	0.904	-0.1	2.06	-0.07	0.943757	0.999427	0.9646	4892	70.45	63.7333	7.3	34			2.21957	0	0	NO
PY17X_0209500	heptatricopeptide repeat and RAP domain-containing protein, putative	N/A	34.2	36	32.9	0.912	-0.1	2.14	-0.06	0.950299	0.999427	0.968	4930	36.05	32.9333	5.3	11.8			1.15472	0	0	NO
PY17X_1112000	MORN repeat protein, putative	N/A	206	214.4	200.5	0.937	-0.1	0.96	-0.1	0.921961	0.999427	0.9542	4775	214.4	200.467	4.8	11.6667			1.28129	0	0	NO
PY17X_0911300	WD repeat-containing protein, putative	N/A	245.5	254.6	239.5	0.941	-0.1	1.07	-0.08	0.934958	0.999427	0.96	4846	254.6	239.5	4.65	18.9			2.02308	0	0	NO
PY17X_1449900	Nd9 protein, putative	ND9	36.8	37.6	36.3	0.957	-0.1	2.23	-0.03	0.97743	0.999427	0.9858	5070	37.65	36.2667	4.6	12.9			1.48767	0	0	NO
PY17X_1442500	isoleucine--tRNA ligase, putative	N/A	75.5	80.2	72.4	0.904	-0.1	1.1	-0.13	0.894778	0.999427	0.9363	4627	80.15	72.3667	3.15	6.23333			0.984652	0	0	NO
PY17X_1102900	vacuolar protein sorting-associated protein 11, putative	VPS11	38.5	40.4	37.3	0.921	-0.1	2.22	-0.05	0.957513	0.999427	0.973	4967	40.35	37.3	2.3	8.43333			1.87447	0	0	NO
PY17X_1220100	ATP-dependent RNA helicase DDX42, putative	DDX42	153.3	161.7	147.7	0.914	-0.1	1.99	-0.06	0.948335	0.999427	0.9671	4919	161.7	147.7	2.05	26.9667			3.71748	0	0	NO
PY17X_1464500	conserved Plasmodium protein, unknown function	N/A	82	85.6	79.7	0.933	-0.1	2.03	-0.05	0.960762	0.999427	0.9747	4984	85.55	79.7	0.75	26.3333			5.13385	0	0	NO
PY17X_1034600	WD repeat-containing protein, putative	N/A	129.8	137.1	124.9	0.913	-0.1	1.29	-0.1	0.918568	0.999427	0.9521	4757	137.1	124.933	0.75	7.1			3.24285	0	0	NO
PY17X_1222700	chloroquine resistance transporter, putative	CRT	314.8	343.3	295.9	0.863	-0.2	0.66	-0.32	0.74674	0.999427	0.8405	3860	343.3	295.867	29.4	37.0333			0.333008	0	0	NO
PY17X_0805000	HECT-type E3 ubiquitin ligase UT, putative	N/A	3632.4	3926.7	3436.2	0.875	-0.2	0.67	-0.29	0.773012	0.999427	0.8564	3997	3926.7	3436.23	21.65	36.2			0.741623	0	0	NO
PY17X_1322100	ribosomal protein S11, mitochondrial, putative	N/A	44.7	49.2	41.7	0.846	-0.2	2.18	-0.11	0.911645	0.999427	0.9476	4722	49.2	41.7	21.25	24.7333			0.218994	0	0	NO
PY17X_1366900	conserved Plasmodium protein, unknown function	N/A	1549.1	1671.7	1467.3	0.877	-0.2	0.74	-0.25	0.799276	0.999427	0.8736	4132	1671.7	1467.33	19.6	31.7			0.693629	0	0	NO
PY17X_1343900	conserved Plasmodium protein, unknown function	N/A	631	689.3	592.1	0.86	-0.2	0.56	-0.39	0.695453	0.999427	0.803	3593	689.3	592.1	19.35	25.1667			0.379181	0	0	NO
PY17X_1343800	protein BCP1, putative	N/A	157	170	148.2	0.874	-0.2	1.23	-0.16	0.874016	0.999427	0.9232	4518	170	148.2	19.2	28.4667			0.568167	0	0	NO
PY17X_1233700	cdc2-related protein kinase 5	CRK5	870.7	938	825.8	0.88	-0.2	0.92	-0.2	0.841479	0.999427	0.9031	4353	937.95	825.8	19	35.4333			0.899108	0	0	NO
PY17X_1309400	mitochondrial inner membrane protease ATP23, putative	ATP23	250.9	272.2	236.7	0.871	-0.2	0.69	-0.29	0.772133	0.999427	0.8558	3992	272.2	236.667	18.95	38.9			1.03757	0	0	NO
PY17X_0904400	ribosome assembly protein 4, putative	RSA4	211.7	227.6	201	0.884	-0.2	0.93	-0.19	0.847639	0.999427	0.9073	4385	227.6	201.033	18	35.8667			0.994647	0	0	NO
PY17X_0112500	cytoplasmic tRNA 2-thiolation protein 1, putative	NCS6	150.2	160.4	143.5	0.893	-0.2	0.86	-0.19	0.849193	0.999427	0.9082	4393	160.35	143.467	18	35.0333			0.960731	0	0	NO
PY17X_1316600	CLASP domain-containing protein, putative	N/A	2969.5	3275.5	2765.5	0.844	-0.2	0.67	-0.36	0.715166	0.999427	0.8185	3696	3275.5	2765.5	17.85	22.3			0.32112	0	0	NO
PY17X_1353600	conserved Plasmodium protein, unknown function	N/A	1196.6	1276.3	1143.5	0.895	-0.2	0.48	-0.33	0.739033	0.999427	0.8364	3820	1276.3	1143.5	17.8	30.3333			0.769027	0	0	NO
PY17X_1317600	signal recognition particle subunit SRP54, putative	SRP54	149.4	159.7	142.5	0.892	-0.2	1.16	-0.14	0.886816	0.999427	0.931	4585	159.65	142.5	15.1	31.0333			1.03927	0	0	NO
PY17X_0839700	cytoadherence linked asexual protein 9	CLAG9	355.9	391	332.5	0.848	-0.2	0.93	-0.26	0.798155	0.999427	0.8727	4126	391	332.467	14.65	26.1667			0.836829	0	0	NO
PY17X_1223400	lysophospholipase, putative	N/A	480.5	526.5	449.9	0.854	-0.2	0.54	-0.42	0.675137	0.999427	0.7885	3486	526.5	449.9	13.8	28.5			1.04629	0	0	NO
PY17X_1311500	pre-mRNA-splicing factor CWC24, putative	CWC24	59.9	64.6	56.8	0.88	-0.2	2.05	-0.09	0.928179	0.999427	0.9578	4805	64.55	56.8333	12.8	32.1			1.32643	0	0	NO
PY17X_0811100	nucleoporin NUP335, putative	NUP335	5649.5	6207.8	5277.2	0.85	-0.2	0.61	-0.38	0.70215	0.999427	0.8084	3628	6207.8	5277.23	10.1	14			0.471071	0	0	NO
PY17X_1242000	karyopherin beta, putative	N/A	317.9	344	300.4	0.871	-0.2	0.89	-0.22	0.823107	0.999427	0.891	4257	344.05	300.433	10.05	29.6667			1.56165	0	0	NO
PY17X_0103800	trophozoite exported protein 1, putative	TEX1	139.9	154.2	130.4	0.844	-0.2	0.84	-0.29	0.771247	0.999427	0.8555	3987	154.2	130.4	9.55	28.4667			1.5757	0	0	NO
PY17X_0416800	conserved Plasmodium protein, unknown function	N/A	409.5	440.1	389.1	0.882	-0.2	0.66	-0.27	0.784821	0.999427	0.8642	4057	440.1	389.133	8.75	16.8333			0.943966	0	0	NO
PY17X_0928600	protein GCN20, putative	GCN20	50.5	53.8	48.4	0.899	-0.2	2.06	-0.08	0.940202	0.999427	0.9627	4874	53.75	48.3667	8.5	12			0.4975	0	0	NO
PY17X_0916700	conserved Plasmodium protein, unknown function	N/A	371.4	404.7	349.2	0.864	-0.2	0.94	-0.22	0.822627	0.999427	0.8908	4255	404.7	349.167	6.95	29.5333			2.08726	0	0	NO
PY17X_1009000	erythrocyte vesicle protein 1, putative	EVP1	117.5	129.2	109.8	0.849	-0.2	1.08	-0.22	0.82674	0.999427	0.8928	4275	129.15	109.8	6.85	29.4333			2.10327	0	0	NO
PY17X_0113400	AP-3 complex subunit beta, putative	N/A	168.1	185.8	156.3	0.842	-0.2	0.66	-0.38	0.707292	0.999427	0.8123	3654	185.75	156.3	6.5	22.4			1.78499	0	0	NO
PY17X_0102500	ATP-dependent RNA helicase MTR4, putative	MTR4	321.2	345.5	305.1	0.885	-0.2	0.71	-0.25	0.803199	0.999427	0.8765	4152	345.5	305.1	6.3	24.6667			1.96914	0	0	NO
PY17X_1209900	protein GPR89, putative	N/A	76.1	81.8	72.3	0.883	-0.2	2.04	-0.09	0.929946	0.999427	0.9584	4821	81.75	72.3333	6.3	17.4333			1.46842	0	0	NO
PY17X_0830200	protein kinase, putative	N/A	497.9	547.4	465	0.849	-0.2	0.91	-0.26	0.79483	0.999427	0.8704	4108	547.35	464.967	5.75	18.2			1.6623	0	0	NO
PY17X_1225000	conserved Plasmodium protein, unknown function	N/A	72.3	79.6	67.4	0.845	-0.2	2.07	-0.12	0.906634	0.999427	0.9449	4687	79.6	67.3667	5.2	12.5333			1.26919	0	0	NO
PY17X_1142500	conserved Plasmodium protein, unknown function	N/A	30.6	33.4	28.8	0.862	-0.2	2.21	-0.1	0.922644	0.999427	0.9547	4778	33.35	28.8333	4.95	11.6			1.22862	0	0	NO
PY17X_1010000	conserved Plasmodium protein, unknown function	N/A	27.7	30.1	26.1	0.865	-0.2	3.16	-0.07	0.947176	0.999427	0.9667	4910	30.1	26.0667	3.4	5.76667			0.762203	0	0	NO
PY17X_1327000	AP-4 complex accessory subunit Tepsin, putative	N/A	128.4	139.4	121.1	0.869	-0.2	1.99	-0.1	0.918644	0.999427	0.9521	4758	139.45	121.1	2.95	21.6333			2.87447	0	0	NO
PY17X_0419900	conserved protein, unknown function	N/A	103.9	110.7	99.5	0.899	-0.2	2	-0.08	0.938685	0.999427	0.9619	4866	110.7	99.4667	1.05	9.6			3.19264	0	0	NO
PY17X_0210200	ubiquitin carboxyl-terminal hydrolase 1, putative	UBP1	2585.5	2935.5	2352.2	0.801	-0.3	0.82	-0.39	0.697716	0.999427	0.8045	3605	2935.5	2352.2	20.1	33.6			0.741266	0	0	NO
PY17X_0716200	structural maintenance of chromosomes protein 3, putative	SMC3	2583.3	2891.3	2377.9	0.823	-0.3	0.53	-0.53	0.596827	0.999427	0.7258	3073	2891.3	2377.93	16.75	23.2			0.469964	0	0	NO
PY17X_1107200	conserved Plasmodium protein, unknown function	N/A	2036.3	2254.5	1890.9	0.839	-0.3	0.81	-0.31	0.754773	0.999427	0.8452	3901	2254.5	1890.9	16.7	25.3			0.599289	0	0	NO
PY17X_1417100	conserved protein, unknown function	N/A	218.8	251.4	197.2	0.787	-0.3	0.87	-0.4	0.689897	0.999427	0.7993	3564	251.4	197.167	15.85	34.5			1.12211	0	0	NO
PY17X_0518000	S-adenosylmethionine decarboxylase/ornithine decarboxylase	AdoMetDC/ODC	378.5	429.4	344.6	0.803	-0.3	0.71	-0.45	0.654391	0.999427	0.7719	3375	429.35	344.567	15.1	27.7667			0.878805	0	0	NO
PY17X_1228300	conserved Plasmodium protein, unknown function	N/A	284.8	326	257.3	0.788	-0.3	0.73	-0.47	0.637203	0.999427	0.7574	3285	325.95	257.267	14.95	33.5			1.16402	0	0	NO
PY17X_0810900	kinesin-5, putative	EG5	940	1053.6	864.3	0.82	-0.3	0.7	-0.41	0.681713	0.999427	0.7931	3521	1053.6	864.3	12.7	23.9			0.912182	0	0	NO
PY17X_1417400	AP2 domain transcription factor AP2-G3	AP2-G3	641.9	715	593.2	0.829	-0.3	0.98	-0.28	0.781579	0.999427	0.8622	4041	715.05	593.167	10.45	22.6			1.11282	0	0	NO
PY17X_1130900	bifunctional methylenetetrahydrofolate dehydrogenase/cyclohydrolase, putative	N/A	161.6	180.1	149.3	0.829	-0.3	0.88	-0.31	0.758947	0.999427	0.848	3925	180.1	149.333	8.95	28.8667			1.68944	0	0	NO
PY17X_1222800	cg1 protein, putative	N/A	152.3	174.7	137.3	0.785	-0.3	0.89	-0.39	0.692984	0.999427	0.8019	3580	174.7	137.333	7.5	27			1.848	0	0	NO
PY17X_0607700	DNA-directed RNA polymerase III subunit RPC2, putative	RPC2	263.1	297.2	240.3	0.808	-0.3	1.12	-0.27	0.783643	0.999427	0.8639	4052	297.25	240.333	7.35	18.1			1.30017	0	0	NO
PY17X_1129700	polyadenylate-binding protein 3, putative	PABP3	130.4	144.6	120.9	0.838	-0.3	0.98	-0.26	0.793558	0.999427	0.8697	4103	144.6	120.9	6.95	34.9333			2.32952	0	0	NO
PY17X_1025700	conserved Plasmodium protein, unknown function	N/A	501.1	556.3	464.2	0.835	-0.3	0.51	-0.51	0.610315	0.999427	0.7384	3143	556.3	464.2	6.55	21.5333			1.717	0	0	NO
PY17X_0516900	ribosome maturation factor RimM, putative	RimM	55.2	62.3	50.5	0.807	-0.3	1.16	-0.27	0.78962	0.999427	0.8671	4082	62.3	50.5	6.2	16.6667			1.42663	0	0	NO
PY17X_0705900	conserved Plasmodium protein, unknown function	N/A	294.8	333.5	269	0.806	-0.3	0.81	-0.39	0.699889	0.999427	0.8063	3616	333.5	269	5.45	19.7			1.85387	0	0	NO
PY17X_1439200	protein TSSC1, putative	N/A	95.9	109.2	87.1	0.797	-0.3	2.08	-0.16	0.875122	0.999427	0.9235	4526	109.25	87.0667	5.15	14.3667			1.48008	0	0	NO
PY17X_0807500	conserved Plasmodium protein, unknown function	N/A	326.1	365	300.3	0.823	-0.3	0.68	-0.41	0.679351	0.999427	0.7918	3509	364.95	300.267	4.7	14.7			1.64508	0	0	NO
PY17X_1332600	conserved Plasmodium protein, unknown function	N/A	260.5	297.3	236.1	0.792	-0.3	0.71	-0.48	0.633965	0.999427	0.7549	3269	297.3	236.067	4.45	8.2			0.881818	0	0	NO
PY17X_1325800	alpha/beta hydrolase, putative	N/A	118.2	130.7	109.9	0.84	-0.3	0.99	-0.25	0.798758	0.999427	0.8732	4129	130.7	109.867	3.8	12.7333			1.74454	0	0	NO
PY17X_1330300	AAA ATPase, putative	N/A	18.6	21	17	0.809	-0.3	3.33	-0.09	0.926766	0.999427	0.9574	4800	20.95	16.9667	3.3	6.2			0.909802	0	0	NO
PY17X_1436200	symplekin domain-containing protein, putative	N/A	120.5	133.7	111.6	0.836	-0.3	0.88	-0.29	0.769604	0.999427	0.854	3979	133.7	111.6	2.5	8.2			1.7137	0	0	NO
PY17X_1204900	conserved Plasmodium protein, unknown function	N/A	125.2	138.9	116.1	0.831	-0.3	0.96	-0.28	0.781084	0.999427	0.8618	4038	138.9	116.067	1.75	13.4667			2.94397	0	0	NO
PY17X_1009700	ribosome biogenesis GTPase A, putative	RbgA	17.9	20.1	16.4	0.815	-0.3	3.36	-0.09	0.929919	0.999427	0.9584	4820	20.1	16.4	0.9	11.0667			3.62015	0	0	NO
PY17X_0834400	merozoite surface protein 1	MSP1	3964	4641.6	3512.3	0.757	-0.4	0.84	-0.48	0.633258	0.999427	0.7543	3265	4641.65	3512.3	39.3	37.6667			-0.0612409	0	0	NO
PY17X_1408900	conserved Plasmodium protein, unknown function	N/A	117.8	139.1	103.6	0.745	-0.4	1.38	-0.31	0.757967	0.999427	0.8474	3919	139.1	103.633	31.15	37.2333			0.257363	0	0	NO
PY17X_0305700	serine repeat antigen 1	SERA1	2615.7	3009.8	2352.9	0.782	-0.4	0.94	-0.38	0.705756	0.999427	0.8109	3647	3009.85	2352.93	29.7	26.8333			-0.146437	0	0	NO
PY17X_0621000	Ham1-like protein, putative	N/A	34.9	41.4	30.6	0.738	-0.4	3.08	-0.14	0.886767	0.999427	0.931	4584	41.4	30.5667	23.7	29.2667			0.304371	0	0	NO
PY17X_0419800	signal peptidase complex subunit 3, putative	SPC3	75.7	88	67.5	0.772	-0.4	1.11	-0.34	0.736698	0.999427	0.8349	3808	88	67.5333	23.15	31.4667			0.442812	0	0	NO
PY17X_1330800	DNA-directed RNA polymerase III subunit RPC4, putative	N/A	101.8	119	90.3	0.758	-0.4	0.74	-0.54	0.589462	0.999427	0.7196	3030	118.95	90.2667	22.4	38.5			0.78136	0	0	NO
PY17X_1448200	conserved Plasmodium protein, unknown function	N/A	426.5	499.8	377.7	0.755	-0.4	0.7	-0.58	0.559919	0.999427	0.6964	2878	499.8	377.7	22.35	36.1667			0.694386	0	0	NO
PY17X_1349300	conserved protein, unknown function	N/A	1598.7	1881.8	1409.9	0.749	-0.4	0.64	-0.65	0.514315	0.999427	0.6598	2641	1881.85	1409.9	22.1	29.5333			0.418298	0	0	NO
PY17X_0215800	AP2 domain transcription factor AP2-L, putative	AP2-L	676.6	804.8	591.2	0.735	-0.4	0.57	-0.78	0.435449	0.999427	0.5863	2226	804.75	591.167	21.5	36.1			0.747662	0	0	NO
PY17X_0103500	RNA-binding protein, putative	N/A	88.6	104.7	77.9	0.744	-0.4	1.16	-0.37	0.712737	0.999427	0.8163	3683	104.7	77.9	21.15	26.7667			0.33978	0	0	NO
PY17X_1459700	double C2-like domain-containing protein, putative	DOC2	961.4	1130.2	848.9	0.752	-0.4	0.76	-0.54	0.586587	0.999427	0.7175	3016	1130.2	848.9	18.85	34.4			0.867844	0	0	NO
PY17X_1430500	tetratricopeptide repeat protein, putative	N/A	39.4	46.2	34.8	0.753	-0.4	3.04	-0.13	0.89274	0.999427	0.935	4617	46.25	34.8333	18.85	25.7			0.447204	0	0	NO
PY17X_0942300	nucleic acid binding protein, putative	N/A	381.5	445.9	338.7	0.76	-0.4	1.09	-0.36	0.717481	0.999427	0.8203	3707	445.85	338.7	18.1	28.7			0.665061	0	0	NO
PY17X_1310900	heptatricopeptide repeat-containing protein, putative	N/A	247.1	290.4	218.2	0.752	-0.4	0.82	-0.5	0.616111	0.999427	0.7425	3173	290.35	218.2	17.75	37.4667			1.07779	0	0	NO
PY17X_1340200	conserved protein, unknown function	N/A	208.6	241.7	186.5	0.771	-0.4	0.82	-0.46	0.646746	0.999427	0.7655	3335	241.7	186.5	17.45	33.9667			0.960893	0	0	NO
PY17X_1334400	26S proteasome regulatory subunit RPN2, putative	RPN2	1010.6	1192.6	889.3	0.746	-0.4	0.73	-0.58	0.561546	0.999427	0.6974	2886	1192.55	889.267	17.2	26.5667			0.627209	0	0	NO
PY17X_1462000	clathrin adaptor domain-containing protein, putative	N/A	263.9	304.2	237	0.778	-0.4	0.69	-0.53	0.597261	0.999427	0.726	3075	304.25	236.967	16.1	30.3333			0.913843	0	0	NO
PY17X_0824000	TLD domain-containing protein	N/A	870.5	1002.1	782.8	0.781	-0.4	1.06	-0.34	0.737306	0.999427	0.835	3811	1002.05	782.767	15.35	37.7667			1.29887	0	0	NO
PY17X_0815200	cytosolic Fe-S cluster assembly factor NBP35, putative	NBP35	37.9	44.1	33.8	0.763	-0.4	3.07	-0.13	0.898764	0.999427	0.9392	4648	44.1	33.7667	14.9	25.6			0.780831	0	0	NO
PY17X_1212400	50S ribosomal protein L22, mitochondrial, putative	N/A	92.6	109.9	81.1	0.734	-0.4	0.97	-0.46	0.646276	0.999427	0.7651	3333	109.95	81.1	14.3	19.8			0.469485	0	0	NO
PY17X_1324000	STAG domain-containing protein, putative	N/A	2188.5	2517.1	1969.4	0.783	-0.4	0.63	-0.56	0.577207	0.999427	0.7101	2968	2517.1	1969.4	11.4	14.7667			0.37331	0	0	NO
PY17X_0916200	FHA domain-containing protein, putative	N/A	287.9	333.8	257.3	0.77	-0.4	0.76	-0.49	0.621475	0.999427	0.7454	3199	333.75	257.333	11.25	26.6333			1.24331	0	0	NO
PY17X_1204200	conserved Plasmodium protein, unknown function	N/A	138.7	161.1	123.8	0.768	-0.4	0.8	-0.48	0.632811	0.999427	0.7539	3263	161.15	123.8	10.95	27.4667			1.32675	0	0	NO
PY17X_0935800	conserved Plasmodium protein, unknown function	N/A	70.2	82.8	61.9	0.745	-0.4	2.5	-0.17	0.865498	0.999427	0.9193	4477	82.8	61.9	10.35	16.2333			0.649328	0	0	NO
PY17X_0933900	serine esterase, putative	N/A	345.6	403	307.3	0.761	-0.4	0.67	-0.59	0.555779	0.999427	0.6934	2856	403.05	307.3	9.9	24.4			1.30138	0	0	NO
PY17X_1323200	conserved Plasmodium protein, unknown function	N/A	197.3	234.7	172.3	0.732	-0.4	0.89	-0.51	0.612088	0.999427	0.7398	3152	234.7	172.3	9.45	24.4			1.36849	0	0	NO
PY17X_0803900	erythrocyte membrane-associated antigen, putative	N/A	907	1046	814.3	0.779	-0.4	0.66	-0.55	0.584131	0.999427	0.7159	3003	1046.05	814.333	9.45	19.6			1.05247	0	0	NO
PY17X_1429100	protein phosphatase PPM7, putative	PPM7	108.4	125.8	96.8	0.769	-0.4	2.02	-0.19	0.851627	0.999427	0.9089	4406	125.8	96.8	8.9	35.5333			1.9973	0	0	NO
PY17X_1361000	conserved Plasmodium protein, unknown function	N/A	205.7	237.5	184.5	0.775	-0.4	0.78	-0.47	0.637347	0.999427	0.7574	3286	237.5	184.5	6.55	31.9			2.28399	0	0	NO
PY17X_1004500	pre-mRNA-processing-splicing factor 8, putative	PRPF8	358.4	422	316	0.748	-0.4	0.62	-0.67	0.502372	0.999427	0.6483	2579	421.95	316.033	5.8	12.2333			1.07669	0	0	NO
PY17X_1362700	aminomethyltransferase, putative	N/A	44.5	52.7	39.1	0.743	-0.4	2.12	-0.2	0.839326	0.999427	0.9015	4342	52.7	39.1333	5.15	6.5			0.335867	0	0	NO
PY17X_1226200	conserved Plasmodium protein, unknown function	N/A	120.2	141.4	106.1	0.75	-0.4	1.96	-0.21	0.832541	0.999427	0.897	4307	141.4	106.133	5.1	19.4			1.92749	0	0	NO
PY17X_1334300	conserved Plasmodium protein, unknown function	N/A	512.5	601.5	453.1	0.753	-0.4	0.72	-0.57	0.569906	0.999427	0.7049	2930	601.5	453.133	4.45	10.5			1.23851	0	0	NO
PY17X_1247600	heptatricopeptide repeat-containing protein, putative	N/A	38.8	45.1	34.5	0.762	-0.4	2.21	-0.18	0.859109	0.999427	0.9148	4444	45.15	34.5	4.3	11			1.35509	0	0	NO
PY17X_0911700	guanylyl cyclase alpha, putative	GCalpha	226	267.1	198.6	0.742	-0.4	0.92	-0.47	0.640419	0.999427	0.7601	3302	267.15	198.633	3.45	10.7333			1.63743	0	0	NO
PY17X_0809900	conserved Plasmodium protein, unknown function	N/A	381.7	440.9	342.2	0.776	-0.4	0.65	-0.57	0.570749	0.999427	0.7052	2934	440.9	342.2	3.25	11.1333			1.77637	0	0	NO
PY17X_1241200	heptatricopeptide repeat-containing protein, putative	N/A	150.6	175.9	133.7	0.758	-0.4	0.88	-0.45	0.651866	0.999427	0.7702	3360	175.95	133.7	3.1	11.4			1.87869	0	0	NO
PY17X_1323100	ferlin, putative	FER2	129.9	154.7	113.4	0.733	-0.4	1.58	-0.28	0.777272	0.999427	0.8584	4019	154.7	113.367	1.75	9.2			2.39428	0	0	NO
PY17X_0526500	reticulocyte binding protein, putative	Py235	100.3	119.3	87.6	0.735	-0.4	2.04	-0.22	0.826922	0.999427	0.8929	4277	119.3	87.5667	0.95	6.9			2.8606	0	0	NO
PY17X_0814200	FHA domain protein, putative	N/A	907	1103.6	776	0.703	-0.5	0.46	-1.1	0.270897	0.999427	0.4267	1380	1103.6	776	32.15	35.9			0.159165	0	0	NO
PY17X_1116900	kinetochore protein NDC80, putative	NDC80	2093.7	2550.1	1789.5	0.702	-0.5	0.53	-0.97	0.332619	0.999427	0.4884	1695	2550.05	1789.53	26.8	35.0667			0.387867	0	0	NO
PY17X_0304300	DNA repair protein RAD2, putative	RAD2	1968.8	2374.8	1698.2	0.715	-0.5	0.56	-0.86	0.38872	0.999427	0.5421	1982	2374.8	1698.2	25.3	33.7667			0.416462	0	0	NO
PY17X_0717500	cdc2-related protein kinase 3	CRK3	1435.1	1765.2	1214.9	0.689	-0.5	0.56	-0.96	0.338693	0.999427	0.4942	1726	1765.25	1214.93	24.75	24.9333			0.0106472	0	0	NO
PY17X_1455800	acyl-CoA synthetase, putative	ACS11	373	453.7	319.1	0.702	-0.5	1.31	-0.39	0.697008	0.999427	0.8043	3601	453.7	319.133	24.35	37.6667			0.629367	0	0	NO
PY17X_1454100	SUMO-activating enzyme subunit 2, putative	UBA2	1034.1	1275	873.6	0.685	-0.5	0.53	-1.03	0.30103	0.999427	0.4576	1534	1274.95	873.567	23.7	36.4			0.619051	0	0	NO
PY17X_0913200	subtilisin-like protease 2, putative	SUB2	1194.1	1423.4	1041.2	0.731	-0.5	0.65	-0.69	0.489406	0.999427	0.6364	2509	1423.45	1041.23	23	33.3667			0.536774	0	0	NO
PY17X_1419900	protein phosphatase PP2A regulatory subunit A, putative	N/A	224.3	274.2	191.1	0.697	-0.5	0.59	-0.88	0.378189	0.999427	0.5307	1928	274.2	191.067	18.65	26.7333			0.519464	0	0	NO
PY17X_1410900	ras-related protein Rab-5B, putative	RAB5b	61.5	74.8	52.7	0.705	-0.5	2.06	-0.25	0.80632	0.999427	0.8782	4168	74.75	52.7	18.45	34.2			0.890375	0	0	NO
PY17X_0702400	folate transporter 1, putative	FT1	115	140.3	98	0.698	-0.5	1.99	-0.26	0.794074	0.999427	0.8701	4105	140.35	98.0333	17	34.2333			1.00987	0	0	NO
PY17X_1335000	conserved Plasmodium protein, unknown function	N/A	645.4	789.4	549.4	0.696	-0.5	0.62	-0.84	0.398362	0.999427	0.5499	2031	789.4	549.433	16.3	29.5667			0.8591	0	0	NO
PY17X_1010200	conserved Plasmodium protein, unknown function	N/A	541.9	662.4	461.6	0.697	-0.5	1.23	-0.42	0.672056	0.999427	0.7861	3471	662.4	461.6	14.9	32.8667			1.14131	0	0	NO
PY17X_1018800	conserved Plasmodium protein, unknown function	N/A	701.4	865.6	591.8	0.684	-0.5	0.67	-0.82	0.414387	0.999427	0.5657	2117	865.65	591.8	14.9	23.9667			0.685717	0	0	NO
PY17X_0837000	importin alpha re-exporter, putative	CSE1	965.6	1153.4	840.3	0.729	-0.5	0.54	-0.85	0.396205	0.999427	0.5482	2020	1153.45	840.333	13.7	18.9			0.46421	0	0	NO
PY17X_1434900	DNA-binding chaperone, putative	N/A	347.9	425.5	296.3	0.697	-0.5	1.24	-0.42	0.675351	0.999427	0.7886	3488	425.45	296.267	13.1	39.5333			1.5935	0	0	NO
PY17X_1340700	HSP20-like chaperone, putative	N/A	69.2	82.8	60.1	0.724	-0.5	2.12	-0.22	0.825758	0.999427	0.8926	4270	82.8	60.1333	11.55	17.5667			0.604948	0	0	NO
PY17X_0830600	tetratricopeptide repeat protein, putative	N/A	450.6	552.1	383	0.694	-0.5	0.69	-0.76	0.447339	0.999427	0.5972	2292	552.1	382.967	10.95	27.6333			1.33548	0	0	NO
PY17X_0615300	DEAD box ATP-dependent RNA helicase, putative	N/A	169.3	201.9	147.6	0.728	-0.5	0.86	-0.53	0.593417	0.999427	0.7226	3050	201.9	147.6	10.85	17.9			0.722264	0	0	NO
PY17X_1420000	golgi protein 1, putative	PRP2	252.5	310.8	213.7	0.686	-0.5	0.96	-0.57	0.569666	0.999427	0.7047	2929	310.8	213.7	10.25	22.6333			1.14283	0	0	NO
PY17X_1328400	ribosomal protein S10, apicoplast, putative	N/A	20.2	24.8	17.1	0.687	-0.5	3.33	-0.16	0.871049	0.999427	0.922	4504	24.75	17.1333	10.1	21.1			1.06289	0	0	NO
PY17X_0923800	steryl ester hydrolase, putative	N/A	101.9	123.7	87.3	0.705	-0.5	2	-0.25	0.801025	0.999427	0.8749	4141	123.7	87.3	8.8	23.6667			1.42728	0	0	NO
PY17X_1317900	E3 ubiquitin-protein ligase ZNF598, putative	N/A	156.6	188.6	135.3	0.718	-0.5	1.43	-0.33	0.738036	0.999427	0.8355	3814	188.6	135.267	8.4	11.5			0.453173	0	0	NO
PY17X_1304200	bromodomain protein 4, putative	BDP4	128.6	157.8	109.1	0.689	-0.5	1.1	-0.49	0.623964	0.999427	0.7465	3213	157.85	109.1	8.1	33.2333			2.03664	0	0	NO
PY17X_1018600	DNA mismatch repair protein MSH2, putative	MSH2-1	224.8	273.6	192.2	0.703	-0.5	0.75	-0.68	0.498935	0.999427	0.6447	2559	273.65	192.167	7.9	35.4667			2.16654	0	0	NO
PY17X_1014100	importin, putative	N/A	179.8	219.7	153.3	0.697	-0.5	0.74	-0.7	0.482752	0.999427	0.63	2475	219.65	153.267	6.85	16.3333			1.25364	0	0	NO
PY17X_1448100	serine/threonine protein kinase RIO1, putative	RIO1	52.2	62.4	45.5	0.73	-0.5	2.2	-0.21	0.83638	0.999427	0.8996	4327	62.4	45.4667	6.7	10.6333			0.666361	0	0	NO
PY17X_1224200	DNA repair protein RAD14, putative	RAD14	20.6	24.8	17.8	0.723	-0.5	3.11	-0.15	0.880565	0.999427	0.9275	4554	24.75	17.8333	6.7	10.2			0.606336	0	0	NO
PY17X_0419600	ubiquitin specific protease, putative	N/A	150.3	185.6	126.8	0.685	-0.5	0.8	-0.68	0.496523	0.999427	0.643	2546	185.6	126.8	6.5	12.2667			0.916232	0	0	NO
PY17X_0912800	CLPTM1 domain-containing protein, putative	N/A	61.2	73.2	53.2	0.725	-0.5	2.1	-0.22	0.825086	0.999427	0.8926	4267	73.15	53.1667	5.05	16.6333			1.71972	0	0	NO
PY17X_1403800	tetratricopeptide repeat protein, putative	N/A	120.9	145.8	104.3	0.713	-0.5	1.31	-0.37	0.708847	0.999427	0.8135	3663	145.85	104.333	4.4	22.1			2.32847	0	0	NO
PY17X_0215600	tRNA pseudouridine synthase D, putative	N/A	21.1	25.8	18	0.692	-0.5	3.39	-0.16	0.875598	0.999427	0.9239	4529	25.8	18	3.65	9.93333			1.44438	0	0	NO
PY17X_0211900	conserved Plasmodium protein, unknown function	N/A	126	152.2	108.5	0.712	-0.5	1.99	-0.25	0.805398	0.999427	0.8778	4163	152.2	108.533	3.45	4.93333			0.515966	0	0	NO
PY17X_1310400	conserved Plasmodium protein, unknown function	N/A	47.7	58.6	40.5	0.69	-0.5	2.08	-0.26	0.796593	0.999427	0.8715	4118	58.6	40.5	2.4	6.73333			1.48829	0	0	NO
PY17X_1214300	NLI interacting factor-like phosphatase, putative	NIF4	46.3	56	39.8	0.708	-0.5	2.2	-0.23	0.820668	0.999427	0.89	4244	56.05	39.7667	1.35	10.3333			2.93627	0	0	NO
PY17X_1005100	conserved protein, unknown function	N/A	1567.8	1956.5	1308.6	0.669	-0.6	0.79	-0.74	0.460458	0.999427	0.6093	2360	1956.5	1308.6	32.6	38.6			0.243729	0	0	NO
PY17X_1116400	gamete egress protein GEP, putative	GEP	4121	5205.9	3397.7	0.653	-0.6	0.43	-1.44	0.149241	0.999427	0.2785	760	5205.9	3397.7	28.9	38.6667			0.420021	0	0	NO
PY17X_1233600	ribonuclease, putative	N/A	6147.4	7829.1	5026.2	0.642	-0.6	0.56	-1.14	0.253402	0.999427	0.4058	1290	7829.15	5026.2	28.7	30.1			0.0687127	0	0	NO
PY17X_1312300	shikimate dehydrogenase, putative	N/A	103.6	131.1	85.3	0.651	-0.6	0.98	-0.63	0.527969	0.999427	0.6715	2713	131.1	85.3	28.05	38.2333			0.44683	0	0	NO
PY17X_1317100	conserved protein, unknown function	N/A	731.4	904.2	616.2	0.682	-0.6	0.61	-0.9	0.368352	0.999427	0.5213	1878	904.15	616.167	23.95	39.7333			0.730324	0	0	NO
PY17X_0820300	major facilitator superfamily domain-containing protein, putative	MFS2	832.3	1056.4	682.8	0.646	-0.6	0.51	-1.24	0.215924	0.999427	0.3646	1099	1056.45	682.833	20.85	21.3333			0.033062	0	0	NO
PY17X_0315600	ATP-dependent RNA helicase DDX47, putative	DDX47	308.7	387.2	256.4	0.662	-0.6	0.71	-0.83	0.404325	0.999427	0.5554	2064	387.2	256.367	19.5	39			1	0	0	NO
PY17X_1409900	ribosomal RNA methyltransferase, putative	N/A	39.8	50.5	32.7	0.646	-0.6	2.12	-0.3	0.766648	0.999427	0.8527	3964	50.55	32.7	18.1	38.8			1.10007	0	0	NO
PY17X_1449300	60 kDa chaperonin, putative	CPN60	188.8	238.1	156	0.654	-0.6	1.12	-0.55	0.5847	0.999427	0.7162	3006	238.1	155.967	15.9	20.8667			0.392173	0	0	NO
PY17X_1462900	GPI mannosyltransferase 2, putative	N/A	429.4	532.2	360.9	0.677	-0.6	0.6	-0.94	0.347826	0.999427	0.5024	1773	532.2	360.867	14.7	31.9333			1.11925	0	0	NO
PY17X_1308100	zinc finger protein, putative	N/A	362.1	456.2	299.4	0.657	-0.6	0.84	-0.73	0.46787	0.999427	0.6164	2398	456.25	299.4	13.9	25.3667			0.867849	0	0	NO
PY17X_0703700	conserved Plasmodium protein, unknown function	N/A	66.3	83.9	54.5	0.647	-0.6	2.12	-0.3	0.767093	0.999427	0.8528	3967	83.9	54.5	13.45	37.6667			1.48568	0	0	NO
PY17X_1019600	ABC transporter G family member 2, putative	ABCG2	149.8	188.5	124.1	0.654	-0.6	1.15	-0.53	0.593319	0.999427	0.7226	3049	188.5	124.067	13	34.2667			1.39829	0	0	NO
PY17X_0410500	conserved Plasmodium protein, unknown function	N/A	343.6	432	284.6	0.658	-0.6	0.59	-1.02	0.30685	0.999427	0.463	1563	432.05	284.6	13	28.1667			1.11548	0	0	NO
PY17X_1442600	DNA-binding protein, putative	N/A	137.3	170.3	115.2	0.676	-0.6	1.06	-0.53	0.592653	0.999427	0.7223	3047	170.3	115.2	12.85	30.3333			1.23914	0	0	NO
PY17X_1146800	nuclear cap-binding protein subunit 1, putative	N/A	141.9	177.4	118.1	0.666	-0.6	2.24	-0.26	0.793528	0.999427	0.8697	4102	177.45	118.133	12.2	12.9667			0.0879265	0	0	NO
PY17X_1457700	ATP-dependent RNA helicase DBP9, putative	DBP9	239.9	297.2	201.7	0.679	-0.6	0.65	-0.86	0.389424	0.999427	0.5425	1985	297.2	201.733	12.15	26.7			1.13588	0	0	NO
PY17X_0418300	coatomer subunit beta, putative	SEC27	113.6	141.9	94.7	0.667	-0.6	2.01	-0.29	0.771443	0.999427	0.8555	3988	141.95	94.6667	12.1	15.4			0.347923	0	0	NO
PY17X_1367800	tyrosine kinase-like protein, putative	TKL3	517.6	647	431.3	0.666	-0.6	0.81	-0.73	0.467752	0.999427	0.6164	2397	647.05	431.267	11.6	28.5667			1.30021	0	0	NO
PY17X_1030200	ATP-dependent protease, putative	N/A	382.3	475.4	320.3	0.673	-0.6	0.86	-0.66	0.50661	0.999427	0.6523	2602	475.4	320.3	11.55	31.9667			1.46868	0	0	NO
PY17X_0939100	vacuolar protein sorting-associated protein 35, putative	VPS35	223.8	280.4	186	0.664	-0.6	0.68	-0.86	0.388949	0.999427	0.5423	1983	280.4	186	11.05	24.5			1.14874	0	0	NO
PY17X_1404800	cyclin, putative	N/A	22.2	28	18.4	0.653	-0.6	2.3	-0.27	0.789278	0.999427	0.867	4080	27.95	18.4	9.9	16.5			0.736966	0	0	NO
PY17X_1323800	conserved Plasmodium protein, unknown function	N/A	55.4	70.4	45.4	0.646	-0.6	2.15	-0.29	0.76927	0.999427	0.8538	3978	70.45	45.4333	9.55	23.7667			1.31537	0	0	NO
PY17X_0945100	conserved Plasmodium protein, unknown function	N/A	189.8	241.2	155.5	0.644	-0.6	0.85	-0.75	0.452215	0.999427	0.6022	2318	241.2	155.5	9.5	23			1.27563	0	0	NO
PY17X_1437100	clathrin heavy chain, putative	CHC	351.1	434.5	295.5	0.679	-0.6	0.76	-0.73	0.464793	0.999427	0.6136	2382	434.5	295.533	9.45	19.7			1.05981	0	0	NO
PY17X_0210800	L-seryl-tRNA(Sec) kinase, putative	PSTK	109.6	138.8	90.1	0.651	-0.6	1.31	-0.47	0.636872	0.999427	0.7574	3283	138.8	90.0667	8.85	22			1.31375	0	0	NO
PY17X_0420400	LCCL domain-containing protein	CCp4	154.1	190.3	130	0.681	-0.6	1.29	-0.43	0.667976	0.999427	0.7832	3450	190.3	130	8.85	16.2			0.872244	0	0	NO
PY17X_0824900	CRAL/TRIO domain-containing protein, putative	N/A	44.8	56.5	37.1	0.654	-0.6	3.28	-0.19	0.851869	0.999427	0.909	4407	56.45	37.0667	8.55	20.9			1.28951	0	0	NO
PY17X_0931900	heat shock protein 90, putative	N/A	416	527.5	341.6	0.648	-0.6	1.07	-0.59	0.557956	0.999427	0.6956	2867	527.45	341.633	7.75	21.6667			1.48321	0	0	NO
PY17X_0613600	succinyl-CoA ligase, putative	N/A	201.4	256.4	164.7	0.64	-0.6	0.66	-0.97	0.330714	0.999427	0.4868	1685	256.45	164.733	7.55	33.2667			2.13953	0	0	NO
PY17X_1012600	conserved Plasmodium protein, unknown function	N/A	311.6	393	257.4	0.655	-0.6	0.68	-0.9	0.365571	0.999427	0.5185	1864	392.95	257.367	7.2	17.7333			1.30039	0	0	NO
PY17X_1013000	PHD finger protein PHD2, putative	PHD2	417.4	521.3	348.2	0.668	-0.6	1	-0.58	0.559827	0.999427	0.6964	2876	521.3	348.2	7.1	9.96667			0.489292	0	0	NO
PY17X_0525400	conserved Plasmodium protein, unknown function	N/A	42	52.2	35.3	0.669	-0.6	1.21	-0.48	0.631135	0.999427	0.7525	3254	52.2	35.2667	3.75	9.3			1.31034	0	0	NO
PY17X_1306100	metacaspase-2, putative	MCA2	107.9	137.7	88	0.641	-0.6	0.81	-0.79	0.427091	0.999427	0.578	2182	137.7	88.0333	3.6	13.8667			1.94555	0	0	NO
PY17X_1461000	conserved Plasmodium protein, unknown function	N/A	68.1	84.7	57	0.673	-0.6	2.11	-0.27	0.785883	0.999427	0.8647	4063	84.65	56.9667	3.3	8.66667			1.39301	0	0	NO
PY17X_0610800	ABC transporter B family member 7, putative	ABCB7	36.2	45.3	30.2	0.666	-0.6	3.12	-0.19	0.850594	0.999427	0.9087	4399	45.3	30.2	2.7	10.7667			1.99554	0	0	NO
PY17X_0501900	reticulocyte binding protein, putative	Py235	140.1	177.2	115.4	0.65	-0.6	1.24	-0.5	0.615895	0.999427	0.7425	3172	177.15	115.367	2.6	9.46667			1.86434	0	0	NO
PY17X_0915300	DNA-directed RNA polymerase I subunit RPA2, putative	RPA2	205.6	257.4	171	0.665	-0.6	1.31	-0.45	0.65378	0.999427	0.7715	3371	257.45	170.967	2.55	18.2333			2.83801	0	0	NO
PY17X_1248100	phosphoenolpyruvate/phosphate translocator, putative	PPT	49.7	62.9	40.9	0.651	-0.6	2.1	-0.3	0.767623	0.999427	0.8532	3969	62.9	40.9333	2.35	15.5667			2.72773	0	0	NO
PY17X_1413600	DEAD box helicase, putative	N/A	20.2	25.1	16.9	0.675	-0.6	2.79	-0.2	0.839094	0.999427	0.9015	4340	25.15	16.9	1.8	7.03333			1.96621	0	0	NO
PY17X_1217100	nucleotidyltransferase, putative	N/A	58.6	74.8	47.9	0.642	-0.6	2.13	-0.3	0.764113	0.999427	0.851	3950	74.75	47.8667	0.9	8.5			3.23946	0	0	NO
PY17X_0517800	RNA polymerase II-associated protein 1, putative	N/A	94.9	118.8	78.9	0.662	-0.6	0.8	-0.75	0.454535	0.999427	0.6037	2330	118.8	78.9	0.75	6.93333			3.20858	0	0	NO
PY17X_1444700	protein SOC2, putative	SOC2	25524.8	33125.3	20457.9	0.618	-0.7	0.72	-0.97	0.333701	0.999427	0.4893	1701	33125.3	20457.9	28.8	29.5667			0.0379028	0	0	NO
PY17X_1409100	mRNA-decapping enzyme 2, putative	DCP2	365.5	477.7	290.7	0.607	-0.7	0.73	-0.99	0.324224	0.999427	0.4805	1652	477.7	290.7	19.3	36.2			0.907389	0	0	NO
PY17X_1205900	apicomplexan kinetochore protein 2, putative	AKIT2	47.4	60.8	38.5	0.63	-0.7	2.18	-0.3	0.760379	0.999427	0.8485	3932	60.75	38.4667	18.75	39.4333			1.07253	0	0	NO
PY17X_1215100	phosphoinositide-specific phospholipase C	PI-PLC	921.6	1208.6	730.3	0.604	-0.7	0.73	-0.99	0.320738	0.999427	0.4781	1635	1208.6	730.267	18.65	23.7			0.345711	0	0	NO
PY17X_0411100	eukaryotic translation initiation factor 3 subunit K, putative	EIF3K	64.2	82.8	51.8	0.623	-0.7	2.12	-0.32	0.748138	0.999427	0.8417	3867	82.8	51.8	17.55	30.6667			0.8052	0	0	NO
PY17X_0108400	heptatricopeptide repeat-containing protein, putative	N/A	489.2	640	388.6	0.608	-0.7	0.85	-0.85	0.396822	0.999427	0.5486	2023	640.05	388.6	17.2	31.0667			0.852959	0	0	NO
PY17X_1305700	ribosomal protein L20, mitochondrial, putative	N/A	23.7	30.6	19.1	0.622	-0.7	2.3	-0.3	0.766631	0.999427	0.8527	3963	30.65	19.1333	16.35	36.5667			1.16124	0	0	NO
PY17X_1362200	conserved protein, unknown function	N/A	88.7	115.4	70.9	0.616	-0.7	1.14	-0.61	0.541755	0.999427	0.6824	2784	115.4	70.8667	16.1	17.4			0.112027	0	0	NO
PY17X_1230200	AAA family ATPase, putative	N/A	629.6	815	506.1	0.621	-0.7	0.95	-0.72	0.470365	0.999427	0.6179	2411	814.95	506.067	16.05	17.3667			0.113748	0	0	NO
PY17X_1209500	PHD finger protein PHD1, putative	PHD1	1279.6	1643.2	1037.2	0.631	-0.7	0.67	-0.99	0.324483	0.999427	0.4807	1654	1643.15	1037.2	14.95	24.3667			0.704763	0	0	NO
PY17X_1340100	histone deacetylase, putative	HDAC2	363.5	468.8	293.3	0.625	-0.7	0.74	-0.92	0.358219	0.999427	0.5135	1826	468.8	293.333	11.9	31.6333			1.41048	0	0	NO
PY17X_0315100	thioesterase/thiol ester dehydrase-isomerase, putative	N/A	111.6	142.8	90.8	0.633	-0.7	1.15	-0.58	0.5647	0.999427	0.7006	2903	142.75	90.8	10.45	39.4667			1.91713	0	0	NO
PY17X_0818000	conserved protein, unknown function	N/A	31.7	40.9	25.6	0.624	-0.7	2.52	-0.27	0.787359	0.999427	0.8656	4071	40.85	25.6333	8.85	14.3667			0.698976	0	0	NO
PY17X_1317800	NADPH--cytochrome P450 reductase, putative	CPR	48.6	62.4	39.5	0.63	-0.7	2.13	-0.31	0.754007	0.999427	0.8446	3897	62.4	39.5	7.5	12.0333			0.682074	0	0	NO
PY17X_0701200	reticulocyte binding protein, putative	Py235	183.5	239	146.5	0.613	-0.7	1.01	-0.7	0.485314	0.999427	0.6323	2488	238.95	146.467	7.4	19.7667			1.41747	0	0	NO
PY17X_1140300	conserved Plasmodium protein, unknown function	N/A	154.1	198.4	124.5	0.626	-0.7	1.12	-0.61	0.544693	0.999427	0.6847	2800	198.4	124.5	7.3	20			1.45403	0	0	NO
PY17X_1418400	glycerol-3-phosphate 1-O-acyltransferase	G3PAT	41.2	53.2	33.1	0.622	-0.7	2.18	-0.31	0.752891	0.999427	0.8441	3891	53.25	33.1333	6.2	18.7667			1.59783	0	0	NO
PY17X_1326800	conserved protein, unknown function	N/A	20.5	26.9	16.2	0.599	-0.7	3.27	-0.23	0.821222	0.999427	0.8903	4247	26.9	16.1667	6.05	10.3333			0.772299	0	0	NO
PY17X_1320500	conserved Plasmodium protein, unknown function	N/A	33.5	43.5	26.7	0.613	-0.7	3.1	-0.23	0.819959	0.999427	0.8897	4240	43.55	26.7	4.85	8.96667			0.886587	0	0	NO
PY17X_1103100	protein Mpv17, putative	MPV17	16.8	22	13.4	0.606	-0.7	3.36	-0.21	0.830069	0.999427	0.8949	4293	22.05	13.4	4.65	11.4333			1.29794	0	0	NO
PY17X_0409500	splicing factor 3B subunit 1, putative	SF3B1	173.2	227.3	137.1	0.604	-0.7	1.5	-0.49	0.627113	0.999427	0.7494	3234	227.3	137.1	3.9	16.5			2.08092	0	0	NO
PY17X_1211800	DNA2/NAM7 helicase, putative	N/A	81.9	104.5	66.8	0.635	-0.7	1.02	-0.64	0.519858	0.999427	0.6645	2669	104.5	66.8333	3.45	9			1.38333	0	0	NO
PY17X_1444600	conserved Plasmodium protein, unknown function	N/A	60.7	79	48.5	0.611	-0.7	1.32	-0.54	0.589724	0.999427	0.7197	3032	78.95	48.5	3.4	8.23333			1.27594	0	0	NO
PY17X_0105800	cyclin dependent kinase binding protein, putative	N/A	91.7	119.1	73.5	0.617	-0.7	1.21	-0.58	0.564213	0.999427	0.7004	2900	119.05	73.5333	2.75	15.2			2.46657	0	0	NO
PY17X_1329600	conserved Plasmodium protein, unknown function	N/A	97	125.4	78	0.619	-0.7	1.09	-0.64	0.52533	0.999427	0.6689	2700	125.45	77.9667	2.65	13.4667			2.34533	0	0	NO
PY17X_1037000	conserved Plasmodium protein, unknown function	N/A	26.6	34.5	21.2	0.615	-0.7	3.2	-0.22	0.826741	0.999427	0.8928	4276	34.5	21.2333	1	3.06667			1.61667	0	0	NO
PY17X_1357000	26S proteasome regulatory subunit RPN3, putative	RPN3	1069.8	1438.4	824.1	0.573	-0.8	0.67	-1.2	0.231792	0.999427	0.3811	1180	1438.45	824.1	32.55	36.3667			0.159959	0	0	NO
PY17X_1408200	conserved Plasmodium protein, unknown function	N/A	389	517.1	303.7	0.586	-0.8	0.62	-1.25	0.212054	0.999427	0.3602	1080	517.1	303.7	27.5	35.8			0.380528	0	0	NO
PY17X_1460800	5-formyltetrahydrofolate cyclo-ligase, putative	N/A	211.3	280.8	165	0.587	-0.8	1.71	-0.45	0.652413	0.999427	0.7702	3363	280.85	165	23.3	26.0667			0.161876	0	0	NO
PY17X_0618000	inner membrane complex protein, putative	IMC32	782.2	1048.6	604.7	0.577	-0.8	0.62	-1.27	0.202439	0.999427	0.349	1031	1048.55	604.7	21.75	34.2667			0.65579	0	0	NO
PY17X_1445800	merozoite surface protein 9, putative	MSP9	1851.3	2484.1	1429.5	0.575	-0.8	0.73	-1.09	0.277383	0.999427	0.4339	1413	2484.1	1429.5	19.25	25.9667			0.431802	0	0	NO
PY17X_1014000	leucine-rich repeat protein	LRR5	1919.2	2570.8	1484.7	0.578	-0.8	0.57	-1.4	0.162315	0.999427	0.2972	826	2570.8	1484.7	16.4	15.8			-0.0537713	0	0	NO
PY17X_0517000	mRNA-decapping enzyme subunit 1, putative	DCP1	203.2	269.6	158.9	0.589	-0.8	1.73	-0.44	0.659365	0.999427	0.7758	3399	269.55	158.933	15.1	27.3			0.854352	0	0	NO
PY17X_1216200	transcriptional coactivator ADA2, putative	ADA2	783.2	1056.5	601	0.569	-0.8	0.77	-1.06	0.290196	0.999427	0.4463	1479	1056.5	601.033	13.75	21.4333			0.640425	0	0	NO
PY17X_1228500	zinc finger protein, putative	N/A	465.2	630.3	355.1	0.564	-0.8	1.05	-0.79	0.42926	0.999427	0.5799	2194	630.3	355.133	13.4	24.4667			0.868585	0	0	NO
PY17X_0919100	structural maintenance of chromosomes protein 1, putative	SMC1	2459.7	3285.7	1909.1	0.581	-0.8	0.67	-1.17	0.240705	0.999427	0.3917	1225	3285.7	1909.1	13.25	21.8667			0.722741	0	0	NO
PY17X_0306000	conserved Plasmodium protein, unknown function	N/A	668.9	900.9	514.3	0.571	-0.8	0.84	-0.97	0.333334	0.999427	0.4889	1698	900.9	514.267	13.05	27.5333			1.07713	0	0	NO
PY17X_1339300	diacylglycerol kinase, putative	N/A	92	124.2	70.6	0.568	-0.8	2	-0.41	0.683377	0.999427	0.7945	3531	124.2	70.6	12.6	21.2667			0.75517	0	0	NO
PY17X_1028900	metacaspase-3, putative	MCA3	299.4	400.5	232	0.58	-0.8	0.84	-0.93	0.351246	0.999427	0.5056	1789	400.5	232.033	10.9	22.4			1.03917	0	0	NO
PY17X_1029000	protein SEY1, putative	SEY1	96.7	130.7	74	0.564	-0.8	2.17	-0.38	0.703944	0.999427	0.8093	3637	130.65	74	10.2	18			0.819428	0	0	NO
PY17X_1107300	histone deacetylase, putative	N/A	110.1	145.8	86.3	0.591	-0.8	1.03	-0.74	0.460028	0.999427	0.6091	2358	145.75	86.2667	9.5	14.3667			0.596726	0	0	NO
PY17X_1440900	conserved Plasmodium protein, unknown function	N/A	657.3	895.9	498.4	0.557	-0.8	0.73	-1.16	0.246141	0.999427	0.3974	1253	895.9	498.367	8.8	16.1667			0.877447	0	0	NO
PY17X_0611900	GPI mannosyltransferase 1, putative	PIGM	95.3	126.1	74.8	0.593	-0.8	1.78	-0.42	0.672176	0.999427	0.7861	3471	126.15	74.8	7.45	30.6			2.03822	0	0	NO
PY17X_0911000	AP2 domain transcription factor AP2-G5, putative	ApiAP2	322.9	428.4	252.6	0.589	-0.8	0.9	-0.85	0.394866	0.999427	0.5471	2010	428.35	252.633	7.4	15.8667			1.1004	0	0	NO
PY17X_0617100	conserved Plasmodium protein, unknown function	N/A	277.3	370.6	215.1	0.58	-0.8	1.19	-0.66	0.509432	0.999427	0.6549	2616	370.6	215.067	7.15	24.3333			1.76692	0	0	NO
PY17X_1408600	conserved Plasmodium protein, unknown function	N/A	2120.4	2840.9	1640.1	0.577	-0.8	0.77	-1.03	0.303097	0.999427	0.4597	1544	2840.95	1640.13	6.75	11.6			0.781165	0	0	NO
PY17X_1310100	protein KIC9, putative	N/A	367.3	493.5	283.3	0.574	-0.8	0.79	-1.02	0.308459	0.999427	0.4647	1572	493.45	283.267	6.4	13.8667			1.11548	0	0	NO
PY17X_1204500	guanylate cyclase organizer UGO, putative	N/A	106	141.8	82	0.575	-0.8	1.43	-0.56	0.576891	0.999427	0.7101	2965	141.85	82.0333	6.05	15.8333			1.38796	0	0	NO
PY17X_1459900	N-alpha-acetyltransferase 15, NatA auxiliary subunit, putative	N/A	124	167.4	95	0.569	-0.8	0.98	-0.83	0.404289	0.999427	0.5554	2064	167.45	95.0333	5.7	9.16667			0.685435	0	0	NO
PY17X_1104600	conserved Plasmodium protein, unknown function	N/A	21.1	28	16.5	0.588	-0.8	3.3	-0.23	0.816494	0.999427	0.8867	4222	27.95	16.4667	4.45	7.56667			0.765852	0	0	NO
PY17X_1310600	Sec7 domain-containing protein ARFGEF, putative	ARFGEF	605	801.6	473.8	0.592	-0.8	0.7	-1.08	0.279127	0.999427	0.4351	1422	801.6	473.833	3.7	14.3333			1.95378	0	0	NO
PY17X_1232200	nucleolar protein 10, putative	NOL10	187.7	250.1	146.1	0.584	-0.8	2	-0.39	0.698278	0.999427	0.8048	3608	250.1	146.1	3.3	31.1			3.23638	0	0	NO
PY17X_0602900	reticulocyte binding protein, putative	Py235	144.8	192.6	113	0.584	-0.8	0.92	-0.84	0.399808	0.999427	0.5514	2040	192.65	112.967	3.25	12.5667			1.95109	0	0	NO
PY17X_1223000	mediator of RNA polymerase II transcription subunit 14, putative	MED14	135.1	178.8	106	0.593	-0.8	0.81	-0.93	0.353049	0.999427	0.5076	1799	178.85	106	2.3	9			1.96829	0	0	NO
PY17X_0623900	metallo-hydrolase/oxidoreductase, putative	N/A	23.3	31.6	17.8	0.562	-0.8	2.32	-0.36	0.720096	0.999427	0.8216	3721	31.6	17.7667	0	9.03333			23.1068	0	0	NO
PY17X_1312900	ribosomal protein S29, mitochondrial, putative	N/A	32.2	43.5	24.6	0.562	-0.8	3.11	-0.27	0.789358	0.999427	0.867	4081	43.55	24.5667	0	5.96667			22.5085	0	0	NO
PY17X_1147900	Plasmodium exported protein, unknown function	N/A	120.5	167.3	89.4	0.533	-0.9	0.73	-1.24	0.215125	0.999427	0.3638	1095	167.3	89.3667	26.25	32.6667			0.315502	0	0	NO
PY17X_0212000	ubiquitin carboxyl-terminal hydrolase, putative	N/A	2013.7	2783.8	1500.3	0.539	-0.9	1.02	-0.88	0.380644	0.999427	0.5334	1940	2783.8	1500.33	25.05	31.3333			0.322888	0	0	NO
PY17X_0114100	major facilitator superfamily-related transporter, putative	MFR1	271.5	377.4	201	0.532	-0.9	0.99	-0.92	0.358827	0.999427	0.5138	1829	377.35	201	24.7	23.7			-0.059624	0	0	NO
PY17X_0525900	conserved rodent malaria protein, unknown function	N/A	263.1	369	192.5	0.521	-0.9	0.87	-1.08	0.280211	0.999427	0.4363	1427	369	192.5	21.8	39.3			0.850201	0	0	NO
PY17X_1243000	zinc finger protein, putative	N/A	204	279.4	153.8	0.548	-0.9	0.8	-1.08	0.278767	0.999427	0.4348	1420	279.35	153.833	21.45	27.6333			0.365432	0	0	NO
PY17X_0804000	conserved protein, unknown function	N/A	126.4	177.5	92.3	0.521	-0.9	0.92	-1.02	0.306464	0.999427	0.4626	1561	177.5	92.2667	19.75	32.3333			0.71117	0	0	NO
PY17X_1451200	bromodomain protein 5, putative	BDP5	1240.3	1734.6	910.8	0.525	-0.9	0.68	-1.37	0.171674	0.999427	0.3093	874	1734.6	910.833	19.5	30.1667			0.629481	0	0	NO
PY17X_1370400	conserved protein, unknown function	N/A	140.8	196.6	103.6	0.528	-0.9	1.04	-0.89	0.374386	0.999427	0.5271	1908	196.55	103.6	17	28.5667			0.748798	0	0	NO
PY17X_0309200	asparagine--tRNA ligase, putative	N/A	794.1	1091.7	595.6	0.546	-0.9	0.5	-1.76	0.0788145	0.999427	0.1708	401	1091.7	595.633	15.15	35.7667			1.2393	0	0	NO
PY17X_0717200	ATPase GET3, putative	GET3	179.4	247.4	134.1	0.542	-0.9	1.01	-0.87	0.382003	0.999427	0.5348	1947	247.4	134.067	14.9	33.8667			1.18455	0	0	NO
PY17X_0315800	patatin-like phospholipase, putative	N/A	303.2	423.2	223.3	0.527	-0.9	1.96	-0.47	0.637071	0.999427	0.7574	3284	423.2	223.267	14.3	20.8			0.540568	0	0	NO
PY17X_0521000	conserved Plasmodium protein, unknown function	N/A	660.8	913.8	492.2	0.539	-0.9	0.69	-1.3	0.194534	0.999427	0.3388	990	913.8	492.233	13.25	29.0333			1.13172	0	0	NO
PY17X_0908100	conserved Plasmodium protein, unknown function	N/A	334	468.6	244.3	0.522	-0.9	0.78	-1.2	0.229779	0.999427	0.3797	1170	468.6	244.3	11.1	23.8			1.1004	0	0	NO
PY17X_1463100	serine/threonine protein kinase, putative	N/A	172.3	238.9	127.9	0.534	-0.9	1.22	-0.74	0.459826	0.999427	0.609	2356	238.9	127.933	10.6	30.5333			1.52632	0	0	NO
PY17X_0935300	RAP protein, putative	N/A	117.9	161.9	88.5	0.547	-0.9	0.8	-1.09	0.274136	0.999427	0.4304	1396	161.95	88.4667	10.2	22.1667			1.11982	0	0	NO
PY17X_0816900	conserved Plasmodium protein, unknown function	N/A	110.8	155.4	81.1	0.522	-0.9	2.12	-0.44	0.657335	0.999427	0.7744	3390	155.4	81.1333	8	17			1.08746	0	0	NO
PY17X_1448500	conserved Plasmodium protein, unknown function	N/A	51	71.5	37.4	0.522	-0.9	2.15	-0.44	0.661769	0.999427	0.7777	3418	71.5	37.3667	7.3	9.86667			0.434666	0	0	NO
PY17X_0721500	conserved Plasmodium protein, unknown function	N/A	330.3	453.4	248.2	0.547	-0.9	1.14	-0.76	0.446258	0.999427	0.5961	2286	453.4	248.167	5.1	13.7			1.42561	0	0	NO
PY17X_1329400	valine--tRNA ligase, putative	N/A	119.7	165.6	89.2	0.537	-0.9	0.92	-0.97	0.330794	0.999427	0.4868	1686	165.55	89.2	4.6	14.8			1.68589	0	0	NO
PY17X_1113200	conserved Plasmodium protein, unknown function	N/A	177.6	244.4	133.1	0.546	-0.9	0.9	-0.97	0.33246	0.999427	0.4884	1694	244.45	133.1	4.5	22.4333			2.31765	0	0	NO
PY17X_1129800	amino acid transporter AAT1, putative	AAT1	22.6	31.2	16.9	0.542	-0.9	2.28	-0.39	0.698098	0.999427	0.8048	3607	31.2	16.9333	4.1	11.1			1.43686	0	0	NO
PY17X_0916000	conserved Plasmodium protein, unknown function	N/A	45.6	62.4	34.4	0.548	-0.9	2.17	-0.4	0.690026	0.999427	0.7993	3566	62.4	34.3667	3.9	5.16667			0.40576	0	0	NO
PY17X_1429700	conserved Plasmodium protein, unknown function	N/A	117.6	161.2	88.5	0.548	-0.9	0.91	-0.95	0.343373	0.999427	0.4987	1750	161.25	88.5333	3.3	20.0333			2.60186	0	0	NO
PY17X_0804300	conserved Plasmodium protein, unknown function	N/A	128.5	180.1	94.2	0.522	-0.9	0.98	-0.96	0.338385	0.999427	0.4939	1725	180.05	94.2	2.2	4.83333			1.13551	0	0	NO
PY17X_0109200	nucleoporin NUP637, putative	NUP637	360.8	500.9	267.4	0.532	-0.9	0.83	-1.09	0.275134	0.999427	0.4314	1401	500.9	267.433	1.65	5.36667			1.70156	0	0	NO
PY17X_1402200	cytoadherence linked asexual protein, putative	RhopH1A	10848.6	15457.3	7776.2	0.503	-1	0.89	-1.11	0.267017	0.999427	0.4219	1360	15457.3	7776.17	36.2	34.7			-0.061054	0	0	NO
PY17X_0614700	apicomplexan kinetochore protein 3, putative	AKIT3	858.5	1219.7	617.8	0.506	-1	0.62	-1.59	0.112725	0.999427	0.2256	574	1219.65	617.767	27.75	33.2333			0.260143	0	0	NO
PY17X_1226600	conserved Plasmodium protein, unknown function	N/A	302.6	430.4	217.5	0.504	-1	0.69	-1.44	0.149456	0.999427	0.2788	761	430.45	217.467	26.45	38.2333			0.531563	0	0	NO
PY17X_1211100	protein phosphatase PPM10, putative	PPM10	124.1	177.3	88.6	0.501	-1	1.1	-0.91	0.362433	0.999427	0.5156	1848	177.35	88.5667	26	33.2333			0.354119	0	0	NO
PY17X_1115500	MORN repeat protein, putative	N/A	684.1	973.1	491.4	0.505	-1	0.88	-1.12	0.264673	0.999427	0.4191	1348	973.1	491.433	25.3	18.8333			-0.425849	0	0	NO
PY17X_0708300	protein transport protein SEC23, putative	SEC23	264.5	379.9	187.5	0.494	-1	0.78	-1.3	0.193656	0.999427	0.3377	985	379.9	187.5	23.5	36.6			0.639183	0	0	NO
PY17X_1431000	bromodomain protein 2, putative	BDP2	771.7	1110.6	545.7	0.491	-1	0.7	-1.47	0.142737	0.999427	0.2687	727	1110.6	545.7	22.55	33.8667			0.586739	0	0	NO
PY17X_0908300	DnaJ domain-containing protein, putative	N/A	2450.1	3502.2	1748.8	0.499	-1	0.7	-1.43	0.153646	0.999427	0.285	782	3502.15	1748.8	21.8	34.7			0.670608	0	0	NO
PY17X_1127200	ribosomal protein L46, mitochondrial, putative	N/A	116.8	164.6	85	0.517	-1	2.02	-0.47	0.637166	0.999427	0.7574	3285	164.55	85	20.2	32.7667			0.697874	0	0	NO
PY17X_1428200	conserved protein, unknown function	N/A	219.7	312.8	157.6	0.505	-1	0.84	-1.17	0.243097	0.999427	0.3938	1238	312.75	157.6	19.9	31.2333			0.650318	0	0	NO
PY17X_1029700	Btz domain-containing protein, putative	N/A	322.5	464.9	227.5	0.49	-1	1.02	-1.01	0.313408	0.999427	0.4699	1597	464.85	227.533	18.65	28.0333			0.587968	0	0	NO
PY17X_1215900	SPRY domain-containing protein, putative	N/A	556.9	799.5	395.2	0.495	-1	0.92	-1.1	0.270176	0.999427	0.4257	1376	799.45	395.233	17.5	17.7667			0.0218181	0	0	NO
PY17X_1218500	conserved Plasmodium protein, unknown function	N/A	117.1	166.9	83.9	0.505	-1	1.22	-0.81	0.419855	0.999427	0.5709	2144	166.9	83.9	16.6	25.3			0.607954	0	0	NO
PY17X_0702500	translation initiation factor eIF-2B subunit alpha, putative	N/A	93.3	133.5	66.6	0.498	-1	1.49	-0.68	0.498127	0.999427	0.6439	2554	133.5	66.6	15.7	20.3667			0.375445	0	0	NO
PY17X_0408400	PDZ domain-containing protein, putative	N/A	66	95	46.6	0.489	-1	1.71	-0.6	0.546404	0.999427	0.685	2807	95	46.6333	15.5	19.5667			0.33613	0	0	NO
PY17X_0202600	lysophospholipase, putative	N/A	33.3	47	24.2	0.516	-1	2.47	-0.39	0.698672	0.999427	0.8051	3610	46.95	24.2	11.85	14.1			0.250808	0	0	NO
PY17X_0704400	ubiquitin conjugation factor E4 B, putative	UBE4B	304.5	437.8	215.7	0.494	-1	0.55	-1.84	0.0657186	0.999427	0.1483	335	437.75	215.667	11.15	22.8667			1.0362	0	0	NO
PY17X_1453500	conserved Plasmodium protein, unknown function	N/A	206.8	299.1	145.3	0.485	-1	0.77	-1.36	0.173836	0.999427	0.3117	885	299.1	145.267	8.8	24.7333			1.49088	0	0	NO
PY17X_0601600	conserved Plasmodium protein, unknown function	N/A	60.8	87	43.4	0.501	-1	2.3	-0.43	0.664436	0.999427	0.7799	3431	86.95	43.4	8.2	10.8			0.397335	0	0	NO
PY17X_1214400	conserved Plasmodium protein, unknown function	N/A	46.1	65	33.4	0.514	-1	2.16	-0.44	0.657016	0.999427	0.7743	3388	65.05	33.3667	8.1	11.8667			0.550921	0	0	NO
PY17X_0805900	inositol-phosphate phosphatase, putative	N/A	284.3	410.9	199.9	0.484	-1	0.75	-1.39	0.165415	0.999427	0.3013	842	410.9	199.9	7.35	13.2667			0.85199	0	0	NO
PY17X_0301300	octaprenyl pyrophosphate synthase, putative	OPP	25.7	37.1	18.2	0.486	-1	3.52	-0.3	0.767047	0.999427	0.8528	3966	37.1	18.1667	6.65	8.73333			0.393178	0	0	NO
PY17X_0412700	tetratricopeptide repeat protein, putative	N/A	83.3	119.1	59.5	0.501	-1	1.32	-0.75	0.451111	0.999427	0.6012	2312	119.1	59.4667	4.85	7.2			0.570012	0	0	NO
PY17X_0524300	pre-mRNA-splicing helicase BRR2, putative	BRR2	188.3	269.1	134.3	0.499	-1	1.03	-0.98	0.329432	0.999427	0.4857	1679	269.15	134.3	4.8	8.53333			0.830075	0	0	NO
PY17X_0303000	5'-3' exonuclease, putative	N/A	113.5	161.1	81.8	0.508	-1	0.88	-1.12	0.264426	0.999427	0.4191	1346	161.05	81.8333	4.3	6.86667			0.675273	0	0	NO
PY17X_0411700	valine--tRNA ligase, putative	N/A	78.2	111.3	56.1	0.507	-1	1.1	-0.89	0.375014	0.999427	0.5276	1912	111.3	56.0667	3.8	12.1333			1.6749	0	0	NO
PY17X_1223300	ribonucleases P/MRP protein subunit POP1, putative	POP1	201.1	287.5	143.6	0.5	-1	2.02	-0.49	0.620918	0.999427	0.7454	3196	287.5	143.6	2.95	23.2667			2.97948	0	0	NO
PY17X_0414800	conserved Plasmodium protein, unknown function	N/A	102.7	148.3	72.2	0.49	-1	0.97	-1.06	0.289825	0.999427	0.446	1477	148.3	72.2333	2.95	8.03333			1.44528	0	0	NO
PY17X_0501400	reticulocyte binding protein, putative	Py235	108.1	153.1	78.1	0.509	-1	0.8	-1.22	0.222594	0.999427	0.3717	1133	153.1	78.1333	2.55	6.83333			1.42209	0	0	NO
PY17X_0104900	GYF domain-containing protein, putative	N/A	5189.4	7619.6	3569.3	0.468	-1.1	0.69	-1.58	0.113652	0.999427	0.2268	579	7619.6	3569.3	37.15	39.2333			0.0787177	0	0	NO
PY17X_0302000	conserved Plasmodium protein, unknown function	N/A	481.1	701.4	334.3	0.478	-1.1	0.63	-1.69	0.0903801	0.999427	0.1899	460	701.4	334.3	32.55	12.5667			-1.37306	0	0	NO
PY17X_1307800	cohesin complex subunit, putative	N/A	532	772.1	371.9	0.482	-1.1	0.7	-1.51	0.130433	0.999427	0.2502	664	772.15	371.867	26.45	38.8333			0.554028	0	0	NO
PY17X_0505900	conserved Plasmodium protein, unknown function	N/A	991.2	1473.9	669.5	0.454	-1.1	0.57	-2.01	0.0447907	0.999427	0.11	228	1473.9	669.5	21.2	29.8333			0.492861	0	0	NO
PY17X_0805500	conserved Plasmodium protein, unknown function	N/A	281	410.5	194.6	0.473	-1.1	0.96	-1.12	0.261222	0.999427	0.4149	1330	410.55	194.6	19.65	24.6333			0.326083	0	0	NO
PY17X_1209700	AP-5 complex subunit sigma-1, putative	AP5S1	84.6	123.8	58.5	0.474	-1.1	1.3	-0.83	0.407912	0.999427	0.5589	2082	123.75	58.5333	19.55	37.9			0.955029	0	0	NO
PY17X_1209400	histone deacetylase 2, putative	HDA2	704.6	1038.2	482.2	0.465	-1.1	0.99	-1.11	0.266084	0.999427	0.4206	1355	1038.25	482.167	18.45	22.7333			0.301188	0	0	NO
PY17X_0204500	phosphatidylinositol-4-phosphate 5-kinase, putative	PIP5K	698.1	1032	475.4	0.461	-1.1	1.08	-1.04	0.298977	0.999427	0.4559	1523	1032	475.433	16.65	32.1			0.947051	0	0	NO
PY17X_1368900	ubiquitin-activating enzyme E1, putative	N/A	39.9	58.2	27.7	0.473	-1.1	1.83	-0.59	0.555014	0.999427	0.6928	2852	58.25	27.6667	10.35	12.2			0.23725	0	0	NO
PY17X_1007400	conserved protein, unknown function	N/A	39.5	57.5	27.5	0.477	-1.1	2.16	-0.5	0.620253	0.999427	0.7454	3194	57.55	27.4667	9.65	16.2333			0.750358	0	0	NO
PY17X_1242800	ubiquitin fusion degradation protein 1, putative	UFD1	118.6	172.8	82.4	0.474	-1.1	0.89	-1.22	0.224187	0.999427	0.3731	1141	172.85	82.3667	8.05	30.0333			1.8995	0	0	NO
PY17X_0305400	serine repeat antigen 4	SERA4	38.1	55.9	26.3	0.468	-1.1	2.23	-0.49	0.622872	0.999427	0.7459	3207	55.9	26.3	5.45	9.9			0.861172	0	0	NO
PY17X_1444900	protein KIC2, putative	N/A	94.5	138.2	65.4	0.473	-1.1	1.32	-0.81	0.415108	0.999427	0.5661	2121	138.15	65.4	4.8	18.3			1.93074	0	0	NO
PY17X_1364800	nuclear import protein MOG1, putative	N/A	20.4	30.1	13.9	0.456	-1.1	3.32	-0.34	0.732519	0.999427	0.8311	3784	30.1	13.8667	3.6	26.4667			2.87811	0	0	NO
PY17X_1247300	apicomplexan kinetochore protein 5, putative	AKIT5	2011.1	3054.1	1315.7	0.431	-1.2	0.5	-2.41	0.0159947	0.999427	0.04711	81	3054.05	1315.73	37.9	39.1667	Flagged	Resolved	0.0474285	0	0	NO
PY17X_0418800	high molecular weight rhoptry protein 3, putative	RhopH3	3305.9	5057.9	2138	0.423	-1.2	0.79	-1.57	0.11599	0.999427	0.2306	591	5057.85	2138	35.95	30.6			-0.23246	0	0	NO
PY17X_0211800	DNA mismatch repair protein PMS1, putative	N/A	1542.2	2304.9	1033.7	0.448	-1.2	0.51	-2.25	0.0243786	0.999427	0.06692	124	2304.95	1033.7	26.65	36.3			0.445834	0	0	NO
PY17X_1327500	FYVE and coiled-coil domain-containing protein, putative	FCP	311.7	472.7	204.4	0.433	-1.2	0.96	-1.25	0.209593	0.999427	0.358	1067	472.7	204.4	24.85	35.6333			0.519982	0	0	NO
PY17X_1330400	mediator of RNA polymerase II transcription subunit 20, putative	MED20	74	111.3	49.2	0.441	-1.2	2.95	-0.4	0.688871	0.999427	0.799	3560	111.3	49.2	22.95	25.5333			0.153888	0	0	NO
PY17X_1326000	spindle assembly abnormal protein 4, putative	SAS4	496.8	742.2	333.2	0.449	-1.2	0.86	-1.34	0.180039	0.999427	0.3199	917	742.25	333.233	22.8	38.9333			0.771972	0	0	NO
PY17X_0834600	diacylglycerol kinase, putative	N/A	1185.8	1786.2	785.6	0.439	-1.2	0.49	-2.4	0.0163197	0.999427	0.04792	83	1786.15	785.633	19.7	28.4667	Flagged	Resolved	0.531078	0	0	NO
PY17X_0515351	conserved Plasmodium protein, unknown function	N/A	351.9	534.2	230.3	0.432	-1.2	0.78	-1.55	0.122054	0.999427	0.2389	621	534.2	230.267	19.45	22.7333			0.225039	0	0	NO
PY17X_0625850	28S ribosomal RNA	N/A	1281.6	1953.8	833.6	0.426	-1.2	1.29	-0.95	0.341347	0.999427	0.4968	1740	1953.75	833.567	18.25	18.5333			0.0222259	0	0	NO
PY17X_0944500	calcium/calmodulin-dependent protein kinase, putative	N/A	419.5	634.5	276.2	0.436	-1.2	0.74	-1.62	0.104447	0.999427	0.2126	532	634.45	276.233	17.7	20.0333			0.178653	0	0	NO
PY17X_0942100	polyadenylate-binding protein-interacting protein 1, putative	PAIP1	1199	1823.6	782.5	0.429	-1.2	0.86	-1.42	0.154461	0.999427	0.2859	787	1823.6	782.533	15.9	18.3667			0.208063	0	0	NO
PY17X_1324100	ribosomal protein L28, mitochondrial, putative	N/A	62	92.5	41.6	0.449	-1.2	2.94	-0.39	0.694533	0.999427	0.8023	3589	92.5	41.6	12.75	15.9333			0.321551	0	0	NO
PY17X_1443200	ubiquitin-activating enzyme E1, putative	N/A	948.4	1418.1	635.3	0.448	-1.2	0.49	-2.37	0.0176631	0.999427	0.05119	90	1418.05	635.3	12.1	23.3			0.945323	0	0	NO
PY17X_1143900	conserved Plasmodium protein, unknown function	N/A	41.8	62.4	28.1	0.45	-1.2	2.14	-0.54	0.589975	0.999427	0.7197	3033	62.4	28.0667	12	21.5667			0.845769	0	0	NO
PY17X_0708700	phosphorylated CTD interacting factor 1 WW domain-containing protein, putative	N/A	224.6	337.9	149	0.44	-1.2	0.71	-1.66	0.0972518	0.999427	0.2007	495	337.85	149.033	10.15	25.9			1.35147	0	0	NO
PY17X_1332700	serine/threonine protein phosphatase UIS2, putative	UIS2	169.5	258.6	110.2	0.425	-1.2	1.15	-1.07	0.283516	0.999427	0.4395	1444	258.6	110.167	7.05	11.2667			0.676366	0	0	NO
PY17X_1042100	26S proteasome regulatory subunit RPN6, putative	RPN6	66	100	43.3	0.435	-1.2	1.15	-1.05	0.293785	0.999427	0.4509	1497	100	43.3333	6.75	16.6667			1.30401	0	0	NO
PY17X_1136900	riboflavin kinase, putative	N/A	26.4	39.2	17.8	0.45	-1.2	3.17	-0.36	0.7165	0.999427	0.8197	3703	39.25	17.7667	5.6	3.13333			-0.837728	0	0	NO
PY17X_0615100	PP-loop family protein, putative	N/A	43.2	65.5	28.3	0.434	-1.2	1.14	-1.05	0.291773	0.999427	0.448	1487	65.5	28.3	4.3	9.9			1.20309	0	0	NO
PY17X_0102900	geranylgeranyl transferase type-2 subunit beta, putative	N/A	66.1	99.9	43.6	0.436	-1.2	2.14	-0.56	0.575893	0.999427	0.7097	2961	99.9	43.5667	0.85	26.9667			4.98757	0	0	NO
PY17X_1025100	splicing factor 3B subunit 4, putative	SF3B4	562.5	870.3	357.3	0.411	-1.3	0.71	-1.81	0.0709248	0.999427	0.1576	361	870.3	357.267	31.75	32.9667			0.0542514	0	0	NO
PY17X_0305600	serine repeat antigen 2	SERA2	4334.4	6673.6	2775	0.416	-1.3	0.94	-1.35	0.178479	0.999427	0.3181	909	6673.6	2775	29.65	28.1333			-0.0757516	0	0	NO
PY17X_0610900	50S ribosomal protein L1, apicoplast, putative	RPL1	247.9	389	153.7	0.395	-1.3	0.66	-2.03	0.0428468	0.999427	0.1063	218	389.05	153.733	29.1	32.9667			0.179989	0	0	NO
PY17X_0805400	mRNA cap guanine-N7 methyltransferase, putative	N/A	539.3	838.8	339.7	0.404	-1.3	0.63	-2.07	0.0383228	0.999427	0.09704	195	838.8	339.7	27.2	32.1333			0.240464	0	0	NO
PY17X_1138400	falcilysin, putative	FLN	807.3	1258.4	506.5	0.402	-1.3	0.59	-2.22	0.026423	0.999427	0.07153	135	1258.4	506.467	23.75	32.3			0.443607	0	0	NO
PY17X_0834100	procollagen lysine 5-dioxygenase, pseudogene	N/A	242.8	373.4	155.9	0.417	-1.3	1.12	-1.13	0.260273	0.999427	0.414	1325	373.35	155.867	21.45	28.0333			0.386166	0	0	NO
PY17X_1104000	cell division control protein 6, putative	CDC6	243.8	383.6	150.6	0.392	-1.3	0.63	-2.13	0.032888	0.999427	0.08572	167	383.6	150.567	19.6	28.9			0.560216	0	0	NO
PY17X_1217800	Rab3 GTPase-activating protein non-catalytic subunit, putative	N/A	246.2	384.2	154.2	0.401	-1.3	0.97	-1.36	0.17359	0.999427	0.3115	884	384.2	154.233	17.35	36.6667			1.07953	0	0	NO
PY17X_1125900	poly(A) polymerase PAP, putative	PAP	223.8	348.6	140.6	0.401	-1.3	0.87	-1.52	0.128301	0.999427	0.2472	653	348.6	140.567	16.65	32.4667			0.963437	0	0	NO
PY17X_1407200	exosome complex component RRP40, putative	RRP40	214.8	334.4	135	0.403	-1.3	0.88	-1.49	0.135268	0.999427	0.2577	689	334.45	134.967	16.05	38.1333			1.24848	0	0	NO
PY17X_1453800	S-adenosyl-methyltransferase, putative	N/A	42.5	66.5	26.4	0.393	-1.3	1.46	-0.92	0.357551	0.999427	0.5127	1823	66.5	26.4333	16	19.0667			0.252981	0	0	NO
PY17X_0933500	folate transporter 2, putative	FT2	151.4	233.5	96.6	0.413	-1.3	1.24	-1.02	0.305484	0.999427	0.4616	1556	233.5	96.6333	15.4	27.4667			0.834751	0	0	NO
PY17X_1103500	conserved protein, unknown function	N/A	41.6	65.4	25.8	0.395	-1.3	1.94	-0.69	0.490391	0.999427	0.6375	2515	65.4	25.8	14.75	13.0667			-0.174824	0	0	NO
PY17X_0935900	glyoxalase I, putative	GLO1	101.7	158.8	63.6	0.403	-1.3	1.32	-1	0.319534	0.999427	0.477	1628	158.8	63.6	13.55	30.5			1.17052	0	0	NO
PY17X_1307700	conserved Plasmodium protein, unknown function	N/A	559.6	864.7	356.1	0.412	-1.3	0.84	-1.53	0.125808	0.999427	0.2433	641	864.7	356.1	11.7	13.0667			0.159383	0	0	NO
PY17X_0212800	DNA (cytosine-5)-methyltransferase, putative	DNMT	172.3	268.4	108.2	0.402	-1.3	0.95	-1.39	0.16531	0.999427	0.3012	841	268.45	108.2	11.15	35.4333			1.66806	0	0	NO
PY17X_0914100	conserved Plasmodium protein, unknown function	N/A	694.8	1072.1	443.3	0.413	-1.3	0.61	-2.11	0.0350839	0.999427	0.09013	179	1072.1	443.267	11.1	14.4333			0.378845	0	0	NO
PY17X_0507000	VPS13 domain-containing protein, putative	N/A	1609.4	2492.1	1020.9	0.41	-1.3	0.76	-1.7	0.0891527	0.999427	0.1878	454	2492.15	1020.93	11.1	15.2667			0.459825	0	0	NO
PY17X_0839400	vacuolar protein sorting-associated protein 33, putative	VPS33	157.6	248.3	97.1	0.392	-1.3	0.95	-1.42	0.155242	0.999427	0.287	790	248.3	97.1333	10.3	11.4667			0.154802	0	0	NO
PY17X_1244000	RAP protein, putative	N/A	96.8	150.8	60.7	0.399	-1.3	1.34	-0.99	0.322551	0.999427	0.4792	1644	150.8	60.7333	9.4	16.5333			0.814645	0	0	NO
PY17X_1325400	conserved Plasmodium protein, unknown function	N/A	332.5	512	212.8	0.416	-1.3	0.7	-1.8	0.071595	0.999427	0.1586	364	511.95	212.8	8.45	12.6333			0.580212	0	0	NO
PY17X_1411100	tetratricopeptide repeat protein, putative	N/A	182.9	287.4	113.2	0.395	-1.3	1	-1.34	0.178818	0.999427	0.3184	910	287.35	113.167	6.65	15.2667			1.19896	0	0	NO
PY17X_1006100	methyltransferase, putative	N/A	13	20.4	8	0.394	-1.3	2.57	-0.52	0.60078	0.999427	0.7296	3094	20.45	8	4.85	13.9667			1.52593	0	0	NO
PY17X_1032600	conserved Plasmodium protein, unknown function	N/A	205.9	322.1	128.5	0.4	-1.3	0.81	-1.64	0.101103	0.999427	0.2071	515	322.1	128.5	4.6	7.93333			0.786293	0	0	NO
PY17X_0522100	GDP dissociation inhibitor, putative	N/A	69.6	108.4	43.6	0.405	-1.3	1.51	-0.86	0.38943	0.999427	0.5425	1986	108.45	43.6333	4.55	12.5			1.45799	0	0	NO
PY17X_1407500	ATP-dependent RNA helicase DBP6, putative	DBP6	36.1	55.2	23.3	0.42	-1.3	2.17	-0.58	0.564442	0.999427	0.7005	2901	55.25	23.2667	2.95	9.66667			1.7123	0	0	NO
PY17X_1002600	conserved Plasmodium protein, unknown function	N/A	16.1	24.8	10.3	0.411	-1.3	4.18	-0.31	0.758935	0.999427	0.848	3924	24.75	10.2667	1.7	4.76667			1.48745	0	0	NO
PY17X_1456700	conserved Plasmodium protein, unknown function	N/A	264.9	410.7	167.6	0.409	-1.3	0.88	-1.46	0.143785	0.999427	0.2703	732	410.7	167.633	1.65	4.3			1.38187	0	0	NO
PY17X_0515000	ORC3 domain-containing protein, putative	N/A	1629	2571.6	1000.6	0.389	-1.4	0.5	-2.75	0.00598865	0.999427	0.02083	30	2571.6	1000.63	27.75	38.9	Flagged	Resolved	0.487282	0	0	NO
PY17X_1407400	DnaJ protein, putative	N/A	39.8	64	23.6	0.367	-1.4	3.07	-0.47	0.637626	0.999427	0.7574	3288	64	23.6	25.25	17.2667			-0.548294	0	0	NO
PY17X_1409700	HORMA domain protein, putative	N/A	539.7	865.6	322.4	0.372	-1.4	0.62	-2.3	0.021448	0.999427	0.06041	109	865.6	322.4	22.2	38.8333			0.806736	0	0	NO
PY17X_1454300	conserved Plasmodium protein, unknown function	N/A	985.8	1553.7	607.2	0.39	-1.4	0.51	-2.67	0.00760764	0.999427	0.02533	39	1553.7	607.167	19.7	26.9	Flagged	Resolved	0.449411	0	0	NO
PY17X_0510200	conserved Plasmodium protein, unknown function	N/A	685.4	1084.4	419.5	0.386	-1.4	0.64	-2.15	0.0311694	0.999427	0.08177	159	1084.4	419.467	19.6	25.6667			0.389042	0	0	NO
PY17X_1436700	conserved Plasmodium protein, unknown function	N/A	112.4	181.2	66.5	0.366	-1.4	1.62	-0.9	0.370352	0.999427	0.5233	1888	181.2	66.5	16.95	24.1			0.507748	0	0	NO
PY17X_0207300	Niemann-Pick type C1-related protein, putative	NCR1	674.3	1077.2	405.8	0.377	-1.4	0.65	-2.17	0.0303499	0.999427	0.08007	155	1077.2	405.8	16.4	17.9333			0.128948	0	0	NO
PY17X_0615900	DNA polymerase alpha catalytic subunit A, putative	N/A	3985.3	6408.6	2369.7	0.37	-1.4	0.61	-2.35	0.0188052	0.999427	0.05398	96	6408.6	2369.73	15.75	16.3667			0.0554087	0	0	NO
PY17X_1019900	protein arginine N-methyltransferase 1, putative	PRMT1	48	75.8	29.4	0.388	-1.4	3.03	-0.45	0.652044	0.999427	0.7702	3361	75.8	29.4333	15.45	21.7667			0.494514	0	0	NO
PY17X_1456600	ATP-dependent zinc metalloprotease FTSH 1, putative	FTSH1	61.9	99.5	36.9	0.371	-1.4	2.09	-0.69	0.492639	0.999427	0.6394	2526	99.5	36.8667	13.5	17.6333			0.385346	0	0	NO
PY17X_1431200	mediator of RNA polymerase II transcription subunit 18, putative	MED18	47.4	75.3	28.8	0.381	-1.4	2.99	-0.47	0.641531	0.999427	0.7608	3309	75.3	28.7667	12.5	23.8			0.929033	0	0	NO
PY17X_1455100	calcyclin binding protein, putative	N/A	169.7	268.9	103.6	0.387	-1.4	1.04	-1.32	0.185373	0.999427	0.3268	944	268.9	103.567	11.2	27.2667			1.28364	0	0	NO
PY17X_0213300	cation transporting ATPase, putative	N/A	358.3	574.3	214.3	0.373	-1.4	1.04	-1.37	0.171409	0.999427	0.309	873	574.3	214.3	10.6	18.6667			0.8164	0	0	NO
PY17X_0909300	conserved Plasmodium protein, unknown function	N/A	813.7	1298	490.7	0.378	-1.4	0.71	-1.98	0.0479613	0.999427	0.1164	244	1298.05	490.733	10.45	21.0667			1.01146	0	0	NO
PY17X_1231200	inositol 5-phosphatase, putative	N/A	350.7	559.2	211.6	0.378	-1.4	0.68	-2.05	0.040093	0.999427	0.1008	204	559.25	211.633	10.45	16.1			0.623558	0	0	NO
PY17X_1219600	mRNA-capping enzyme subunit beta, putative	N/A	88.1	139.4	53.8	0.389	-1.4	0.87	-1.57	0.116885	0.999427	0.2319	595	139.45	53.8	8.55	17.5333			1.0361	0	0	NO
PY17X_0211200	conserved protein, unknown function	N/A	252.6	402.7	152.6	0.38	-1.4	0.67	-2.08	0.0376125	0.999427	0.09568	191	402.7	152.633	7.9	12.4667			0.658151	0	0	NO
PY17X_1419200	conserved Plasmodium protein, unknown function	N/A	84.7	136.3	50.2	0.366	-1.4	1.2	-1.21	0.225562	0.999427	0.3747	1149	136.35	50.2333	7.85	17.6333			1.16754	0	0	NO
PY17X_0107800	conserved Plasmodium protein, unknown function	N/A	133.8	213.6	80.7	0.375	-1.4	1.09	-1.3	0.193554	0.999427	0.3377	985	213.6	80.6667	7.6	10.8333			0.511406	0	0	NO
PY17X_0943100	5'-3' exoribonuclease 1, putative	XRN1	180.3	288	108.5	0.377	-1.4	1.49	-0.95	0.34301	0.999427	0.4985	1749	288.05	108.5	6.8	33.5667			2.30342	0	0	NO
PY17X_1365600	WD repeat-containing protein 92, putative	WDR92	14.6	23.1	8.9	0.385	-1.4	4.18	-0.33	0.741972	0.999427	0.8377	3835	23.1	8.86667	6.25	5.33333			-0.228819	0	0	NO
PY17X_1308500	major facilitator superfamily domain-containing protein, putative	MFS6	69	110.7	41.3	0.372	-1.4	2.25	-0.63	0.526688	0.999427	0.6703	2707	110.7	41.2667	4.55	19.5333			2.102	0	0	NO
PY17X_1311300	gamma-tubulin complex component, putative	N/A	53.2	85.5	31.6	0.371	-1.4	2.33	-0.61	0.539153	0.999427	0.6807	2770	85.5	31.5667	3.9	3.8			-0.0374747	0	0	NO
PY17X_0913900	conserved Plasmodium protein, unknown function	N/A	64.2	103.3	38.2	0.37	-1.4	1.18	-1.22	0.22398	0.999427	0.3731	1141	103.3	38.2333	3.85	16.7333			2.11979	0	0	NO
PY17X_0617200	eukaryotic translation initiation factor 3 subunit I, putative	EIF3I	309.7	506.5	178.4	0.353	-1.5	1.39	-1.08	0.278403	0.999427	0.4346	1416	506.5	178.433	42.85	37.1			-0.207876	1	0	NO
PY17X_1240700	iron-sulfur cluster assembly protein SufA, putative	SufA	60.7	99.2	35	0.355	-1.5	1.39	-1.08	0.282164	0.999427	0.438	1437	99.25	35	41.55	34.5667			-0.265467	1	0	NO
PY17X_0313200	DEAD/DEAH box helicase, putative	N/A	2734.1	4438.5	1597.8	0.36	-1.5	0.66	-2.24	0.0251036	0.999427	0.06861	128	4438.5	1597.8	33.7	37.3667			0.149003	0	0	NO
PY17X_0616700	conserved protein, unknown function	N/A	236.1	383.9	137.6	0.359	-1.5	0.81	-1.83	0.0674526	0.999427	0.1515	343	383.85	137.633	32.45	30.9333			-0.0690562	0	0	NO
PY17X_1412100	M1-family alanyl aminopeptidase, putative	N/A	1795.6	2907.8	1054.2	0.362	-1.5	0.66	-2.21	0.0273677	0.999427	0.07366	139	2907.8	1054.2	31.95	35.6			0.156061	0	0	NO
PY17X_0616000	LITAF-like zinc finger protein, putative	N/A	1118.2	1827.2	645.5	0.353	-1.5	0.62	-2.44	0.0146628	0.999427	0.04389	75	1827.25	645.5	27.8	29.1667	Flagged	Resolved	0.0692356	0	0	NO
PY17X_1112500	inositol-3-phosphate synthase, putative	INO1	214.7	354.4	121.6	0.344	-1.5	0.81	-1.9	0.0572091	0.999427	0.1334	291	354.45	121.567	26.25	30.4			0.211754	0	0	NO
PY17X_1015600	endonuclease/exonuclease/phosphatase family protein, putative	N/A	287.2	466.6	167.6	0.36	-1.5	0.58	-2.56	0.0104983	0.999427	0.03345	53	466.55	167.633	20.45	34.0333	Flagged	Resolved	0.734848	0	0	NO
PY17X_1358700	ABC transporter B family member 5, putative	ABCB5	294.8	477.4	173.1	0.362	-1.5	0.67	-2.2	0.0280988	0.999427	0.07511	143	477.35	173.067	20	30.9667			0.630716	0	0	NO
PY17X_0606700	zinc finger protein, putative	N/A	892.9	1469.4	508.6	0.346	-1.5	0.82	-1.88	0.0607716	0.999427	0.14	309	1469.4	508.567	19.25	21.6667			0.170619	0	0	NO
PY17X_1130800	deubiquitinating enzyme MINDY, putative	N/A	827.8	1356.5	475.3	0.351	-1.5	0.46	-3.29	0.00100788	0.999427	0.004514	5	1356.5	475.3	18.15	31.5	Flagged	Resolved	0.795382	0	0	NO
PY17X_1128400	eukaryotic translation initiation factor 2-alpha kinase, putative	PK4	1339.7	2176.5	781.9	0.359	-1.5	0.53	-2.76	0.00572653	0.999427	0.02011	29	2176.5	781.9	16.6	20.4	Flagged	Resolved	0.297386	0	0	NO
PY17X_1030100	uracil-DNA glycosylase, putative	UDG	53.8	88.2	30.8	0.349	-1.5	2.12	-0.72	0.474416	0.999427	0.622	2432	88.2	30.8	15.35	33.3667			1.12017	0	0	NO
PY17X_1315800	condensin-2 complex subunit G2, putative	CAPG2	364.1	593	211.4	0.357	-1.5	0.67	-2.21	0.0271196	0.999427	0.07314	138	593.05	211.4	15	22.3			0.572081	0	0	NO
PY17X_1428000	conserved protein, unknown function	N/A	321.1	525.8	184.5	0.35	-1.5	0.74	-2.03	0.0420175	0.999427	0.1046	214	525.85	184.5	14.95	26.7			0.836694	0	0	NO
PY17X_0813900	exoribonuclease, putative	N/A	542.5	885.6	313.8	0.355	-1.5	0.57	-2.64	0.00834733	0.999427	0.02758	43	885.6	313.8	14.45	21.1	Flagged	Resolved	0.546173	0	0	NO
PY17X_0721400	conserved Plasmodium protein, unknown function	N/A	264.2	427.7	155.2	0.363	-1.5	0.73	-1.99	0.046808	0.999427	0.114	238	427.7	155.167	13.6	13.4667			-0.0142139	0	0	NO
PY17X_1131300	conserved Plasmodium protein, unknown function	N/A	214.9	352.4	123.2	0.35	-1.5	0.84	-1.8	0.0720217	0.999427	0.1592	367	352.35	123.2	11.2	12.8667			0.20014	0	0	NO
PY17X_1457100	nucleoporin NUP269, putative	NUP269	746.6	1211.7	436.6	0.36	-1.5	0.65	-2.26	0.0240204	0.999427	0.06615	122	1211.65	436.6	10.2	12.6667			0.312468	0	0	NO
PY17X_0909700	chromo domain-containing protein CDP, putative	N/A	265.5	431	155.1	0.358	-1.5	0.73	-2.04	0.0416917	0.999427	0.104	212	431	155.1	8.4	14.1333			0.75064	0	0	NO
PY17X_1036200	conserved protein, unknown function	N/A	820.1	1354.2	464	0.343	-1.5	0.54	-2.87	0.00411372	0.999427	0.01521	21	1354.25	464	4.95	8.06667	Flagged	Resolved	0.704544	0	0	NO
PY17X_1424500	heptatricopeptide repeat and RAP domain-containing protein, putative	N/A	85.4	139.1	49.7	0.357	-1.5	1.24	-1.2	0.230939	0.999427	0.3808	1176	139.05	49.7333	4.15	10.7			1.36643	0	0	NO
PY17X_0819200	BSD-domain protein, putative	N/A	72.2	118.6	41.3	0.348	-1.5	2.93	-0.52	0.604113	0.999427	0.7327	3111	118.6	41.3333	4.05	17.2333			2.08921	0	0	NO
PY17X_0704800	HECT-like E3 ubiquitin ligase	HEUL	909.6	1477.3	531.1	0.359	-1.5	0.65	-2.29	0.022035	0.999427	0.06168	112	1477.35	531.133	3.5	5.93333			0.761488	0	0	NO
PY17X_0716300	conserved Plasmodium protein, unknown function	N/A	65.4	106.8	37.9	0.353	-1.5	2.95	-0.51	0.610876	0.999427	0.7387	3146	106.8	37.8667	3.5	4.1			0.228269	0	0	NO
PY17X_1205600	WD repeat-containing protein, putative	N/A	143.4	234.8	82.5	0.351	-1.5	2.11	-0.72	0.4743	0.999427	0.622	2431	234.8	82.5	3	6.8			1.18057	0	0	NO
PY17X_0711200	tetratricopeptide repeat protein, putative	N/A	1356.4	2288	735.4	0.321	-1.6	0.68	-2.4	0.0164146	0.999427	0.04812	84	2288	735.4	31	26.1333	Flagged	Resolved	-0.246377	0	0	NO
PY17X_0409900	N2227-like protein, putative	N/A	441.8	745.4	239.5	0.32	-1.6	0.61	-2.68	0.00739458	0.999427	0.02472	38	745.35	239.467	30.2	36.2333	Flagged	Resolved	0.262769	0	0	NO
PY17X_0305500	serine repeat antigen 3	SERA3	2905	4813.5	1632.7	0.339	-1.6	0.79	-1.98	0.0472986	0.999427	0.115	241	4813.5	1632.67	23.65	31.8			0.427187	0	0	NO
PY17X_1422500	conserved Plasmodium protein, unknown function	N/A	346.4	572.4	195.6	0.341	-1.6	0.8	-1.94	0.0528015	0.999427	0.1253	269	572.4	195.633	23	27.2667			0.245504	0	0	NO
PY17X_1018700	conserved Plasmodium protein, unknown function	N/A	155.9	258.9	87.2	0.335	-1.6	0.91	-1.73	0.0837968	0.999427	0.1793	427	258.85	87.2333	22.5	28.4			0.335966	0	0	NO
PY17X_0706700	conserved Plasmodium protein, unknown function	N/A	763.4	1277.8	420.5	0.329	-1.6	0.54	-2.98	0.00285323	0.999427	0.01124	15	1277.8	420.5	21.2	23.9667	Flagged	Resolved	0.176965	0	0	NO
PY17X_1209300	eukaryotic translation initiation factor 3 subunit D, putative	EIF3D	126.9	210.1	71.5	0.339	-1.6	1.13	-1.38	0.168155	0.999427	0.3045	856	210.1	71.5	18.3	31.3			0.774319	0	0	NO
PY17X_1336000	WD repeat-containing protein, putative	N/A	2233.8	3701.9	1255.1	0.339	-1.6	0.58	-2.68	0.00738433	0.999427	0.0247	38	3701.85	1255.07	17.35	15.1667	Flagged	Resolved	-0.194032	0	0	NO
PY17X_1203700	Plasmodium exported protein, unknown function	N/A	833.3	1406.4	451.1	0.32	-1.6	0.67	-2.46	0.0140616	0.999427	0.04241	72	1406.45	451.133	17	15.8333	Flagged	Resolved	-0.10257	0	0	NO
PY17X_1424400	importin subunit beta, putative	N/A	162.2	271	89.6	0.33	-1.6	1.5	-1.07	0.286048	0.999427	0.4423	1457	271	89.6333	15.45	23.8333			0.625374	0	0	NO
PY17X_1004700	TMEM33 domain-containing protein, putative	N/A	60.8	101.1	33.9	0.335	-1.6	2.14	-0.74	0.460721	0.999427	0.6095	2361	101.1	33.9333	14.85	19.0333			0.358065	0	0	NO
PY17X_1013800	DNA-binding protein, putative	N/A	187.2	315.2	101.9	0.324	-1.6	0.9	-1.8	0.0716251	0.999427	0.1586	365	315.2	101.9	12.55	16.3667			0.383073	0	0	NO
PY17X_1127900	transportin, putative	N/A	161.6	271.3	88.5	0.324	-1.6	0.7	-2.31	0.0208837	0.999427	0.0591	106	271.3	88.4667	10.55	14.7			0.478573	0	0	NO
PY17X_0624900	bromodomain protein 6, putative	BDP6	721.2	1196.8	404.1	0.338	-1.6	0.86	-1.82	0.0690401	0.999427	0.1543	352	1196.8	404.1	8.7	19.4333			1.15945	0	0	NO
PY17X_0213000	mTERF domain-containing protein, putative	N/A	60.9	101.1	34.1	0.338	-1.6	2.17	-0.72	0.470133	0.999427	0.6178	2409	101.1	34.1333	7.95	11.8667			0.577888	0	0	NO
PY17X_1102800	trafficking protein particle complex subunit 13, putative	N/A	100.2	168.2	54.9	0.326	-1.6	2.16	-0.75	0.453167	0.999427	0.6027	2322	168.2	54.9333	7.7	27.1			1.81536	0	0	NO
PY17X_0927800	protein KIC10, putative	N/A	223.7	372.6	124.3	0.335	-1.6	0.7	-2.25	0.0247552	0.999427	0.06773	126	372.65	124.3	7.4	14.6333			0.983661	0	0	NO
PY17X_1345700	conserved Plasmodium protein, unknown function	N/A	333.1	556.1	184.4	0.331	-1.6	0.82	-1.95	0.0517044	0.999427	0.1234	263	556.1	184.433	6.4	14.8667			1.21594	0	0	NO
PY17X_1009900	GTP-binding protein, putative	N/A	16.5	28	9	0.319	-1.6	3.34	-0.49	0.62118	0.999427	0.7454	3198	27.95	8.96667	6.4	6.46667			0.0149503	0	0	NO
PY17X_1024600	protein GPR89, putative	N/A	343.3	577.2	187.4	0.325	-1.6	0.64	-2.54	0.0111668	0.999427	0.03516	57	577.2	187.433	4.75	17.1333	Flagged		1.85081	0	0	NO
PY17X_1029800	RNA-binding protein Nova-1, putative	N/A	71.2	120	38.6	0.321	-1.6	2.94	-0.56	0.577143	0.999427	0.7101	2966	120.05	38.6333	3.45	21.2333			2.62166	0	0	NO
PY17X_1405500	translational activator GCN1, putative	GCN1	313.7	527	171.5	0.325	-1.6	0.98	-1.65	0.0992959	0.999427	0.2043	506	527	171.5	3.1	6.4			1.0458	0	0	NO
PY17X_0207000	double-strand break repair protein MRE11, putative	MRE11	33.8	56	19	0.34	-1.6	2.27	-0.69	0.492914	0.999427	0.6395	2527	56.05	19	1.3	6.3			2.27684	0	0	NO
PY17X_1218900	conserved Plasmodium protein, unknown function	N/A	1536.6	2643.1	798.9	0.303	-1.7	0.52	-3.32	0.000915974	0.999427	0.004153	5	2643.05	798.933	62.25	38.9667			-0.675833	1	0	NO
PY17X_1205700	E3 ubiquitin-protein ligase, putative	N/A	937.1	1616.1	484.5	0.3	-1.7	0.72	-2.4	0.016384	0.999427	0.04806	83	1616.1	484.5	32.9	30.2667	Flagged	Resolved	-0.120358	0	0	NO
PY17X_0830400	protein kinase, putative	N/A	3581.8	6153.1	1867.6	0.304	-1.7	0.41	-4.16	3.17054e-05	0.140392	0.0002127	0	6153.1	1867.63	28.95	37.1667	Flagged	Resolved	0.360446	0	0	NO
PY17X_1463000	peptidyl-prolyl cis-trans isomerase FKBP35, putative	FKBP35	89.8	153.8	47.2	0.306	-1.7	2.05	-0.83	0.405842	0.999427	0.557	2072	153.8	47.1667	27.4	34.4			0.328233	0	0	NO
PY17X_0514500	cell division control protein CDC50C, putative	CDC50C	390.5	669.2	204.8	0.307	-1.7	0.58	-2.92	0.00345406	0.999427	0.01327	18	669.15	204.8	23.05	24.6667	Flagged	Resolved	0.097796	0	0	NO
PY17X_1407100	U1 small nuclear ribonucleoprotein A, putative	SNRPA	206.5	356.9	106.3	0.298	-1.7	0.67	-2.6	0.00925252	0.999427	0.03005	47	356.85	106.3	21.8	34.6333	Flagged	Resolved	0.667833	0	0	NO
PY17X_1321300	glucose-6-phosphate dehydrogenase-6-phosphogluconolactonase, putative	GluPho	1228.2	2087.8	655.2	0.314	-1.7	0.86	-1.94	0.0527756	0.999427	0.1253	269	2087.85	655.167	19.8	33.2			0.745683	0	0	NO
PY17X_1009800	cGMP-dependent protein kinase, putative	PKG	362.6	620.6	190.5	0.307	-1.7	1.02	-1.66	0.0968433	0.999427	0.2001	493	620.6	190.533	19.2	24.0667			0.32593	0	0	NO
PY17X_1446400	PhIL1-interacting candidate PIC1, putative	N/A	144.2	245.9	76.4	0.308	-1.7	0.79	-2.16	0.030611	0.999427	0.08068	156	245.9	76.3667	19	26.1			0.45805	0	0	NO
PY17X_1418800	thioredoxin, putative	N/A	761.1	1315.7	391.3	0.298	-1.7	0.55	-3.2	0.00138804	0.999427	0.006015	7	1315.7	391.3	18.1	18.3333	Flagged	Resolved	0.0184794	0	0	NO
PY17X_1241000	multidrug resistance protein 1, putative	MDR1	459.2	776.9	247.3	0.318	-1.7	0.6	-2.77	0.00557383	0.999427	0.01964	28	776.9	247.333	17.35	22.9	Flagged	Resolved	0.400412	0	0	NO
PY17X_1025200	YTH domain-containing protein 1, putative	YTH1	149.4	253.6	80	0.317	-1.7	0.78	-2.13	0.0333042	0.999427	0.08661	170	253.55	79.9667	16.05	30.7			0.935665	0	0	NO
PY17X_1445100	RNA pseudouridylate synthase, putative	N/A	104.1	176.4	55.8	0.318	-1.7	1.06	-1.56	0.119496	0.999427	0.2354	608	176.45	55.8333	15.45	18.5			0.259918	0	0	NO
PY17X_1114000	CPSF domain-containing protein, putative	N/A	742	1273.6	387.5	0.305	-1.7	0.53	-3.21	0.00134119	0.999427	0.005847	7	1273.6	387.5	15.1	19.8667	Flagged	Resolved	0.395801	0	0	NO
PY17X_1214900	conserved Plasmodium protein, unknown function	N/A	188.4	321.6	99.6	0.31	-1.7	0.81	-2.09	0.0366029	0.999427	0.09342	186	321.6	99.6	14.65	38.3			1.38644	0	0	NO
PY17X_1370900	nucleoporin NUP176, putative	NUP176	329.6	557.8	177.4	0.318	-1.7	0.87	-1.9	0.057083	0.999427	0.1333	291	557.8	177.4	13.95	18.9			0.438121	0	0	NO
PY17X_1431800	proline--tRNA ligase, putative	PRS	325.7	557	171.5	0.309	-1.7	0.63	-2.67	0.00751669	0.999427	0.0251	38	557.05	171.533	11.35	14.4333	Flagged	Resolved	0.346712	0	0	NO
PY17X_1131400	Ran-binding protein, putative	N/A	118.6	203.9	61.7	0.3	-1.7	1.03	-1.68	0.0929227	0.999427	0.1938	473	203.95	61.6667	8.25	11.8667			0.524449	0	0	NO
PY17X_1424100	drug/metabolite transporter DMT1, putative	DMT1	66.9	113.6	35.8	0.316	-1.7	2.2	-0.76	0.449817	0.999427	0.5997	2305	113.55	35.7667	6.05	17.7333			1.55146	0	0	NO
PY17X_0514400	conserved protein, unknown function	N/A	30.9	53.2	16	0.3	-1.7	4.13	-0.42	0.673817	0.999427	0.7875	3480	53.25	16.0333	5.5	5.6			0.0259952	0	0	NO
PY17X_1240400	conserved Plasmodium protein, unknown function	N/A	1421	2450.8	734.5	0.3	-1.7	0.67	-2.58	0.00987137	0.999427	0.03176	50	2450.75	734.467	4.8	7.23333	Flagged	Resolved	0.591626	0	0	NO
PY17X_0817900	conserved Plasmodium protein, unknown function	N/A	46.5	80.1	24.2	0.302	-1.7	3.01	-0.58	0.564889	0.999427	0.7007	2904	80.1	24.1667	4.4	6.06667			0.4634	0	0	NO
PY17X_0817400	heptatricopeptide repeat-containing protein, putative	N/A	85.3	146.8	44.3	0.302	-1.7	2.04	-0.85	0.396262	0.999427	0.5482	2021	146.85	44.3333	3.8	7.13333			0.908577	0	0	NO
PY17X_0814900	selenide water dikinase, putative	N/A	152.5	259.4	81.2	0.313	-1.7	2.04	-0.82	0.41179	0.999427	0.5625	2104	259.45	81.2333	2.5	18.7			2.90304	0	0	NO
PY17X_1367600	nucleoside diphosphate hydrolase, putative	N/A	30.8	53.2	15.8	0.296	-1.8	3.13	-0.56	0.575177	0.999427	0.709	2957	53.25	15.8	34.25	20.1667			-0.764131	0	0	NO
PY17X_0914600	RNA-binding protein, putative	N/A	210.6	367.6	106	0.289	-1.8	0.72	-2.48	0.0130013	0.999427	0.03986	66	367.55	106	30.95	38.0333	Flagged	Resolved	0.297325	0	0	NO
PY17X_1102200	Plasmodium exported protein, unknown function	N/A	218.3	382	109.3	0.287	-1.8	0.87	-2.08	0.0377207	0.999427	0.0958	192	381.95	109.267	30	34.5			0.201634	0	0	NO
PY17X_1119000	trafficking protein particle complex subunit 6A, putative	N/A	152.1	263.9	77.6	0.294	-1.8	1.03	-1.71	0.0865717	0.999427	0.1844	441	263.9	77.5667	28.05	36.3333			0.373293	0	0	NO
PY17X_1138300	E3 SUMO-protein ligase PIAS, putative	PIAS	525.1	913.6	266	0.292	-1.8	0.54	-3.3	0.000950264	0.999427	0.00429	5	913.65	266.033	24.45	34.5667	Flagged	Resolved	0.499547	0	0	NO
PY17X_0209200	conserved protein, unknown function	N/A	90.9	157.9	46.1	0.293	-1.8	0.92	-1.93	0.0535785	0.999427	0.1268	273	157.95	46.1	23.55	16.1667			-0.542705	0	0	NO
PY17X_1347900	conserved Plasmodium protein, unknown function	N/A	6271.5	10919.2	3173	0.291	-1.8	0.49	-3.61	0.000309761	0.999427	0.001593	2	10919.2	3172.97	21.55	21.0667	Flagged	Resolved	-0.0327258	0	0	NO
PY17X_0409800	serine/threonine protein kinase ARK2, putative	ARK2	890.2	1542	455.6	0.295	-1.8	0.65	-2.69	0.00721791	0.999427	0.02431	37	1542	455.633	20.7	23.3	Flagged	Resolved	0.170699	0	0	NO
PY17X_1008200	protein SOF1, putative	SOF1	223.9	390.5	112.8	0.289	-1.8	0.71	-2.54	0.0111212	0.999427	0.03506	57	390.5	112.8	20.25	23.1667	Flagged	Resolved	0.194129	0	0	NO
PY17X_1017600	peptide chain release factor 1, putative	RF1	71.2	123.3	36.6	0.295	-1.8	2.07	-0.85	0.393603	0.999427	0.5466	2007	123.3	36.5667	20.1	18.1667			-0.145902	0	0	NO
PY17X_0927100	leucine-rich repeat protein	LRR11	642.6	1118	325.6	0.292	-1.8	0.59	-3	0.00268423	0.999427	0.01071	14	1117.95	325.633	19.6	36.8333	Flagged	Resolved	0.910158	0	0	NO
PY17X_1315500	multidrug resistance protein 2, putative	MDR2	538.4	939.5	270.9	0.289	-1.8	1.15	-1.55	0.12012	0.999427	0.2362	612	939.5	270.933	16.4	20.4667			0.31958	0	0	NO
PY17X_1433900	serpentine receptor 10, putative	SR10	103.4	180.2	52.3	0.288	-1.8	1.73	-1.04	0.299832	0.999427	0.4566	1528	180.2	52.2667	14.85	24.3			0.710493	0	0	NO
PY17X_0926200	BEACH domain-containing protein, putative	BDCP	170.8	298.8	85.4	0.286	-1.8	1.49	-1.21	0.224694	0.999427	0.3738	1144	298.8	85.4	13.25	14.3			0.110023	0	0	NO
PY17X_1413900	Maf-like protein, putative	N/A	23.1	40.4	11.5	0.288	-1.8	3.05	-0.59	0.555871	0.999427	0.6934	2857	40.35	11.5333	10.35	23.2333			1.16657	0	0	NO
PY17X_0101800	Plasmodium exported protein, unknown function	N/A	30.7	53.8	15.3	0.286	-1.8	2.28	-0.79	0.427615	0.999427	0.5783	2186	53.75	15.2667	9.15	16.1333			0.818201	0	0	NO
PY17X_0821600	conserved protein, unknown function	N/A	22	38.7	10.9	0.279	-1.8	4.18	-0.44	0.65948	0.999427	0.7758	3400	38.7	10.9	8.95	9.76667			0.125979	0	0	NO
PY17X_1134200	phosphatase 2A regulatory subunit-related protein, putative	N/A	82.2	143.3	41.3	0.284	-1.8	1.15	-1.58	0.113001	0.999427	0.2257	575	143.35	41.3333	8.65	9.76667			0.175166	0	0	NO
PY17X_1457200	ribosome-binding factor A, putative	N/A	16.1	28	8.2	0.296	-1.8	2.49	-0.71	0.479384	0.999427	0.6271	2457	27.95	8.23333	4.65	6.96667			0.583238	0	0	NO
PY17X_1403900	conserved Plasmodium protein, unknown function	N/A	231.9	402.9	117.9	0.292	-1.8	1.08	-1.64	0.10022	0.999427	0.2058	510	402.85	117.867	2	2.66667			0.415037	0	0	NO
PY17X_1312000	1-acyl-sn-glycerol-3-phosphate acyltransferase	LPAAT	240.7	427.4	116.1	0.271	-1.9	0.59	-3.18	0.00147595	0.999427	0.006321	8	427.45	116.133	37.75	35.8333	Flagged	Resolved	-0.0751744	0	0	NO
PY17X_1404100	condensin complex subunit 2, putative	CAPH	848.1	1507.8	408.4	0.271	-1.9	0.59	-3.19	0.00142715	0.999427	0.006159	7	1507.75	408.4	32.1	23.6333	Flagged	Resolved	-0.44175	0	0	NO
PY17X_0717400	conserved Plasmodium protein, unknown function	N/A	2896.2	5115.5	1416.6	0.277	-1.9	0.53	-3.48	0.00050818	0.999427	0.002464	3	5115.45	1416.63	31.25	38.5667	Flagged	Resolved	0.303498	0	0	NO
PY17X_0415100	conserved Plasmodium protein, unknown function	N/A	147	261.9	70.4	0.269	-1.9	2	-0.95	0.344485	0.999427	0.4993	1756	261.85	70.4	30.55	27.9333			-0.129185	0	0	NO
PY17X_1313800	M17 leucyl aminopeptidase, putative	N/A	379.3	671.5	184.5	0.274	-1.9	0.74	-2.54	0.0111284	0.999427	0.03507	57	671.5	184.533	29.95	38.9	Flagged	Resolved	0.377214	0	0	NO
PY17X_1362000	CDT1-like protein, putative	N/A	806.4	1446.5	379.8	0.263	-1.9	0.93	-2.08	0.0376982	0.999427	0.09579	192	1446.5	379.767	26.85	37.1667			0.469087	0	0	NO
PY17X_0609900	protein phosphatase PPM11, putative	PPM11	554.8	992.2	263.2	0.265	-1.9	1.21	-1.59	0.112855	0.999427	0.2256	575	992.15	263.167	24.55	24.6667			0.00683975	0	0	NO
PY17X_0506700	endomembrane protein 70, putative	N/A	250.2	441.9	122.4	0.276	-1.9	1.04	-1.78	0.0750593	0.999427	0.1647	382	441.9	122.367	24.1	37.1			0.622386	0	0	NO
PY17X_1033700	rhomboid protease ROM8, putative	N/A	239.3	427.5	113.9	0.266	-1.9	0.98	-1.94	0.0524671	0.999427	0.1249	267	427.5	113.867	23.55	37.0333			0.653097	0	0	NO
PY17X_1022800	ERAD-associated E3 ubiquitin-protein ligase HRD1, putative	HRD1	136.6	244.9	64.4	0.262	-1.9	0.94	-2.06	0.0390402	0.999427	0.09853	199	244.9	64.3667	23.5	27.2667			0.214478	0	0	NO
PY17X_0105900	nucleoside diphosphate kinase, putative	N/A	2571.6	4601.8	1218.2	0.265	-1.9	0.62	-3.11	0.0018564	0.999427	0.007767	9	4601.75	1218.2	18.15	19.9667	Flagged	Resolved	0.137624	0	0	NO
PY17X_0311200	conserved protein, unknown function	N/A	736.3	1319.4	347.5	0.264	-1.9	0.52	-3.68	0.000232869	0.98783	0.001255	1	1319.45	347.5	17.45	18.5667	Flagged	Resolved	0.0894878	0	0	NO
PY17X_1004800	lysine decarboxylase, putative	UIS14	973	1725.2	471.6	0.273	-1.9	0.7	-2.68	0.00734548	0.999427	0.02464	37	1725.15	471.6	15.2	22.7333	Flagged	Resolved	0.580738	0	0	NO
PY17X_1209100	AP2 domain transcription factor AP2-I, putative	ApiAP2	249.6	441.1	122	0.277	-1.9	0.62	-3	0.00268437	0.999427	0.01071	14	441.1	121.967	14.25	20.9667	Flagged	Resolved	0.557136	0	0	NO
PY17X_0821900	pre-mRNA-splicing factor ATP-dependent RNA helicase PRP43, putative	PRP43	104.3	187.2	49.1	0.263	-1.9	2.14	-0.9	0.366925	0.999427	0.5199	1870	187.15	49.1333	13.9	14.1333			0.0240169	0	0	NO
PY17X_1458400	conserved protein, unknown function	N/A	67.3	119.8	32.3	0.266	-1.9	1.22	-1.57	0.117286	0.999427	0.2324	597	119.8	32.3	12.7	25.5667			1.00944	0	0	NO
PY17X_1042600	choline kinase, putative	CK	97.2	172.7	46.8	0.269	-1.9	2.11	-0.9	0.369243	0.999427	0.522	1882	172.7	46.8333	12.05	22.4			0.894466	0	0	NO
PY17X_1422200	conserved Plasmodium protein, unknown function	N/A	468.1	833.4	224.5	0.268	-1.9	0.72	-2.65	0.00809973	0.999427	0.0268	41	833.4	224.5	10.9	10.9	Flagged	Resolved	0	0	0	NO
PY17X_0720100	conserved Plasmodium protein, unknown function	N/A	8349.5	14902.1	3981.2	0.267	-1.9	0.53	-3.62	0.000294383	0.999427	0.001525	1	14902.1	3981.17	9.9	11.7333	Flagged	Resolved	0.245112	0	0	NO
PY17X_1428800	hydroxymethyldihydropterin pyrophosphokinase-dihydropteroate synthase, putative	PPPK-DHPS	55.6	98.4	27	0.273	-1.9	2.23	-0.84	0.401035	0.999427	0.5528	2046	98.4	27	9.6	15.8333			0.721859	0	0	NO
PY17X_1129000	glutamyl-tRNA(Gln) amidotransferase subunit B, putative	GATB	18.4	32.8	8.8	0.271	-1.9	3.13	-0.6	0.548221	0.999427	0.6864	2818	32.8	8.83333	5.45	3.43333			-0.666646	0	0	NO
PY17X_1220200	peptidase, putative	N/A	47.8	86	22.3	0.263	-1.9	1.36	-1.42	0.156305	0.999427	0.2886	796	86	22.3	5.1	8.83333			0.792461	0	0	NO
PY17X_0414300	conserved Plasmodium protein, unknown function	N/A	72.4	129.3	34.4	0.266	-1.9	2.12	-0.9	0.366969	0.999427	0.5199	1871	129.35	34.3667	4.1	10.6333			1.3749	0	0	NO
PY17X_1318900	transcriptional regulatory protein sir2b	Sir2b	74.5	132.9	35.6	0.268	-1.9	2.19	-0.87	0.385266	0.999427	0.5385	1964	132.95	35.6	2.15	6.7			1.63982	0	0	NO
PY17X_1322200	6-phosphogluconate dehydrogenase, decarboxylating, putative	6PGD	283.4	510.8	131.9	0.258	-2	0.69	-2.82	0.00485023	0.999427	0.01753	25	510.75	131.867	34.55	33.3667	Flagged	Resolved	-0.0502781	0	0	NO
PY17X_1102400	skeleton-binding protein 1, putative	SBP1	15969.4	28880.8	7361.8	0.255	-2	0.9	-2.19	0.0285219	0.999427	0.07612	145	28880.8	7361.83	29.8	29.4667			-0.0162285	0	0	NO
PY17X_0608100	conserved Plasmodium protein, unknown function	N/A	2583.4	4696.5	1174.6	0.25	-2	0.74	-2.71	0.00680486	0.999427	0.02318	35	4696.5	1174.6	28.2	32.4667	Flagged	Resolved	0.203264	0	0	NO
PY17X_1418700	conserved Plasmodium protein, unknown function	N/A	43.3	78.5	19.9	0.252	-2	2.18	-0.91	0.361992	0.999427	0.5152	1845	78.5	19.9	19.45	25.1333			0.369832	0	0	NO
PY17X_1127400	ankyrin-repeat protein, putative	N/A	651.7	1188.8	293.6	0.247	-2	0.58	-3.51	0.000452309	0.999427	0.00223	2	1188.8	293.633	18.95	20.9667	Flagged	Resolved	0.1459	0	0	NO
PY17X_0614800	apicomplexan kinetochore protein 7, putative	AKIT7	470.4	851.6	216.3	0.254	-2	0.71	-2.78	0.0054297	0.999427	0.01923	28	851.65	216.333	17.8	27.0333	Flagged	Resolved	0.602862	0	0	NO
PY17X_1451000	sentrin-specific protease 1, putative	SENP1	412.5	757	182.8	0.242	-2	0.62	-3.29	0.00100599	0.999427	0.004509	5	757	182.833	17.45	17.9333	Flagged	Resolved	0.0394166	0	0	NO
PY17X_0923100	tRNA (guanine-N(7)-)-methyltransferase, putative	N/A	39.3	71	18.2	0.257	-2	2.32	-0.84	0.398829	0.999427	0.5504	2034	71	18.1667	15.4	25.1			0.704757	0	0	NO
PY17X_0720300	eukaryotic translation initiation factor 3 subunit M, putative	EIF3M	341	623.6	152.6	0.246	-2	0.84	-2.4	0.0165212	0.999427	0.0484	84	623.6	152.6	14.85	24	Flagged	Resolved	0.692571	0	0	NO
PY17X_0822700	conserved Plasmodium protein, unknown function	N/A	368.6	675.5	163.9	0.242	-2	0.59	-3.47	0.000524486	0.999427	0.002527	3	675.55	163.933	14.3	17.2333	Flagged	Resolved	0.269187	0	0	NO
PY17X_1132100	conserved Plasmodium protein, unknown function	N/A	128.9	234.5	58.5	0.251	-2	1.19	-1.68	0.093095	0.999427	0.194	474	234.5	58.5333	13.95	29.2667			1.06899	0	0	NO
PY17X_1137600	conserved protein, unknown function	N/A	537.1	978.9	242.5	0.248	-2	0.92	-2.19	0.0288548	0.999427	0.07689	147	978.9	242.5	13.55	19.0667			0.49276	0	0	NO
PY17X_1205300	U5 small nuclear ribonucleoprotein component, putative	EFTUD2	141.6	259.6	62.9	0.243	-2	0.79	-2.59	0.00960691	0.999427	0.03104	49	259.6	62.8667	13.3	12.3	Flagged	Resolved	-0.112768	0	0	NO
PY17X_1440000	AP2 domain transcription factor AP2-G	AP2-G	645.8	1178.3	290.7	0.246	-2	0.83	-2.45	0.0143969	0.999427	0.0433	73	1178.35	290.733	12.35	15.2333	Flagged	Resolved	0.302721	0	0	NO
PY17X_0830800	glutamine-dependent NAD(+) synthetase, putative	NADSYN	172	309.9	80.1	0.257	-2	0.72	-2.72	0.00652737	0.999427	0.02238	33	309.9	80.0667	12.25	16.3	Flagged	Resolved	0.41209	0	0	NO
PY17X_1121800	ribonuclease P/MRP protein subunit RPP1, putative	RPP1	35.6	64.6	16.3	0.25	-2	3.08	-0.65	0.515811	0.999427	0.6615	2648	64.55	16.2667	11.75	8.86667			-0.406197	0	0	NO
PY17X_1213600	RING zinc finger protein, putative	N/A	94.4	172.6	42.3	0.245	-2	2.05	-0.99	0.321371	0.999427	0.4784	1637	172.6	42.3333	9.85	10.4667			0.0876064	0	0	NO
PY17X_0933400	dolichyl-diphosphooligosaccharide--protein glycosyltransferase subunit STT3, putative	STT3	58.4	106.8	26	0.245	-2	1.27	-1.6	0.110528	0.999427	0.2224	563	106.85	26.0333	6.5	10.4			0.678072	0	0	NO
PY17X_0837500	conserved Plasmodium protein, unknown function	N/A	84.9	155.7	37.6	0.243	-2	1.05	-1.94	0.052645	0.999427	0.1251	268	155.65	37.6333	2.9	11.9333			2.04087	0	0	NO
PY17X_1310200	geranylgeranyl transferase type-2 subunit alpha, putative	N/A	22	40.4	9.8	0.245	-2	4.17	-0.49	0.626748	0.999427	0.7493	3232	40.35	9.83333	2.85	2.43333			-0.228028	0	0	NO
PY17X_1304700	conserved Plasmodium protein, unknown function	N/A	19.2	35	8.7	0.249	-2	3.35	-0.6	0.549528	0.999427	0.6875	2824	34.95	8.7	2.1	2.33333			0.152003	0	0	NO
PY17X_1222500	heat shock protein 110, putative	HSP110c	734.4	1351.1	323.3	0.239	-2.1	0.65	-3.2	0.00137945	0.999427	0.005988	7	1351.1	323.333	39.85	30.3	Flagged	Resolved	-0.395262	0	0	NO
PY17X_0315300	conserved protein, unknown function	N/A	719.4	1321.2	318.3	0.241	-2.1	0.77	-2.67	0.00769565	0.999427	0.02556	39	1321.2	318.267	35.9	39.7333	Flagged	Resolved	0.146366	0	0	NO
PY17X_1410100	homeobox domain-containing protein, putative	N/A	171.1	317.4	73.4	0.232	-2.1	0.92	-2.3	0.0216732	0.999427	0.06093	110	317.45	73.4333	33.55	38.9			0.213457	0	0	NO
PY17X_1347700	ribose-phosphate pyrophosphokinase, putative	N/A	251.3	469.3	106	0.227	-2.1	0.98	-2.18	0.0290977	0.999427	0.07745	148	469.3	105.967	31.25	37.8333			0.275802	0	0	NO
PY17X_0304800	DNA-directed RNA polymerase III subunit RPC10, putative	N/A	32.8	60.8	14.1	0.232	-2.1	3.08	-0.69	0.493269	0.999427	0.6395	2529	60.75	14.1333	30.7	31.2			0.0233074	0	0	NO
PY17X_1466300	DNA repair protein, putative	N/A	3139	5848.8	1332.4	0.228	-2.1	0.94	-2.26	0.0236307	0.999427	0.06525	120	5848.75	1332.43	30	38.1667			0.347351	0	0	NO
PY17X_1001500	Plasmodium exported protein, unknown function	N/A	78.6	145.6	34	0.232	-2.1	2.01	-1.05	0.295383	0.999427	0.4521	1505	145.6	33.9667	23.2	17.4			-0.415037	0	0	NO
PY17X_1247700	conserved Plasmodium protein, unknown function	N/A	884.9	1624.2	391.9	0.241	-2.1	0.72	-2.85	0.00432082	0.999427	0.0159	22	1624.25	391.933	21.7	21.3333	Flagged	Resolved	-0.0245856	0	0	NO
PY17X_1106200	DNA mismatch repair protein MSH6, putative	MSH6	498.2	930	210.3	0.226	-2.1	0.77	-2.79	0.00523612	0.999427	0.01868	27	930.05	210.3	19.5	27.6667	Flagged	Resolved	0.504675	0	0	NO
PY17X_0831500	conserved Plasmodium protein, unknown function	N/A	1496.2	2748.8	661.1	0.241	-2.1	0.46	-4.45	8.45968e-06	0.038187	6.401e-05	0	2748.75	661.1	18.65	31.6333	Flagged	Resolved	0.76227	0	0	NO
PY17X_0808300	cytoskeleton associated protein, putative	N/A	202.9	375	88.2	0.236	-2.1	0.93	-2.23	0.0254823	0.999427	0.06943	130	375	88.2333	16.2	18.5667			0.196721	0	0	NO
PY17X_0213200	conserved Plasmodium protein, unknown function	N/A	605.5	1112.3	267.6	0.24	-2.1	0.77	-2.67	0.00754305	0.999427	0.02517	38	1112.35	267.6	13.1	35.1333	Flagged	Resolved	1.42327	0	0	NO
PY17X_1035200	conserved protein, unknown function	N/A	146.4	272.3	62.5	0.228	-2.1	1.09	-1.95	0.05117	0.999427	0.1223	261	272.3	62.4667	12.4	15.9			0.358687	0	0	NO
PY17X_1346500	conserved Plasmodium protein, unknown function	N/A	684.6	1276.6	289.9	0.227	-2.1	0.58	-3.68	0.00023533	0.997565	0.001264	1	1276.6	289.933	8.7	8.86667	Flagged	Resolved	0.0273764	0	0	NO
PY17X_0522700	zinc finger protein, putative	N/A	377	698.7	162.5	0.231	-2.1	0.87	-2.43	0.0148989	0.999427	0.04444	76	698.7	162.5	7.65	13.7667	Flagged	Resolved	0.847648	0	0	NO
PY17X_1445300	leucine-rich repeat protein	LRR13	25.2	46.8	10.9	0.234	-2.1	3.01	-0.7	0.486696	0.999427	0.6337	2494	46.8	10.8667	7.25	0.966667			-2.90689	0	0	NO
PY17X_0943000	conserved Plasmodium protein, unknown function	N/A	12.9	23.6	5.8	0.24	-2.1	4.19	-0.49	0.622844	0.999427	0.7459	3207	23.65	5.76667	7.15	13.2667			0.891791	0	0	NO
PY17X_1319600	leucine-rich repeat protein	LRR3	16.1	30.1	6.8	0.228	-2.1	3.18	-0.67	0.503396	0.999427	0.6491	2585	30.1	6.8	5.55	7.1			0.355331	0	0	NO
PY17X_1041100	tetratricopeptide repeat protein, putative	N/A	55.6	102.7	24.3	0.235	-2.1	2.94	-0.71	0.477098	0.999427	0.625	2446	102.7	24.2667	5.5	2.8			-0.974005	0	0	NO
PY17X_0928400	3-phosphoinositide-dependent protein kinase 1, putative	PDK1	11.5	21	5.1	0.24	-2.1	4.19	-0.49	0.623245	0.999427	0.746	3209	20.95	5.13333	4.9	1.56667			-1.64508	0	0	NO
PY17X_0801600	GRAM domain-containing protein, putative	N/A	48.8	90.6	21	0.232	-2.1	2.46	-0.86	0.391535	0.999427	0.5444	1996	90.55	21.0333	3.55	8.96667			1.33675	0	0	NO
PY17X_0803600	conserved Plasmodium protein, unknown function	N/A	65.7	121.3	28.6	0.234	-2.1	2.03	-1.03	0.303595	0.999427	0.46	1547	121.35	28.5667	2.25	5.93333			1.39892	0	0	NO
PY17X_0617300	drug/metabolite transporter DMT2, putative	DMT2	11.4	21	5.1	0.241	-2.1	3.58	-0.57	0.565897	0.999427	0.7014	2910	20.95	5.06667	1.55	0.566667			-1.45169	0	0	NO
PY17X_0208600	V-type proton ATPase subunit C, putative	N/A	260.8	492.5	106.3	0.217	-2.2	0.76	-2.88	0.00392525	0.999427	0.01465	20	492.5	106.333	27.15	32.1333	Flagged	Resolved	0.243118	0	0	NO
PY17X_1364100	ubiquitin-conjugating enzyme E2, putative	N/A	165.8	313.2	67.4	0.216	-2.2	0.72	-3.06	0.00219602	0.999427	0.008996	11	313.25	67.4333	24.2	26.7667	Flagged	Resolved	0.14543	0	0	NO
PY17X_1135300	DNA helicase, putative	N/A	714.2	1356.5	285.9	0.211	-2.2	0.64	-3.51	0.00044434	0.999427	0.002195	2	1356.5	285.933	22.85	18.7	Flagged	Resolved	-0.289156	0	0	NO
PY17X_0616600	PDCD2 domain-containing protein, putative	N/A	125.9	236.1	52.4	0.22	-2.2	0.84	-2.59	0.00967075	0.999427	0.03123	49	236.1	52.4	18.6	23.3333	Flagged	Resolved	0.32709	0	0	NO
PY17X_1008400	chaperone protein DnaJ, putative	N/A	103.8	193.5	44	0.225	-2.2	0.84	-2.56	0.010519	0.999427	0.03348	54	193.5	43.9667	16.85	23.7667	Flagged	Resolved	0.496191	0	0	NO
PY17X_1437200	phospholipid-transporting ATPase 2, putative	ATP2	441.7	827.5	184.4	0.222	-2.2	0.75	-2.9	0.00370556	0.999427	0.01405	19	827.5	184.433	14.7	17.9333	Flagged	Resolved	0.286827	0	0	NO
PY17X_1429200	aquaporin, putative	AQP2	239.6	449.1	99.9	0.221	-2.2	0.82	-2.66	0.00776198	0.999427	0.02577	40	449.15	99.9	14.6	22.3333	Flagged	Resolved	0.61323	0	0	NO
PY17X_1121300	conserved Plasmodium protein, unknown function	N/A	90.5	170.1	37.5	0.218	-2.2	0.99	-2.22	0.0266656	0.999427	0.07205	136	170.05	37.4667	13.55	12.6667			-0.0972559	0	0	NO
PY17X_1355800	tryptophan--tRNA ligase, putative	cTrpRS	94.7	180	37.9	0.213	-2.2	1.03	-2.17	0.0299457	0.999427	0.07921	152	180	37.8667	10.05	17.4			0.791892	0	0	NO
PY17X_1102600	anaphase-promoting complex subunit 3, putative	APC3	72.4	135.8	30	0.224	-2.2	1.51	-1.43	0.152719	0.999427	0.2838	778	135.8	30.0333	9.65	10.2667			0.089367	0	0	NO
PY17X_1408400	carbamoyl phosphate synthetase, putative	N/A	230	429.8	96.8	0.225	-2.2	0.76	-2.83	0.00459712	0.999427	0.01674	23	429.8	96.8333	9.4	10.8	Flagged	Resolved	0.200299	0	0	NO
PY17X_1414400	telomerase reverse transcriptase, putative	TERT	234.1	438.4	97.8	0.222	-2.2	0.61	-3.55	0.000392603	0.999427	0.001966	2	438.45	97.8	5.6	4.76667	Flagged	Resolved	-0.232446	0	0	NO
PY17X_1312700	histidine--tRNA ligase, putative	N/A	75.6	142.4	31.1	0.218	-2.2	2.05	-1.08	0.282284	0.999427	0.4381	1438	142.45	31.0667	4.7	5.06667			0.108376	0	0	NO
PY17X_0210100	4-hydroxy-3-methylbut-2-enyl diphosphate reductase, putative	LytB	23.6	44.1	10	0.223	-2.2	3.22	-0.67	0.502369	0.999427	0.6483	2579	44.1	9.96667	4.3	5.26667			0.292553	0	0	NO
PY17X_1019800	dynein intermediate chain, putative	N/A	2207.6	4212.6	870.9	0.207	-2.3	0.5	-4.58	4.54866e-06	0.0206964	3.636e-05	0	4212.55	870.933	40.4	37.5667			-0.104902	1	0	NO
PY17X_1422100	negative elongation factor A, putative	NELFA	59.2	114	22.6	0.199	-2.3	2.13	-1.09	0.275197	0.999427	0.4314	1402	114	22.6333	34.6	30.6667			-0.174101	0	0	NO
PY17X_0107500	G-protein associated signal transduction protein, putative	N/A	381.4	731.2	148.2	0.204	-2.3	0.73	-3.14	0.00169679	0.999427	0.007152	9	731.15	148.2	29	23.6667	Flagged	Resolved	-0.293196	0	0	NO
PY17X_0511700	cell division cycle protein 20 homolog, putative	CDC20	282.5	537.5	112.6	0.209	-2.3	1.3	-1.74	0.0820552	0.999427	0.1766	418	537.45	112.6	27.65	33.2			0.263904	0	0	NO
PY17X_1454400	conserved Plasmodium protein, unknown function	N/A	73.5	140.9	28.6	0.201	-2.3	2.49	-0.93	0.353062	0.999427	0.5076	1800	140.9	28.5667	20.6	24.3			0.238312	0	0	NO
PY17X_0941500	mechanosensitive ion channel protein, putative	MSCS	898.4	1716	353.4	0.206	-2.3	0.7	-3.25	0.00114308	0.999427	0.005035	6	1715.95	353.4	19.95	26.2333	Flagged	Resolved	0.395012	0	0	NO
PY17X_0507300	RNA-binding protein UIS12, putative	UIS12	231.3	444.6	89.1	0.201	-2.3	0.94	-2.48	0.0132299	0.999427	0.04046	67	444.65	89.1333	15.35	13.5	Flagged	Resolved	-0.185279	0	0	NO
PY17X_1340800	dihydroorotase, putative	N/A	62.1	118.5	24.5	0.209	-2.3	1.27	-1.78	0.0750426	0.999427	0.1647	382	118.5	24.4667	14.8	14.5667			-0.0229264	0	0	NO
PY17X_0518400	WD repeat-containing protein 70, putative	WDR70	107	204.6	41.9	0.207	-2.3	1.02	-2.22	0.0266435	0.999427	0.07205	136	204.6	41.9333	12.95	17.9667			0.472371	0	0	NO
PY17X_0614500	ATP-dependent Clp protease proteolytic subunit, putative	ClpR	26.3	50.5	10.1	0.199	-2.3	3.15	-0.74	0.459123	0.999427	0.6083	2353	50.55	10.0667	12.3	13.5333			0.137859	0	0	NO
PY17X_1110800	KH domain-containing protein, putative	N/A	259	498.1	99.6	0.199	-2.3	0.8	-2.92	0.00346988	0.999427	0.01331	18	498.1	99.6333	11.8	15.4667	Flagged	Resolved	0.390375	0	0	NO
PY17X_0214600	apicomplexan kinetochore protein 8, putative	AKIT8	305.2	580.5	121.7	0.209	-2.3	1.25	-1.8	0.0712931	0.999427	0.1582	363	580.5	121.667	11.35	11.4333			0.0105538	0	0	NO
PY17X_0826300	ubiquitin-like protein, putative	N/A	2512.2	4860.4	946.7	0.195	-2.4	0.78	-3.03	0.00241323	0.999427	0.009768	12	4860.4	946.7	37.35	39.1667	Flagged	Resolved	0.0685181	0	0	NO
PY17X_1017400	transcription initiation TFIID-like, putative	N/A	240.9	471.3	87.3	0.185	-2.4	1.08	-2.26	0.0238594	0.999427	0.06574	121	471.3	87.3	30.15	24.2333			-0.315165	0	0	NO
PY17X_0502200	early transcribed membrane protein	UIS4	39.9	77.4	14.9	0.194	-2.4	2.86	-0.83	0.408969	0.999427	0.5597	2088	77.45	14.9333	29.6	13.3667			-1.14696	0	0	NO
PY17X_1012400	CCR4-associated factor 16, putative	CAF16	59.1	114.5	22.2	0.194	-2.4	2.02	-1.17	0.240073	0.999427	0.3911	1222	114.5	22.1667	25.7	16.4			-0.648073	0	0	NO
PY17X_0710400	conserved protein, unknown function	N/A	193.2	375.8	71.5	0.19	-2.4	0.78	-3.06	0.00222701	0.999427	0.009101	11	375.8	71.5333	25.35	25.9	Flagged	Resolved	0.0309663	0	0	NO
PY17X_0932900	ubiquitin carboxyl-terminal hydrolase UCH54, putative	UCH54	159.4	310.6	58.5	0.188	-2.4	0.64	-3.77	0.000162086	0.694862	0.000917	1	310.65	58.5	23.25	30.6	Flagged	Resolved	0.396301	0	0	NO
PY17X_0624000	apicomplexan kinetochore protein 1, putative	AKIT1	926.1	1811	336.2	0.186	-2.4	0.72	-3.38	0.000730404	0.999427	0.003403	4	1811	336.2	17.1	22.4667	Flagged	Resolved	0.39379	0	0	NO
PY17X_1140900	CCR4 domain-containing protein 2, putative	CCR4-2	134	260.2	49.8	0.189	-2.4	0.85	-2.81	0.00496557	0.999427	0.01787	25	260.2	49.8333	16.9	15.5	Flagged	Resolved	-0.124755	0	0	NO
PY17X_0911400	protein KIC5, putative	N/A	645.6	1254.3	239.7	0.191	-2.4	0.73	-3.28	0.00104078	0.999427	0.004633	5	1254.3	239.733	16.6	20.3333	Flagged	Resolved	0.292663	0	0	NO
PY17X_0624800	protein kinase, putative	N/A	723.3	1409	266.1	0.189	-2.4	0.58	-4.14	3.43155e-05	0.151812	0.000229	0	1409.05	266.1	11.85	12.7	Flagged	Resolved	0.0999414	0	0	NO
PY17X_1315600	U3 small nucleolar RNA-associated protein 12, putative	UTP12	134.2	262.9	48.3	0.184	-2.4	0.97	-2.52	0.0116886	0.999427	0.03655	60	262.9	48.3333	11.3	9.4	Flagged	Resolved	-0.26559	0	0	NO
PY17X_0208000	asparagine and aspartate rich protein 2, putative	N/A	225.1	438.3	82.9	0.189	-2.4	0.79	-3.06	0.00224206	0.999427	0.009155	11	438.3	82.9	11.15	16.2	Flagged	Resolved	0.53895	0	0	NO
PY17X_1103900	4-diphosphocytidyl-2-C-methyl-D-erythritol kinase, putative	IspE	68.5	132.9	25.5	0.19	-2.4	1.23	-1.95	0.0511149	0.999427	0.1223	260	132.9	25.5	9.75	14.9667			0.618279	0	0	NO
PY17X_1227600	ferlin-like protein, putative	FLP	815.9	1599.4	293.5	0.184	-2.4	0.6	-4.05	5.06346e-05	0.222438	0.0003247	0	1599.4	293.467	8.3	11	Flagged	Resolved	0.40632	0	0	NO
PY17X_1371600	lysophospholipase, putative	N/A	14.6	28.5	5.4	0.188	-2.4	3.39	-0.71	0.476531	0.999427	0.6244	2443	28.5	5.4	6.55	6.4			-0.033423	0	0	NO
PY17X_1414300	conserved Plasmodium protein, unknown function	N/A	24.5	47.3	9.2	0.195	-2.4	2.49	-0.95	0.343237	0.999427	0.4986	1750	47.3	9.23333	4.85	2.76667			-0.809836	0	0	NO
PY17X_1035800	aldo-keto reductase, putative	N/A	133.5	259	49.8	0.193	-2.4	1.34	-1.77	0.0771868	0.999427	0.1681	393	259.05	49.7667	4.5	12.8			1.50815	0	0	NO
PY17X_1446500	macrophage migration inhibitory factor	MIF	159.9	315.9	55.8	0.178	-2.5	1.22	-2.05	0.0405367	0.999427	0.1017	206	315.9	55.8333	68.6	28.1667			-1.28422	1	0	NO
PY17X_0934400	yoelipain-2	YP2	826.4	1624.9	294	0.181	-2.5	1.01	-2.44	0.0144927	0.999427	0.04354	74	1624.9	294.033	52.75	33.9333			-0.636468	1	0	NO
PY17X_1365800	nucleoside transporter 1	NT1	314.3	621	109.9	0.176	-2.5	0.97	-2.6	0.00944498	0.999427	0.03061	48	621	109.9	38.5	34.7	Flagged	Resolved	-0.149923	0	0	NO
PY17X_1111200	topoisomerase I, putative	N/A	590.4	1166.8	206.1	0.177	-2.5	0.66	-3.78	0.000155304	0.666411	0.0008826	1	1166.8	206.133	34.7	37.2667	Flagged	Resolved	0.10295	0	0	NO
PY17X_0510100	exported protein 3, putative	EXP3	1383.5	2722.2	491	0.18	-2.5	0.58	-4.24	2.19963e-05	0.0979937	0.000153	0	2722.25	491.033	33.85	35.6	Flagged	Resolved	0.0727214	0	0	NO
PY17X_1210900	zinc finger protein, putative	ZNF2	232	455.3	83.1	0.182	-2.5	0.96	-2.56	0.0103617	0.999427	0.03312	53	455.3	83.0667	29	34.5333	Flagged	Resolved	0.251937	0	0	NO
PY17X_1456200	AP2 domain transcription factor, putative	ApiAP2	563	1114.2	195.5	0.175	-2.5	0.86	-2.91	0.00359001	0.999427	0.0137	18	1114.15	195.533	22.05	19.2667	Flagged	Resolved	-0.194672	0	0	NO
PY17X_0414400	conserved Plasmodium protein, unknown function	N/A	219.6	435.9	75.4	0.173	-2.5	0.79	-3.18	0.00146246	0.999427	0.006277	7	435.85	75.4333	21.6	17.9667	Flagged	Resolved	-0.265709	0	0	NO
PY17X_0415900	conserved Plasmodium protein, unknown function	N/A	961.6	1897.6	337.7	0.178	-2.5	0.57	-4.39	1.12465e-05	0.0505306	8.252e-05	0	1897.55	337.7	21.2	11.6	Flagged	Resolved	-0.869939	0	0	NO
PY17X_0817800	protein AMR4, putative	N/A	182.4	358.6	65	0.181	-2.5	0.9	-2.74	0.00616972	0.999427	0.02133	31	358.55	64.9667	20.1	32.8667	Flagged	Resolved	0.70943	0	0	NO
PY17X_0301700	ERCC1 nucleotide excision repair protein, putative	ERCC1	108.8	216.4	37.1	0.172	-2.5	1.3	-1.96	0.0499618	0.999427	0.1201	254	216.45	37.0667	16.85	28			0.732678	0	0	NO
PY17X_1428300	CCR4-associated factor 1, putative	CAF1	171.7	336.4	62	0.182	-2.5	1.23	-2	0.045642	0.999427	0.1117	232	336.35	62	9.9	9.33333			-0.0850361	0	0	NO
PY17X_0517900	heptatricopeptide repeat-containing protein HPR1, putative	HPR1	73.1	144.1	25.8	0.182	-2.5	1.22	-2.01	0.0442074	0.999427	0.109	225	144.05	25.7667	9.9	5.06667			-0.966391	0	0	NO
PY17X_1124400	conserved protein, unknown function	N/A	19.2	38.2	6.6	0.172	-2.5	3.32	-0.76	0.444707	0.999427	0.5954	2278	38.2	6.56667	9.8	5.56667			-0.815968	0	0	NO
PY17X_1320900	gamma-tubulin complex component, putative	N/A	206.9	406.5	73.8	0.181	-2.5	0.84	-2.94	0.00332358	0.999427	0.01283	17	406.5	73.8	8.55	14.1333	Flagged	Resolved	0.725105	0	0	NO
PY17X_1249300	G-patch domain-containing protein, putative	N/A	36	71.7	12.2	0.173	-2.5	2.19	-1.16	0.246843	0.999427	0.3979	1257	71.7	12.2333	7.25	1.23333			-2.55542	0	0	NO
PY17X_1429900	peptidase family C50, putative	N/A	676.1	1329.2	240.7	0.181	-2.5	0.79	-3.12	0.00178614	0.999427	0.007498	9	1329.2	240.667	5.15	4.6	Flagged	Resolved	-0.162939	0	0	NO
PY17X_0807100	tRNA Threonine	N/A	12.3	24.8	3.9	0.161	-2.6	4.19	-0.63	0.529709	0.999427	0.673	2722	24.75	3.93333	49.95	21.4667			-1.21839	1	0	NO
PY17X_1418600	structural maintenance of chromosomes protein 2, putative	SMC2	1515.4	3028.8	506.5	0.167	-2.6	0.69	-3.72	0.000195596	0.834216	0.00108	1	3028.8	506.5	35.95	32.6667	Flagged	Resolved	-0.138173	0	0	NO
PY17X_1454500	hydrolase, putative	N/A	167.4	334.2	56.2	0.167	-2.6	1.35	-1.91	0.0567675	0.999427	0.1326	289	334.2	56.2333	32.9	16.7667			-0.972492	0	0	NO
PY17X_1353800	origin recognition complex subunit 4, putative	ORC4	1419.8	2826.8	481.8	0.171	-2.6	0.48	-5.31	1.11307e-07	0.000528932	1.303e-06	0	2826.75	481.833	31	32.2	Flagged	Resolved	0.0547925	0	0	NO
PY17X_0203900	P-loop containing nucleoside triphosphate hydrolase, putative	N/A	1032.9	2065.9	344.2	0.166	-2.6	0.83	-3.1	0.00191844	0.999427	0.008007	10	2065.9	344.167	30.6	28.3667	Flagged	Resolved	-0.109335	0	0	NO
PY17X_0102600	MYND-type zinc finger protein, putative	N/A	91.9	184.3	30.2	0.165	-2.6	1.63	-1.59	0.110807	0.999427	0.2226	564	184.3	30.2333	26.05	25.9			-0.00833127	0	0	NO
PY17X_0109700	conserved Plasmodium protein, unknown function	N/A	645.6	1300.8	208.9	0.16	-2.6	0.96	-2.75	0.00591634	0.999427	0.02066	30	1300.75	208.9	23.6	17.2667	Flagged	Resolved	-0.450797	0	0	NO
PY17X_0909600	CID domain-containing protein, putative	N/A	145	292.7	46.5	0.16	-2.6	1.01	-2.63	0.00865064	0.999427	0.02838	44	292.7	46.5	17.25	21.0333	Flagged	Resolved	0.286081	0	0	NO
PY17X_0928800	conserved protein, unknown function	N/A	170.9	343.7	55.8	0.162	-2.6	1.25	-2.11	0.0350808	0.999427	0.09013	179	343.65	55.8	10.8	23.3667			1.11342	0	0	NO
PY17X_1110900	peptidyl-prolyl cis-trans isomerase, putative	CYP87	163.4	325.4	55.4	0.169	-2.6	0.78	-3.28	0.00103734	0.999427	0.004621	5	325.45	55.3667	10.65	14.7667	Flagged	Resolved	0.471491	0	0	NO
PY17X_1415300	serine/threonine protein kinase PK9, putative	N/A	266.1	530.3	90	0.17	-2.6	0.61	-4.22	2.48762e-05	0.110575	0.0001707	0	530.3	90.0333	9.35	23.9667	Flagged	Resolved	1.35799	0	0	NO
PY17X_1338000	conserved Plasmodium protein, unknown function	N/A	183	365.9	61.1	0.167	-2.6	1.93	-1.34	0.180782	0.999427	0.321	920	365.9	61.0667	6.2	5.46667			-0.181607	0	0	NO
PY17X_1338700	conserved Plasmodium protein, unknown function	N/A	75.8	151.6	25.2	0.169	-2.6	1.12	-2.28	0.0225282	0.999427	0.06275	115	151.55	25.2333	5.25	7.03333			0.421891	0	0	NO
PY17X_1455600	sphingomyelin phosphodiesterase, putative	N/A	429.2	876.3	131.2	0.15	-2.7	0.71	-3.86	0.000113967	0.493363	0.0006764	1	876.3	131.2	43.75	33.6333			-0.379391	1	0	NO
PY17X_1325300	conserved Plasmodium protein, unknown function	N/A	566	1149	177.3	0.154	-2.7	1.05	-2.58	0.00996702	0.999427	0.03198	51	1149	177.267	39.2	27.1	Flagged	Resolved	-0.532561	0	0	NO
PY17X_0720200	protein SOC1, putative	SOC1	1610.6	3259.1	511.6	0.157	-2.7	0.76	-3.53	0.000415237	0.999427	0.002065	2	3259.05	511.633	33.05	34.5333	Flagged	Resolved	0.0633393	0	0	NO
PY17X_1324200	conserved Plasmodium protein, unknown function	N/A	633.3	1293.2	193.5	0.15	-2.7	0.67	-4.07	4.78128e-05	0.210472	0.0003101	0	1293.15	193.467	28.55	26.0667	Flagged	Resolved	-0.131285	0	0	NO
PY17X_1450400	conserved Plasmodium protein, unknown function	N/A	774.5	1572.2	242.7	0.155	-2.7	1.03	-2.61	0.00901765	0.999427	0.02942	46	1572.15	242.7	28.25	15.9333	Flagged	Resolved	-0.826203	0	0	NO
PY17X_0914700	plasma membrane resident transporter 1, putative	PMRT1	105.7	214.7	33.1	0.153	-2.7	1.9	-1.43	0.154104	0.999427	0.2854	785	214.65	33.0667	22.85	28.2			0.303501	0	0	NO
PY17X_1103300	merozoite surface protein 8	MSP8	168.1	341.1	52.8	0.155	-2.7	2.02	-1.33	0.182706	0.999427	0.3236	930	341.1	52.7667	20.8	25			0.265345	0	0	NO
PY17X_1133500	NLI interacting factor-like phosphatase, putative	NIF3	272.9	553.8	85.6	0.153	-2.7	0.79	-3.44	0.000574551	0.999427	0.002729	3	553.75	85.6	15.4	13.4	Flagged	Resolved	-0.200697	0	0	NO
PY17X_0204200	adenylate kinase-like protein 1, putative	AKLP1	81.8	165.8	25.8	0.156	-2.7	2.71	-0.99	0.322741	0.999427	0.4792	1644	165.75	25.7667	12	12.6333			0.0742009	0	0	NO
PY17X_0508400	dynein heavy chain, putative	N/A	2403	4862.8	763.1	0.157	-2.7	0.72	-3.73	0.000189692	0.810554	0.001057	1	4862.8	763.133	11.35	8.43333	Flagged	Resolved	-0.428517	0	0	NO
PY17X_1339800	conserved Plasmodium protein, unknown function	N/A	296.8	604.1	91.9	0.152	-2.7	1	-2.73	0.00642127	0.999427	0.02206	33	604.15	91.8667	10.85	10.6	Flagged	Resolved	-0.0336308	0	0	NO
PY17X_1439100	heptatricopeptide repeat-containing protein, putative	N/A	171.6	345.7	55.6	0.159	-2.7	1.01	-2.63	0.00847439	0.999427	0.02789	43	345.7	55.6	8.95	12.6	Flagged	Resolved	0.493464	0	0	NO
PY17X_0212500	vacuolar protein sorting-associated protein 53, putative	VPS53	253.4	511.6	81.3	0.159	-2.7	0.89	-2.99	0.0027624	0.999427	0.01095	14	511.6	81.3333	5.35	11.2333	Flagged	Resolved	1.07018	0	0	NO
PY17X_1133100	RAP protein, putative	N/A	84.3	171.1	26.5	0.154	-2.7	2.88	-0.94	0.348904	0.999427	0.5036	1779	171.05	26.4667	4.4	5.46667			0.313158	0	0	NO
PY17X_0835700	conserved Plasmodium protein, unknown function	N/A	77	158.3	22.8	0.143	-2.8	1.28	-2.19	0.0288075	0.999427	0.0768	147	158.35	22.7667	26.75	28.6667			0.0998353	0	0	NO
PY17X_1210700	ribonuclease, putative	N/A	203	418.4	59.3	0.141	-2.8	0.91	-3.1	0.00194955	0.999427	0.008117	10	418.4	59.3333	17.75	20.1667	Flagged	Resolved	0.184154	0	0	NO
PY17X_0945400	phenylalanine--tRNA ligase beta subunit, putative	N/A	52.5	108.1	15.5	0.143	-2.8	2.16	-1.3	0.194685	0.999427	0.3388	991	108.1	15.4667	11.25	6.13333			-0.875182	0	0	NO
PY17X_1106100	conserved protein, unknown function	N/A	72.1	149.2	20.7	0.139	-2.8	1.98	-1.44	0.150348	0.999427	0.2802	766	149.15	20.7333	9.45	5.4			-0.807355	0	0	NO
PY17X_0930700	ubiquitin-protein ligase, putative	N/A	433.9	887.2	131.8	0.148	-2.8	0.66	-4.16	3.239e-05	0.143358	0.0002167	0	887.15	131.8	9.05	11.9	Flagged	Resolved	0.394972	0	0	NO
PY17X_1206900	regulator of nonsense transcripts 1, putative	UPF1	205.7	423.8	60.2	0.142	-2.8	0.94	-2.99	0.00277378	0.999427	0.01098	14	423.8	60.2333	7.4	7.96667	Flagged	Resolved	0.106451	0	0	NO
PY17X_1323700	conserved Plasmodium protein, unknown function	N/A	10.2	21	3	0.145	-2.8	4.2	-0.66	0.507478	0.999427	0.653	2606	20.95	3	2.8	1.73333			-0.691877	0	0	NO
PY17X_0524700	methyltransferase, putative	N/A	198.9	415.8	54.3	0.131	-2.9	1.26	-2.34	0.0194264	0.999427	0.05545	99	415.75	54.2667	41.85	21.2667			-0.976634	1	0	NO
PY17X_0712300	DNA helicase, putative	N/A	3898.9	8103.8	1095.7	0.135	-2.9	0.52	-5.52	3.42175e-08	0.000164483	4.585e-07	0	8103.8	1095.67	37.85	29.5	Flagged	Resolved	-0.359578	0	0	NO
PY17X_1135700	pyrroline-5-carboxylate reductase, putative	N/A	49.1	101.4	14.2	0.138	-2.9	2.07	-1.38	0.16866	0.999427	0.3053	859	101.45	14.1667	24.95	21.6667			-0.203563	0	0	NO
PY17X_1318700	conserved Plasmodium protein, unknown function	N/A	597.3	1237	170.8	0.138	-2.9	0.7	-4.1	4.11495e-05	0.181593	0.0002707	0	1236.95	170.8	19.4	19.8	Flagged	Resolved	0.0294438	0	0	NO
PY17X_0102400	zinc finger protein, putative	N/A	452	938.6	127.6	0.136	-2.9	1.08	-2.66	0.00784424	0.999427	0.026	40	938.6	127.6	19.25	17.0667	Flagged	Resolved	-0.173677	0	0	NO
PY17X_1032900	mini-chromosome maintenance complex-binding protein, putative	MCMBP	130.3	270.1	37.2	0.138	-2.9	2.03	-1.41	0.158535	0.999427	0.2921	807	270.1	37.1667	10	7.46667			-0.421464	0	0	NO
PY17X_1363000	zinc finger protein, putative	N/A	116	241.9	31.9	0.133	-2.9	2.16	-1.35	0.17743	0.999427	0.3166	903	241.95	31.9333	7.5	10.1333			0.434146	0	0	NO
PY17X_1115700	conserved Plasmodium protein, unknown function	N/A	690.5	1454.6	181.2	0.124	-3	0.76	-3.96	7.36707e-05	0.321131	0.0004531	0	1454.6	181.167	36.75	29.1	Flagged	Resolved	-0.336725	0	0	NO
PY17X_0107700	spindle assembly abnormal protein 6, putative	SAS6	2832.4	5971.1	739.9	0.124	-3	0.51	-5.89	3.90141e-09	1.89725e-05	6.131e-08	0	5971.1	739.9	32.9	26	Flagged	Resolved	-0.339576	0	0	NO
PY17X_1000800	early transcribed membrane protein	ETRAMP	72.6	152.7	19.2	0.126	-3	3.62	-0.83	0.408902	0.999427	0.5597	2087	152.7	19.2	28.8	15.1667			-0.925165	0	0	NO
PY17X_1430400	WD repeat-containing protein, putative	N/A	383.1	802.5	103.5	0.128	-3	0.59	-5.01	5.456e-07	0.00254741	5.363e-06	0	802.5	103.467	16.45	18.1	Flagged	Resolved	0.137902	0	0	NO
PY17X_1363200	lipoyl synthase, putative	LipA	49.4	104.3	12.8	0.123	-3	2.19	-1.38	0.168753	0.999427	0.3053	859	104.3	12.7667	11.25	5.83333			-0.947532	0	0	NO
PY17X_1333600	potassium channel K2, putative	K2	102.7	216.9	26.5	0.124	-3	1	-3.01	0.00264404	0.999427	0.0106	13	216.95	26.5	6.65	4.8	Flagged	Resolved	-0.47032	0	0	NO
PY17X_1219400	diacylglycerol O-acyltransferase, putative	DGAT	9.7	20.4	2.6	0.121	-3	4.2	-0.72	0.468814	0.999427	0.6172	2403	20.45	2.56667	0	3			21.5165	0	0	NO
PY17X_0904000	leucine-rich repeat protein	LRR10	203.2	430.4	51.8	0.119	-3.1	0.84	-3.64	0.000275364	0.999427	0.001441	1	430.4	51.8	46.5	20.9			-1.15373	1	0	NO
PY17X_0834300	leucine-rich repeat protein	LRR8	446.7	954.2	108.3	0.113	-3.1	0.84	-3.73	0.000191419	0.817743	0.001065	1	954.2	108.3	40.8	22.5333			-0.856508	1	0	NO
PY17X_0608000	conserved Plasmodium protein, unknown function	N/A	361.1	770.5	88.3	0.113	-3.1	0.86	-3.63	0.000279198	0.999427	0.001458	1	770.45	88.2667	31.1	24.7667	Flagged	Resolved	-0.328515	0	0	NO
PY17X_1342200	protein STU2, putative	STU2	3275	6946.8	827.2	0.119	-3.1	0.5	-6.11	9.93882e-10	4.873e-06	1.782e-08	0	6946.8	827.2	26.6	24.1	Flagged	Resolved	-0.142393	0	0	NO
PY17X_1036700	AP2 domain transcription factor AP2-G2, putative	AP2-G2	565.3	1208	136.8	0.113	-3.1	0.56	-5.66	1.47976e-08	7.1502e-05	2.123e-07	0	1208.05	136.833	19.65	17.7333	Flagged	Resolved	-0.148066	0	0	NO
PY17X_0837700	gamma-tubulin complex component, putative	N/A	708.7	1505.8	177.3	0.118	-3.1	0.81	-3.81	0.000140171	0.603298	0.0008083	1	1505.75	177.333	19.55	18.5333	Flagged	Resolved	-0.0770462	0	0	NO
PY17X_1013200	conserved Plasmodium protein, unknown function	N/A	590	1262.3	141.9	0.113	-3.1	0.89	-3.55	0.000391258	0.999427	0.001961	2	1262.3	141.9	17	12.8	Flagged	Resolved	-0.409391	0	0	NO
PY17X_0932800	conserved Plasmodium protein, unknown function	N/A	228.5	488.2	55.4	0.113	-3.1	1.08	-2.9	0.0037025	0.999427	0.01405	19	488.2	55.4	15.55	5.83333	Flagged	Resolved	-1.41452	0	0	NO
PY17X_1232800	conserved Plasmodium protein, unknown function	N/A	123.3	262.2	30.6	0.117	-3.1	2	-1.55	0.120985	0.999427	0.2375	616	262.25	30.5667	8.25	10.2667			0.315502	0	0	NO
PY17X_1409200	conserved protein, unknown function	N/A	23.5	50	5.8	0.117	-3.1	4.05	-0.76	0.445648	0.999427	0.5959	2282	50	5.83333	6.45	2.83333			-1.1868	0	0	NO
PY17X_1146600	conserved Plasmodium protein, unknown function	N/A	42.8	91.3	10.5	0.113	-3.1	3.11	-1.01	0.31093	0.999427	0.4679	1585	91.3	10.4667	0.65	1.5			1.20645	0	0	NO
PY17X_1420300	conserved protein, unknown function	N/A	53.5	114.3	13	0.114	-3.1	2.94	-1.07	0.286538	0.999427	0.4425	1460	114.3	13.0333	0.05	6.66667			7.05887	0	0	NO
PY17X_0720500	LSM domain-containing protein, putative	N/A	23.8	51.1	5.5	0.109	-3.2	3.28	-0.98	0.329029	0.999427	0.4856	1676	51.1	5.53333	45.85	37.4333			-0.292598	1	0	NO
PY17X_0514600	conserved Plasmodium protein, unknown function	N/A	138.5	297.9	32.3	0.108	-3.2	2.04	-1.57	0.116297	0.999427	0.231	592	297.9	32.2667	45.45	37.0333			-0.295456	1	0	NO
PY17X_0811600	conserved Plasmodium protein, unknown function	N/A	57.4	122.9	13.7	0.111	-3.2	2.94	-1.08	0.279708	0.999427	0.4357	1425	122.9	13.7	29.95	7.66667			-1.96588	0	0	NO
PY17X_0814100	conserved protein, unknown function	N/A	482.3	1036.4	112.9	0.109	-3.2	0.88	-3.64	0.000270349	0.999427	0.001421	1	1036.4	112.9	26.25	19.4333	Flagged	Resolved	-0.433784	0	0	NO
PY17X_1227300	kinesin-like protein, putative	N/A	201.4	432.4	47.5	0.111	-3.2	0.67	-4.76	1.92708e-06	0.00886842	1.677e-05	0	432.35	47.5	24.45	14.0667	Flagged	Resolved	-0.797554	0	0	NO
PY17X_1140700	50S ribosomal protein L9, mitochondrial, putative	N/A	335.7	718	80.8	0.113	-3.2	2.04	-1.55	0.122184	0.999427	0.239	622	718.05	80.8333	13.65	29.6667			1.11994	0	0	NO
PY17X_0936900	conserved Plasmodium protein, unknown function	N/A	334.6	721.9	76.4	0.106	-3.2	0.55	-5.88	4.0456e-09	1.96697e-05	6.339e-08	0	721.9	76.3667	9.45	14.6333	Flagged	Resolved	0.630872	0	0	NO
PY17X_1122200	signal recognition particle subunit SRP68, putative	SRP68	247.5	538.8	53.3	0.0995	-3.3	0.95	-3.5	0.000469882	0.999427	0.002298	2	538.8	53.3333	13.75	6.2	Flagged	Resolved	-1.14909	0	0	NO
PY17X_1140400	conserved Plasmodium protein, unknown function	N/A	53.1	114.7	12.1	0.104	-3.3	2.3	-1.42	0.155776	0.999427	0.2877	793	114.65	12.1	4.4	3.93333			-0.161751	0	0	NO
PY17X_1426100	mediator of RNA polymerase II transcription subunit 21, putative	MED21	195.1	425.6	41.3	0.0978	-3.4	1.58	-2.13	0.0332541	0.999427	0.08653	169	425.6	41.3333	43.5	29.9333			-0.539262	1	0	NO
PY17X_1014500	inner membrane complex suture component, putative	ISC3	648.5	1415.2	137.4	0.0971	-3.4	0.48	-6.97	3.07877e-12	1.54431e-08	9.168e-11	0	1415.15	137.367	39.75	24.2667	Flagged	Resolved	-0.711979	0	0	NO
PY17X_0941800	coiled-coil domain-containing protein 40, putative	N/A	357.2	779.9	75.5	0.0966	-3.4	0.55	-6.12	9.56526e-10	4.6908e-06	1.721e-08	0	779.85	75.5	28.4	16.2	Flagged	Resolved	-0.809897	0	0	NO
PY17X_0937000	ATPase, putative	N/A	266.1	581.7	55.7	0.0965	-3.4	0.71	-4.77	1.87805e-06	0.00864842	1.643e-05	0	581.65	55.6667	28.2	23.1	Flagged	Resolved	-0.287802	0	0	NO
PY17X_1015700	conserved Plasmodium protein, unknown function	N/A	348.1	763.5	71.1	0.0935	-3.4	1.01	-3.39	0.000697342	0.999427	0.003263	4	763.5	71.1333	24.4	29.5	Flagged	Resolved	0.273834	0	0	NO
PY17X_0111300	SWI/SNF-related matrix-associated actin-dependent regulator of chromatin, putative	SWIB	54.6	119.3	11.5	0.0971	-3.4	2.4	-1.4	0.160799	0.999427	0.2951	819	119.3	11.5333	9.55	5.03333			-0.923986	0	0	NO
PY17X_1311100	WD repeat-containing protein, putative	WLP1	131.6	286.4	28.5	0.0978	-3.4	1.01	-3.33	0.000879785	0.999427	0.004014	4	286.4	28.4667	7.75	10.3667	Flagged	Resolved	0.419684	0	0	NO
PY17X_1206700	conserved Plasmodium protein, unknown function	N/A	248.6	549.9	47.7	0.0863	-3.5	1.18	-2.99	0.00278826	0.999427	0.01103	14	549.85	47.7	46.25	19.8667			-1.2191	1	0	NO
PY17X_0932000	AP-1 complex subunit sigma, putative	AP1S	46.8	103.2	9.2	0.0905	-3.5	2.79	-1.24	0.213758	0.999427	0.3625	1088	103.25	9.23333	40.7	11.2333			-1.85724	1	0	NO
PY17X_0815300	DNA primase large subunit, putative	N/A	2686.7	5926.5	526.8	0.0889	-3.5	0.45	-7.68	1.55348e-14	7.89013e-11	7.324e-13	0	5926.55	526.8	35	29.0667	Flagged	Resolved	-0.267989	0	0	NO
PY17X_0303900	conserved Plasmodium protein, unknown function	N/A	3496.5	7706	690.1	0.0896	-3.5	0.59	-5.9	3.71201e-09	1.80589e-05	5.87e-08	0	7706	690.067	20.05	12.6333	Flagged	Resolved	-0.666367	0	0	NO
PY17X_1040600	nuclear formin-like protein MISFIT, putative	MISFIT	596.1	1320.1	113.5	0.086	-3.5	0.75	-4.74	2.12646e-06	0.00977533	1.835e-05	0	1320.1	113.467	17.8	15.2667	Flagged	Resolved	-0.221492	0	0	NO
PY17X_0814600	exportin-7, putative	N/A	2297.9	5089.5	436.9	0.0859	-3.5	0.67	-5.26	1.45398e-07	0.000688894	1.649e-06	0	5089.5	436.933	17.5	17.3333	Flagged	Resolved	-0.0138058	0	0	NO
PY17X_1416100	exportin-T, putative	N/A	235.4	521	45	0.0869	-3.5	0.99	-3.55	0.000390091	0.999427	0.001957	2	520.95	45.0333	6.65	8.36667	Flagged	Resolved	0.331299	0	0	NO
PY17X_0719300	bifunctional dihydrofolate reductase-thymidylate synthase, putative	DHFR-TS	559.9	1245.2	103.1	0.0826	-3.6	0.77	-4.67	3.01787e-06	0.0138038	2.507e-05	0	1245.15	103.1	43.15	29.9667			-0.526002	1	0	NO
PY17X_1122300	conserved Plasmodium protein, unknown function	N/A	176.1	390.9	33	0.0851	-3.6	0.81	-4.37	1.25484e-05	0.0563299	9.154e-05	0	390.9	32.9667	37.45	35.4333	Flagged	Resolved	-0.0798585	0	0	NO
PY17X_0838000	tubulin delta chain, putative	N/A	1043.7	2317.1	194.7	0.0839	-3.6	0.61	-5.83	5.3873e-09	2.61661e-05	8.313e-08	0	2317.1	194.733	36	28.4667	Flagged	Resolved	-0.338723	0	0	NO
PY17X_0408300	apicomplexan kinetochore protein 10, putative	AKIT10	2390.4	5306.5	446.3	0.0841	-3.6	0.51	-7.04	1.98933e-12	9.99043e-09	6.139e-11	0	5306.45	446.333	30.4	20.8667	Flagged	Resolved	-0.542871	0	0	NO
PY17X_1235600	FACT complex subunit SPT16, putative	FACT-L	5531.5	12306.3	1014.9	0.0825	-3.6	0.42	-8.54	1.34702e-17	6.91154e-14	1.225e-15	0	12306.3	1014.9	23.2	19.9	Flagged	Resolved	-0.221356	0	0	NO
PY17X_0935100	conserved Plasmodium protein, unknown function	N/A	46.3	102.7	8.7	0.0834	-3.6	3.11	-1.15	0.249781	0.999427	0.4009	1272	102.7	8.7	21.8	18.5667			-0.231613	0	0	NO
PY17X_0307700	conserved Plasmodium protein, unknown function	N/A	4082.7	9096.5	740.1	0.0815	-3.6	0.53	-6.83	8.71155e-12	4.35316e-08	2.335e-10	0	9096.45	740.133	15.7	18.1667	Flagged	Resolved	0.210529	0	0	NO
PY17X_1367300	E1-E2 ATPase, putative	N/A	3220.5	7183.6	578.4	0.0805	-3.6	0.44	-8.29	1.14251e-16	5.8485e-13	8.555e-15	0	7183.55	578.4	13	18.2667	Flagged	Resolved	0.490702	0	0	NO
PY17X_0104000	AT-rich interactive domain-containing protein, putative	N/A	79.8	177.5	14.6	0.0832	-3.6	0.93	-3.85	0.000118469	0.512617	0.0007014	1	177.5	14.6	3.2	2.3	Flagged	Resolved	-0.476438	0	0	NO
PY17X_0938500	replication factor C subunit 5, putative	RFC5	516.4	1152.2	92.5	0.0796	-3.7	0.58	-6.27	3.59412e-10	1.77154e-06	7.094e-09	0	1152.25	92.5	59.05	39.3			-0.587408	1	0	NO
PY17X_0523500	conserved Plasmodium protein, unknown function	N/A	1885.4	4223.7	326.6	0.0774	-3.7	0.81	-4.55	5.45469e-06	0.0247752	4.306e-05	0	4223.7	326.567	37.6	21.1	Flagged	Resolved	-0.83349	0	0	NO
PY17X_1226700	DNA helicase PSH3, putative	PSH3	2697.6	6056.2	458.6	0.0758	-3.7	0.83	-4.51	6.44608e-06	0.0291814	4.973e-05	0	6056.25	458.6	31.05	19.3	Flagged	Resolved	-0.685992	0	0	NO
PY17X_0906700	conserved Plasmodium protein, unknown function	N/A	339.6	762	58	0.0757	-3.7	0.7	-5.32	1.06602e-07	0.000506893	1.255e-06	0	761.95	57.9667	24.9	15.5	Flagged	Resolved	-0.683877	0	0	NO
PY17X_1012900	DNA topoisomerase 2, putative	TOP2	8122.3	18243.9	1374.5	0.0753	-3.7	0.54	-6.96	3.33685e-12	1.67243e-08	9.709e-11	0	18243.9	1374.5	20.25	17.2333	Flagged	Resolved	-0.23272	0	0	NO
PY17X_1427900	conserved Plasmodium protein, unknown function	N/A	150.9	337.5	26.5	0.0777	-3.7	1.83	-2.02	0.0437797	0.999427	0.1081	223	337.5	26.4667	11.15	6.16667			-0.854481	0	0	NO
PY17X_1305600	conserved Plasmodium protein, unknown function	N/A	279.9	627.2	48.3	0.0777	-3.7	0.77	-4.77	1.80637e-06	0.00832558	1.591e-05	0	627.25	48.2667	4.7	3.56667	Flagged	Resolved	-0.398084	0	0	NO
PY17X_0929800	tRNA nucleotidyltransferase, putative	N/A	35.9	80.3	6.2	0.0766	-3.7	2.53	-1.46	0.143395	0.999427	0.2698	730	80.35	6.2	0	2.7			21.3645	0	0	NO
PY17X_1423300	4-nitrophenylphosphatase, putative	N/A	332.8	752.8	52.8	0.07	-3.8	0.61	-6.25	4.22975e-10	2.08273e-06	8.189e-09	0	752.8	52.7667	43.9	33.4333			-0.392934	1	0	NO
PY17X_0503400	conserved Plasmodium protein, unknown function	N/A	111.2	249.8	18.8	0.0739	-3.8	1.94	-1.94	0.052722	0.999427	0.1252	268	249.85	18.8	41.15	8.2			-2.3272	1	0	NO
PY17X_0710200	conserved Plasmodium protein, unknown function	N/A	2109	4743	353	0.0742	-3.8	0.53	-7.04	1.91486e-12	9.62216e-09	6.019e-11	0	4743.05	352.967	20.65	20.2	Flagged	Resolved	-0.0317865	0	0	NO
PY17X_0909900	myosin K, putative	MyoK	442.8	997.4	73.1	0.0738	-3.8	0.74	-5.09	3.55125e-07	0.00166731	3.675e-06	0	997.4	73.1	12.7	9	Flagged	Resolved	-0.496832	0	0	NO
PY17X_1201900	GRAM domain-containing protein, putative	N/A	85.7	193.6	13.6	0.0698	-3.8	1.11	-3.47	0.000520841	0.999427	0.002514	3	193.65	13.6333	11.85	3.66667	Flagged		-1.69235	0	0	NO
PY17X_1453900	protein-S-isoprenylcysteine O-methyltransferase, putative	ICMT	57.1	128.5	9.5	0.0725	-3.8	1.89	-2	0.045191	0.999427	0.1107	230	128.5	9.46667	8.25	2.5			-1.72247	0	0	NO
PY17X_1339200	RAP protein, putative	N/A	58.9	133.2	9.4	0.0714	-3.8	2.59	-1.47	0.142098	0.999427	0.2677	724	133.25	9.4	7.85	2.46667			-1.67013	0	0	NO
PY17X_0508900	conserved protein, unknown function	N/A	876.9	1989.3	135.2	0.0679	-3.9	0.59	-6.54	6.29989e-11	3.12349e-07	1.401e-09	0	1989.3	135.233	53.95	16.1667			-1.7386	1	0	NO
PY17X_0945500	RIIa domain-containing protein, putative	N/A	59.2	134.4	9	0.066	-3.9	2.86	-1.37	0.170547	0.999427	0.3077	868	134.45	8.96667	48.15	12.0667			-1.99651	1	0	NO
PY17X_0204100	kinesin-8B, putative	N/A	2819.8	6407.5	428	0.0668	-3.9	0.62	-6.25	4.17621e-10	2.05678e-06	8.117e-09	0	6407.5	428.033	39.1	24.1333	Flagged	Resolved	-0.696141	0	0	NO
PY17X_1212500	conserved Plasmodium protein, unknown function	N/A	164.3	373.2	25	0.0667	-3.9	1.05	-3.72	0.000195536	0.834155	0.00108	1	373.25	25.0333	26.7	20.3	Flagged	Resolved	-0.39536	0	0	NO
PY17X_0815100	actin-like protein, putative	ALP5a	284.7	645.4	44.3	0.0688	-3.9	0.7	-5.5	3.83834e-08	0.00018424	5.038e-07	0	645.35	44.3333	25.55	21.7333	Flagged	Resolved	-0.233414	0	0	NO
PY17X_0303600	conserved Plasmodium protein, unknown function	N/A	216.4	490.7	33.6	0.0678	-3.9	0.93	-4.18	2.87145e-05	0.127292	0.0001939	0	490.7	33.5667	25.55	18.2667	Flagged	Resolved	-0.48411	0	0	NO
PY17X_0510800	dynein, putative	N/A	1638.2	3728.5	244.6	0.0658	-3.9	0.59	-6.6	4.19664e-11	2.08447e-07	9.713e-10	0	3728.5	244.6	10.4	7.3	Flagged	Resolved	-0.510615	0	0	NO
PY17X_0810100	conserved Plasmodium protein, unknown function	N/A	51.3	116.7	7.6	0.0655	-3.9	2.9	-1.36	0.17484	0.999427	0.313	890	116.7	7.63333	7.55	3.6			-1.06848	0	0	NO
PY17X_0618400	dynein heavy chain, putative	N/A	783.6	1779.6	119.7	0.0674	-3.9	0.62	-6.31	2.71756e-10	1.34003e-06	5.405e-09	0	1779.55	119.667	7.2	6.66667	Flagged	Resolved	-0.111031	0	0	NO
PY17X_1343500	conserved protein, unknown function	N/A	10.1	23	1.5	0.0671	-3.9	4.22	-0.92	0.356167	0.999427	0.5112	1816	23	1.5	5.75	4			-0.523562	0	0	NO
PY17X_0915000	PQ-loop repeat-containing protein	N/A	12.1	27.4	1.9	0.0669	-3.9	4.21	-0.93	0.354408	0.999427	0.5091	1807	27.4	1.93333	0	0			0	0	0	NO
PY17X_1326200	exonuclease V, mitochondrial, putative	N/A	430.5	982.4	62.6	0.0636	-4	1.03	-3.84	0.000120907	0.522923	0.0007142	1	982.35	62.6	64.35	35.4333			-0.860833	1	0	NO
PY17X_1404200	DNA ligase I, putative	N/A	3685.3	8400.2	542	0.0646	-4	0.55	-7.14	9.58496e-13	4.82603e-09	3.211e-11	0	8400.25	542.033	50.85	30.1333			-0.754887	1	0	NO
PY17X_0922700	conserved Plasmodium protein, unknown function	N/A	386.2	880	57	0.0638	-4	1.08	-3.69	0.000226205	0.96092	0.001227	1	880.05	56.9667	37.5	24.2	Flagged	Resolved	-0.631884	0	0	NO
PY17X_1452900	peptidase, putative	N/A	3069.6	7009.2	443.1	0.0633	-4	0.73	-5.44	5.23355e-08	0.000250426	6.629e-07	0	7009.2	443.1	33.65	18.2	Flagged	Resolved	-0.886668	0	0	NO
PY17X_1245000	DNA replication licensing factor MCM3, putative	MCM3	11321.3	25871.5	1621.2	0.0627	-4	0.46	-8.63	6.12998e-18	3.14775e-14	6.003e-16	0	25871.5	1621.2	26.55	28.2333	Flagged	Resolved	0.0886876	0	0	NO
PY17X_1219100	conserved Plasmodium protein, unknown function	N/A	321.1	735.5	44.8	0.0606	-4	0.59	-6.81	9.82347e-12	4.90388e-08	2.565e-10	0	735.5	44.8333	13.85	5.53333	Flagged	Resolved	-1.32367	0	0	NO
PY17X_1332200	conserved Plasmodium protein, unknown function	N/A	111.6	254.6	16.3	0.0643	-4	1.96	-2.02	0.0434776	0.999427	0.1075	221	254.55	16.3333	9.6	3.53333			-1.442	0	0	NO
PY17X_1024300	dynein light chain, putative	N/A	580.2	1334.5	77.4	0.0573	-4.1	0.69	-6.02	1.73551e-09	8.4849e-06	2.966e-08	0	1334.5	77.3667	65.6	31.5667			-1.05529	1	0	NO
PY17X_1113500	orotate phosphoribosyltransferase, putative	OPRT	256.5	588.8	35.1	0.0597	-4.1	1.61	-2.52	0.0117004	0.999427	0.03655	60	588.75	35.0667	56.4	38.2			-0.562123	1	0	NO
PY17X_1230100	tubulin gamma chain, putative	N/A	494.3	1136.1	66.4	0.0589	-4.1	0.62	-6.56	5.39381e-11	2.67695e-07	1.226e-09	0	1136.1	66.4333	54.25	29.3			-0.888722	1	0	NO
PY17X_1450900	conserved protein, unknown function	N/A	415.3	952	57.6	0.0602	-4.1	0.68	-5.94	2.82966e-09	1.37974e-05	4.627e-08	0	951.95	57.6333	46.45	35.2333			-0.398738	1	0	NO
PY17X_1323900	conserved Plasmodium protein, unknown function	UIS25	647.8	1493.2	84.3	0.0565	-4.1	0.85	-4.86	1.16531e-06	0.00540821	1.087e-05	0	1493.15	84.3	31.65	16.8	Flagged	Resolved	-0.913744	0	0	NO
PY17X_1103400	conserved Plasmodium protein, unknown function	N/A	356.8	818.2	49.3	0.0599	-4.1	1.22	-3.33	0.000858567	0.999427	0.003935	4	818.2	49.2667	22.55	8.06667	Flagged	Resolved	-1.48308	0	0	NO
PY17X_0827900	CFAP298 domain-containing protein, putative	N/A	118.3	271.5	16.2	0.0599	-4.1	1.93	-2.11	0.0349218	0.999427	0.0899	178	271.5	16.1667	19.55	10.6667			-0.874059	0	0	NO
PY17X_1028800	N-acyl-phosphatidylethanolamine-hydrolyzing phospholipase D, putative	N/A	192.7	443.2	25.7	0.0579	-4.1	0.9	-4.56	5.11209e-06	0.0232293	4.048e-05	0	443.25	25.7	17.6	14.0333	Flagged	Resolved	-0.326718	0	0	NO
PY17X_1129100	glucosamine 6-phosphate N-acetyltransferase, putative	GNA1	50.6	116.6	6.6	0.057	-4.1	1.99	-2.08	0.0378026	0.999427	0.09596	192	116.55	6.63333	9.4	7.9			-0.250808	0	0	NO
PY17X_0406500	P-loop containing nucleoside triphosphate hydrolase, putative	N/A	1533.5	3543.5	193.5	0.0543	-4.2	0.78	-5.36	8.4605e-08	0.000403481	1.031e-06	0	3543.55	193.533	39.6	27.5	Flagged	Resolved	-0.526069	0	0	NO
PY17X_1367200	WD repeat-containing protein 16, putative	WDR16	3074.9	7103	389.4	0.0549	-4.2	0.6	-7	2.47096e-12	1.24017e-08	7.489e-11	0	7103	389.433	33.75	37.3667	Flagged	Resolved	0.146864	0	0	NO
PY17X_0912500	conserved Plasmodium protein, unknown function	N/A	296.2	686	36.3	0.0535	-4.2	1.27	-3.33	0.000866543	0.999427	0.003968	4	686.05	36.3333	32.65	14.2667	Flagged	Resolved	-1.19443	0	0	NO
PY17X_0311000	conserved Plasmodium protein, unknown function	N/A	1367.3	3167.8	167.1	0.053	-4.2	0.51	-8.32	8.5818e-17	4.39388e-13	6.522e-15	0	3167.75	167.067	27	7.46667	Flagged		-1.85442	0	0	NO
PY17X_0301400	conserved Plasmodium protein, unknown function	N/A	14.3	32.8	1.9	0.0559	-4.2	4.21	-0.99	0.323375	0.999427	0.4795	1648	32.8	1.93333	7.95	1.26667			-2.64992	0	0	NO
PY17X_0936700	conserved protein, unknown function	N/A	567	1317.2	66.9	0.0503	-4.3	1	-4.31	1.63831e-05	0.0733146	0.0001172	0	1317.15	66.9333	60.85	22.3333			-1.44606	1	0	NO
PY17X_0618500	exported serine/threonine protein kinase	EST	497.7	1158.2	57.4	0.0499	-4.3	1.24	-3.48	0.000502709	0.999427	0.002442	3	1158.15	57.4	19.55	4.4	Flagged		-2.15159	0	0	NO
PY17X_1145200	conserved protein, unknown function	N/A	16	37.1	1.9	0.0494	-4.3	4.21	-1.03	0.303078	0.999427	0.4597	1544	37.1	1.93333	16	16.9667			0.0846312	0	0	NO
PY17X_0212600	conserved protein, unknown function	N/A	68.8	159.4	8.3	0.0509	-4.3	2.64	-1.63	0.104092	0.999427	0.212	530	159.45	8.33333	6.8	5.4			-0.332575	0	0	NO
PY17X_1042500	conserved protein, unknown function	N/A	1009.1	2361.1	107.8	0.0458	-4.4	0.63	-7.09	1.35044e-12	6.79137e-09	4.352e-11	0	2361.1	107.8	58.45	20.8667			-1.486	1	0	NO
PY17X_1144400	CLAMP domain-containing protein, putative	N/A	487.7	1139.3	53.3	0.0465	-4.4	0.77	-5.77	7.73661e-09	3.74994e-05	1.158e-07	0	1139.3	53.3333	51.2	32.4667			-0.657185	1	0	NO
PY17X_1443900	proliferating cell nuclear antigen 2, putative	PCNA2	346.3	808.6	38.1	0.0472	-4.4	1.1	-4.01	6.12493e-05	0.268272	0.0003865	0	808.6	38.1333	49.5	32.2333			-0.618875	1	0	NO
PY17X_0302400	condensin-2 complex subunit H2, putative	CAPH2	435.9	1014	50.4	0.049	-4.4	1.05	-4.14	3.44554e-05	0.152396	0.0002296	0	1014.05	50.4333	21.05	11.7	Flagged	Resolved	-0.847312	0	0	NO
PY17X_0812100	prefoldin-like protein, putative	N/A	119.3	277.6	13.8	0.0485	-4.4	1.42	-3.08	0.00208726	0.999427	0.00862	11	277.6	13.8333	13.1	2.66667	Flagged		-2.29646	0	0	NO
PY17X_0808700	EKC/KEOPS complex subunit BUD32, putative	BUD32	1403.6	3286.9	148.1	0.0452	-4.5	0.53	-8.45	2.83542e-17	1.45457e-13	2.533e-15	0	3286.95	148.067	47.6	36.7333			-0.373872	1	0	NO
PY17X_0809100	kinesin-8X, putative	N/A	839.6	1969.6	86.3	0.0435	-4.5	1.03	-4.37	1.22516e-05	0.0550097	8.951e-05	0	1969.55	86.2667	24.4	11.7	Flagged	Resolved	-1.06037	0	0	NO
PY17X_0808600	conserved Plasmodium protein, unknown function	N/A	508	1191.6	52.3	0.0437	-4.5	0.84	-5.35	8.80564e-08	0.000419589	1.058e-06	0	1191.6	52.3333	20.25	16.9667	Flagged	Resolved	-0.255219	0	0	NO
PY17X_0618100	serine--tRNA ligase, putative	N/A	221.4	519.1	23	0.0441	-4.5	1.85	-2.44	0.0147814	0.999427	0.04414	75	519.1	23	17.25	10.6667	Flagged	Resolved	-0.693487	0	0	NO
PY17X_1130600	DNA polymerase epsilon catalytic subunit A, putative	N/A	738.4	1728.1	78.6	0.0457	-4.5	0.65	-6.85	7.22229e-12	3.61259e-08	1.988e-10	0	1728.05	78.6	11.75	5.5	Flagged	Resolved	-1.09516	0	0	NO
PY17X_1422400	MAATS1 domain-containing protein, putative	N/A	485.5	1142	47.8	0.0416	-4.6	0.91	-5.06	4.2916e-07	0.00201276	4.397e-06	0	1142	47.8333	35.85	20.5	Flagged	Resolved	-0.806349	0	0	NO
PY17X_1419400	tetratricopeptide repeat protein, putative	N/A	34.1	80.5	3.1	0.04	-4.6	2.84	-1.63	0.102396	0.999427	0.2093	521	80.5	3.13333	5.7	2.3			-1.30933	0	0	NO
PY17X_1332900	EF-hand calcium-binding domain-containing protein, putative	N/A	268.1	634.5	23.9	0.0376	-4.7	1.75	-2.7	0.00694937	0.999427	0.02359	35	634.5	23.9	80.75	36.7667			-1.13506	1	0	NO
PY17X_0522300	conserved Plasmodium protein, unknown function	N/A	436.2	1029.8	40.5	0.0391	-4.7	0.65	-7.17	7.74099e-13	3.89914e-09	2.628e-11	0	1029.8	40.4667	54.85	22.7			-1.2728	1	0	NO
PY17X_1458300	GAS8-like protein, putative	N/A	557.1	1316.7	50.7	0.0383	-4.7	0.69	-6.85	7.13223e-12	3.56897e-08	1.984e-10	0	1316.7	50.7333	49.55	17.4			-1.5098	1	0	NO
PY17X_1366300	centrosomal protein CEP72, putative	CEP72	815.7	1928.1	74	0.0386	-4.7	0.79	-5.93	3.07865e-09	1.50023e-05	4.993e-08	0	1928.1	74.0333	47	32.8			-0.518965	1	0	NO
PY17X_1341200	CKK domain-containing protein, putative	N/A	364.9	861.4	33.8	0.0386	-4.7	0.65	-7.19	6.66513e-13	3.35923e-09	2.309e-11	0	861.4	33.8333	26.5	13.3333	Flagged	Resolved	-0.990955	0	0	NO
PY17X_1140800	polyubiquitin binding protein, putative	DOA1	118.2	279.1	10.9	0.0384	-4.7	1.71	-2.74	0.00605202	0.999427	0.02096	31	279.15	10.8667	19.95	3.86667	Flagged		-2.36723	0	0	NO
PY17X_0944800	radial spoke head protein, putative	N/A	398.9	945.2	34.7	0.0369	-4.8	0.68	-6.97	3.18812e-12	1.59853e-08	9.384e-11	0	945.15	34.7	41.75	18.7667			-1.1536	1	0	NO
PY17X_0912400	calcium-binding protein, putative	N/A	448.9	1063.6	39.1	0.0368	-4.8	1.73	-2.75	0.00600512	0.999427	0.02086	31	1063.6	39.1	39.5	14.3	Flagged	Resolved	-1.46584	0	0	NO
PY17X_0804200	conserved Plasmodium protein, unknown function	N/A	1056.6	2506	90.2	0.0362	-4.8	0.87	-5.49	4.01596e-08	0.000192605	5.23e-07	0	2506	90.2333	38.55	18.5	Flagged	Resolved	-1.05921	0	0	NO
PY17X_1109800	structural maintenance of chromosomes protein 4, putative	SMC4	22308.8	52904.7	1911.5	0.0361	-4.8	0.79	-6.08	1.18106e-09	5.78366e-06	2.069e-08	0	52904.7	1911.53	23.05	22.3333	Flagged	Resolved	-0.0455682	0	0	NO
PY17X_1306500	OST-HTH associated domain protein, putative	N/A	224.1	532.2	18.7	0.0355	-4.8	1.27	-3.79	0.000148123	0.636334	0.0008465	1	532.2	18.7	19.3	9.8	Flagged	Resolved	-0.977747	0	0	NO
PY17X_1451400	DNA polymerase epsilon subunit B, putative	N/A	1569	3730.8	127.8	0.0341	-4.9	0.88	-5.51	3.51685e-08	0.00016895	4.676e-07	0	3730.8	127.833	37.7	26.9333	Flagged	Resolved	-0.485172	0	0	NO
PY17X_1442900	small subunit rRNA processing factor, putative	N/A	123.7	294.2	10	0.0343	-4.9	1.86	-2.61	0.00908024	0.999427	0.02954	46	294.2	10.0333	19.9	6.13333	Flagged		-1.69803	0	0	NO
PY17X_0821300	merozoite organizing protein, putative	MOP	576	1370.2	46.5	0.0336	-4.9	0.55	-8.96	3.35271e-19	1.72531e-15	4.164e-17	0	1370.2	46.5333	16	6.46667	Flagged	Resolved	-1.30698	0	0	NO
PY17X_1402600	AAA domain-containing protein, putative	N/A	372.4	884.9	30.8	0.0338	-4.9	0.87	-5.6	2.17128e-08	0.000104677	3.014e-07	0	884.9	30.8	12.25	3.43333	Flagged		-1.8351	0	0	NO
PY17X_0109600	mitochondrial cardiolipin synthase, putative	CLS	60.7	143.9	5.1	0.0339	-4.9	2.55	-1.92	0.0554027	0.999427	0.1304	282	143.95	5.13333	6.85	0.1			-6.09802	0	0	NO
PY17X_0603800	dynein heavy chain, putative	N/A	1248.4	2966.9	102.7	0.0344	-4.9	0.92	-5.27	1.36208e-07	0.000646034	1.562e-06	0	2966.95	102.667	6.2	3.63333	Flagged	Resolved	-0.770974	0	0	NO
PY17X_1333900	dynein beta chain, putative	N/A	3276	7798.4	261.2	0.0336	-4.9	0.72	-6.84	7.68819e-12	3.84333e-08	2.082e-10	0	7798.35	261.167	4.1	2.7	Flagged	Resolved	-0.602664	0	0	NO
PY17X_1126700	centrosomal protein CEP135, putative	CEP135	1980.2	4721.6	152.6	0.0321	-5	0.87	-5.71	1.15859e-08	5.60874e-05	1.705e-07	0	4721.65	152.6	41.6	18.9667			-1.13312	1	0	NO
PY17X_1330000	conserved Plasmodium protein, unknown function	N/A	410.5	981	30.2	0.0309	-5	1.73	-2.9	0.00378233	0.999427	0.01423	19	981	30.2333	41.35	14.2333			-1.53861	1	0	NO
PY17X_0521800	WD repeat-containing protein, putative	N/A	843.4	2013.8	63.2	0.031	-5	0.68	-7.4	1.34784e-13	6.82143e-10	5.447e-12	0	2013.8	63.1667	37.9	16.0667	Flagged	Resolved	-1.23813	0	0	NO
PY17X_0944900	WD repeat-containing protein, putative	N/A	131.4	313.5	10.1	0.0321	-5	1.67	-2.97	0.00295886	0.999427	0.01163	15	313.45	10.1	22.1	5.4	Flagged		-2.03301	0	0	NO
PY17X_0938800	conserved Plasmodium protein, unknown function	N/A	370.4	887.6	25.6	0.0294	-5.1	0.62	-8.22	2.02169e-16	1.0343e-12	1.45e-14	0	887.6	25.6333	83.85	34.5			-1.28121	1	0	NO
PY17X_1015100	PhIL1 interacting protein PIP2, putative	PIP2	720.8	1724.5	51.7	0.0294	-5.1	0.7	-7.28	3.44286e-13	1.73968e-09	1.303e-11	0	1724.5	51.7333	65.75	33.4667			-0.974266	1	0	NO
PY17X_1308300	protein SOC3, putative	SOC3	2359.1	5648.3	166.4	0.0294	-5.1	0.76	-6.66	2.72881e-11	1.35785e-07	6.585e-10	0	5648.3	166.367	63.35	24.5			-1.37056	1	0	NO
PY17X_0624700	conserved Plasmodium protein, unknown function	N/A	2908	6974	197.3	0.0284	-5.1	0.54	-9.51	1.99073e-21	1.02642e-17	3.27e-19	0	6973.95	197.267	45.2	37.6			-0.26559	1	0	NO
PY17X_1039900	adenylyl cyclase alpha	ACalpha	862.3	2068.7	58.2	0.0283	-5.1	0.68	-7.57	3.87731e-14	1.96657e-10	1.717e-12	0	2068.65	58.1667	38.1	15.9	Flagged	Resolved	-1.26076	0	0	NO
PY17X_0903800	kinesin-X4, putative	N/A	1478.3	3540.4	103.5	0.029	-5.1	0.84	-6.06	1.33132e-09	6.51679e-06	2.322e-08	0	3540.4	103.467	26.85	18.8333	Flagged	Resolved	-0.511634	0	0	NO
PY17X_1335600	conserved Plasmodium protein, unknown function	N/A	6835.9	16429.2	440.3	0.0268	-5.2	0.48	-10.92	9.01426e-28	4.66578e-24	3.987e-25	0	16429.2	440.333	35.45	36.2	Flagged	Resolved	0.0302041	0	0	NO
PY17X_1362100	DNA repair protein RAD5, putative	RAD5	1141.5	2740.2	75.7	0.0274	-5.2	0.77	-6.74	1.55275e-11	7.7389e-08	3.895e-10	0	2740.15	75.7333	34.8	11.9333	Flagged		-1.54409	0	0	NO
PY17X_1461400	kinesin-15, putative	N/A	581	1392.9	39.8	0.0281	-5.2	0.79	-6.51	7.34182e-11	3.6386e-07	1.618e-09	0	1392.9	39.8	31.35	8.16667	Flagged		-1.94065	0	0	NO
PY17X_1038000	ATP-dependent Clp protease regulatory subunit ClpC, putative	ClpC	622.5	1494.1	41.4	0.0278	-5.2	0.78	-6.64	3.03286e-11	1.50824e-07	7.216e-10	0	1494.1	41.4333	30.8	10.8333	Flagged		-1.50745	0	0	NO
PY17X_0914500	condensin-2 complex subunit D3, putative	CAPD3	1597.5	3841.3	101.6	0.0264	-5.2	0.62	-8.45	3.0075e-17	1.54255e-13	2.64e-15	0	3841.35	101.567	20.1	9.26667	Flagged	Resolved	-1.11707	0	0	NO
PY17X_1433500	conserved Plasmodium protein, unknown function	N/A	160.1	385.7	9.7	0.0246	-5.3	1.6	-3.33	0.000867475	0.999427	0.003969	4	385.7	9.7	95.05	14.8667			-2.67661	1	0	NO
PY17X_1109900	leucine-rich repeat protein	LRR2	365.7	880.4	22.5	0.026	-5.3	0.65	-8.06	7.8146e-16	3.98779e-12	4.737e-14	0	880.4	22.5	47.6	20.8			-1.19438	1	0	NO
PY17X_1036500	FANCJ-like helicase, putative	FANCJ	1558.7	3757.2	93.1	0.0247	-5.3	0.8	-6.71	1.96043e-11	9.76293e-08	4.822e-10	0	3757.2	93.0667	41.8	14.3667			-1.54078	1	0	NO
PY17X_0906900	regulator of chromosome condensation, putative	N/A	681.8	1642.2	41.6	0.0253	-5.3	1.48	-3.59	0.000335024	0.999427	0.001706	2	1642.15	41.6	40.45	6.76667			-2.57962	1	0	NO
PY17X_0418600	WD repeat-containing protein 66, putative	WDR66	544.2	1311.2	32.9	0.0246	-5.3	0.68	-7.86	3.7525e-15	1.91077e-11	2.011e-13	0	1311.15	32.9333	21	8.7	Flagged	Resolved	-1.2713	0	0	NO
PY17X_0408500	conserved Plasmodium protein, unknown function	N/A	453.1	1091.8	27.2	0.025	-5.3	0.95	-5.63	1.8334e-08	8.8425e-05	2.565e-07	0	1091.85	27.2333	7.7	1.53333	Flagged		-2.32819	0	0	NO
PY17X_1125200	GAS8-like protein, putative	N/A	1575.9	3805.6	89.5	0.0235	-5.4	0.75	-7.26	3.83792e-13	1.93815e-09	1.426e-11	0	3805.65	89.4667	56.4	32.9333			-0.776147	1	0	NO
PY17X_1304100	tubulin epsilon chain, putative	N/A	555.9	1340.5	32.8	0.0242	-5.4	1.69	-3.17	0.00153177	0.999427	0.006506	8	1340.5	32.7667	53.1	13.8			-1.94404	1	0	NO
PY17X_0906800	conserved Plasmodium protein, unknown function	N/A	198.7	479.4	11.6	0.0243	-5.4	1.65	-3.26	0.00113046	0.999427	0.004986	6	479.4	11.5667	48.1	10			-2.26604	1	0	NO
PY17X_1421800	conserved Plasmodium protein, unknown function	N/A	206.6	498.9	11.8	0.0234	-5.4	1.6	-3.4	0.000681007	0.999427	0.003196	3	498.85	11.8333	18.15	3.56667	Flagged		-2.34732	0	0	NO
PY17X_1337800	protein MGET, putative	N/A	2369.7	5735.6	125.7	0.0219	-5.5	0.69	-8	1.277e-15	6.514e-12	7.561e-14	0	5735.65	125.667	52.35	32.1333			-0.704119	1	0	NO
PY17X_0708500	conserved Plasmodium protein, unknown function	N/A	1298.2	3149.1	64.3	0.0202	-5.6	0.94	-6	1.92701e-09	9.41345e-06	3.249e-08	0	3149.05	64.3333	50.6	29.4667			-0.780053	1	0	NO
PY17X_1406700	MORN repeat protein, putative	N/A	896	2172.6	45	0.0208	-5.6	0.84	-6.62	3.50052e-11	1.73976e-07	8.214e-10	0	2172.55	45	41.05	14.3333			-1.51801	1	0	NO
PY17X_1346100	conserved Plasmodium protein, unknown function	N/A	168.5	409	8.1	0.0209	-5.6	1.3	-4.28	1.83284e-05	0.0818181	0.0001291	0	409	8.13333	37.2	8.16667	Flagged		-2.18748	0	0	NO
PY17X_1451700	protein TOC75, putative	TOC75	121.3	293.6	6.4	0.0209	-5.6	2.4	-2.33	0.0200659	0.999427	0.05705	102	293.6	6.43333	7.3	2.63333			-1.47101	0	0	NO
PY17X_1354300	conserved Plasmodium protein, unknown function	N/A	252.1	614.5	10.5	0.0174	-5.8	2.16	-2.7	0.00683495	0.999427	0.02325	35	614.5	10.5333	54.75	5.76667			-3.24705	1	0	NO
PY17X_1329900	conserved Plasmodium protein, unknown function	N/A	880.7	2143.2	39	0.018	-5.8	0.79	-7.31	2.67226e-13	1.35136e-09	1.047e-11	0	2143.2	39.0333	49.85	14.2			-1.8117	1	0	NO
PY17X_0502300	DNA polymerase delta catalytic subunit, putative	N/A	1434.6	3494.6	61.3	0.0177	-5.8	0.71	-8.15	3.77101e-16	1.92548e-12	2.371e-14	0	3494.6	61.3	40.9	11.9333			-1.7771	1	0	NO
PY17X_1041000	dynein regulatory complex protein, putative	N/A	1513.2	3689.1	62.6	0.0169	-5.9	0.54	-10.91	1.05143e-27	5.4401e-24	4.118e-25	0	3689.05	62.6	43.6	13.1333			-1.73109	1	0	NO
PY17X_1330700	DNA polymerase alpha subunit B, putative	N/A	297.3	724.9	12.3	0.0165	-5.9	1.59	-3.71	0.000203317	0.86613	0.001117	1	724.9	12.2667	41.9	9.36667			-2.16134	1	0	NO
PY17X_0807000	DNA mismatch repair protein MSH2, putative	MSH2-2	2058.4	5017.3	85.8	0.0171	-5.9	0.98	-6.01	1.85372e-09	9.05912e-06	3.146e-08	0	5017.3	85.8	38.8	20.9667	Flagged	Resolved	-0.887959	0	0	NO
PY17X_1365300	6-cysteine protein P48/45, putative	P48/45	1405.2	3433.9	52.7	0.0152	-6	1.62	-3.73	0.000188431	0.805544	0.001052	1	3433.9	52.7333	81.2	19.2667			-2.07537	1	0	NO
PY17X_0935700	mitogen-activated protein kinase 2, putative	MAPK2	1865.4	4562.2	67.6	0.0146	-6.1	0.75	-8.17	3.05423e-16	1.5598e-12	1.944e-14	0	4562.2	67.5667	63.95	23.7333			-1.43003	1	0	NO
PY17X_1309100	FACT complex subunit SSRP1, putative	FACT-S	3674.5	8991.5	129.7	0.0144	-6.1	0.65	-9.45	3.27993e-21	1.69048e-17	5.061e-19	0	8991.55	129.733	53.95	12			-2.16859	1	0	NO
PY17X_0313400	Alba domain-containing protein, putative	N/A	85.8	209.8	3	0.0146	-6.1	3.29	-1.85	0.0642031	0.999427	0.1458	327	209.85	3	12.5	8.33333			-0.584962	0	0	NO
PY17X_0810000	coiled-coil domain-containing protein CCDC148/CCDC112, putative	N/A	4317.1	10596.5	130.8	0.0123	-6.3	0.48	-13.14	1.83604e-39	9.51621e-36	2.337e-36	0	10596.5	130.833	60.95	22.6333			-1.42918	1	0	NO
PY17X_0912200	conserved Plasmodium protein, unknown function	N/A	156.5	383.9	4.9	0.0126	-6.3	1.54	-4.11	4.01956e-05	0.177464	0.0002651	0	383.9	4.9	19.2	0.966667	Flagged		-4.31194	0	0	NO
PY17X_1311800	conserved Plasmodium protein, unknown function	N/A	1426	3504.4	40.5	0.0117	-6.4	0.86	-7.46	8.35793e-14	4.23329e-10	3.488e-12	0	3504.35	40.4667	6.05	1.33333	Flagged		-2.1819	0	0	NO
PY17X_0915100	conserved Plasmodium protein, unknown function	N/A	871	2143.6	22.7	0.0108	-6.5	1.33	-4.9	9.41713e-07	0.00437991	8.946e-06	0	2143.55	22.6667	33.05	8.8	Flagged		-1.90907	0	0	NO
PY17X_1239900	conserved Plasmodium protein, unknown function	N/A	5065.3	12462	134.1	0.0108	-6.5	1.54	-4.25	2.163e-05	0.0963833	0.0001507	0	12462	134.133	24.05	11	Flagged	Resolved	-1.12853	0	0	NO
PY17X_0929700	DDRGK domain-containing protein, putative	N/A	1048	2577.9	28.1	0.0107	-6.5	0.58	-11.21	3.67962e-29	1.90494e-25	1.874e-26	0	2577.95	28.1	18.75	3.33333	Flagged		-2.49185	0	0	NO
PY17X_0810600	26S proteasome non-ATPase regulatory subunit 9, putative	N/A	47.8	117.8	1.1	0.01	-6.6	3.39	-1.96	0.0500787	0.999427	0.1203	255	117.85	1.13333	12.65	2.3			-2.45943	0	0	NO
PY17X_1311900	EF-hand calcium-binding domain-containing protein, putative	N/A	1153.6	2843.2	27.2	0.00982	-6.7	0.62	-10.77	4.74592e-27	2.45506e-23	1.726e-24	0	2843.25	27.1667	81.9	28.3			-1.53306	1	0	NO
PY17X_0408600	DNA polymerase delta small subunit, putative	N/A	1105.9	2725.1	26.5	0.00961	-6.7	1.67	-4.01	6.08879e-05	0.26675	0.0003847	0	2725.05	26.5	51.65	19.5333			-1.40283	1	0	NO
PY17X_1305400	conserved Plasmodium protein, unknown function	N/A	1242.9	3067.4	26.5	0.00872	-6.8	0.87	-7.88	3.178e-15	1.61887e-11	1.74e-13	0	3067.4	26.5333	25.4	2.53333	Flagged		-3.32572	0	0	NO
PY17X_0927700	conserved Plasmodium protein, unknown function	N/A	566.4	1397.2	12.5	0.00881	-6.8	1	-6.81	9.87251e-12	4.92737e-08	2.565e-10	0	1397.25	12.4667	19.75	3.36667	Flagged		-2.55246	0	0	NO
PY17X_1215800	male gamete fusion factor HAP2, putative	HAP2	325.4	802.5	7.3	0.00913	-6.8	1.47	-4.61	3.98576e-06	0.018175	3.237e-05	0	802.45	7.33333	13.95	4.1	Flagged		-1.76657	0	0	NO
PY17X_1032400	deoxyhypusine synthase, putative	DHS	46.5	114.4	1.3	0.00888	-6.8	2.4	-2.84	0.00446119	0.999427	0.01633	23	114.4	1.3	11.8	1.93333	Flagged		-2.60962	0	0	NO
PY17X_1032800	MORN repeat protein, putative	N/A	403	995.3	8.2	0.00853	-6.9	1.46	-4.71	2.45876e-06	0.0112789	2.087e-05	0	995.3	8.2	31.75	2.63333	Flagged		-3.59179	0	0	NO
PY17X_1041400	radial spoke protein 3, putative	N/A	1555.5	3845.4	28.9	0.00763	-7	0.98	-7.17	7.7221e-13	3.89039e-09	2.628e-11	0	3845.45	28.8667	66.1	20.9667			-1.65655	1	0	NO
PY17X_0720000	conserved Plasmodium protein, unknown function	N/A	871.5	2154.6	16.1	0.00778	-7	0.75	-9.32	1.20781e-20	6.22023e-17	1.662e-18	0	2154.6	16.1333	42.75	7.2			-2.56986	1	0	NO
PY17X_0603200	NIMA related kinase 3, putative	NEK3	13233.5	32735.2	232.4	0.00711	-7.1	0.55	-13.08	4.23899e-39	2.19622e-35	3.597e-36	0	32735.2	232.4	82.15	30.0667			-1.4501	1	0	NO
PY17X_0303400	conserved Plasmodium protein, unknown function	N/A	1140	2818.6	21	0.00712	-7.1	0.81	-8.8	1.43017e-18	7.35392e-15	1.617e-16	0	2818.6	21	37.75	11.8	Flagged		-1.67769	0	0	NO
PY17X_1329500	thioredoxin-like protein	TLP1	1035.6	2562.3	17.9	0.00673	-7.2	0.68	-10.66	1.53409e-26	7.93433e-23	5.208e-24	0	2562.3	17.8667	78.85	19.9333			-1.98393	1	0	NO
PY17X_0935600	dynein light chain Tctex-type, putative	N/A	646.1	1598.2	11.4	0.00693	-7.2	1.49	-4.81	1.48417e-06	0.00685983	1.338e-05	0	1598.25	11.4	60.95	17.1667			-1.82802	1	0	NO
PY17X_1354400	DNA replication complex GINS protein, putative	N/A	295.8	731.9	5.1	0.00652	-7.3	2.11	-3.45	0.000568337	0.999427	0.002707	3	731.85	5.13333	35.8	6.26667	Flagged		-2.51419	0	0	NO
PY17X_1205400	dynein attachment factor-domain containing protein, putative	N/A	9.2	23.1	0	0.00645	-7.3	4.33	-1.68	0.0932393	0.999427	0.1942	475	23.1	0	10.6	0			-23.3376	0	0	NO
PY17X_1217700	conserved Plasmodium protein, unknown function	N/A	10.3	25.8	0	0.00578	-7.4	4.33	-1.72	0.0862708	0.999427	0.184	439	25.8	0	11.55	0			-23.4614	0	0	NO
PY17X_0811800	conserved Plasmodium protein, unknown function	N/A	9.9	24.8	0	0.00603	-7.4	4.33	-1.7	0.088915	0.999427	0.1876	452	24.75	0	5.35	0			-22.3511	0	0	NO
PY17X_1429800	RuvB-like helicase 1, putative	RUVB1	9.9	24.8	0	0.00603	-7.4	4.33	-1.7	0.088915	0.999427	0.1876	453	24.75	0	5.1	0			-22.2821	0	0	NO
PY17X_0115700	lysophospholipase, putative	N/A	10.1	25.2	0	0.0059	-7.4	4.33	-1.71	0.0875708	0.999427	0.1855	445	25.25	0	4.55	0			-22.1174	0	0	NO
PY17X_1216400	EF hand domain-containing protein, putative	N/A	915.8	2270.7	12.5	0.00546	-7.5	1.5	-5	5.63952e-07	0.00263253	5.533e-06	0	2270.7	12.5333	34.65	4.83333	Flagged		-2.84176	0	0	NO
PY17X_1038100	WD repeat-containing protein 65, putative	WDR65	638.4	1582.1	9.3	0.00558	-7.5	1.76	-4.24	2.20626e-05	0.098267	0.0001533	0	1582.1	9.33333	18.6	1.1	Flagged		-4.07973	0	0	NO
PY17X_1410400	conserved Plasmodium protein, unknown function	N/A	24.1	59.4	0.6	0.00523	-7.6	2.51	-3.02	0.00251007	0.999427	0.01014	13	59.4	0.633333	2.55	0	Flagged		-21.2821	0	0	NO
PY17X_1433700	conserved Plasmodium protein, unknown function	N/A	448.3	1113	5.1	0.00427	-7.9	2.04	-3.86	0.000113117	0.489911	0.0006729	1	1112.95	5.13333	29.2	1.46667	Flagged		-4.31535	0	0	NO
PY17X_0112300	peptidyl-tRNA hydrolase, putative	N/A	30.2	74.6	0.6	0.00416	-7.9	2.45	-3.23	0.00123553	0.999427	0.00541	6	74.55	0.633333	26.85	6.83333	Flagged		-1.97426	0	0	NO
PY17X_0418900	dynein heavy chain, putative	N/A	3810.6	9467.1	39.6	0.00418	-7.9	1.63	-4.85	1.2574e-06	0.00582931	1.162e-05	0	9467.15	39.6333	12.25	1.63333	Flagged		-2.90689	0	0	NO
PY17X_0927400	dynein heavy chain, putative	N/A	4899.5	12184	43.2	0.00354	-8.1	0.72	-11.37	6.05092e-30	3.13377e-26	3.851e-27	0	12184	43.2333	10.45	2	Flagged		-2.38543	0	0	NO
PY17X_0615200	golgin subfamily A member 6-like protein, putative	N/A	16.6	41.4	0	0.00361	-8.1	4.33	-1.87	0.0609868	0.999427	0.1403	311	41.4	0	0	0			0	0	0	NO
PY17X_1111500	WD repeat-containing protein, putative	N/A	3604	8966	29.3	0.00324	-8.3	1.56	-5.29	1.24492e-07	0.000591335	1.451e-06	0	8966	29.3	52.05	14.1			-1.8842	1	0	NO
PY17X_0509000	conserved Plasmodium protein, unknown function	N/A	196.2	487.5	1.9	0.00307	-8.3	1.89	-4.41	1.02932e-05	0.0463606	7.674e-05	0	487.55	1.93333	18.8	2.36667	Flagged		-2.9898	0	0	NO
PY17X_0708900	mediator of RNA polymerase II transcription subunit 7, putative	MED7	20.4	51.1	0	0.00292	-8.4	4.33	-1.94	0.051915	0.999427	0.1238	264	51.1	0	13.15	0			-23.6486	0	0	NO
PY17X_0306600	6-cysteine protein P230p, putative	P230p	2137.7	5327.4	11.3	0.00204	-8.9	1.45	-6.16	7.24669e-10	3.56102e-06	1.349e-08	0	5327.45	11.2667	28.15	1.26667	Flagged		-4.47403	0	0	NO
PY17X_1311700	conserved Plasmodium protein, unknown function	N/A	53.9	134.8	0	0.00111	-9.8	2.18	-4.51	6.4306e-06	0.0291178	4.969e-05	0	134.8	0	24.5	0	Flagged		-24.5463	0	0	NO
PY17X_0306700	6-cysteine protein P230	P230	126.1	315.2	0	0.000474	-11	2.05	-5.39	6.85796e-08	0.000327399	8.455e-07	0	315.25	0	1.9	0	Flagged		-20.8576	0	0	NO
PY17X_1332400	conserved Plasmodium protein, unknown function	N/A	237.9	594.8	0	0.000251	-12	1.6	-7.48	7.66016e-14	3.88217e-10	3.278e-12	0	594.75	0	27.3	0	Flagged		-24.7024	0	0	NO
PY17X_1333700	conserved Plasmodium protein, unknown function	N/A	254.9	637.2	0	0.000234	-12.1	1.63	-7.42	1.16418e-13	5.89307e-10	4.742e-12	0	637.2	0	37.55	0	Flagged		-25.1623	0	0	NO
PY17X_1433800	radial spoke head protein 9, putative	RSPH9	2123.9	5309.7	0	2.81e-05	-15.1	1.57	-9.62	6.28069e-22	3.24021e-18	1.142e-19	0	5309.7	0	51	0			-25.604	1	0	NO

## Sheet: F-TIN>40
Gene Name	Product Description	Gene Name or Symbol	baseMean	baseMeanA	baseMeanB	foldChange	log2FoldChange	lfcSE	stat	PValue	PAdj	FDR	falsePos	Fe_count_avg	Zy_count_avg	Fe_TIN_avg	Zy_TIN_avg	Flag	Outcome	TIN-log2FC	F-TIN>40	Z-TIN>40	Both TIN>40
PY17X_1042500	conserved protein, unknown function	N/A	1009.1	2361.1	107.8	0.0458	-4.4	0.63	-7.09	1.35044e-12	6.79137e-09	4.352e-11	0	2361.1	107.8	58.45	20.8667			-1.486	1	0	NO
PY17X_0603200	NIMA related kinase 3, putative	NEK3	13233.5	32735.2	232.4	0.00711	-7.1	0.55	-13.08	4.23899e-39	2.19622e-35	3.597e-36	0	32735.2	232.4	82.15	30.0667			-1.4501	1	0	NO
PY17X_0936700	conserved protein, unknown function	N/A	567	1317.2	66.9	0.0503	-4.3	1	-4.31	1.63831e-05	0.0733146	0.0001172	0	1317.15	66.9333	60.85	22.3333			-1.44606	1	0	NO
PY17X_0935700	mitogen-activated protein kinase 2, putative	MAPK2	1865.4	4562.2	67.6	0.0146	-6.1	0.75	-8.17	3.05423e-16	1.5598e-12	1.944e-14	0	4562.2	67.5667	63.95	23.7333			-1.43003	1	0	NO
PY17X_0810000	coiled-coil domain-containing protein CCDC148/CCDC112, putative	N/A	4317.1	10596.5	130.8	0.0123	-6.3	0.48	-13.14	1.83604e-39	9.51621e-36	2.337e-36	0	10596.5	130.833	60.95	22.6333			-1.42918	1	0	NO
PY17X_0408600	DNA polymerase delta small subunit, putative	N/A	1105.9	2725.1	26.5	0.00961	-6.7	1.67	-4.01	6.08879e-05	0.26675	0.0003847	0	2725.05	26.5	51.65	19.5333			-1.40283	1	0	NO
PY17X_1308300	protein SOC3, putative	SOC3	2359.1	5648.3	166.4	0.0294	-5.1	0.76	-6.66	2.72881e-11	1.35785e-07	6.585e-10	0	5648.3	166.367	63.35	24.5			-1.37056	1	0	NO
PY17X_1446500	macrophage migration inhibitory factor	MIF	159.9	315.9	55.8	0.178	-2.5	1.22	-2.05	0.0405367	0.999427	0.1017	206	315.9	55.8333	68.6	28.1667			-1.28422	1	0	NO
PY17X_0938800	conserved Plasmodium protein, unknown function	N/A	370.4	887.6	25.6	0.0294	-5.1	0.62	-8.22	2.02169e-16	1.0343e-12	1.45e-14	0	887.6	25.6333	83.85	34.5			-1.28121	1	0	NO
PY17X_0522300	conserved Plasmodium protein, unknown function	N/A	436.2	1029.8	40.5	0.0391	-4.7	0.65	-7.17	7.74099e-13	3.89914e-09	2.628e-11	0	1029.8	40.4667	54.85	22.7			-1.2728	1	0	NO
PY17X_1206700	conserved Plasmodium protein, unknown function	N/A	248.6	549.9	47.7	0.0863	-3.5	1.18	-2.99	0.00278826	0.999427	0.01103	14	549.85	47.7	46.25	19.8667			-1.2191	1	0	NO
PY17X_0807100	tRNA Threonine	N/A	12.3	24.8	3.9	0.161	-2.6	4.19	-0.63	0.529709	0.999427	0.673	2722	24.75	3.93333	49.95	21.4667			-1.21839	1	0	NO
PY17X_1109900	leucine-rich repeat protein	LRR2	365.7	880.4	22.5	0.026	-5.3	0.65	-8.06	7.8146e-16	3.98779e-12	4.737e-14	0	880.4	22.5	47.6	20.8			-1.19438	1	0	NO
PY17X_0904000	leucine-rich repeat protein	LRR10	203.2	430.4	51.8	0.119	-3.1	0.84	-3.64	0.000275364	0.999427	0.001441	1	430.4	51.8	46.5	20.9			-1.15373	1	0	NO
PY17X_0944800	radial spoke head protein, putative	N/A	398.9	945.2	34.7	0.0369	-4.8	0.68	-6.97	3.18812e-12	1.59853e-08	9.384e-11	0	945.15	34.7	41.75	18.7667			-1.1536	1	0	NO
PY17X_1332900	EF-hand calcium-binding domain-containing protein, putative	N/A	268.1	634.5	23.9	0.0376	-4.7	1.75	-2.7	0.00694937	0.999427	0.02359	35	634.5	23.9	80.75	36.7667			-1.13506	1	0	NO
PY17X_1126700	centrosomal protein CEP135, putative	CEP135	1980.2	4721.6	152.6	0.0321	-5	0.87	-5.71	1.15859e-08	5.60874e-05	1.705e-07	0	4721.65	152.6	41.6	18.9667			-1.13312	1	0	NO
PY17X_1024300	dynein light chain, putative	N/A	580.2	1334.5	77.4	0.0573	-4.1	0.69	-6.02	1.73551e-09	8.4849e-06	2.966e-08	0	1334.5	77.3667	65.6	31.5667			-1.05529	1	0	NO
PY17X_0524700	methyltransferase, putative	N/A	198.9	415.8	54.3	0.131	-2.9	1.26	-2.34	0.0194264	0.999427	0.05545	99	415.75	54.2667	41.85	21.2667			-0.976634	1	0	NO
PY17X_1015100	PhIL1 interacting protein PIP2, putative	PIP2	720.8	1724.5	51.7	0.0294	-5.1	0.7	-7.28	3.44286e-13	1.73968e-09	1.303e-11	0	1724.5	51.7333	65.75	33.4667			-0.974266	1	0	NO
PY17X_1230100	tubulin gamma chain, putative	N/A	494.3	1136.1	66.4	0.0589	-4.1	0.62	-6.56	5.39381e-11	2.67695e-07	1.226e-09	0	1136.1	66.4333	54.25	29.3			-0.888722	1	0	NO
PY17X_1326200	exonuclease V, mitochondrial, putative	N/A	430.5	982.4	62.6	0.0636	-4	1.03	-3.84	0.000120907	0.522923	0.0007142	1	982.35	62.6	64.35	35.4333			-0.860833	1	0	NO
PY17X_0834300	leucine-rich repeat protein	LRR8	446.7	954.2	108.3	0.113	-3.1	0.84	-3.73	0.000191419	0.817743	0.001065	1	954.2	108.3	40.8	22.5333			-0.856508	1	0	NO
PY17X_0708500	conserved Plasmodium protein, unknown function	N/A	1298.2	3149.1	64.3	0.0202	-5.6	0.94	-6	1.92701e-09	9.41345e-06	3.249e-08	0	3149.05	64.3333	50.6	29.4667			-0.780053	1	0	NO
PY17X_1125200	GAS8-like protein, putative	N/A	1575.9	3805.6	89.5	0.0235	-5.4	0.75	-7.26	3.83792e-13	1.93815e-09	1.426e-11	0	3805.65	89.4667	56.4	32.9333			-0.776147	1	0	NO
PY17X_1404200	DNA ligase I, putative	N/A	3685.3	8400.2	542	0.0646	-4	0.55	-7.14	9.58496e-13	4.82603e-09	3.211e-11	0	8400.25	542.033	50.85	30.1333			-0.754887	1	0	NO
PY17X_1337800	protein MGET, putative	N/A	2369.7	5735.6	125.7	0.0219	-5.5	0.69	-8	1.277e-15	6.514e-12	7.561e-14	0	5735.65	125.667	52.35	32.1333			-0.704119	1	0	NO
PY17X_1218900	conserved Plasmodium protein, unknown function	N/A	1536.6	2643.1	798.9	0.303	-1.7	0.52	-3.32	0.000915974	0.999427	0.004153	5	2643.05	798.933	62.25	38.9667			-0.675833	1	0	NO
PY17X_1144400	CLAMP domain-containing protein, putative	N/A	487.7	1139.3	53.3	0.0465	-4.4	0.77	-5.77	7.73661e-09	3.74994e-05	1.158e-07	0	1139.3	53.3333	51.2	32.4667			-0.657185	1	0	NO
PY17X_0934400	yoelipain-2	YP2	826.4	1624.9	294	0.181	-2.5	1.01	-2.44	0.0144927	0.999427	0.04354	74	1624.9	294.033	52.75	33.9333			-0.636468	1	0	NO
PY17X_1443900	proliferating cell nuclear antigen 2, putative	PCNA2	346.3	808.6	38.1	0.0472	-4.4	1.1	-4.01	6.12493e-05	0.268272	0.0003865	0	808.6	38.1333	49.5	32.2333			-0.618875	1	0	NO
PY17X_0938500	replication factor C subunit 5, putative	RFC5	516.4	1152.2	92.5	0.0796	-3.7	0.58	-6.27	3.59412e-10	1.77154e-06	7.094e-09	0	1152.25	92.5	59.05	39.3			-0.587408	1	0	NO
PY17X_1113500	orotate phosphoribosyltransferase, putative	OPRT	256.5	588.8	35.1	0.0597	-4.1	1.61	-2.52	0.0117004	0.999427	0.03655	60	588.75	35.0667	56.4	38.2			-0.562123	1	0	NO
PY17X_1426100	mediator of RNA polymerase II transcription subunit 21, putative	MED21	195.1	425.6	41.3	0.0978	-3.4	1.58	-2.13	0.0332541	0.999427	0.08653	169	425.6	41.3333	43.5	29.9333			-0.539262	1	0	NO
PY17X_0719300	bifunctional dihydrofolate reductase-thymidylate synthase, putative	DHFR-TS	559.9	1245.2	103.1	0.0826	-3.6	0.77	-4.67	3.01787e-06	0.0138038	2.507e-05	0	1245.15	103.1	43.15	29.9667			-0.526002	1	0	NO
PY17X_1366300	centrosomal protein CEP72, putative	CEP72	815.7	1928.1	74	0.0386	-4.7	0.79	-5.93	3.07865e-09	1.50023e-05	4.993e-08	0	1928.1	74.0333	47	32.8			-0.518965	1	0	NO
PY17X_1450900	conserved protein, unknown function	N/A	415.3	952	57.6	0.0602	-4.1	0.68	-5.94	2.82966e-09	1.37974e-05	4.627e-08	0	951.95	57.6333	46.45	35.2333			-0.398738	1	0	NO
PY17X_1423300	4-nitrophenylphosphatase, putative	N/A	332.8	752.8	52.8	0.07	-3.8	0.61	-6.25	4.22975e-10	2.08273e-06	8.189e-09	0	752.8	52.7667	43.9	33.4333			-0.392934	1	0	NO
PY17X_1455600	sphingomyelin phosphodiesterase, putative	N/A	429.2	876.3	131.2	0.15	-2.7	0.71	-3.86	0.000113967	0.493363	0.0006764	1	876.3	131.2	43.75	33.6333			-0.379391	1	0	NO
PY17X_0808700	EKC/KEOPS complex subunit BUD32, putative	BUD32	1403.6	3286.9	148.1	0.0452	-4.5	0.53	-8.45	2.83542e-17	1.45457e-13	2.533e-15	0	3286.95	148.067	47.6	36.7333			-0.373872	1	0	NO
PY17X_0514600	conserved Plasmodium protein, unknown function	N/A	138.5	297.9	32.3	0.108	-3.2	2.04	-1.57	0.116297	0.999427	0.231	592	297.9	32.2667	45.45	37.0333			-0.295456	1	0	NO
PY17X_0720500	LSM domain-containing protein, putative	N/A	23.8	51.1	5.5	0.109	-3.2	3.28	-0.98	0.329029	0.999427	0.4856	1676	51.1	5.53333	45.85	37.4333			-0.292598	1	0	NO
PY17X_0624700	conserved Plasmodium protein, unknown function	N/A	2908	6974	197.3	0.0284	-5.1	0.54	-9.51	1.99073e-21	1.02642e-17	3.27e-19	0	6973.95	197.267	45.2	37.6			-0.26559	1	0	NO
PY17X_1240700	iron-sulfur cluster assembly protein SufA, putative	SufA	60.7	99.2	35	0.355	-1.5	1.39	-1.08	0.282164	0.999427	0.438	1437	99.25	35	41.55	34.5667			-0.265467	1	0	NO
PY17X_0617200	eukaryotic translation initiation factor 3 subunit I, putative	EIF3I	309.7	506.5	178.4	0.353	-1.5	1.39	-1.08	0.278403	0.999427	0.4346	1416	506.5	178.433	42.85	37.1			-0.207876	1	0	NO
PY17X_0930200	conserved protein, unknown function	N/A	3946.3	2718.3	4765	1.75	0.8	0.79	1.02	0.307125	0.999427	0.4631	1565	2718.35	4765	40.1	36.8			-0.123896	1	0	NO
PY17X_1019800	dynein intermediate chain, putative	N/A	2207.6	4212.6	870.9	0.207	-2.3	0.5	-4.58	4.54866e-06	0.0206964	3.636e-05	0	4212.55	870.933	40.4	37.5667			-0.104902	1	0	NO
PY17X_1233400	conserved protein, unknown function	N/A	2768.5	1032.6	3925.8	3.8	1.9	0.67	2.9	0.00378669	0.999427	0.01424	19	1032.6	3925.77	40.75	39.9333			-0.0292066	1	0	NO

## Sheet: Z-TIN>40
Gene Name	Product Description	Gene Name or Symbol	baseMean	baseMeanA	baseMeanB	foldChange	log2FoldChange	lfcSE	stat	PValue	PAdj	FDR	falsePos	Fe_count_avg	Zy_count_avg	Fe_TIN_avg	Zy_TIN_avg	Flag	Outcome	TIN-log2FC	F-TIN>40	Z-TIN>40	Both TIN>40
PY17X_1420800	dihydrolipoyllysine-residue succinyltransferase component of 2-oxoglutarate dehydrogenase complex, putative	N/A	466.5	372.6	529.2	1.42	0.5	0.49	1.03	0.300861	0.999427	0.4576	1532	372.6	529.167	27.4	77.2			1.49442	0	1	NO
PY17X_0831700	RNA-binding protein, putative	N/A	201.1	163.1	226.5	1.39	0.5	1.64	0.29	0.773999	0.999427	0.8564	4002	163.1	226.467	16.9	47.6			1.49394	0	1	NO
PY17X_0214900	ribosome biogenesis protein BRX1, putative	N/A	590.5	430.1	697.4	1.62	0.7	0.85	0.82	0.411601	0.999427	0.5623	2103	430.1	697.433	25.3	71.2333			1.49342	0	1	NO
PY17X_1359400	RNA lariat debranching enzyme, putative	DBR1	460.2	263.1	591.6	2.25	1.2	0.85	1.37	0.169936	0.999427	0.3068	865	263.1	591.6	21.4	60.1			1.48975	0	1	NO
PY17X_0903900	oocyst rupture protein 1, putative	ORP1	1253.8	417.4	1811.4	4.34	2.1	0.81	2.61	0.00901743	0.999427	0.02942	46	417.35	1811.4	20.9	58.6			1.4874	0	1	NO
PY17X_0815000	SNARE protein, putative	N/A	369.4	170.4	502	2.94	1.6	1.81	0.86	0.389555	0.999427	0.5426	1986	170.45	502	26	72.5667			1.4808	0	1	NO
PY17X_1028600	NADP-specific glutamate dehydrogenase, putative	GDH1	780.8	353.6	1065.6	3.02	1.6	0.57	2.78	0.00541855	0.999427	0.0192	28	353.65	1065.63	26.5	73.9333			1.48023	0	1	NO
PY17X_0835100	NifU-like protein, putative	NFU1	49	24.8	65.2	2.63	1.4	1.95	0.72	0.474416	0.999427	0.622	2431	24.75	65.2333	15.2	42.4			1.47999	0	1	NO
PY17X_0608200	pre-rRNA-processing protein ESF1, putative	N/A	582.6	445.2	674.2	1.52	0.6	0.67	0.89	0.372024	0.999427	0.5249	1896	445.2	674.233	20.1	55.8667			1.47479	0	1	NO
PY17X_0204600	bromodomain protein 3, putative	BDP3	1369.2	635.6	1858.3	2.92	1.5	0.98	1.58	0.114294	0.999427	0.2277	582	635.55	1858.3	18.8	52			1.46778	0	1	NO
PY17X_1233200	conserved Plasmodium protein, unknown function	N/A	118.1	50.5	163.2	3.23	1.7	1.92	0.88	0.379721	0.999427	0.5322	1936	50.55	163.2	25.15	69.5			1.46645	0	1	NO
PY17X_1436600	arginine--tRNA ligase, putative	RRS	280.7	455	164.5	0.362	-1.5	0.98	-1.5	0.132473	0.999427	0.2532	675	455	164.467	14.95	41.3			1.466	0	1	NO
PY17X_1316800	transcription factor IIIb subunit, putative	BRF1	276.1	264.1	284.2	1.07	0.1	0.91	0.11	0.9091	0.999427	0.946	4708	264.15	284.167	16.45	45.3333			1.46248	0	1	NO
PY17X_1236100	zinc finger protein, putative	N/A	647	204.6	941.9	4.61	2.2	0.77	2.88	0.00397492	0.999427	0.01477	20	204.55	941.9	20.7	56.9333			1.45964	0	1	NO
PY17X_1240500	50S ribosomal protein L17, apicoplast, putative	RPL17	93.6	53.8	120.2	2.23	1.2	1.91	0.61	0.543209	0.999427	0.6835	2792	53.75	120.2	30.25	83.0333			1.45676	0	1	NO
PY17X_1141300	reticulon-like protein, putative	RTN1	128.3	92.5	152.1	1.64	0.7	1.88	0.38	0.703886	0.999427	0.8093	3636	92.5	152.1	25.75	70.6333			1.45578	0	1	NO
PY17X_0831300	zinc finger protein, putative	N/A	700.5	439.6	874.5	1.99	1	0.89	1.12	0.263754	0.999427	0.4184	1343	439.55	874.5	17.5	47.9667			1.45468	0	1	NO
PY17X_0715900	lysine decarboxylase-like protein, putative	N/A	168.3	81.2	226.3	2.78	1.5	1.83	0.81	0.419857	0.999427	0.5709	2144	81.2	226.333	21.25	57.8667			1.44527	0	1	NO
PY17X_0832300	conserved Plasmodium protein, unknown function	N/A	179.3	150.8	198.3	1.31	0.4	0.65	0.61	0.543034	0.999427	0.6835	2791	150.8	198.267	17.25	46.9667			1.44504	0	1	NO
PY17X_0314300	ATP synthase subunit alpha, mitochondrial, putative	N/A	882.5	337.4	1245.9	3.69	1.9	0.71	2.67	0.00765289	0.999427	0.02544	39	337.35	1245.87	31.5	85.6			1.44226	0	1	NO
PY17X_1442000	cytochrome c heme lyase, putative	CCHL	365.6	257.9	437.4	1.7	0.8	0.91	0.84	0.403099	0.999427	0.5545	2058	257.9	437.4	25.7	69.7			1.43939	0	1	NO
PY17X_0520900	acetyl-CoA transporter 1, putative	AT1	122.3	93	141.8	1.52	0.6	1.95	0.31	0.755652	0.999427	0.8457	3905	93.05	141.767	15.9	43.1			1.43866	0	1	NO
PY17X_1217900	conserved Plasmodium protein, unknown function	N/A	646.1	633.4	654.6	1.03	0	0.54	0.09	0.92962	0.999427	0.9584	4819	633.35	654.567	18.95	51.2667			1.43582	0	1	NO
PY17X_0831800	serine/threonine protein phosphatase 4, putative	PPP4	412.2	162.4	578.7	3.56	1.8	1.79	1.02	0.307039	0.999427	0.4631	1564	162.4	578.7	25.25	67.9333			1.42784	0	1	NO
PY17X_0913300	DnaJ protein, putative	N/A	216.6	159.9	254.4	1.59	0.7	0.71	0.95	0.342208	0.999427	0.4976	1744	159.9	254.433	22.4	60.1667			1.42547	0	1	NO
PY17X_0905600	conserved Plasmodium protein, unknown function	N/A	796.2	556.9	955.8	1.72	0.8	0.64	1.23	0.220493	0.999427	0.3697	1122	556.9	955.767	21.3	57.1			1.42264	0	1	NO
PY17X_0302800	dynein light chain, putative	N/A	154.5	169.4	144.7	0.853	-0.2	1.96	-0.12	0.906954	0.999427	0.9449	4689	169.4	144.667	31	83.1			1.42258	0	1	NO
PY17X_1430700	SND2 domain-containing protein, putative	N/A	220.9	137.7	276.4	2.01	1	1.85	0.54	0.586454	0.999427	0.7175	3015	137.65	276.433	15.2	40.7			1.42096	0	1	NO
PY17X_0115900	hypothetical protein	N/A	51.1	37.6	60.1	1.59	0.7	2.06	0.33	0.744213	0.999427	0.8392	3846	37.65	60.1333	19.95	53.3667			1.41955	0	1	NO
PY17X_0503800	pre-mRNA-splicing factor RDS3, putative	RDS3	171.7	225.8	135.7	0.601	-0.7	0.95	-0.77	0.43964	0.999427	0.5905	2252	225.75	135.667	28.5	76.1667			1.4182	0	1	NO
PY17X_0614900	AP2 domain transcription factor AP2-Z, putative	N/A	1521.1	1424.7	1585.4	1.11	0.2	0.75	0.21	0.836861	0.999427	0.9	4330	1424.7	1585.37	17.95	47.9667			1.41805	0	1	NO
PY17X_1367700	glutamate--tRNA ligase, putative	GluRS	1352.3	474	1937.7	4.08	2	0.7	2.89	0.00384899	0.999427	0.01441	20	474.05	1937.73	22.55	60.2333			1.41743	0	1	NO
PY17X_0808200	ribosomal protein S8e, putative	N/A	387	324.2	428.9	1.32	0.4	0.66	0.62	0.538161	0.999427	0.6805	2766	324.2	428.867	32.15	85.8667			1.41728	0	1	NO
PY17X_1417000	protein transport protein SEC20, putative	SEC20	205.3	163.5	233.2	1.42	0.5	0.88	0.58	0.561464	0.999427	0.6974	2884	163.5	233.167	25.8	68.9			1.41713	0	1	NO
PY17X_1208800	conserved protein, unknown function	N/A	108	134.4	90.4	0.672	-0.6	2	-0.29	0.773978	0.999427	0.8564	4001	134.45	90.4	20.1	53.6667			1.41683	0	1	NO
PY17X_1230600	U3 small nucleolar RNA-associated protein 14, putative	N/A	2092.3	856.9	2916	3.4	1.8	0.84	2.11	0.0346595	0.999427	0.08931	176	856.9	2915.97	25	66.7333			1.41648	0	1	NO
PY17X_0211600	aspartate--tRNA ligase, putative	N/A	438.6	303.6	528.6	1.74	0.8	0.77	1.03	0.30227	0.999427	0.459	1540	303.6	528.567	19.2	51.0667			1.41128	0	1	NO
PY17X_1206300	conserved protein, unknown function	N/A	160.9	145.2	171.3	1.18	0.2	0.8	0.3	0.765497	0.999427	0.852	3958	145.25	171.333	15.4	40.9333			1.41035	0	1	NO
PY17X_1035000	cytidine diphosphate-diacylglycerol synthase, putative	CDS	256.1	180.8	306.3	1.7	0.8	0.84	0.91	0.361662	0.999427	0.5149	1838	180.75	306.3	17.4	46.1			1.40568	0	1	NO
PY17X_1332800	ATP synthase (C/AC39) subunit, putative	N/A	235.6	253.5	223.7	0.88	-0.2	0.95	-0.19	0.847013	0.999427	0.9069	4382	253.55	223.667	27.6	73.1			1.4052	0	1	NO
PY17X_0517300	phosphatidylinositol N-acetylglucosaminyltransferase subunit A, putative	PIGA	279.3	386	208.1	0.539	-0.9	0.67	-1.33	0.182508	0.999427	0.3234	929	386.05	208.1	20.35	53.8667			1.40436	0	1	NO
PY17X_0515800	calmodulin, putative	N/A	248.8	226.3	263.8	1.17	0.2	1.09	0.2	0.838744	0.999427	0.9015	4339	226.35	263.767	32.4	85.6			1.40162	0	1	NO
PY17X_1426200	conserved protein, unknown function	N/A	535.3	734.2	402.7	0.549	-0.9	0.68	-1.28	0.202062	0.999427	0.3484	1029	734.2	402.7	19.25	50.7333			1.39808	0	1	NO
PY17X_0513700	partial CSTF domain-containing protein, putative	N/A	755.1	378.6	1006	2.65	1.4	0.72	1.97	0.0490604	0.999427	0.1185	250	378.6	1006	17.25	45.3333			1.39398	0	1	NO
PY17X_0521900	conserved Plasmodium protein, unknown function	N/A	112.6	43.5	158.6	3.63	1.9	1.8	1.04	0.300422	0.999427	0.4572	1531	43.55	158.567	24.4	64.1			1.39344	0	1	NO
PY17X_1458200	conserved Plasmodium protein, unknown function	N/A	309.2	99	449.5	4.54	2.2	1.76	1.24	0.214465	0.999427	0.3632	1092	98.95	449.467	31.8	83.4667			1.39217	0	1	NO
PY17X_0309700	eukaryotic peptide chain release factor subunit 1, putative	ERF1	493.7	440.8	529	1.2	0.3	0.71	0.37	0.710988	0.999427	0.8152	3674	440.8	528.967	22.4	58.7667			1.3915	0	1	NO
PY17X_1020200	protein HGH1, putative	N/A	364.3	390.7	346.6	0.887	-0.2	0.61	-0.28	0.77912	0.999427	0.8602	4028	390.7	346.633	17.95	47.0667			1.39072	0	1	NO
PY17X_1218000	U4/U6.U5 tri-snRNP-associated protein 1, putative	SART1	1207.2	421.6	1730.9	4.11	2	0.92	2.2	0.0275714	0.999427	0.07405	140	421.65	1730.9	24	62.7			1.38543	0	1	NO
PY17X_1028400	conserved protein, unknown function	N/A	437.6	371.8	481.6	1.29	0.4	0.65	0.57	0.56832	0.999427	0.7033	2922	371.75	481.567	33.6	87.7333			1.38466	0	1	NO
PY17X_0407400	T-complex protein 1 subunit beta, putative	CCT2	1560.9	876	2017.6	2.3	1.2	0.43	2.77	0.00558053	0.999427	0.01965	28	875.95	2017.57	22.05	57.5667			1.38445	0	1	NO
PY17X_1425400	conserved Plasmodium protein, unknown function	N/A	122.4	170.3	90.5	0.529	-0.9	1.01	-0.91	0.363504	0.999427	0.5166	1853	170.3	90.4667	22.85	59.5667			1.38231	0	1	NO
PY17X_1466200	transcription initiation factor IIA subunit 2, putative	N/A	83.4	40.9	111.7	2.73	1.4	1.95	0.74	0.457348	0.999427	0.6068	2344	40.85	111.733	20.6	53.6667			1.38138	0	1	NO
PY17X_1309300	acid cluster protein 33 homologue, putative	N/A	983.6	430.9	1352.1	3.14	1.6	0.55	3.01	0.00260675	0.999427	0.01048	13	430.9	1352.1	25.9	67.3667			1.37908	0	1	NO
PY17X_0816700	alkaline phosphatase, putative	N/A	153.9	156.1	152.4	0.977	0	0.88	-0.04	0.96999	0.999427	0.9806	5031	156.1	152.4	19.75	51.1			1.37147	0	1	NO
PY17X_1221000	signal peptidase complex subunit 2, putative	SPC25	468.4	633.1	358.6	0.567	-0.8	0.79	-1.04	0.298628	0.999427	0.4557	1522	633.1	358.633	31.9	82.5333			1.37142	0	1	NO
PY17X_1361600	phosphoenolpyruvate carboxykinase, putative	PEPCK	1437.9	584.6	2006.7	3.43	1.8	0.51	3.49	0.000478167	0.999427	0.002334	2	584.65	2006.67	25.25	65.2			1.36859	0	1	NO
PY17X_0417500	zinc finger protein, putative	N/A	455.6	404.3	489.8	1.21	0.3	0.6	0.46	0.648135	0.999427	0.7668	3342	404.3	489.8	22.95	59.2333			1.36792	0	1	NO
PY17X_0838500	ATP synthase-associated protein, putative	N/A	160.5	273.6	85.1	0.311	-1.7	1.23	-1.36	0.172431	0.999427	0.3104	878	273.6	85.1	31.1	80.1333			1.36549	0	1	NO
PY17X_0902600	peroxisome assembly protein 22, putative	PEX22	154.3	144.7	160.8	1.11	0.2	1.96	0.08	0.938032	0.999427	0.9614	4863	144.65	160.8	25.65	65.8667			1.36059	0	1	NO
PY17X_0720800	RNA-binding protein NOB1, putative	N/A	477.4	342.4	567.4	1.66	0.7	0.73	1	0.317823	0.999427	0.4753	1620	342.35	567.367	24.6	63.1			1.35898	0	1	NO
PY17X_0507600	ZIP domain-containing protein, putative	ZIPCO	103.8	148.4	74	0.501	-1	0.8	-1.25	0.212447	0.999427	0.3607	1082	148.45	74.0333	18.35	46.9667			1.35586	0	1	NO
PY17X_1040000	rRNA biogenesis protein RRP5, putative	RRP5	200.5	86.6	276.4	3.19	1.7	1.88	0.89	0.372234	0.999427	0.525	1898	86.55	276.4	19.95	50.9667			1.35317	0	1	NO
PY17X_0108100	diphthine methyltransferase, putative	DPH7	322.6	134.4	448	3.33	1.7	1.83	0.95	0.342302	0.999427	0.4976	1745	134.45	448	26.3	67.1667			1.35268	0	1	NO
PY17X_1244200	ADP-ribosylation factor GTPase-activating protein 2, putative	ARFGAP2	375.5	235.8	468.5	1.98	1	0.91	1.08	0.278016	0.999427	0.4346	1416	235.8	468.533	26.5	67.5333			1.34961	0	1	NO
PY17X_1208000	phosducin-like protein 3, putative	PhLP3	146.6	138.2	152.1	1.1	0.1	0.8	0.18	0.860931	0.999427	0.9158	4453	138.25	152.133	22.9	58.1			1.34319	0	1	NO
PY17X_0624400	type 2A phosphatase-associated protein 42, putative	TAP42	351.3	303.1	383.5	1.27	0.3	0.69	0.49	0.621674	0.999427	0.7454	3201	303.1	383.5	16.15	40.9667			1.34292	0	1	NO
PY17X_1214200	GMP synthase [glutamine-hydrolyzing], putative	GMPS	326.1	278.3	358	1.29	0.4	0.57	0.64	0.524661	0.999427	0.6686	2696	278.3	357.967	18.55	47.0333			1.34226	0	1	NO
PY17X_0941400	IWS1-like protein, putative	N/A	1040.3	390	1473.8	3.78	1.9	0.63	3.02	0.00251564	0.999427	0.01015	13	390	1473.83	29.3	74			1.33662	0	1	NO
PY17X_0312700	conserved Plasmodium protein, unknown function	N/A	1341.9	395.6	1972.8	4.99	2.3	0.66	3.49	0.000484121	0.999427	0.002359	2	395.6	1972.8	24.8	62.6333			1.33659	0	1	NO
PY17X_0826100	conserved Plasmodium protein, unknown function	N/A	308.7	216.2	370.4	1.71	0.8	1.93	0.4	0.686767	0.999427	0.7971	3548	216.15	370.4	25.8	65.1			1.33529	0	1	NO
PY17X_1313200	RNA-binding protein, putative	N/A	770.7	469.2	971.7	2.07	1	0.65	1.6	0.108888	0.999427	0.2199	554	469.25	971.7	23.75	59.9			1.33463	0	1	NO
PY17X_1350200	ER lumen protein retaining receptor 1, putative	N/A	883.5	338.1	1247.1	3.69	1.9	0.76	2.46	0.0138357	0.999427	0.04201	70	338.1	1247.07	27.8	70.0333			1.33296	0	1	NO
PY17X_1014300	voltage-dependent anion-selective channel protein, putative	N/A	621.3	207.1	897.4	4.34	2.1	0.53	3.97	7.11013e-05	0.310144	0.0004388	0	207.15	897.4	22.3	56.1667			1.33267	0	1	NO
PY17X_1423800	ATP synthase subunit epsilon, mitochondrial, putative	N/A	132.9	40.4	194.6	4.82	2.3	1.81	1.25	0.210249	0.999427	0.3586	1070	40.35	194.633	38.8	97.2			1.3249	0	1	NO
PY17X_1247400	cell cycle regulator protein, putative	N/A	399.4	503.4	330	0.657	-0.6	0.76	-0.8	0.4258	0.999427	0.5773	2176	503.4	329.967	29.3	73.4			1.32488	0	1	NO
PY17X_0720600	trafficking protein particle complex subunit 3, putative	BET3	187.5	75.3	262.4	3.48	1.8	1.78	1.01	0.313204	0.999427	0.4698	1596	75.3	262.4	33.95	84.8667			1.32179	0	1	NO
PY17X_1232100	conserved protein, unknown function	N/A	146.2	158.9	137.7	0.868	-0.2	0.9	-0.23	0.820799	0.999427	0.89	4244	158.9	137.7	28.95	72.3333			1.3211	0	1	NO
PY17X_1346200	RNA-binding protein, putative	N/A	210.5	217.1	206	0.947	-0.1	1.09	-0.07	0.94294	0.999427	0.9646	4888	217.1	206.033	21.25	53.0333			1.31944	0	1	NO
PY17X_1416900	conserved protein, unknown function	N/A	435.3	423.5	443.1	1.04	0.1	0.69	0.09	0.927894	0.999427	0.9578	4804	423.5	443.1	20.4	50.8333			1.31721	0	1	NO
PY17X_0713900	tRNA modification GTPase, putative	N/A	621.8	382.9	781.2	2.04	1	0.66	1.56	0.118969	0.999427	0.2347	606	382.85	781.167	17.6	43.7333			1.31316	0	1	NO
PY17X_0420600	conserved protein, unknown function	N/A	574.3	263.4	781.5	2.97	1.6	0.58	2.71	0.00681798	0.999427	0.02321	35	263.35	781.5	20.7	51.3667			1.3112	0	1	NO
PY17X_1361200	casein kinase II beta chain, putative	CK2beta2	626.7	187.5	919.6	4.9	2.3	1.44	1.59	0.111788	0.999427	0.2242	569	187.5	919.567	25	61.8667			1.30723	0	1	NO
PY17X_0934700	conserved protein, unknown function	PCAS_091160:exon:5	121.5	171	88.5	0.517	-1	2.01	-0.47	0.63662	0.999427	0.7574	3282	171	88.4667	22.35	55.3			1.307	0	1	NO
PY17X_0415700	eukaryotic translation initiation factor 4E, putative	eIF4E	490.4	461	510.1	1.11	0.1	0.88	0.17	0.868579	0.999427	0.9212	4493	460.95	510.067	30	74.1			1.30451	0	1	NO
PY17X_1006200	peptidyl-tRNA hydrolase 2, putative	PTH2	340	102.2	498.6	4.88	2.3	1.76	1.3	0.19366	0.999427	0.3377	986	102.15	498.567	17.05	42.0667			1.30291	0	1	NO
PY17X_0524900	AP-4 complex subunit sigma, putative	N/A	46.6	26.9	59.7	2.22	1.1	1.97	0.58	0.560566	0.999427	0.6967	2881	26.9	59.7333	27.35	67.4			1.30121	0	1	NO
PY17X_0623000	conserved protein, unknown function	N/A	580.4	483.4	645.1	1.33	0.4	0.88	0.47	0.639263	0.999427	0.7589	3296	483.45	645.067	24.65	60.6			1.29773	0	1	NO
PY17X_0916100	RNA (uracil-5-)methyltransferase, putative	N/A	1112.9	579.6	1468.5	2.53	1.3	1.03	1.31	0.191704	0.999427	0.3352	976	579.6	1468.47	21.15	51.9333			1.296	0	1	NO
PY17X_0811400	proteasome subunit alpha type-3, putative	N/A	333	279.9	368.4	1.32	0.4	0.65	0.61	0.540581	0.999427	0.6815	2779	279.9	368.4	27.25	66.9			1.29575	0	1	NO
PY17X_0705400	protein KRI1, putative	KRI1	580.3	437.6	675.4	1.54	0.6	0.75	0.84	0.399785	0.999427	0.5514	2039	437.55	675.4	28.5	69.8667			1.29364	0	1	NO
PY17X_1454900	ubiquitin-like modifier HUB1, putative	HUB1	89.5	115.7	72.1	0.624	-0.7	2.05	-0.33	0.73937	0.999427	0.8365	3822	115.7	72.0667	39.6	97.0667			1.29348	0	1	NO
PY17X_0105300	50S ribosomal protein L24, putative	N/A	589.6	218.3	837.1	3.83	1.9	0.61	3.17	0.00150324	0.999427	0.006415	8	218.35	837.067	26.05	63.5667			1.28699	0	1	NO
PY17X_1023300	cytochrome c oxidase assembly protein COX14, putative	COX14	82.6	76.3	86.7	1.13	0.2	1.96	0.09	0.926077	0.999427	0.9571	4796	76.35	86.7	34.8	84.8			1.28498	0	1	NO
PY17X_0106300	protein KIC1, putative	N/A	463.9	422.5	491.5	1.16	0.2	0.64	0.34	0.736571	0.999427	0.8349	3807	422.5	491.533	20.35	49.4333			1.28046	0	1	NO
PY17X_1429500	ribosomal protein L33, apicoplast, putative	N/A	170.5	80.7	230.5	2.85	1.5	1.81	0.83	0.4042	0.999427	0.5554	2063	80.65	230.467	30.2	73.0667			1.27466	0	1	NO
PY17X_0517400	DER1-like protein, putative	N/A	579.6	437.4	674.5	1.54	0.6	0.85	0.74	0.462116	0.999427	0.6107	2368	437.4	674.467	28.05	67.7			1.27116	0	1	NO
PY17X_0715700	phosphoglucomutase-2	PGM2	230.5	312.4	176	0.564	-0.8	0.67	-1.23	0.219322	0.999427	0.3687	1116	312.4	175.967	26.15	63.0333			1.2693	0	1	NO
PY17X_1227500	UDP-N-acetylglucosamine transferase subunit ALG13, putative	ALG13	151	100.6	184.7	1.83	0.9	1.87	0.47	0.640507	0.999427	0.7601	3303	100.55	184.667	28.5	68.6667			1.26865	0	1	NO
PY17X_1146100	conserved protein, unknown function	N/A	373.7	195.6	492.4	2.51	1.3	0.92	1.45	0.148144	0.999427	0.2769	754	195.6	492.433	30.2	72.6			1.26542	0	1	NO
PY17X_1427400	GTP-binding protein YihA3, putative	N/A	90.4	129.8	64.2	0.492	-1	0.87	-1.18	0.238347	0.999427	0.3891	1213	129.8	64.1667	18.95	45.5			1.26367	0	1	NO
PY17X_0810400	conserved Plasmodium protein, unknown function	N/A	824.6	332.1	1152.9	3.47	1.8	0.67	2.69	0.00718296	0.999427	0.02426	37	332.15	1152.87	39.4	94.6			1.26364	0	1	NO
PY17X_1227100	protein tyrosine phosphatase, putative	PTP2	1127.9	415.8	1602.7	3.85	1.9	0.87	2.23	0.0257476	0.999427	0.07	131	415.85	1602.67	26.7	64.0667			1.26273	0	1	NO
PY17X_0404200	palmitoyltransferase DHHC1, putative	DHHC1	774.9	760.9	784.2	1.03	0	0.62	0.07	0.944507	0.999427	0.9647	4896	760.85	784.233	24.5	58.7333			1.2614	0	1	NO
PY17X_0525200	apical asparagine-rich protein AARP, putative	AARP	522.1	157.6	765.2	4.85	2.3	1.78	1.28	0.201099	0.999427	0.3471	1024	157.55	765.167	24.3	58.1667			1.25924	0	1	NO
PY17X_1242200	conserved Plasmodium membrane protein, unknown function	N/A	444.3	500.7	406.7	0.812	-0.3	0.96	-0.31	0.753499	0.999427	0.8442	3894	500.65	406.7	36.75	87.9667			1.25921	0	1	NO
PY17X_0415200	conserved protein, unknown function	N/A	120.2	126.4	116	0.917	-0.1	0.94	-0.13	0.89351	0.999427	0.9354	4621	126.4	115.967	20.55	49.1667			1.25854	0	1	NO
PY17X_1009600	armadillo-type repeat protein ATRP, putative	ATRP	130.3	130.2	130.3	1	0	1.93	0	0.999427	0.999427	0.9994	5183	130.15	130.333	17.45	41.7333			1.25797	0	1	NO
PY17X_1466600	conserved Plasmodium protein, unknown function	N/A	156.9	232.2	106.7	0.46	-1.1	2.02	-0.55	0.579591	0.999427	0.7122	2980	232.15	106.733	35.3	84.3667			1.257	0	1	NO
PY17X_0206500	mitochondrial carrier protein, putative	N/A	114.8	125.2	107.9	0.864	-0.2	1.05	-0.2	0.840534	0.999427	0.9026	4349	125.15	107.9	16.85	40.1333			1.25205	0	1	NO
PY17X_0107000	glutaredoxin-like protein	GLP2	54.2	108.6	17.9	0.165	-2.6	1.24	-2.09	0.0362512	0.999427	0.09267	185	108.6	17.9	17.15	40.7667			1.24918	0	1	NO
PY17X_0929100	conserved protein, unknown function	N/A	136.8	89.2	168.5	1.89	0.9	1.88	0.49	0.626358	0.999427	0.749	3230	89.25	168.467	30.2	71.7667			1.24877	0	1	NO
PY17X_1025800	glutathione S-transferase, putative	GST	154.3	233.9	101.3	0.434	-1.2	0.99	-1.22	0.22358	0.999427	0.3727	1138	233.85	101.3	26.25	62.3667			1.24846	0	1	NO
PY17X_0822600	eukaryotic translation initiation factor 3 subunit F, putative	EIF3F	258.9	453.4	129.3	0.285	-1.8	0.79	-2.3	0.0211807	0.999427	0.05978	108	453.4	129.267	29.1	69.1			1.24767	0	1	NO
PY17X_1460000	RNA polymerase II transcription factor B subunit 2, putative	TFB2	407.5	386.8	421.4	1.09	0.1	0.75	0.17	0.867031	0.999427	0.9202	4485	386.75	421.4	17.8	42.2667			1.24764	0	1	NO
PY17X_1324500	signal peptide peptidase, putative	SPP	958.9	564.2	1222	2.16	1.1	0.64	1.75	0.0802617	0.999427	0.1734	409	564.25	1222	26.95	63.9			1.24553	0	1	NO
PY17X_1414900	pinin/SDK/MemA domain-containing protein, putative	N/A	458	250.4	596.4	2.38	1.3	0.98	1.28	0.200808	0.999427	0.3468	1022	250.45	596.433	21.85	51.6333			1.24067	0	1	NO
PY17X_0931800	insulinase, putative	N/A	2312	957.1	3215.2	3.36	1.7	0.46	3.77	0.000160837	0.68983	0.000912	1	957.1	3215.2	17.65	41.6333			1.23807	0	1	NO
PY17X_1115000	conserved Plasmodium protein, unknown function	N/A	978.2	462.4	1322.1	2.86	1.5	0.59	2.56	0.0104869	0.999427	0.03344	53	462.35	1322.07	25.1	59.1333			1.23628	0	1	NO
PY17X_1042000	zinc finger protein, putative	N/A	148	167.3	135.1	0.809	-0.3	0.73	-0.42	0.675803	0.999427	0.7887	3490	167.35	135.1	18.8	44.2			1.23331	0	1	NO
PY17X_0502700	phosphomannomutase, putative	HAD5	326.8	255.4	374.3	1.47	0.6	1.15	0.48	0.631707	0.999427	0.753	3257	255.45	374.333	22.8	53.6			1.2332	0	1	NO
PY17X_0107600	4-hydroxybenzoate polyprenyltransferase, putative	COQ2	120.5	112.9	125.6	1.11	0.2	1.95	0.08	0.937837	0.999427	0.9614	4861	112.9	125.633	20.3	47.6			1.22948	0	1	NO
PY17X_1040700	translocation associated membrane protein, putative	TRAM	499	341.8	603.8	1.77	0.8	0.93	0.88	0.377885	0.999427	0.5306	1926	341.75	603.767	19.85	46.5			1.22809	0	1	NO
PY17X_1144700	NADH-cytochrome b5 reductase, putative	N/A	1049.2	662.2	1307.2	1.97	1	0.79	1.25	0.211949	0.999427	0.3602	1079	662.2	1307.17	29.6	69.1333			1.22378	0	1	NO
PY17X_1310000	tRNA import protein tRIP, putative	tRIP	275	317.6	246.7	0.778	-0.4	0.85	-0.43	0.6704	0.999427	0.7849	3462	317.55	246.7	24.15	56.3667			1.22282	0	1	NO
PY17X_1147100	tRNA Arginine	N/A	56.1	80.1	40.1	0.501	-1	2.11	-0.47	0.636503	0.999427	0.7574	3281	80.1	40.1	38.65	90.1			1.22106	0	1	NO
PY17X_1216800	cysteine--tRNA ligase, putative	CysRS	724.7	322	993.2	3.09	1.6	0.96	1.7	0.0888964	0.999427	0.1876	452	322.05	993.2	19.5	45.3333			1.2171	0	1	NO
PY17X_1226400	coenzyme Q-binding protein COQ10 homolog, mitochondrial, putative	COQ10	99	81.8	110.5	1.35	0.4	1.95	0.22	0.824145	0.999427	0.8917	4263	81.75	110.467	29.25	67.8667			1.21427	0	1	NO
PY17X_0823100	gamma-glutamylcysteine synthetase	gammaGCS	1341.4	1123.7	1486.6	1.32	0.4	0.54	0.75	0.451276	0.999427	0.6012	2313	1123.65	1486.6	26.5	61.4667			1.21381	0	1	NO
PY17X_0921900	bifunctional farnesyl/geranylgeranyl diphosphate synthase, putative	FPPS/GGPPS	341.5	467.9	257.2	0.549	-0.9	0.6	-1.45	0.146295	0.999427	0.2743	745	467.85	257.233	27.7	64.2333			1.21344	0	1	NO
PY17X_1208100	conserved Plasmodium protein, unknown function	N/A	176.9	159.2	188.7	1.18	0.2	0.78	0.31	0.756707	0.999427	0.8465	3911	159.25	188.667	26.15	60.6			1.21251	0	1	NO
PY17X_0421200	conserved protein, unknown function	N/A	47.2	44.1	49.2	1.12	0.2	2.09	0.08	0.939611	0.999427	0.9625	4871	44.1	49.2333	24.7	57.1333			1.20982	0	1	NO
PY17X_0825000	inosine-5'-monophosphate dehydrogenase, putative	N/A	253.1	282.5	233.5	0.825	-0.3	0.79	-0.35	0.72493	0.999427	0.8253	3746	282.5	233.5	17.7	40.8			1.20482	0	1	NO
PY17X_1317000	AP2 domain transcription factor AP2-O5	AP2-O5	835.4	474.1	1076.2	2.27	1.2	0.51	2.31	0.0210184	0.999427	0.05939	107	474.1	1076.2	21.55	49.6667			1.20459	0	1	NO
PY17X_1350300	CTLH domain-containing protein, putative	N/A	1541.9	838.5	2010.9	2.4	1.3	0.64	1.97	0.0492573	0.999427	0.1187	251	838.5	2010.87	23.15	53.2667			1.20222	0	1	NO
PY17X_1350100	DnaJ protein, putative	N/A	597.9	373.5	747.5	2	1	0.57	1.77	0.0773686	0.999427	0.1684	394	373.45	747.533	27.85	64.0667			1.2019	0	1	NO
PY17X_1135200	conserved Plasmodium protein, unknown function	N/A	355.4	264	416.4	1.58	0.7	2.04	0.32	0.747163	0.999427	0.8408	3862	264	416.367	17.55	40.3667			1.20169	0	1	NO
PY17X_0102200	schizont membrane associated cytoadherence protein, putative	SMAC	33.8	49.5	23.4	0.472	-1.1	2.24	-0.48	0.629246	0.999427	0.7509	3245	49.45	23.4	19.5	44.8333			1.2011	0	1	NO
PY17X_1227400	DnaJ protein, putative	N/A	793.7	758.8	816.9	1.08	0.1	0.95	0.11	0.911372	0.999427	0.9475	4720	758.85	816.9	27.1	62.2667			1.20017	0	1	NO
PY17X_1015500	NADP-specific glutamate dehydrogenase, putative	GDH2	395.1	245	495.1	2.02	1	0.62	1.63	0.102378	0.999427	0.2093	521	245	495.133	26.15	60.0333			1.19895	0	1	NO
PY17X_1435900	PPPDE peptidase domain-containing protein, putative	N/A	154.2	196.2	126.3	0.644	-0.6	0.91	-0.7	0.484426	0.999427	0.6315	2483	196.25	126.267	17.5	40.1			1.19625	0	1	NO
PY17X_1364500	kinetochore protein SPC25, putative	SPC25	538.7	422.8	616	1.46	0.5	0.69	0.79	0.430254	0.999427	0.5808	2199	422.8	616	34.95	80			1.19471	0	1	NO
PY17X_1338300	mitochondrial pyruvate carrier protein 2, putative	MPC2	167	125.8	194.4	1.54	0.6	1.89	0.33	0.740298	0.999427	0.8369	3827	125.85	194.433	37.3	85.3			1.19337	0	1	NO
PY17X_1464400	26S protease regulatory subunit 8, putative	RPT6	1213.5	453.3	1720.3	3.79	1.9	0.89	2.17	0.0303272	0.999427	0.08005	154	453.3	1720.3	29.75	68.0333			1.19335	0	1	NO
PY17X_1428500	mitochondrial carrier protein, putative	N/A	359.4	494.9	269	0.542	-0.9	0.69	-1.27	0.20358	0.999427	0.3502	1036	494.85	269.033	24	54.8667			1.1929	0	1	NO
PY17X_0716900	GTP-binding protein, putative	N/A	527.4	434.7	589.1	1.36	0.4	0.65	0.68	0.497874	0.999427	0.6438	2553	434.65	589.1	24.8	56.6333			1.19131	0	1	NO
PY17X_1129300	DnaJ protein, putative	N/A	375.9	193.1	497.8	2.58	1.4	1.85	0.74	0.459877	0.999427	0.609	2357	193.05	497.767	30.4	69.3333			1.18948	0	1	NO
PY17X_0823000	dihydrouridine synthase, putative	N/A	222.6	193.2	242.1	1.26	0.3	0.66	0.5	0.618912	0.999427	0.7447	3187	193.2	242.133	17.95	40.9333			1.18929	0	1	NO
PY17X_1136200	conserved Plasmodium protein, unknown function	N/A	244.9	170.4	294.6	1.73	0.8	0.87	0.91	0.363121	0.999427	0.5165	1851	170.45	294.6	39.65	90.3333			1.18794	0	1	NO
PY17X_0211500	vacuolar protein sorting-associated protein VTA1, putative	N/A	1134.1	340.4	1663.2	4.88	2.3	1.82	1.26	0.209327	0.999427	0.3579	1066	340.4	1663.17	32.6	74.2			1.18655	0	1	NO
PY17X_0414700	conserved Plasmodium protein, unknown function	N/A	78.6	81.2	76.9	0.947	-0.1	1.98	-0.04	0.968139	0.999427	0.9795	5022	81.2	76.9333	18.35	41.7333			1.18542	0	1	NO
PY17X_1240600	magnesium transporter NIPA, putative	N/A	355.1	509.4	252.2	0.495	-1	0.81	-1.26	0.208036	0.999427	0.3561	1059	509.4	252.2	28.55	64.8			1.1825	0	1	NO
PY17X_0833100	transcription initiation factor TFIID subunit 7, putative	TAF7	186	248.3	144.4	0.58	-0.8	0.81	-0.98	0.328989	0.999427	0.4856	1675	248.3	144.433	22.1	50.0333			1.17884	0	1	NO
PY17X_1369300	conserved Plasmodium protein, unknown function	N/A	500.3	274.5	650.8	2.37	1.2	0.68	1.84	0.0661297	0.999427	0.1492	337	274.5	650.833	37.1	83.9667			1.1784	0	1	NO
PY17X_1359500	ras-related protein Rab-11B, putative	RAB11b	920.1	415.1	1256.8	3.03	1.6	1.91	0.84	0.4033	0.999427	0.5546	2059	415.15	1256.8	39.95	90.3			1.17653	0	1	NO
PY17X_1234900	ubiquitin carboxyl-terminal hydrolase 2, putative	N/A	1590.2	920.2	2036.9	2.21	1.1	0.53	2.14	0.0321655	0.999427	0.08408	164	920.15	2036.93	20.1	45.3333			1.17338	0	1	NO
PY17X_1360900	aconitate hydratase, putative	N/A	301.1	339.4	275.6	0.812	-0.3	0.79	-0.38	0.705813	0.999427	0.8109	3648	339.4	275.567	18.1	40.7667			1.1714	0	1	NO
PY17X_0929600	conserved Plasmodium protein, unknown function	N/A	1725.4	682.8	2420.6	3.54	1.8	0.62	2.95	0.00320663	0.999427	0.01242	16	682.75	2420.57	26.05	58.6333			1.17044	0	1	NO
PY17X_0311700	protein LTV1, putative	N/A	608.3	200.6	880.2	4.39	2.1	1.81	1.18	0.237589	0.999427	0.3883	1210	200.55	880.233	19.65	44.2			1.16952	0	1	NO
PY17X_0921700	CCR4-NOT transcription complex subunit 2, putative	NOT2	369	532.8	259.7	0.487	-1	0.75	-1.38	0.167808	0.999427	0.3041	854	532.8	259.733	19.5	43.8			1.16746	0	1	NO
PY17X_1449600	CWC16 domain-containing protein, putative	N/A	206.1	262.4	168.6	0.643	-0.6	1.11	-0.57	0.566787	0.999427	0.7019	2913	262.4	168.6	22.45	50.3333			1.1648	0	1	NO
PY17X_0825300	conserved Plasmodium protein, unknown function	N/A	363.7	291.8	411.6	1.41	0.5	0.63	0.79	0.426908	0.999427	0.578	2181	291.75	411.6	20.95	46.9333			1.16366	0	1	NO
PY17X_0915800	protein disulfide-isomerase, putative	N/A	210.8	309.1	145.2	0.468	-1.1	1.14	-0.96	0.337481	0.999427	0.4928	1720	309.15	145.167	21.15	47.1			1.15507	0	1	NO
PY17X_1367000	TBC domain protein, putative	N/A	704.9	422.8	893.1	2.11	1.1	0.75	1.44	0.148686	0.999427	0.2778	757	422.75	893.067	33.85	75.3667			1.15477	0	1	NO
PY17X_0520400	conserved Plasmodium protein, unknown function	N/A	430.4	186.6	593	3.18	1.7	1.83	0.91	0.361614	0.999427	0.5149	1838	186.6	592.967	27.05	60.1667			1.15334	0	1	NO
PY17X_1223900	conserved protein, unknown function	N/A	219.3	207.6	227.1	1.09	0.1	1.93	0.07	0.946571	0.999427	0.9665	4907	207.55	227.133	24.8	55.1333			1.15258	0	1	NO
PY17X_1134000	mitochondrial import inner membrane translocase subunit TIM23, putative	TIM23	300.4	215.4	357	1.66	0.7	0.73	1.01	0.314627	0.999427	0.4715	1603	215.4	357	37.25	82.7333			1.15123	0	1	NO
PY17X_0403500	CDGSH iron-sulfur domain-containing protein, putative	N/A	140.2	48.4	201.5	4.15	2.1	1.78	1.16	0.247536	0.999427	0.3985	1260	48.4	201.467	32.8	72.8			1.15024	0	1	NO
PY17X_0932700	conserved protein, unknown function	N/A	72.5	31.9	99.5	3.11	1.6	1.55	1.06	0.291071	0.999427	0.4472	1483	31.9	99.5	32.75	72.6667			1.1498	0	1	NO
PY17X_0826500	conserved protein, unknown function	N/A	845	733.2	919.5	1.25	0.3	0.66	0.49	0.621506	0.999427	0.7454	3200	733.15	919.5	32.1	70.8667			1.14253	0	1	NO
PY17X_1245900	ATP-dependent RNA helicase DDX41, putative	DDX41	983.7	608.8	1233.7	2.03	1	0.57	1.8	0.0724046	0.999427	0.1599	369	608.8	1233.7	27.95	61.7			1.14242	0	1	NO
PY17X_1131100	ATP-dependent RNA helicase HAS1, putative	HAS1	538.5	337	672.9	2	1	0.55	1.8	0.0714927	0.999427	0.1586	364	336.95	672.867	24.6	54.3			1.14229	0	1	NO
PY17X_1105300	2-oxoisovalerate dehydrogenase subunit beta, mitochondrial, putative	BCKDHB	562.7	306.5	733.5	2.4	1.3	0.73	1.72	0.0846158	0.999427	0.1808	431	306.5	733.5	35.55	78.4667			1.14223	0	1	NO
PY17X_0710300	2-oxoglutarate dehydrogenase E1 component, putative	N/A	1568.1	975.7	1963.1	2.01	1	0.49	2.06	0.0394281	0.999427	0.09934	201	975.65	1963.1	22.45	49.5333			1.14168	0	1	NO
PY17X_0403600	RNA-binding protein, putative	N/A	168.1	228.4	128	0.557	-0.8	0.81	-1.05	0.294227	0.999427	0.4512	1498	228.45	127.967	21.7	47.8			1.13932	0	1	NO
PY17X_1321600	tRNA intron endonuclease, putative	N/A	58.3	50.3	63.6	1.27	0.3	2.04	0.17	0.867461	0.999427	0.9204	4487	50.3	63.5667	31.65	69.7			1.13895	0	1	NO
PY17X_0607800	eukaryotic translation initiation factor 5, putative	EIF5	491.3	343.4	590	1.72	0.8	0.77	1.01	0.312808	0.999427	0.4696	1594	343.35	590.033	29.25	64.3333			1.13713	0	1	NO
PY17X_0521700	enhancer of rudimentary homolog, putative	ERH	46.6	20.4	64.1	3.12	1.6	2.15	0.76	0.446148	0.999427	0.5961	2285	20.45	64.0667	33.45	73.5333			1.13639	0	1	NO
PY17X_1139600	RuvB-like helicase 3, putative	RUVB3	1075.3	581	1404.9	2.42	1.3	0.79	1.61	0.10842	0.999427	0.2192	552	581.05	1404.87	34.9	76.5333			1.13286	0	1	NO
PY17X_1334500	AP2 domain transcription factor AP2-SP, putative	AP2-SP	513.8	422.7	574.5	1.36	0.4	0.67	0.66	0.509669	0.999427	0.655	2618	422.7	574.533	21.1	46.2333			1.13169	0	1	NO
PY17X_0618300	thioredoxin-like protein	N/A	326.1	282.6	355	1.26	0.3	0.91	0.36	0.719038	0.999427	0.8208	3715	282.55	355.033	20.8	45.5333			1.13034	0	1	NO
PY17X_1431900	W2 domain-containing protein, putative	N/A	1036.1	856.2	1156.1	1.35	0.4	0.8	0.54	0.588154	0.999427	0.7185	3024	856.2	1156.07	21.65	47.3			1.12747	0	1	NO
PY17X_0205800	cleavage and polyadenylation specificity factor subunit 5, putative	N/A	79.5	49.5	99.4	2.01	1	1.9	0.53	0.597017	0.999427	0.7259	3074	49.45	99.4333	18.85	41.1667			1.12691	0	1	NO
PY17X_0409700	OMD protein, putative	OMD	510.3	192.5	722.2	3.75	1.9	0.66	2.9	0.00368639	0.999427	0.01402	19	192.5	722.233	34.4	75.0667			1.12576	0	1	NO
PY17X_1320000	syntaxin-6, putative	STX6	461.4	197.4	637.4	3.23	1.7	0.59	2.85	0.00437615	0.999427	0.01608	22	197.4	637.433	39.7	86.5667			1.12467	0	1	NO
PY17X_0107100	translation initiation factor IF-2, putative	N/A	1213.2	1174.4	1239	1.06	0.1	0.71	0.11	0.912555	0.999427	0.9481	4725	1174.45	1239.03	26.45	57.6333			1.12364	0	1	NO
PY17X_1034800	alpha/beta hydrolase, putative	N/A	430.2	564.9	340.4	0.603	-0.7	0.9	-0.81	0.419028	0.999427	0.5707	2141	564.9	340.433	39.2	85.3333			1.12226	0	1	NO
PY17X_0922900	protein disulfide-isomerase, putative	N/A	570.9	191.6	823.8	4.3	2.1	0.62	3.39	0.000709096	0.999427	0.003313	4	191.55	823.833	24.35	53			1.12207	0	1	NO
PY17X_0308600	ras-related protein Rab-5A, putative	RAB5a	400.1	256.8	495.6	1.93	0.9	0.79	1.2	0.230708	0.999427	0.3806	1175	256.8	495.6	37.15	80.8333			1.12159	0	1	NO
PY17X_0511300	conserved Plasmodium protein, unknown function	N/A	2297.5	761.1	3321.8	4.36	2.1	0.77	2.76	0.0057727	0.999427	0.02022	29	761.1	3321.83	28.65	62.3333			1.12147	0	1	NO
PY17X_0938400	transcription elongation regulator 1-like protein, putative	N/A	808.5	345.8	1116.9	3.23	1.7	1.54	1.1	0.272723	0.999427	0.4289	1389	345.75	1116.9	19.5	42.3333			1.11832	0	1	NO
PY17X_1042200	cytochrome c oxidase subunit ApiCOX19, putative	N/A	1275.3	1048.8	1426.3	1.36	0.4	0.7	0.64	0.524226	0.999427	0.6682	2694	1048.75	1426.27	37.55	81.4333			1.11681	0	1	NO
PY17X_0943700	tRNA-splicing ligase RtcB, putative	RTCB	267.4	192.1	317.6	1.66	0.7	0.86	0.85	0.397033	0.999427	0.5488	2024	192.1	317.6	21.85	47.3333			1.11522	0	1	NO
PY17X_0712000	ribonuclease, putative	N/A	3036.8	1504.9	4058.1	2.7	1.4	0.57	2.51	0.0122131	0.999427	0.03783	62	1504.95	4058.1	23.4	50.6333			1.11358	0	1	NO
PY17X_1465700	CSC1-like protein, putative	N/A	1342.5	787.7	1712.5	2.17	1.1	0.67	1.68	0.0926242	0.999427	0.1934	471	787.65	1712.5	26.55	57.4333			1.11318	0	1	NO
PY17X_1430100	conserved protein, unknown function	N/A	514.9	445	561.6	1.26	0.3	0.6	0.56	0.576441	0.999427	0.71	2964	445	561.567	20.35	43.7667			1.1048	0	1	NO
PY17X_0614000	conserved Plasmodium protein, unknown function	N/A	179.9	57	261.9	4.59	2.2	1.91	1.15	0.248807	0.999427	0.4	1267	57	261.9	25.25	54.2333			1.1029	0	1	NO
PY17X_1421400	palmitoyltransferase DHHC8, putative	DHHC8	160.4	121.6	186.4	1.53	0.6	1.89	0.33	0.744609	0.999427	0.8394	3849	121.55	186.4	22.25	47.7667			1.1022	0	1	NO
PY17X_1351300	ATF7-int domain-containing protein, putative	N/A	582.2	421.6	689.3	1.63	0.7	0.54	1.31	0.191566	0.999427	0.3351	975	421.65	689.267	24.8	53.2			1.10109	0	1	NO
PY17X_0418000	vacuolar protein sorting-associated protein 46, putative	VPS46	347.9	147	481.8	3.28	1.7	0.68	2.52	0.0117005	0.999427	0.03655	60	147	481.767	34.05	73			1.10024	0	1	NO
PY17X_1407800	DNA-directed RNA polymerase subunit alpha, putative	N/A	1068.6	569.7	1401.2	2.46	1.3	0.63	2.05	0.0402459	0.999427	0.1011	205	569.65	1401.2	20.15	43.1667			1.09914	0	1	NO
PY17X_0704700	alpha/beta hydrolase, putative	N/A	146.9	118.2	166.1	1.4	0.5	1.61	0.3	0.761367	0.999427	0.8494	3937	118.15	166.133	22.1	47.2667			1.09678	0	1	NO
PY17X_0526100	Plasmodium exported protein, unknown function	N/A	990.7	427.6	1366.2	3.19	1.7	0.83	2.02	0.0429999	0.999427	0.1066	219	427.6	1366.2	21	44.8667			1.09525	0	1	NO
PY17X_0705000	conserved Plasmodium protein, unknown function	N/A	1187	406.1	1707.6	4.21	2.1	0.7	2.95	0.00316255	0.999427	0.01228	16	406.1	1707.63	29.45	62.8667			1.09403	0	1	NO
PY17X_1403700	conserved Plasmodium protein, unknown function	N/A	105.4	168.3	63.5	0.38	-1.4	1.21	-1.16	0.247694	0.999427	0.3986	1261	168.3	63.4667	26.8	57.1667			1.09294	0	1	NO
PY17X_1415200	conserved protein, unknown function	N/A	223.2	74.4	322.4	4.32	2.1	0.89	2.38	0.0171331	0.999427	0.04988	87	74.4	322.367	32.15	68.5667			1.09269	0	1	NO
PY17X_1409600	U4/U6 small nuclear ribonucleoprotein PRP3, putative	PRPF3	690.8	907	546.6	0.604	-0.7	0.62	-1.17	0.242828	0.999427	0.3938	1236	907	546.633	20.6	43.9333			1.09267	0	1	NO
PY17X_0604200	AATF domain-containing protein, putative	N/A	2330.2	5182.9	428.4	0.0827	-3.6	0.84	-4.27	1.91871e-05	0.085632	0.0001349	0	5182.9	428.433	22	46.9			1.09208	0	1	NO
PY17X_1325900	aminodeoxychorismate lyase, putative	ADCL	328.6	507	209.7	0.412	-1.3	0.7	-1.83	0.0676653	0.999427	0.1518	345	507	209.667	31.75	67.6333			1.09098	0	1	NO
PY17X_0921400	spermidine synthase	SPDS	455.1	451.2	457.8	1.02	0	0.78	0.03	0.977765	0.999427	0.9859	5071	451.15	457.8	35.1	74.6667			1.08899	0	1	NO
PY17X_1034100	ankyrin-repeat protein, putative	N/A	93.8	120.3	76.1	0.635	-0.7	1.35	-0.49	0.62632	0.999427	0.749	3229	120.35	76.1	20.75	44.1333			1.08876	0	1	NO
PY17X_0932200	DNA mismatch repair protein MLH, putative	N/A	2074.1	809.5	2917.3	3.6	1.8	0.63	2.95	0.00319745	0.999427	0.01239	16	809.45	2917.27	28.65	60.8333			1.08633	0	1	NO
PY17X_1467300	conserved Plasmodium protein, unknown function	N/A	507.6	277.9	660.7	2.37	1.2	0.67	1.86	0.0622084	0.999427	0.1426	317	277.85	660.733	20.85	44.2667			1.08617	0	1	NO
PY17X_1207000	DnaJ protein, putative	N/A	1397.4	615.2	1918.9	3.12	1.6	0.67	2.46	0.0138606	0.999427	0.04204	71	615.25	1918.87	27.4	58.1667			1.08602	0	1	NO
PY17X_1453200	clustered-asparagine-rich protein, putative	CARP	206	295	146.7	0.495	-1	0.85	-1.19	0.232372	0.999427	0.3818	1183	294.95	146.733	22.05	46.7			1.08264	0	1	NO
PY17X_0835300	nucleolar protein Nop52, putative	N/A	1172.8	583.6	1565.7	2.68	1.4	0.81	1.75	0.0792698	0.999427	0.1716	404	583.6	1565.67	19.9	41.9333			1.07533	0	1	NO
PY17X_1230000	proteasome subunit beta type-4, putative	N/A	951	299.6	1385.3	4.62	2.2	0.61	3.63	0.000286112	0.999427	0.001487	1	299.55	1385.33	36.85	77.6			1.07439	0	1	NO
PY17X_0924900	mitochondrial import inner membrane translocase subunit TIM44, putative	TIM44	798.3	765.4	820.3	1.07	0.1	0.69	0.14	0.885589	0.999427	0.931	4580	765.35	820.3	27.45	57.7333			1.0726	0	1	NO
PY17X_0301500	repetitive organellar protein, putative	ROPE	1772.1	1712.5	1811.8	1.06	0.1	0.79	0.1	0.917943	0.999427	0.9521	4754	1712.5	1811.77	19.55	41.0667			1.0708	0	1	NO
PY17X_1409500	protein phosphatase PPM6, putative	PPM6	1974.3	574.1	2907.8	5.07	2.3	0.45	5.24	1.5966e-07	0.00075535	1.783e-06	0	574.1	2907.77	24.6	51.6667			1.07058	0	1	NO
PY17X_0917900	ubiquitin-like protein, putative	N/A	1452.3	1028.3	1735	1.69	0.8	0.63	1.2	0.229788	0.999427	0.3797	1170	1028.3	1734.97	25.05	52.5667			1.06934	0	1	NO
PY17X_1212200	eukaryotic translation initiation factor 2 subunit beta, putative	eIF2beta	1457.4	615	2018.9	3.28	1.7	0.57	3.03	0.00241825	0.999427	0.009781	12	615	2018.93	31.55	66.1333			1.06774	0	1	NO
PY17X_0109800	protein KIC6, putative	N/A	3370.1	1516.1	4606.1	3.04	1.6	0.78	2.06	0.039796	0.999427	0.1002	203	1516.05	4606.13	24.05	50.2667			1.06357	0	1	NO
PY17X_1338400	cGMP-specific 3',5'-cyclic phosphodiesterase delta, putative	PDEdelta	2479.6	994.9	3469.4	3.49	1.8	0.8	2.24	0.0251562	0.999427	0.06869	128	994.9	3469.37	25.5	53.1667			1.06002	0	1	NO
PY17X_1329100	splicing factor 3B subunit 2, putative	SF3B2	685.7	647.4	711.3	1.1	0.1	0.55	0.25	0.804468	0.999427	0.877	4159	647.35	711.333	28.6	59.6			1.0593	0	1	NO
PY17X_1464200	conserved protein, unknown function	N/A	2933.6	1769.6	3709.6	2.1	1.1	1.03	1.04	0.298972	0.999427	0.4559	1523	1769.55	3709.6	26.6	55.3667			1.05759	0	1	NO
PY17X_1120000	F-box protein FBXO1, putative	N/A	265	233.8	285.9	1.22	0.3	0.84	0.35	0.72728	0.999427	0.8272	3758	233.8	285.867	20.5	42.6333			1.05636	0	1	NO
PY17X_1358100	conserved protein, unknown function	N/A	80.2	63.5	91.4	1.44	0.5	2.37	0.22	0.825563	0.999427	0.8926	4269	63.45	91.4	20.15	41.9			1.05617	0	1	NO
PY17X_0835800	conserved protein, unknown function	N/A	269.7	363.4	207.2	0.568	-0.8	0.73	-1.12	0.264266	0.999427	0.4189	1346	363.45	207.233	30.45	63.2667			1.055	0	1	NO
PY17X_0515500	26S proteasome regulatory subunit RPN9, putative	RPN9	1027.4	919.3	1099.5	1.2	0.3	0.77	0.34	0.735976	0.999427	0.8345	3804	919.3	1099.53	25.15	52.2333			1.05441	0	1	NO
PY17X_1202100	early transcribed membrane protein	ETRAMP	78	129.5	43.8	0.34	-1.6	0.96	-1.61	0.106391	0.999427	0.2157	542	129.5	43.7667	22.6	46.9			1.05327	0	1	NO
PY17X_1107000	conserved protein, unknown function	N/A	257.4	340.6	201.9	0.593	-0.8	0.82	-0.91	0.360465	0.999427	0.5149	1836	340.6	201.933	23.05	47.8			1.05224	0	1	NO
PY17X_1239800	AFG1-like ATPase, putative	N/A	631.1	338.8	826.1	2.44	1.3	0.66	1.96	0.0502997	0.999427	0.1206	256	338.75	826.067	25.35	52.5667			1.05216	0	1	NO
PY17X_1221500	CPW-WPC family protein	N/A	439.4	430.9	445.1	1.03	0	0.71	0.06	0.949014	0.999427	0.9672	4923	430.9	445.1	27.55	57.1			1.05144	0	1	NO
PY17X_1448000	pre-mRNA-splicing regulator WTAP, putative	WTAP	267.8	339.1	220.2	0.651	-0.6	0.9	-0.69	0.49301	0.999427	0.6395	2528	339.15	220.2	19.8	40.9667			1.04895	0	1	NO
PY17X_0108700	proteasome subunit alpha type-2, putative	N/A	217.6	254.5	193	0.757	-0.4	1.18	-0.34	0.733311	0.999427	0.8316	3789	254.55	192.967	33.2	68.6333			1.04773	0	1	NO
PY17X_0806800	conserved Plasmodium protein, unknown function	N/A	2008.7	1467.1	2369.8	1.62	0.7	0.75	0.92	0.357428	0.999427	0.5127	1822	1467.1	2369.83	25.15	51.9			1.04518	0	1	NO
PY17X_0307400	ATP-dependent RNA helicase UAP56, putative	UAP56	1134.6	845.6	1327.2	1.57	0.6	0.49	1.33	0.184686	0.999427	0.3262	940	845.65	1327.2	37.75	77.9			1.04515	0	1	NO
PY17X_1341100	DnaJ protein, putative	N/A	489.2	548.6	449.7	0.82	-0.3	0.64	-0.45	0.652507	0.999427	0.7702	3365	548.6	449.7	30.55	63			1.04418	0	1	NO
PY17X_1142000	DNA-directed RNA polymerases I, II, and III subunit RPABC1, putative	RPB5	313.2	291.2	327.8	1.13	0.2	0.92	0.19	0.849794	0.999427	0.9085	4396	291.2	327.833	33.55	69.0667			1.04168	0	1	NO
PY17X_1451800	upregulated in late gametocytes ULG8, putative	ULG8	291.1	242.8	323.3	1.33	0.4	0.76	0.54	0.588112	0.999427	0.7185	3022	242.75	323.333	23	47.2667			1.03919	0	1	NO
PY17X_0207900	ras-related protein Rab-5C, putative	RAB5c	280.8	289.9	274.7	0.948	-0.1	1.91	-0.04	0.967605	0.999427	0.9791	5019	289.85	274.7	33.15	67.9667			1.03582	0	1	NO
PY17X_1446600	T-complex protein 1 subunit gamma, putative	CCT3	496.4	551.2	459.8	0.834	-0.3	0.56	-0.47	0.637532	0.999427	0.7574	3287	551.2	459.767	25.9	53.1			1.03576	0	1	NO
PY17X_0703800	conserved Plasmodium protein, unknown function	N/A	2924.8	1251.1	4040.5	3.23	1.7	0.83	2.03	0.042103	0.999427	0.1048	214	1251.15	4040.53	28.75	58.7333			1.03062	0	1	NO
PY17X_0917300	pre-mRNA-splicing factor 38A, putative	PRP38A	327.6	194.7	416.1	2.14	1.1	1.87	0.59	0.558271	0.999427	0.6957	2869	194.65	416.133	28.65	58.4667			1.02908	0	1	NO
PY17X_0518700	plasmepsin VII, putative	N/A	760.3	459.7	960.6	2.09	1.1	0.92	1.15	0.24942	0.999427	0.4008	1270	459.7	960.633	32.6	66.4			1.02631	0	1	NO
PY17X_0203700	UMP-CMP kinase, putative	N/A	344	428.8	287.4	0.67	-0.6	0.76	-0.76	0.449323	0.999427	0.5994	2302	428.8	287.4	21.6	43.9			1.02319	0	1	NO
PY17X_1417500	RNA-binding protein, putative	N/A	96.1	165.9	49.5	0.296	-1.8	0.85	-2.07	0.0382984	0.999427	0.09702	195	165.95	49.4667	25.35	51.3667			1.01885	0	1	NO
PY17X_1108400	nuclear protein localization protein 4, putative	NPL4	666	687	651.9	0.949	-0.1	0.59	-0.13	0.897358	0.999427	0.9383	4641	687.05	651.933	33.65	67.9			1.01281	0	1	NO
PY17X_1020400	vacuolar ER assembly factor VMA12, putative	N/A	353.2	318.8	376.2	1.18	0.2	0.76	0.32	0.751071	0.999427	0.8424	3880	318.75	376.2	31	62.5			1.01159	0	1	NO
PY17X_0837800	mitochondrial-processing peptidase subunit beta, putative	QCR1	1455.9	461.5	2118.7	4.59	2.2	0.56	3.93	8.51052e-05	0.370123	0.0005171	0	461.55	2118.73	27.6	55.6			1.01042	0	1	NO
PY17X_1422000	conserved Plasmodium protein, unknown function	N/A	592.8	989.2	328.5	0.332	-1.6	0.53	-3.02	0.00254702	0.999427	0.01026	13	989.2	328.533	39.75	79.9			1.00724	0	1	NO
PY17X_0103900	cation/H+ antiporter, putative	CAX	345.1	151.2	474.4	3.14	1.6	0.84	1.96	0.0494225	0.999427	0.119	252	151.25	474.4	23.2	46.5667			1.00517	0	1	NO
PY17X_0417100	kinetochore protein NUF2, putative	NUF2	1093.4	726.1	1338.3	1.84	0.9	0.84	1.04	0.296424	0.999427	0.4531	1510	726.1	1338.27	36.95	74.1333			1.00455	0	1	NO
PY17X_0302600	translocation protein SEC66, putative	SEC66	393.8	236.5	498.7	2.11	1.1	0.92	1.17	0.241375	0.999427	0.3926	1229	236.5	498.667	39.9	79.8			1	0	1	NO
PY17X_1038800	ribosome biogenesis protein BOP1, putative	BOP1	1664.3	772.2	2259	2.93	1.5	0.76	2.05	0.0408509	0.999427	0.1023	208	772.15	2258.97	27.45	54.7667			0.996492	0	1	NO
PY17X_1351800	Qa-SNARE protein, putative	N/A	434.1	339	497.4	1.47	0.6	0.69	0.81	0.419295	0.999427	0.5707	2141	339.05	497.367	39.95	79.2333			0.987912	0	1	NO
PY17X_0511000	conserved protein, unknown function	N/A	272	368.9	207.4	0.562	-0.8	0.63	-1.31	0.189361	0.999427	0.3318	964	368.9	207.4	39.7	78.6667			0.986613	0	1	NO
PY17X_1308200	allantoicase, putative	N/A	404.1	434.1	384	0.884	-0.2	0.99	-0.18	0.857086	0.999427	0.9134	4433	434.1	384.033	29.5	58.3333			0.983606	0	1	NO
PY17X_0817500	elongation factor 1-beta, putative	N/A	620.3	460	727.2	1.58	0.7	0.62	1.06	0.288632	0.999427	0.4448	1471	460	727.233	37.9	74.8667			0.982126	0	1	NO
PY17X_0610600	conserved protein, unknown function	N/A	548.5	601.7	513.1	0.852	-0.2	0.78	-0.29	0.76856	0.999427	0.8535	3973	601.7	513.1	35.7	70.3			0.977601	0	1	NO
PY17X_0504000	conserved Plasmodium protein, unknown function	N/A	256.4	224	277.9	1.24	0.3	1.58	0.2	0.844389	0.999427	0.905	4368	224.05	277.933	26.5	52.1			0.975291	0	1	NO
PY17X_1142200	conserved Plasmodium protein, unknown function	N/A	77.1	65.6	84.8	1.29	0.4	2.08	0.18	0.859778	0.999427	0.9152	4447	65.6	84.7667	24.75	48.6333			0.974517	0	1	NO
PY17X_0833900	conserved Plasmodium protein, unknown function	N/A	38.1	19.4	50.6	2.59	1.4	2.05	0.67	0.502982	0.999427	0.6489	2583	19.35	50.5667	36.85	72.4			0.974325	0	1	NO
PY17X_0404000	lipin, putative	N/A	1117.2	926	1244.8	1.35	0.4	0.49	0.87	0.3833	0.999427	0.5363	1954	925.95	1244.77	25.8	50.6667			0.973666	0	1	NO
PY17X_1147800	tryptophan-rich protein	N/A	312.7	352.4	286.1	0.811	-0.3	0.99	-0.31	0.760324	0.999427	0.8485	3931	352.45	286.1	21.7	42.5667			0.972029	0	1	NO
PY17X_0944100	conserved Plasmodium protein, unknown function	N/A	468.8	579.2	395.2	0.681	-0.6	0.84	-0.66	0.50889	0.999427	0.6544	2614	579.15	395.233	24.95	48.8			0.967841	0	1	NO
PY17X_1141200	nuclear fusion protein, putative	GEX1	657.3	764.9	585.6	0.765	-0.4	0.6	-0.64	0.519582	0.999427	0.6645	2668	764.9	585.633	29.5	57.6667			0.967023	0	1	NO
PY17X_0821200	Zinc finger HIT domain-containing protein 3, putative	ZNHIT3	514.3	447.6	558.7	1.25	0.3	0.64	0.5	0.615059	0.999427	0.7422	3168	447.65	558.7	36.85	71.9667			0.965664	0	1	NO
PY17X_0715800	26S protease regulatory subunit 6B, putative	RPT3	747.9	489.4	920.3	1.88	0.9	0.59	1.53	0.124903	0.999427	0.2421	636	489.35	920.333	38.45	74.9			0.961982	0	1	NO
PY17X_0111400	EF hand domain-containing protein, putative	N/A	138.7	187.5	106.2	0.568	-0.8	1.36	-0.6	0.548434	0.999427	0.6865	2819	187.45	106.167	22	42.8			0.960107	0	1	NO
PY17X_0511900	conserved Plasmodium protein, unknown function	N/A	6472.8	2764	8945.4	3.24	1.7	0.87	1.94	0.0526228	0.999427	0.1251	268	2764	8945.37	28.4	55.2			0.958777	0	1	NO
PY17X_1215600	GDP-L-fucose synthase, putative	FS	297.9	231	342.5	1.48	0.6	0.8	0.71	0.480415	0.999427	0.6277	2462	231	342.533	31.3	60.8333			0.958699	0	1	NO
PY17X_1341300	conserved protein, unknown function	N/A	872.8	616.6	1043.5	1.69	0.8	0.84	0.9	0.367192	0.999427	0.5201	1872	616.6	1043.5	38.05	73.8			0.955724	0	1	NO
PY17X_0308700	ubiquinol-cytochrome-c reductase complex assembly factor 1, putative	N/A	184.1	282.4	118.5	0.419	-1.3	0.9	-1.39	0.163987	0.999427	0.2996	835	282.45	118.467	23.35	45.2667			0.955026	0	1	NO
PY17X_0812200	ATP-dependent protease ATPase subunit ClpY, putative	ClpY	740.1	841.3	672.6	0.8	-0.3	0.5	-0.65	0.51642	0.999427	0.6619	2652	841.3	672.6	29.35	56.8667			0.954223	0	1	NO
PY17X_0928900	WD repeat-containing protein, putative	N/A	229.9	301.6	182.2	0.603	-0.7	0.95	-0.77	0.443615	0.999427	0.5943	2273	301.55	182.2	25.05	48.5333			0.954165	0	1	NO
PY17X_1123900	splicing factor-like protein 1, putative	N/A	1626	1330.2	1823.2	1.37	0.5	0.48	0.94	0.347164	0.999427	0.5022	1770	1330.2	1823.2	23.1	44.7			0.952382	0	1	NO
PY17X_1344100	micro-fibrillar-associated protein, putative	N/A	1179.9	1021.8	1285.4	1.26	0.3	0.76	0.43	0.663832	0.999427	0.7794	3429	1021.85	1285.37	33.6	65			0.951978	0	1	NO
PY17X_1238000	EELM2 domain-containing protein, putative	N/A	1010.1	425	1400.1	3.29	1.7	0.82	2.11	0.0349825	0.999427	0.09001	178	425	1400.07	23.05	44.5667			0.951198	0	1	NO
PY17X_1245300	methionine aminopeptidase 1a, putative	METAP1a	452.1	374.6	503.8	1.34	0.4	0.75	0.57	0.570677	0.999427	0.7052	2934	374.55	503.8	37.25	71.9667			0.950088	0	1	NO
PY17X_0518600	bromodomain protein 1, putative	BDP1	374.9	647.6	193.1	0.298	-1.7	0.62	-2.84	0.00455114	0.999427	0.01662	23	647.6	193.067	32.2	62.2			0.949854	0	1	NO
PY17X_0412800	26S proteasome regulatory subunit RPN12, putative	RPN12	330.1	215	406.8	1.89	0.9	1.03	0.89	0.373258	0.999427	0.5262	1903	215	406.767	28	53.7			0.939495	0	1	NO
PY17X_0310300	arginyl-tRNA--protein transferase, putative	ATEL1	1053.1	1000.1	1088.4	1.09	0.1	0.76	0.16	0.871187	0.999427	0.922	4505	1000.1	1088.4	22.85	43.7333			0.936539	0	1	NO
PY17X_0206100	mitochondrial carrier protein, putative	N/A	1124.7	1089.4	1148.3	1.05	0.1	0.53	0.14	0.88674	0.999427	0.931	4583	1089.4	1148.3	21.5	41.1333			0.935971	0	1	NO
PY17X_1108500	conserved protein, unknown function	N/A	1181.4	1000.2	1302.2	1.3	0.4	0.55	0.69	0.489259	0.999427	0.6364	2507	1000.25	1302.2	25.5	48.7333			0.934412	0	1	NO
PY17X_0524000	erythrocyte membrane-associated antigen, putative	N/A	2694.2	2356.6	2919.3	1.24	0.3	0.56	0.55	0.580575	0.999427	0.713	2985	2356.6	2919.33	22.45	42.9			0.934262	0	1	NO
PY17X_0925500	ribosome biogenesis regulatory protein, putative	RRS1	853.8	283	1234.4	4.37	2.1	0.71	3	0.00267127	0.999427	0.01068	14	282.95	1234.37	38.85	74.1			0.931559	0	1	NO
PY17X_1435400	conserved protein, unknown function	N/A	974	1339.6	730.3	0.545	-0.9	0.72	-1.22	0.222335	0.999427	0.3717	1132	1339.6	730.267	28.95	55.1667			0.930233	0	1	NO
PY17X_1230700	peptidyl-prolyl cis-trans isomerase, putative	CYP81	1313.4	562.5	1813.9	3.22	1.7	0.52	3.25	0.00114838	0.999427	0.005054	6	562.55	1813.93	24.85	47.3333			0.929611	0	1	NO
PY17X_1004000	6-cysteine protein P41, putative	P41	722.9	576.1	820.7	1.42	0.5	0.65	0.78	0.43255	0.999427	0.5835	2211	576.1	820.733	30.4	57.7333			0.925333	0	1	NO
PY17X_1355100	conserved Plasmodium protein, unknown function	N/A	541.6	294	706.6	2.41	1.3	0.94	1.34	0.179387	0.999427	0.3192	913	294	706.633	34.3	65.0333			0.922971	0	1	NO
PY17X_0817200	26S proteasome regulatory subunit RPN8, putative	RPN8	465.4	333.2	553.6	1.66	0.7	1.13	0.65	0.517185	0.999427	0.6623	2656	333.25	553.567	30.6	57.9667			0.921692	0	1	NO
PY17X_1422900	conserved protein, unknown function	N/A	343.5	241.2	411.7	1.71	0.8	0.83	0.93	0.351332	0.999427	0.5056	1790	241.25	411.667	27.05	51.2333			0.921454	0	1	NO
PY17X_1313300	conserved Plasmodium protein, unknown function	N/A	250.2	225.1	267	1.19	0.2	0.76	0.33	0.742623	0.999427	0.8383	3838	225.05	267	23.45	44.3667			0.919888	0	1	NO
PY17X_1135600	T-complex protein 1 subunit delta, putative	CCT4	354.6	429.4	304.7	0.71	-0.5	0.82	-0.6	0.547561	0.999427	0.6859	2814	429.4	304.667	23.75	44.9333			0.919859	0	1	NO
PY17X_1131200	tetratricopeptide repeat protein, putative	N/A	610.7	720.4	537.6	0.746	-0.4	0.65	-0.65	0.516374	0.999427	0.6619	2651	720.4	537.633	37	69.7333			0.914323	0	1	NO
PY17X_0507700	serine/arginine-rich splicing factor 4, putative	SRSF4	2139.6	942.8	2937.5	3.12	1.6	0.8	2.04	0.0408662	0.999427	0.1023	208	942.75	2937.5	36.65	69			0.912783	0	1	NO
PY17X_1439500	conserved Plasmodium protein, unknown function	N/A	368.1	429.6	327.1	0.76	-0.4	0.71	-0.56	0.577147	0.999427	0.7101	2967	429.65	327.133	22.95	43.2			0.912537	0	1	NO
PY17X_0410100	asparagine synthetase [glutamine-hydrolyzing], putative	AS	795.1	665.9	881.3	1.32	0.4	0.5	0.81	0.417084	0.999427	0.5685	2131	665.9	881.3	24.2	45.5333			0.911916	0	1	NO
PY17X_1243700	conserved protein, unknown function	N/A	177.8	156.9	191.7	1.22	0.3	0.74	0.39	0.694368	0.999427	0.8023	3588	156.9	191.667	37	69.5667			0.910871	0	1	NO
PY17X_0314500	AP-2 complex subunit sigma, putative	AP2S	124.5	95.2	144	1.51	0.6	2.02	0.29	0.76873	0.999427	0.8535	3975	95.2	144	38.45	72.2667			0.910347	0	1	NO
PY17X_1413100	eukaryotic translation initation factor 4 gamma, putative	EIF4G	1903.5	820.2	2625.7	3.2	1.7	0.76	2.2	0.0277472	0.999427	0.07444	141	820.2	2625.73	27.55	51.7333			0.909042	0	1	NO
PY17X_0943900	centrin-4, putative	CEN4	48.9	24.8	65	2.63	1.4	2.04	0.68	0.495859	0.999427	0.6425	2543	24.75	65.0333	26.45	49.6667			0.90901	0	1	NO
PY17X_1245600	conserved Plasmodium protein, unknown function	N/A	779.6	309.1	1093.1	3.54	1.8	0.63	2.87	0.00408018	0.999427	0.0151	21	309.15	1093.13	29.6	55.4333			0.905157	0	1	NO
PY17X_0918600	conserved Plasmodium protein, unknown function	N/A	804.5	1175.2	557.4	0.474	-1.1	0.7	-1.54	0.12325	0.999427	0.2404	628	1175.25	557.367	37.3	69.7667			0.903362	0	1	NO
PY17X_1145300	26S proteasome regulatory subunit RPN11, putative	RPN11	173.4	240.8	128.4	0.533	-0.9	0.97	-0.93	0.350782	0.999427	0.5054	1788	240.85	128.4	33.15	62			0.903259	0	1	NO
PY17X_0703600	conserved protein, unknown function	N/A	109.6	170	69.3	0.408	-1.3	1.05	-1.24	0.216183	0.999427	0.3647	1101	170	69.2667	30.95	57.7667			0.900298	0	1	NO
PY17X_0214400	RNA-binding protein, putative	N/A	631.1	414.2	775.7	1.87	0.9	0.88	1.03	0.302618	0.999427	0.4593	1542	414.2	775.7	23.45	43.7333			0.899145	0	1	NO
PY17X_1231500	1-cys peroxiredoxin	1-CysPxn	406.6	142.7	582.6	4.09	2	0.58	3.53	0.000418849	0.999427	0.002081	2	142.7	582.567	36.9	68.8			0.898788	0	1	NO
PY17X_0941200	D-tyrosyl-tRNA(Tyr) deacylase, putative	DTD	118.3	169.4	84.2	0.496	-1	2.06	-0.49	0.623878	0.999427	0.7465	3212	169.4	84.2	33.25	61.8333			0.89503	0	1	NO
PY17X_0411500	conserved Plasmodium protein, unknown function	N/A	478.8	249.5	631.7	2.53	1.3	0.92	1.46	0.143636	0.999427	0.2702	731	249.5	631.733	39.7	73.8			0.894482	0	1	NO
PY17X_0937200	nucleic acid binding protein, putative	N/A	138.6	182.7	109.1	0.597	-0.7	1.27	-0.59	0.557853	0.999427	0.6956	2867	182.7	109.1	22.45	41.7			0.893332	0	1	NO
PY17X_1216300	prohibitin 2, putative	PHB2	671.3	309.3	912.7	2.95	1.6	0.56	2.79	0.00522926	0.999427	0.01867	27	309.3	912.667	36.1	67.0333			0.89288	0	1	NO
PY17X_0210900	ATP-dependent DNA/RNA helicase PSH1, putative	PSH1	1203.8	1523.8	990.4	0.65	-0.6	0.59	-1.05	0.295195	0.999427	0.4519	1504	1523.8	990.4	23.05	42.8			0.892844	0	1	NO
PY17X_0825900	conserved protein, unknown function	N/A	522.1	785.5	346.5	0.442	-1.2	0.7	-1.67	0.0944182	0.999427	0.1962	481	785.55	346.467	26.45	49.0667			0.891476	0	1	NO
PY17X_0505300	RNA-binding protein 34, putative	RBM34	643.3	475.6	755	1.59	0.7	0.83	0.81	0.419405	0.999427	0.5707	2142	475.65	755.033	33.1	61.4			0.891407	0	1	NO
PY17X_1120200	splicing factor 3A subunit 2, putative	SF3A2	183.1	177.3	187	1.05	0.1	0.68	0.11	0.913927	0.999427	0.949	4733	177.3	186.967	39.75	73.5333			0.887444	0	1	NO
PY17X_1005400	cytosolic glyoxalase II, putative	cGLO2	158.4	187.2	139.2	0.741	-0.4	0.75	-0.57	0.566647	0.999427	0.7019	2912	187.2	139.167	33.8	62.4333			0.885293	0	1	NO
PY17X_1140000	conserved protein, unknown function	N/A	1822.2	728.9	2551.1	3.5	1.8	1	1.81	0.0709094	0.999427	0.1576	361	728.85	2551.13	33.6	62			0.883807	0	1	NO
PY17X_0821500	conserved protein, unknown function	N/A	284.8	227.1	323.3	1.42	0.5	0.84	0.6	0.545356	0.999427	0.6847	2803	227.05	323.267	25.55	47.1			0.882404	0	1	NO
PY17X_MIT01700	ribosomal RNA fragment	N/A	82.4	40.9	110.1	2.69	1.4	2.96	0.48	0.628761	0.999427	0.7505	3242	40.85	110.133	36.65	67.4333			0.879649	0	1	NO
PY17X_1321000	NAD(P) transhydrogenase, putative	NTH	1264.4	1245.2	1277.2	1.03	0	0.81	0.04	0.964887	0.999427	0.9776	5005	1245.15	1277.23	26.2	48.1667			0.878468	0	1	NO
PY17X_1447100	dynein regulatory complex subunit 7, putative	N/A	894.9	1042.7	796.5	0.763	-0.4	0.7	-0.56	0.578382	0.999427	0.7112	2974	1042.7	796.467	33.8	62.1333			0.878344	0	1	NO
PY17X_1145500	non-structural maintenance of chromosomes element 1, putative	N/A	96.4	101.7	92.9	0.914	-0.1	1.97	-0.07	0.947663	0.999427	0.9667	4912	101.65	92.9	33.7	61.9333			0.877967	0	1	NO
PY17X_1016500	ribosomal protein L15, mitochondrial, putative	N/A	1078.3	324.5	1580.8	4.87	2.3	0.5	4.59	4.48179e-06	0.0204011	3.594e-05	0	324.5	1580.77	36.7	67.3			0.874826	0	1	NO
PY17X_0216300	Plasmodium exported protein, unknown function	N/A	951.2	857.9	1013.5	1.18	0.2	0.58	0.41	0.681245	0.999427	0.7929	3519	857.9	1013.5	28.9	52.9333			0.873107	0	1	NO
PY17X_0932600	conserved Plasmodium protein, unknown function	N/A	197.6	172.8	214.1	1.24	0.3	1.05	0.29	0.768312	0.999427	0.8535	3972	172.8	214.067	28.2	51.5667			0.870744	0	1	NO
PY17X_0912000	ubiquitin-related modifier 1, putative	URM1	51.5	47.3	54.3	1.14	0.2	2.29	0.08	0.933206	0.999427	0.9597	4837	47.3	54.2667	24.35	44.5			0.869884	0	1	NO
PY17X_1136700	GTP-binding protein, putative	N/A	465.9	547.9	411.2	0.75	-0.4	0.74	-0.56	0.573701	0.999427	0.708	2950	547.85	411.2	38.45	70.1667			0.867802	0	1	NO
PY17X_1024100	DIX domain-containing protein, putative	DIX	201.5	202.6	200.8	0.99	0	0.75	-0.02	0.983914	0.999427	0.9901	5103	202.65	200.8	39.25	71.4			0.863231	0	1	NO
PY17X_1024800	DNL-type zinc finger protein, putative	HEP1	425	200.4	574.8	2.87	1.5	0.59	2.56	0.0104645	0.999427	0.03341	53	200.35	574.767	38.65	70.2333			0.861687	0	1	NO
PY17X_1034700	CTP synthase, putative	CTPS	624.8	759.2	535.2	0.706	-0.5	0.7	-0.72	0.473254	0.999427	0.6211	2426	759.2	535.233	28.95	52.4			0.856003	0	1	NO
PY17X_1462500	signal recognition particle receptor subunit beta, putative	SRPRB	365.5	169.1	496.5	2.94	1.6	0.65	2.39	0.0170547	0.999427	0.04971	87	169.05	496.533	27.65	50			0.854649	0	1	NO
PY17X_1348200	conserved protein, unknown function	N/A	796.9	912.2	720.1	0.79	-0.3	0.5	-0.68	0.496885	0.999427	0.6431	2548	912.2	720.067	36.55	66.0667			0.854051	0	1	NO
PY17X_0310000	secreted protein with altered thrombospondin repeat domain, putative	SPATR	89	82.8	93.1	1.12	0.2	1.96	0.09	0.93194	0.999427	0.9593	4831	82.8	93.1333	28.2	50.9			0.85197	0	1	NO
PY17X_0831400	fumarate hydratase, putative	FH	2013.4	864.4	2779.4	3.22	1.7	0.5	3.35	0.000810158	0.999427	0.003737	4	864.4	2779.43	31	55.9			0.85058	0	1	NO
PY17X_1305800	translocation protein SEC62, putative	N/A	726.5	889	618.3	0.696	-0.5	0.81	-0.64	0.520514	0.999427	0.6649	2675	888.95	618.267	37	66.7			0.850161	0	1	NO
PY17X_1369800	conserved Plasmodium protein, unknown function	N/A	455.7	265	582.8	2.2	1.1	0.84	1.36	0.173584	0.999427	0.3115	883	265.05	582.833	37.1	66.8			0.848429	0	1	NO
PY17X_1458900	syntaxin-16, putative	STX16	83.1	89.8	78.7	0.875	-0.2	2.02	-0.1	0.923871	0.999427	0.9557	4784	89.8	78.6667	28.4	51.0667			0.846491	0	1	NO
PY17X_1008100	U4/U6 small nuclear ribonucleoprotein PRP31, putative	PRPF31	623.8	744	543.6	0.731	-0.5	0.52	-0.87	0.386562	0.999427	0.5398	1970	744.05	543.567	34	61.1333			0.846424	0	1	NO
PY17X_0718100	RNA-binding protein, putative	N/A	1278.1	668.8	1684.4	2.52	1.3	0.75	1.79	0.0738379	0.999427	0.1624	376	668.75	1684.37	32.95	59.0333			0.841251	0	1	NO
PY17X_0616400	RNA-binding protein, putative	N/A	980.4	1196.8	836.2	0.699	-0.5	0.74	-0.7	0.485898	0.999427	0.6329	2491	1196.85	836.167	22.4	40.0667			0.838904	0	1	NO
PY17X_1116700	NLI interacting factor-like phosphatase, putative	NIF2	383.1	308.9	432.7	1.4	0.5	0.82	0.6	0.551508	0.999427	0.6893	2834	308.85	432.667	33.7	59.9			0.829807	0	1	NO
PY17X_1406800	V-type proton ATPase subunit H, putative	N/A	473.3	501	454.9	0.907	-0.1	0.65	-0.22	0.828423	0.999427	0.8939	4284	501	454.867	27	47.8667			0.826062	0	1	NO
PY17X_1108200	subtilisin-like protease 1, putative	SUB1	1028.1	776.1	1196.2	1.54	0.6	0.47	1.32	0.187233	0.999427	0.3289	953	776.15	1196.17	37.85	67.0667			0.825303	0	1	NO
PY17X_0822750	telomerase RNA	N/A	1069.2	674	1332.7	1.98	1	0.89	1.1	0.269984	0.999427	0.4255	1375	674.05	1332.67	29.8	52.8			0.825226	0	1	NO
PY17X_1012100	Hsp70/Hsp90 organizing protein, putative	HOP	676.9	841.7	567.1	0.674	-0.6	0.75	-0.76	0.445677	0.999427	0.5959	2283	841.65	567.067	36.65	64.9			0.824405	0	1	NO
PY17X_1227000	V-type proton ATPase subunit a, putative	N/A	1501.9	1029.4	1816.9	1.76	0.8	0.54	1.53	0.126323	0.999427	0.2441	643	1029.4	1816.87	30.7	54.3			0.822714	0	1	NO
PY17X_0815400	phosphatidylinositol N-acetylglucosaminyltransferase, putative	N/A	597.8	1078.2	277.5	0.258	-2	0.74	-2.63	0.00841955	0.999427	0.02773	43	1078.25	277.533	34.35	60.7			0.821386	0	1	NO
PY17X_1007700	sporozoite micronemal protein essential for cell traversal	PLP1	623.7	638.9	613.6	0.96	-0.1	0.75	-0.08	0.937993	0.999427	0.9614	4862	638.9	613.567	24.1	42.5667			0.820691	0	1	NO
PY17X_1415600	zinc finger (CCCH type) protein, putative	N/A	501.7	724.5	353.3	0.487	-1	0.53	-1.98	0.0482403	0.999427	0.1169	246	724.45	353.3	26.2	46.1			0.8152	0	1	NO
PY17X_1144100	conserved protein, unknown function	N/A	674.6	843.8	561.9	0.666	-0.6	0.73	-0.81	0.41996	0.999427	0.5709	2145	843.75	561.867	37.15	65.1			0.809295	0	1	NO
PY17X_0930800	splicing factor U2AF small subunit, putative	U2AF1	240.7	240.1	241.1	1	0	0.63	0.01	0.993536	0.999427	0.9957	5151	240.1	241.1	39.85	69.7667			0.807958	0	1	NO
PY17X_1222200	heat shock protein 90, putative	N/A	1271.9	959.2	1480.4	1.54	0.6	1.04	0.6	0.54725	0.999427	0.6858	2813	959.2	1480.37	28.25	49.4333			0.807233	0	1	NO
PY17X_0909000	phosphatidylinositol N-acetylglucosaminyltransferase subunit H, putative	PIGH	138.7	208.9	91.9	0.439	-1.2	1.03	-1.16	0.246576	0.999427	0.3978	1256	208.95	91.9333	29	50.5			0.80023	0	1	NO
PY17X_0413200	tRNA Isoleucine	N/A	16.9	10.8	21	1.95	1	2.45	0.39	0.694332	0.999427	0.8023	3587	10.75	20.9667	23	39.9667			0.797163	0	0	NO
PY17X_0925700	ethanolamine kinase, putative	EK	452.7	497.4	422.9	0.85	-0.2	0.54	-0.43	0.664541	0.999427	0.7799	3432	497.35	422.933	30.4	52.7667			0.795556	0	1	NO
PY17X_1421000	conserved Plasmodium protein, unknown function	N/A	1268.3	1208.6	1308.1	1.08	0.1	0.92	0.12	0.900779	0.999427	0.9411	4658	1208.55	1308.07	33.9	58.7			0.792075	0	1	NO
PY17X_0811700	tubulin-specific chaperone, putative	N/A	329.6	155.1	446	2.88	1.5	0.71	2.14	0.0324772	0.999427	0.08476	165	155.1	446	32.3	55.8			0.788731	0	1	NO
PY17X_1020300	conserved Plasmodium protein, unknown function	N/A	1869.9	1197.4	2318.2	1.94	1	0.53	1.81	0.0700831	0.999427	0.1561	357	1197.45	2318.2	32.05	55.3333			0.787824	0	1	NO
PY17X_0945000	thioredoxin-like mero protein, putative	Trx-mero	705.5	530.1	822.5	1.55	0.6	0.64	0.99	0.322866	0.999427	0.4792	1645	530.15	822.467	28.35	48.9333			0.787469	0	1	NO
PY17X_0938100	acylphosphatase, putative	N/A	140.8	154.8	131.5	0.85	-0.2	0.82	-0.29	0.773444	0.999427	0.8564	3999	154.75	131.533	32.6	56.2			0.785698	0	1	NO
PY17X_1136400	zinc finger protein, putative	N/A	738.6	980.4	577.4	0.588	-0.8	0.67	-1.14	0.252601	0.999427	0.4049	1286	980.4	577.4	31.5	54.3			0.7856	0	1	NO
PY17X_1304900	trailer hitch homolog, putative	CITH	344.1	294.2	377.4	1.28	0.4	0.88	0.41	0.685204	0.999427	0.796	3541	294.2	377.433	37.1	63.8667			0.783644	0	1	NO
PY17X_0405900	GRIP domain-containing protein, putative	N/A	1608.9	984.5	2025.2	2.06	1	0.93	1.12	0.262878	0.999427	0.4171	1339	984.45	2025.17	37.65	64.8			0.783344	0	1	NO
PY17X_0212100	conserved Plasmodium protein, unknown function	N/A	1475.8	2464.7	816.6	0.331	-1.6	0.55	-2.92	0.00347154	0.999427	0.01331	18	2464.7	816.633	23.8	40.9333			0.782315	0	1	NO
PY17X_0923600	alternative splicing factor SR-MG, putative	SR-MG	716.3	801.1	659.8	0.824	-0.3	0.94	-0.3	0.765569	0.999427	0.852	3958	801.1	659.767	35.85	61.6			0.780957	0	1	NO
PY17X_1444100	ataxin-3, putative	ATX3	840.2	776.4	882.7	1.14	0.2	0.47	0.39	0.693089	0.999427	0.8019	3581	776.35	882.733	38.9	66.8			0.780078	0	1	NO
PY17X_0106400	RNA-binding protein, putative	N/A	391.8	535.7	295.8	0.552	-0.9	0.84	-1.02	0.306695	0.999427	0.4629	1563	535.65	295.833	25	42.9			0.77905	0	1	NO
PY17X_1341900	protein transport protein SFT2, putative	N/A	359.5	411.8	324.6	0.789	-0.3	0.58	-0.58	0.558822	0.999427	0.6961	2872	411.8	324.567	37.85	64.9333			0.778666	0	1	NO
PY17X_1426600	protein KIC7, putative	N/A	664.7	791.1	580.4	0.733	-0.4	0.75	-0.6	0.550217	0.999427	0.688	2828	791.1	580.4	34.1	58.4			0.776197	0	1	NO
PY17X_0410400	YTH domain-containing protein 2, putative	YTH2	350.5	397	319.5	0.804	-0.3	0.95	-0.33	0.740118	0.999427	0.8369	3826	396.95	319.533	27.35	46.7			0.771882	0	1	NO
PY17X_1332100	YL1 nuclear protein, putative	N/A	208.3	248.1	181.7	0.733	-0.4	1.12	-0.4	0.689513	0.999427	0.7993	3562	248.05	181.667	23.95	40.8667			0.770899	0	1	NO
PY17X_0828000	thioredoxin reductase, putative	TRXR	2007	2390.1	1751.5	0.733	-0.4	0.52	-0.87	0.384712	0.999427	0.5379	1961	2390.1	1751.5	32.05	54.5333			0.766814	0	1	NO
PY17X_1116200	conserved protein, unknown function	N/A	2101	1028	2816.4	2.74	1.5	0.56	2.61	0.00903405	0.999427	0.02945	46	1027.95	2816.4	38	64.4667			0.762554	0	1	NO
PY17X_0930400	conserved Plasmodium protein, unknown function	N/A	541.7	677.5	451.2	0.666	-0.6	0.9	-0.65	0.514281	0.999427	0.6598	2641	677.5	451.233	28.2	47.7667			0.760309	0	1	NO
PY17X_0312200	rhoptry neck protein 6, putative	RON6	670.3	608.8	711.4	1.17	0.2	1.39	0.16	0.871656	0.999427	0.922	4509	608.8	711.367	34.05	57.6667			0.760083	0	1	NO
PY17X_1454800	conserved protein, unknown function	N/A	188.8	148.8	215.4	1.45	0.5	0.79	0.68	0.499158	0.999427	0.6448	2560	148.85	215.433	38.85	65.7667			0.759442	0	1	NO
PY17X_0838900	UBX domain-containing protein, putative	N/A	414.1	281.6	502.4	1.78	0.8	0.73	1.15	0.24979	0.999427	0.4009	1272	281.65	502.433	25.5	43.1667			0.75942	0	1	NO
PY17X_0411800	phosphatidylinositol 3- and 4-kinase, putative	N/A	2601.4	2503.2	2666.8	1.07	0.1	0.6	0.15	0.878629	0.999427	0.926	4543	2503.25	2666.8	30.3	51.2333			0.757765	0	1	NO
PY17X_1440800	phospholipid-transporting ATPase, putative	N/A	1249.1	1466.4	1104.2	0.753	-0.4	0.48	-0.86	0.390836	0.999427	0.5439	1993	1466.45	1104.17	25.9	43.7667			0.75688	0	1	NO
PY17X_1409800	H/ACA ribonucleoprotein complex subunit 1, putative	GAR1	116	141.5	99.1	0.702	-0.5	0.94	-0.54	0.58744	0.999427	0.7184	3020	141.5	99.1	26.9	45.4333			0.756145	0	1	NO
PY17X_0715200	vacuolar protein sorting-associated protein 9, putative	VPS9	3864.3	1696.2	5309.7	3.13	1.6	0.82	2.01	0.0442882	0.999427	0.1091	226	1696.15	5309.7	32.5	54.8333			0.754613	0	1	NO
PY17X_1362900	endoplasmic reticulum chaperone GRP170, putative	GRP170	764.6	766	763.7	0.996	0	0.56	-0.01	0.992714	0.999427	0.9956	5148	765.95	763.7	27.05	45.6333			0.754459	0	1	NO
PY17X_0912600	ribosomal protein S14, apicoplast, putative	N/A	273	204.3	318.8	1.56	0.6	1.87	0.34	0.732204	0.999427	0.8311	3783	204.35	318.8	37.2	62.7333			0.75393	0	1	NO
PY17X_1109400	pre-mRNA-processing ATP-dependent RNA helicase PRP5, putative	PRP5	20407.6	9045.5	27982.3	3.09	1.6	0.58	2.82	0.00482682	0.999427	0.01747	25	9045.45	27982.3	31.4	52.4667			0.740637	0	1	NO
PY17X_1034400	conserved Plasmodium protein, unknown function	N/A	173.4	254.8	119.3	0.468	-1.1	0.76	-1.44	0.149029	0.999427	0.2782	759	254.75	119.267	29.6	49.4333			0.739887	0	1	NO
PY17X_0708000	PhIL1-interacting candidate PIC2, putative	N/A	2228	1893.6	2450.9	1.29	0.4	0.74	0.5	0.616276	0.999427	0.7426	3174	1893.55	2450.93	28.75	47.9333			0.737467	0	1	NO
PY17X_0832500	conserved protein, unknown function	N/A	69.8	81.8	61.9	0.756	-0.4	2.03	-0.2	0.842034	0.999427	0.9032	4356	81.75	61.9	28.8	47.9667			0.735963	0	1	NO
PY17X_1333800	plasmepsin VIII, putative	PM8	244.9	389	148.7	0.381	-1.4	0.77	-1.81	0.0702375	0.999427	0.1564	358	389.05	148.733	33.7	55.9			0.7301	0	1	NO
PY17X_1008600	replication protein A1, large subunit, putative	RPA1	943.8	980.9	919	0.937	-0.1	0.55	-0.17	0.865038	0.999427	0.919	4475	980.9	919.033	29.85	49.5			0.729698	0	1	NO
PY17X_1453100	vesicle transport v-SNARE protein VTI1, putative	N/A	215.9	171.6	245.5	1.43	0.5	1.91	0.27	0.787037	0.999427	0.8654	4069	171.55	245.533	33.5	55.5333			0.729193	0	1	NO
PY17X_1439800	endoplasmin, putative	GRP94	1090.9	698.4	1352.5	1.93	1	0.62	1.54	0.122466	0.999427	0.2394	624	698.4	1352.5	36.9	61.1333			0.728338	0	1	NO
PY17X_0826900	pre-mRNA-splicing factor 18, putative	PRP18	816.4	325.6	1143.7	3.51	1.8	0.77	2.37	0.0180109	0.999427	0.05205	92	325.55	1143.7	34.25	56.7			0.727245	0	1	NO
PY17X_1213400	PRE-binding protein, putative	PREBP	2244.9	1770.2	2561.4	1.45	0.5	0.58	0.92	0.359044	0.999427	0.5138	1830	1770.2	2561.43	37.5	61.9			0.723049	0	1	NO
PY17X_1368600	lysine--tRNA ligase, putative	KRS1	309.6	479.5	196.4	0.41	-1.3	0.62	-2.09	0.0369531	0.999427	0.09427	188	479.5	196.367	31.4	51.6667			0.718469	0	1	NO
PY17X_0933200	heat shock protein 101, putative	HSP101	889.6	1167.5	704.4	0.603	-0.7	0.62	-1.17	0.241601	0.999427	0.3926	1230	1167.5	704.367	29.15	47.9333			0.717533	0	1	NO
PY17X_0313000	origin recognition complex subunit 5, putative	ORC5	2118.5	3571.9	1149.7	0.322	-1.6	0.74	-2.22	0.0262376	0.999427	0.07114	134	3571.85	1149.67	25.05	41			0.710813	0	1	NO
PY17X_0617400	conserved Plasmodium membrane protein, unknown function	N/A	575.3	889.8	365.6	0.411	-1.3	0.59	-2.18	0.0288932	0.999427	0.07695	147	889.8	365.567	27.05	44.2333			0.709505	0	1	NO
PY17X_1242400	ribosome-interacting GTPase 1, putative	RBG1	241.3	257.1	230.7	0.896	-0.2	0.84	-0.19	0.849462	0.999427	0.9083	4394	257.15	230.733	39.3	64.2333			0.708793	0	1	NO
PY17X_1022100	peptidyl-prolyl cis-trans isomerase, putative	CYP52	582.3	488	645.2	1.32	0.4	0.59	0.68	0.498346	0.999427	0.6441	2556	488	645.233	39.25	64.0667			0.706881	0	1	NO
PY17X_0421300	Plasmodium exported protein, unknown function	N/A	402.3	760.1	163.7	0.215	-2.2	0.84	-2.62	0.0087454	0.999427	0.02866	45	760.1	163.667	37.15	60.4333			0.701982	0	1	NO
PY17X_0940800	heat shock protein J2, putative	N/A	517.3	576.1	478.2	0.829	-0.3	0.66	-0.41	0.679577	0.999427	0.7919	3510	576.1	478.167	31.25	50.8			0.700972	0	1	NO
PY17X_1237200	histone RNA hairpin-binding protein, putative	SLBP	210.8	115	274.6	2.38	1.3	1.23	1.02	0.308139	0.999427	0.4644	1570	115.05	274.6	39.95	64.6333			0.694083	0	1	NO
PY17X_0214500	signal recognition particle subunit SRP9, putative	SRP9	89.8	145.7	52.6	0.358	-1.5	1.12	-1.33	0.184424	0.999427	0.3258	939	145.7	52.6	30.4	49.1333			0.692631	0	1	NO
PY17X_1001800	GRAM domain-containing protein, putative	N/A	555.6	591.6	531.6	0.899	-0.2	0.97	-0.16	0.874277	0.999427	0.9232	4522	591.6	531.633	26.6	42.9667			0.691792	0	1	NO
PY17X_0815900	conserved Plasmodium protein, unknown function	N/A	482.6	612	396.3	0.646	-0.6	0.59	-1.07	0.286304	0.999427	0.4424	1458	612.05	396.267	38.2	61.6			0.689358	0	1	NO
PY17X_0404500	lipoamide acyltransferase component of branched-chain alpha-keto acid dehydrogenase complex, putative	BCKDH-E2	676.9	412.1	853.4	2.07	1	0.75	1.39	0.164287	0.999427	0.3001	837	412.1	853.433	34.8	56.1			0.688913	0	1	NO
PY17X_0926300	endoplasmic reticulum oxidoreductin, putative	ERO1	1643	1396.5	1807.4	1.29	0.4	0.59	0.63	0.5302	0.999427	0.6734	2725	1396.5	1807.37	31.45	50.6333			0.687027	0	1	NO
PY17X_0818800	conserved Plasmodium protein, unknown function	N/A	1186.5	1883.2	722	0.384	-1.4	0.86	-1.61	0.10723	0.999427	0.2172	546	1883.25	721.967	28.25	45.4333			0.6855	0	1	NO
PY17X_1208400	transmembrane protein 147, putative	TMEM147	224.2	228.2	221.6	0.969	0	0.89	-0.05	0.95877	0.999427	0.9737	4974	228.15	221.633	31.5	50.5333			0.681884	0	1	NO
PY17X_1416300	inositol polyphosphate kinase, putative	IPK2	692.2	882.5	565.4	0.641	-0.6	0.63	-1.02	0.305526	0.999427	0.4616	1557	882.5	565.367	27.4	43.9			0.680045	0	1	NO
PY17X_1402700	deoxyhypusine hydroxylase, putative	N/A	271.7	191.6	325.1	1.7	0.8	0.79	0.97	0.332851	0.999427	0.4884	1696	191.55	325.1	32.95	52.7667			0.679348	0	1	NO
PY17X_1465900	conserved Plasmodium protein, unknown function	N/A	5757	3173.6	7479.2	2.36	1.2	0.75	1.64	0.100905	0.999427	0.2068	514	3173.6	7479.23	25.6	40.9667			0.678307	0	1	NO
PY17X_0607100	conserved protein, unknown function	N/A	1268.2	1706.7	975.8	0.571	-0.8	0.52	-1.55	0.121175	0.999427	0.2377	617	1706.7	975.8	30.85	49.3333			0.677292	0	1	NO
PY17X_1125300	sphingomyelin synthase 1, putative	SMS1	338.1	395	300.2	0.761	-0.4	0.8	-0.49	0.620957	0.999427	0.7454	3197	395.05	300.2	33.75	53.9			0.675398	0	1	NO
PY17X_1362800	TLD domain-containing protein, putative	N/A	404.1	557.4	301.9	0.541	-0.9	0.85	-1.05	0.29483	0.999427	0.4516	1502	557.4	301.933	28.3	45.1667			0.674456	0	1	NO
PY17X_1312600	prolyl hydroxylase-like protein, putative	N/A	321.8	491.8	208.4	0.424	-1.2	0.79	-1.57	0.116436	0.999427	0.2311	593	491.75	208.433	37.7	59.8667			0.667188	0	1	NO
PY17X_0835900	PIH1 domain-containing protein, putative	N/A	966.3	934.5	987.5	1.06	0.1	0.68	0.12	0.907602	0.999427	0.9449	4701	934.5	987.533	31.5	49.8667			0.662724	0	1	NO
PY17X_0820600	conserved Plasmodium protein, unknown function	N/A	666.2	1221.7	296	0.242	-2	0.95	-2.16	0.0305306	0.999427	0.08051	155	1221.7	295.967	32.15	50.8667			0.661902	0	1	NO
PY17X_1464700	conserved Plasmodium protein, unknown function	N/A	132.8	216.7	76.9	0.354	-1.5	1.22	-1.23	0.219074	0.999427	0.3687	1115	216.65	76.8667	40	63.2			0.659925	0	1	NO
PY17X_1226500	ras-related protein Rab-18, putative	RAB18	104	151.6	72.3	0.473	-1.1	1.14	-0.95	0.343802	0.999427	0.4988	1753	151.55	72.3333	31.75	49.9667			0.654209	0	1	NO
PY17X_1324300	V-type H(+)-translocating pyrophosphatase, putative	VP1	646.6	857.4	506	0.591	-0.8	0.63	-1.21	0.22728	0.999427	0.3769	1157	857.4	505.967	26.85	42.2			0.652321	0	1	NO
PY17X_1209600	flap endonuclease, putative	N/A	295.3	343.1	263.4	0.767	-0.4	0.7	-0.55	0.581431	0.999427	0.7137	2989	343.15	263.367	37	58.1			0.651013	0	1	NO
PY17X_1243100	acyl-CoA synthetase, putative	ACS10	1968.1	1355	2376.9	1.75	0.8	0.55	1.47	0.14042	0.999427	0.2654	715	1355.05	2376.87	33.1	51.9667			0.650755	0	1	NO
PY17X_1229600	cactin homolog, putative	N/A	1527.6	1157.8	1774.1	1.53	0.6	0.66	0.94	0.347767	0.999427	0.5024	1772	1157.8	1774.07	39.2	61.3333			0.645818	0	1	NO
PY17X_0802800	GRAM domain-containing protein, putative	N/A	2667.3	3031.9	2424.2	0.799	-0.3	0.65	-0.5	0.620593	0.999427	0.7454	3195	3031.95	2424.17	27.4	42.8333			0.644558	0	1	NO
PY17X_0908500	inner membrane complex protein 1b, putative	IMC1b	985.8	698.2	1177.5	1.69	0.8	0.6	1.26	0.207876	0.999427	0.3559	1059	698.2	1177.47	37.3	58.2667			0.643495	0	1	NO
PY17X_0937800	peptidyl-prolyl cis-trans isomerase, putative	N/A	203.7	274.9	156.2	0.567	-0.8	0.79	-1.03	0.301084	0.999427	0.4576	1534	274.85	156.233	36.75	57.2667			0.639951	0	1	NO
PY17X_1460600	translation machinery-associated protein 46, putative	N/A	422.8	658.4	265.7	0.403	-1.3	0.69	-1.9	0.0572534	0.999427	0.1334	292	658.35	265.7	38.9	60.5667			0.638754	0	1	NO
PY17X_0302100	protein MAK16, putative	MAK16	1869.9	1023.5	2434.1	2.38	1.3	0.81	1.54	0.123079	0.999427	0.2401	627	1023.55	2434.13	33.35	51.9			0.638048	0	1	NO
PY17X_0105400	KH domain-containing protein, putative	N/A	293.7	383.9	233.5	0.606	-0.7	0.99	-0.73	0.468087	0.999427	0.6165	2399	383.9	233.467	26.25	40.7333			0.633892	0	1	NO
PY17X_1449500	cytochrome b5, putative	N/A	67.5	100.2	45.7	0.46	-1.1	1.29	-0.87	0.384189	0.999427	0.5373	1958	100.2	45.6667	35.1	54.4			0.632136	0	1	NO
PY17X_0710700	conserved Plasmodium protein, unknown function	N/A	744.6	1041.1	547	0.525	-0.9	0.71	-1.31	0.18922	0.999427	0.3317	964	1041.1	547	28.75	44.4333			0.62808	0	1	NO
PY17X_1226100	26S proteasome regulatory subunit RPN10, putative	RPN10	1770.3	1176.4	2166.2	1.84	0.9	0.69	1.27	0.20282	0.999427	0.3493	1033	1176.45	2166.2	28.35	43.7333			0.625385	0	1	NO
PY17X_0208900	cyclin-dependent kinases regulatory subunit, putative	N/A	537.4	711.7	421.3	0.591	-0.8	0.61	-1.25	0.210616	0.999427	0.3588	1072	711.7	421.3	32.1	49.4			0.621938	0	1	NO
PY17X_1245200	ubiquitin carboxyl-terminal hydrolase 14, putative	USP14	492	255.4	649.7	2.54	1.3	0.66	2.04	0.04162	0.999427	0.1039	212	255.4	649.667	29.85	45.8			0.617617	0	1	NO
PY17X_1444800	kinetochore protein SPC24, putative	SPC24	1615.9	1083.3	1970.9	1.82	0.9	0.55	1.58	0.113989	0.999427	0.2273	580	1083.3	1970.87	36.45	55.6667			0.610895	0	1	NO
PY17X_0714700	male gamete fusion factor HAP2P, putative	HAP2P	357	386.8	337.1	0.871	-0.2	1.7	-0.12	0.907154	0.999427	0.9449	4698	386.8	337.067	28.25	43.1			0.609437	0	1	NO
PY17X_1435800	diphthamide biosynthesis protein 3, putative	DPH3	47.4	17.8	67.2	3.76	1.9	2.08	0.92	0.358365	0.999427	0.5136	1827	17.75	67.2	39.1	59.6			0.608144	0	1	NO
PY17X_1325500	yoelipain-1	YP1	694.1	884.9	566.9	0.641	-0.6	0.58	-1.11	0.267378	0.999427	0.4222	1362	884.9	566.867	36.1	54.9333			0.605683	0	1	NO
PY17X_1349400	conserved Plasmodium protein, unknown function	N/A	1206.9	1117.8	1266.3	1.13	0.2	0.76	0.24	0.814099	0.999427	0.8848	4210	1117.8	1266.3	39.8	60.3333			0.600187	0	1	NO
PY17X_0622600	Obg-like ATPase 1, putative	OLA1	358.6	478.4	278.7	0.583	-0.8	0.57	-1.37	0.171027	0.999427	0.3084	871	478.4	278.7	31.85	48.2667			0.599734	0	1	NO
PY17X_1350600	RNA-binding protein, putative	N/A	488.9	475.2	498.1	1.05	0.1	0.63	0.11	0.912716	0.999427	0.9481	4727	475.2	498.1	39.75	60.2			0.598809	0	1	NO
PY17X_0839600	conserved Plasmodium protein, unknown function	N/A	516.9	855.8	290.9	0.339	-1.6	0.76	-2.05	0.0401228	0.999427	0.1008	204	855.8	290.933	30.6	46.3333			0.598519	0	1	NO
PY17X_0931600	nucleolar protein 56, putative	NOP56	2213.6	733.5	3200.4	4.36	2.1	0.67	3.19	0.00140862	0.999427	0.006094	7	733.45	3200.37	29.2	44.1667			0.59699	0	1	NO
PY17X_1023200	ribosomal protein L21, mitochondrial, putative	N/A	387.9	618	234.5	0.38	-1.4	0.79	-1.76	0.0781706	0.999427	0.1699	398	617.95	234.533	35.55	53.6667			0.594177	0	1	NO
PY17X_1125000	N-acetylglucosaminyl-phosphatidylinositol de-N-acetylase, putative	PIGL	212.4	278.9	168	0.603	-0.7	0.8	-0.91	0.364397	0.999427	0.5174	1857	278.9	168.033	35.4	53.4333			0.593991	0	1	NO
PY17X_1109000	triose phosphate transporter, putative	TPT	272.8	503.8	118.8	0.235	-2.1	0.77	-2.71	0.00675488	0.999427	0.02305	34	503.8	118.8	37.4	56.4333			0.593509	0	1	NO
PY17X_1034300	eukaryotic translation initiation factor 2 subunit gamma, putative	eIF2gamma	674.9	953.3	489.3	0.514	-1	0.63	-1.53	0.126431	0.999427	0.2442	644	953.3	489.3	39.3	59.2667			0.592692	0	1	NO
PY17X_0820900	methyltransferase, putative	N/A	123.1	177	87.1	0.49	-1	0.79	-1.3	0.194812	0.999427	0.3389	992	177	87.1333	37.45	56.1667			0.584748	0	1	NO
PY17X_0412300	ATP synthase F0 subunit d-like protein, putative	N/A	412.3	488.1	361.8	0.742	-0.4	0.66	-0.66	0.51019	0.999427	0.6555	2620	488.15	361.8	39.95	59.8333			0.582754	0	1	NO
PY17X_0413000	major facilitator superfamily-related transporter, putative	MFR3	628.2	892	452.4	0.507	-1	0.5	-1.95	0.0517277	0.999427	0.1234	263	892	452.4	29.05	43.5			0.582477	0	1	NO
PY17X_1442700	rRNA-processing protein FCF1, putative	N/A	118	123.2	114.7	0.931	-0.1	2.11	-0.05	0.96118	0.999427	0.975	4986	123.15	114.667	27.05	40.4333			0.579917	0	1	NO
PY17X_0604100	nuclear export mediator factor NEMF, putative	NEMF	10784.1	5382	14385.5	2.67	1.4	0.53	2.7	0.00703685	0.999427	0.02386	36	5382	14385.5	28.65	42.5667			0.571189	0	1	NO
PY17X_1231900	mannose-6-phosphate isomerase, putative	N/A	847.6	1292.6	550.9	0.426	-1.2	0.99	-1.24	0.214276	0.999427	0.363	1091	1292.55	550.9	33.55	49.7333			0.5679	0	1	NO
PY17X_0509200	chromodomain-helicase-DNA-binding protein 1, putative	CHD1	5664	10157.8	2668.2	0.263	-1.9	0.53	-3.63	0.000279849	0.999427	0.00146	1	10157.8	2668.2	31.55	46.7667			0.567841	0	1	NO
PY17X_1356900	LMBR1 domain-containing protein, putative	N/A	474.9	656.6	353.8	0.539	-0.9	0.66	-1.35	0.178035	0.999427	0.3175	906	656.6	353.8	37.65	55.7667			0.566753	0	1	NO
PY17X_1236900	mRNA-binding protein PUF1	PUF1	2139.6	1828.9	2346.7	1.28	0.4	0.89	0.4	0.686499	0.999427	0.7971	3547	1828.95	2346.73	38.15	56.5			0.566568	0	1	NO
PY17X_0719900	cdc2-related protein kinase 1	CRK1	184.2	256.9	135.8	0.525	-0.9	0.82	-1.13	0.260213	0.999427	0.414	1325	256.9	135.767	28	41.4667			0.566525	0	1	NO
PY17X_1037300	pre-mRNA-splicing factor 38B, putative	PRP38B	842.4	993.1	742	0.747	-0.4	0.53	-0.79	0.427131	0.999427	0.578	2183	993.1	742.033	38.25	56.6333			0.566192	0	1	NO
PY17X_1364700	protein transport protein SEC61 subunit alpha, putative	SEC61A	3959.3	1293.8	5736.2	4.43	2.1	0.62	3.46	0.000549797	0.999427	0.002636	3	1293.85	5736.23	39.85	59			0.566135	0	1	NO
PY17X_0925900	U6 snRNA-associated Sm-like protein LSm1, putative	LSM1	76.7	143.8	31.9	0.22	-2.2	2.08	-1.05	0.294898	0.999427	0.4516	1503	143.8	31.9333	28.35	41.9			0.563601	0	1	NO
PY17X_1142900	SNARE associated Golgi protein, putative	N/A	1138.2	1543.4	868	0.563	-0.8	0.48	-1.73	0.083625	0.999427	0.179	426	1543.45	868.033	39.7	58.5333			0.560119	0	1	NO
PY17X_0704100	conserved Plasmodium protein, unknown function	N/A	1909.1	1220.8	2367.9	1.94	1	0.68	1.4	0.161384	0.999427	0.2959	822	1220.8	2367.93	37.5	55.2			0.557778	0	1	NO
PY17X_0210300	StAR-related lipid transfer protein, putative	N/A	400	457.2	361.9	0.792	-0.3	0.91	-0.37	0.712049	0.999427	0.8159	3680	457.2	361.933	40	58.7333			0.55418	0	1	NO
PY17X_0833500	high molecular weight rhoptry protein 2	RhopH2	2662	3176.1	2319.2	0.73	-0.5	0.58	-0.78	0.434587	0.999427	0.5857	2221	3176.05	2319.2	28.15	41.3			0.553007	0	1	NO
PY17X_0915900	heat shock protein 70, putative	UIS24	984.5	1002.6	972.5	0.971	0	0.49	-0.09	0.930593	0.999427	0.9588	4824	1002.6	972.467	36.1	52.7			0.545804	0	1	NO
PY17X_1352400	DNA-(apurinic or apyrimidinic site) lyase 1, putative	APN1	350.8	322.9	369.5	1.15	0.2	1.08	0.18	0.855884	0.999427	0.9125	4428	322.9	369.5	30.6	44.5333			0.541354	0	1	NO
PY17X_1132300	large subunit rRNA methyltransferase, putative	N/A	2101.1	2493.8	1839.3	0.738	-0.4	0.7	-0.63	0.528211	0.999427	0.6716	2714	2493.8	1839.3	38.15	55.5			0.540805	0	1	NO
PY17X_0510300	Eps15-like protein, putative	N/A	4043.1	2909.1	4799.1	1.65	0.7	0.59	1.23	0.219388	0.999427	0.3687	1117	2909.05	4799.13	38.9	56.1667			0.529944	0	1	NO
PY17X_1403500	LisH domain-containing protein, putative	LisH	126.5	201.1	76.9	0.383	-1.4	1.07	-1.29	0.19614	0.999427	0.3405	999	201.1	76.8667	32.25	46.2667			0.520674	0	1	NO
PY17X_0507800	citrate synthase, mitochondrial, putative	CS	725.8	834.7	653.2	0.783	-0.4	0.68	-0.52	0.603227	0.999427	0.7319	3107	834.7	653.233	32.5	46.4333			0.514721	0	1	NO
PY17X_1404500	PUB domain-containing protein, putative	N/A	570.5	890	357.5	0.401	-1.3	0.72	-1.83	0.0667389	0.999427	0.1502	340	890	357.533	32.95	47.0667			0.514427	0	1	NO
PY17X_0513600	ribosome biogenesis protein RPF2, putative	N/A	1500.5	498	2168.8	4.36	2.1	0.57	3.73	0.000194492	0.830093	0.001078	1	498	2168.77	36.55	51.9333			0.506789	0	1	NO
PY17X_0109500	conserved Plasmodium protein, unknown function	N/A	1648.4	1150.3	1980.4	1.72	0.8	0.62	1.27	0.20585	0.999427	0.3532	1048	1150.35	1980.4	31.25	44.1333			0.498013	0	1	NO
PY17X_1458100	queuine tRNA-ribosyltransferase, putative	TGT	445	733	253.1	0.345	-1.5	0.53	-2.92	0.00353328	0.999427	0.01351	18	733	253.133	29.9	42.0333			0.491388	0	1	NO
PY17X_1355700	nuclear movement protein, putative	N/A	595.3	769.8	478.9	0.622	-0.7	0.76	-0.9	0.36905	0.999427	0.5219	1881	769.8	478.9	37	51.9333			0.489136	0	1	NO
PY17X_1426800	U1 small nuclear ribonucleoprotein C, putative	SNRPC	61	88.8	42.6	0.48	-1.1	2.11	-0.5	0.615332	0.999427	0.7422	3168	88.75	42.6	28.55	40			0.486509	0	0	NO
PY17X_1118900	rhomboid protease ROM10, putative	N/A	226.1	349.6	143.8	0.412	-1.3	0.62	-2.06	0.0393976	0.999427	0.09933	201	349.6	143.767	33.55	47			0.486348	0	1	NO
PY17X_0713700	conserved Plasmodium protein, unknown function	N/A	2055.8	2399.3	1826.7	0.761	-0.4	0.72	-0.55	0.584044	0.999427	0.7159	3002	2399.35	1826.73	37.05	51.8667			0.485334	0	1	NO
PY17X_1445500	NIMA related kinase 1, putative	NEK1	2206.2	2738.1	1851.5	0.676	-0.6	0.73	-0.77	0.44217	0.999427	0.593	2265	2738.1	1851.5	37.2	52.0667			0.485057	0	1	NO
PY17X_0913000	ribosomal protein S9, mitochondrial, putative	N/A	266.7	249.3	278.4	1.12	0.2	0.84	0.19	0.850667	0.999427	0.9087	4401	249.3	278.367	36.85	51.5			0.482908	0	1	NO
PY17X_1031200	DnaJ protein, putative	N/A	386.5	427.4	359.2	0.841	-0.3	0.57	-0.44	0.661108	0.999427	0.7771	3415	427.45	359.167	32.5	45.1			0.472688	0	1	NO
PY17X_1109700	alpha-soluble NSF attachment protein, putative	N/A	250.2	446.5	119.4	0.267	-1.9	1.79	-1.06	0.289141	0.999427	0.4455	1473	446.5	119.367	40	55.5			0.472488	0	1	NO
PY17X_0822200	endoplasmic reticulum chaperone BiP, putative	BIP	3885.9	2138.9	5050.5	2.36	1.2	0.69	1.79	0.0728926	0.999427	0.1607	371	2138.9	5050.47	38.5	53.4			0.471981	0	1	NO
PY17X_1321900	aminopeptidase P, putative	APP	1900.7	2595.3	1437.7	0.554	-0.9	0.43	-2.01	0.0449569	0.999427	0.1103	229	2595.35	1437.67	37.1	51.3333			0.468477	0	1	NO
PY17X_0819000	major facilitator superfamily-related transporter, putative	MFR4	628.7	733.9	558.6	0.76	-0.4	0.66	-0.6	0.545493	0.999427	0.6847	2804	733.85	558.6	30.35	41.3			0.444445	0	1	NO
PY17X_0920700	26S proteasome regulatory subunit RPN7, putative	RPN7	340.6	678.2	115.5	0.171	-2.5	0.78	-3.26	0.0011309	0.999427	0.004986	6	678.2	115.533	39.05	52.7667			0.434304	0	1	NO
PY17X_1117500	malate:quinone oxidoreductase, putative	MQO	265.5	394.6	179.5	0.454	-1.1	0.63	-1.82	0.0684182	0.999427	0.1532	348	394.6	179.467	38.25	51.4667			0.428179	0	1	NO
PY17X_1430800	eukaryotic translation initiation factor 3 subunit A, putative	EIF3A	4253.6	3003.4	5087.1	1.69	0.8	0.69	1.11	0.269155	0.999427	0.4244	1371	3003.35	5087.13	30.05	40.3333			0.424608	0	1	NO
PY17X_0944200	WD repeat-containing protein WRAP73, putative	WDR8	377	384.6	371.9	0.966	0	0.62	-0.08	0.93667	0.999427	0.961	4855	384.6	371.933	30	40.2333			0.423429	0	1	NO
PY17X_1429000	ATP-dependent RNA helicase DBP1, putative	DBP1	1296.1	1560.7	1119.8	0.717	-0.5	1.04	-0.46	0.645374	0.999427	0.7642	3328	1560.65	1119.77	35.35	47.4			0.423177	0	1	NO
PY17X_0111800	lsm12, putative	N/A	529.8	299	683.7	2.29	1.2	0.75	1.6	0.108879	0.999427	0.2199	554	299	683.733	38.35	51.3			0.419732	0	1	NO
PY17X_1127600	mitochondrial import inner membrane translocase subunit TIM22, putative	TIM22	47.5	70.7	32	0.458	-1.1	1.1	-1.03	0.303678	0.999427	0.46	1547	70.7	32.0333	35	46.6667			0.415037	0	1	NO
PY17X_0214100	RING zinc finger protein, putative	N/A	3877.5	5641.2	2701.7	0.479	-1.1	0.69	-1.54	0.123014	0.999427	0.2401	626	5641.25	2701.67	33.05	43.8			0.406281	0	1	NO
PY17X_1447900	protein transport protein SEC13, putative	SEC13	784	1119.3	560.4	0.5	-1	0.57	-1.77	0.0770201	0.999427	0.168	392	1119.35	560.4	34.6	45.7667			0.403525	0	1	NO
PY17X_1213500	heme oxygenase, putative	HO	1771.4	2132.8	1530.5	0.718	-0.5	0.53	-0.9	0.366652	0.999427	0.5198	1869	2132.8	1530.53	34.2	44.7			0.386278	0	1	NO
PY17X_0312300	acyl-CoA synthetase, putative	ACS9	2440.6	2133.4	2645.4	1.24	0.3	1.15	0.27	0.787918	0.999427	0.866	4074	2133.4	2645.43	39.55	51.6667			0.385556	0	1	NO
PY17X_0836000	proteasome subunit beta type-6, putative	N/A	147.1	279.6	58.8	0.211	-2.2	0.78	-2.89	0.00380231	0.999427	0.01429	19	279.65	58.7667	35.2	45.9			0.382919	0	1	NO
PY17X_1355200	conserved Plasmodium protein, unknown function	N/A	417	894.9	98.5	0.11	-3.2	1.27	-2.51	0.0122372	0.999427	0.03784	62	894.85	98.5333	30.7	39.9667	Flagged	Resolved	0.380559	0	0	NO
PY17X_0416400	zinc finger protein, putative	N/A	237.7	177.1	278.2	1.57	0.7	0.89	0.73	0.465042	0.999427	0.6138	2383	177.05	278.167	36.25	46.7333			0.366471	0	1	NO
PY17X_1123400	nuclear polyadenylated RNA-binding protein NAB2, putative	NAB2	525.9	564.6	500.1	0.886	-0.2	0.59	-0.3	0.767744	0.999427	0.8532	3970	564.65	500.067	35.85	45.5667			0.346006	0	1	NO
PY17X_1123100	leucine--tRNA ligase, putative	N/A	2569.4	4496.1	1284.9	0.286	-1.8	0.62	-2.92	0.00344773	0.999427	0.01326	18	4496.15	1284.87	33.9	42.6333			0.330697	0	1	NO
PY17X_1345000	phosphoribosylpyrophosphate synthetase, putative	N/A	393.3	771.6	141.1	0.183	-2.4	0.85	-2.87	0.00415442	0.999427	0.01534	21	771.6	141.133	35.2	44.2667			0.330645	0	1	NO
PY17X_1433100	SUN domain-containing protein, putative	N/A	1123.1	1599.2	805.6	0.504	-1	0.6	-1.65	0.0995529	0.999427	0.2046	507	1599.2	805.633	35.2	44.1667			0.327383	0	1	NO
PY17X_0612900	non-SERCA-type Ca2+ -transporting P-ATPase, putative	ATP4	6560	6449.9	6633.4	1.03	0	0.68	0.06	0.952599	0.999427	0.9695	4942	6449.9	6633.37	32.75	40.5333			0.307614	0	1	NO
PY17X_0935400	GTPase-activating protein, putative	N/A	171.7	253.5	117.1	0.462	-1.1	0.7	-1.6	0.109349	0.999427	0.2206	557	253.55	117.133	34.1	42.2			0.307471	0	1	NO
PY17X_0906200	conserved Plasmodium protein, unknown function	N/A	336.7	715.9	83.9	0.118	-3.1	0.7	-4.41	1.04825e-05	0.0471817	7.781e-05	0	715.85	83.9333	33.95	41.8			0.300091	0	1	NO
PY17X_0926000	bromodomain protein 7, putative	BDP7	861.9	532.4	1081.6	2.03	1	0.51	2	0.0451056	0.999427	0.1105	230	532.35	1081.6	35.6	43.6667			0.294655	0	1	NO
PY17X_0612500	ribosomal protein S18, mitochondrial, putative	mtRPS18	1339.6	564.3	1856.5	3.29	1.7	0.81	2.13	0.0335163	0.999427	0.08695	171	564.3	1856.47	38.7	46.9667			0.279304	0	1	NO
PY17X_0941100	casein kinase 2, alpha subunit, putative	CK2alpha	209.8	291.4	155.5	0.533	-0.9	0.66	-1.37	0.16944	0.999427	0.3063	863	291.4	155.467	39.3	47.1667			0.263238	0	1	NO
PY17X_0712100	heat shock protein 70, putative	HSP70	55642.2	27216.8	74592.4	2.74	1.5	0.53	2.73	0.006244	0.999427	0.02157	32	27216.8	74592.4	38.85	46.5			0.259316	0	1	NO
PY17X_1116300	gametogenesis essential protein 1	GEP1	1000.9	1672.4	553.2	0.331	-1.6	0.56	-2.84	0.00457181	0.999427	0.01669	23	1672.45	553.233	36.45	43.2667			0.247337	0	1	NO
PY17X_0910200	conserved Plasmodium protein, unknown function	N/A	9997.6	18933.7	4040.3	0.213	-2.2	0.55	-4.06	4.85146e-05	0.213367	0.0003131	0	18933.7	4040.27	38.45	44.7			0.217291	0	1	NO
PY17X_1428700	conserved Plasmodium protein, unknown function	N/A	140.7	270	54.5	0.2	-2.3	0.8	-2.92	0.00353	0.999427	0.0135	18	269.95	54.5333	37.2	43.2			0.215729	0	1	NO
PY17X_0937900	conserved Plasmodium protein, unknown function	N/A	359.4	600.6	198.5	0.331	-1.6	0.63	-2.54	0.0112148	0.999427	0.03529	57	600.65	198.533	35.25	40.9333			0.215653	0	1	NO
PY17X_1021600	conserved Plasmodium protein, unknown function	N/A	5753.2	6752.5	5087	0.753	-0.4	0.58	-0.7	0.484135	0.999427	0.6313	2482	6752.5	5087	37.3	43.2			0.211856	0	1	NO
PY17X_1239300	zinc finger protein, putative	N/A	3699.5	4554	3129.7	0.687	-0.5	0.63	-0.86	0.387771	0.999427	0.5413	1977	4554.05	3129.7	38.45	44.5			0.210822	0	1	NO
PY17X_1363500	conserved Plasmodium protein, unknown function	N/A	1487.9	2833.8	590.7	0.208	-2.3	0.64	-3.51	0.000444206	0.999427	0.002195	2	2833.8	590.7	36.2	41.6			0.200594	0	1	NO
PY17X_1208600	rho GTPase-activating protein, putative	N/A	3085.3	4884	1886.2	0.386	-1.4	0.56	-2.43	0.0150013	0.999427	0.04472	76	4884	1886.2	37.3	42.7			0.19506	0	1	NO
PY17X_1004600	conserved Plasmodium protein, unknown function	N/A	49.8	74.8	33.2	0.446	-1.2	2.31	-0.5	0.614131	0.999427	0.7416	3163	74.75	33.2333	38.4	43.8667			0.192019	0	1	NO
PY17X_0826200	dynein intermediate chain, putative	N/A	2155.7	4067.3	881.3	0.217	-2.2	0.49	-4.53	5.90685e-06	0.0267758	4.599e-05	0	4067.35	881.333	39.9	44.6			0.160655	0	1	NO
PY17X_1461500	epsin-like protein, putative	EpsL	744.5	1169.9	460.9	0.394	-1.3	0.71	-1.9	0.0577355	0.999427	0.1343	294	1169.9	460.933	39.75	43.3			0.123412	0	1	NO
PY17X_1119700	cell division cycle protein 48 homologue, putative	N/A	3045.4	6240.9	915.1	0.147	-2.8	0.51	-5.43	5.76579e-08	0.000275605	7.214e-07	0	6240.9	915.1	38.4	41.6667			0.117787	0	1	NO
PY17X_1217200	heat shock protein 60, putative	HSP60	556.3	1030.8	240	0.233	-2.1	0.63	-3.32	0.000900703	0.999427	0.004099	5	1030.75	240	39.5	42.5667			0.107871	0	1	NO
PY17X_0302700	conserved Plasmodium protein, unknown function	N/A	2667.5	3148.6	2346.7	0.745	-0.4	0.41	-1.03	0.301667	0.999427	0.4584	1537	3148.55	2346.73	39.3	41.4			0.0751015	0	1	NO
PY17X_1102700	chromatin assembly factor 1 subunit A, putative	CAF1A	2373	4297.9	1089.8	0.254	-2	0.52	-3.82	0.000136153	0.586956	0.0007914	1	4297.9	1089.77	38.3	40.2			0.0698511	0	1	NO

## Sheet: Both TIN>40
Gene Name	Product Description	Gene Name or Symbol	baseMean	baseMeanA	baseMeanB	foldChange	log2FoldChange	lfcSE	stat	PValue	PAdj	FDR	falsePos	Fe_count_avg	Zy_count_avg	Fe_TIN_avg	Zy_TIN_avg	Flag	Outcome	TIN-log2FC	F-TIN>40	Z-TIN>40	Both TIN>40
PY17X_1229700	Plasmodium RNA of unknown function RUF3	N/A	19.8	43.9	3.8	0.0868	-3.5	4.14	-0.85	0.394052	0.999427	0.547	2009	43.85	3.76667	100	100			0	1	1	YES
PY17X_MIT00700	ribosomal RNA fragment	N/A	2840.7	1309.6	3861.4	2.95	1.6	0.63	2.47	0.0135163	0.999427	0.04124	69	1309.55	3861.43	100	100			0	1	1	YES
PY17X_0919500	small nucleolar RNA snoR14a	N/A	27.7	25.2	29.4	1.16	0.2	2.67	0.08	0.936029	0.999427	0.9607	4851	25.25	29.3667	100	100			0	1	1	YES
PY17X_0919600	small nucleolar RNA snoR13	N/A	117.8	114.9	119.7	1.04	0.1	0.98	0.06	0.948643	0.999427	0.9671	4921	114.95	119.7	99.95	100			0.000721528	1	1	YES
PY17X_1020880	small nucleolar RNA snoR28	N/A	50.1	115	6.8	0.0594	-4.1	3.65	-1.12	0.264631	0.999427	0.4191	1347	115	6.76667	99.9	100			0.00144342	1	1	YES
PY17X_1359900	U6 spliceosomal RNA	N/A	227.3	154.8	275.5	1.78	0.8	1.88	0.44	0.658978	0.999427	0.7758	3397	154.85	275.533	50	100			1	1	1	YES
PY17X_0906100	60S ribosomal protein L41, putative	N/A	3181.8	2286.1	3778.8	1.65	0.7	0.44	1.63	0.103083	0.999427	0.2105	525	2286.1	3778.8	99.5	99.9			0.00578815	1	1	YES
PY17X_1431100	U1 spliceosomal RNA	N/A	1028.1	1723.7	564.5	0.328	-1.6	0.46	-3.5	0.000457225	0.999427	0.002247	2	1723.7	564.467	99.65	99.8667			0.00313341	1	1	YES
PY17X_0806100	40S ribosomal protein S29, putative	N/A	1676.3	1465.8	1816.7	1.24	0.3	0.63	0.5	0.620064	0.999427	0.7454	3193	1465.75	1816.73	99.55	99.8667			0.0045819	1	1	YES
PY17X_0111600	60S ribosomal protein L39, putative	N/A	1312.8	976.6	1536.9	1.57	0.7	0.53	1.24	0.215731	0.999427	0.3645	1098	976.6	1536.93	99.15	99.7			0.00798073	1	1	YES
PY17X_1218700	translation machinery-associated protein 7, putative	TMA7	2504.9	849.1	3608.7	4.25	2.1	0.55	3.8	0.000145626	0.626048	0.0008351	1	849.15	3608.7	97.7	99.6333			0.0282699	1	1	YES
PY17X_MIT02700	ribosomal RNA fragment	N/A	546.2	526.8	559.1	1.06	0.1	0.84	0.1	0.91824	0.999427	0.9521	4756	526.8	559.1	98.7	99.5333			0.0121297	1	1	YES
PY17X_MIT02500	ribosomal RNA fragment	N/A	2547.7	1695.3	3115.9	1.84	0.9	0.81	1.08	0.281252	0.999427	0.4373	1433	1695.35	3115.9	97.95	99.2			0.0182946	1	1	YES
PY17X_0316300	40S ribosomal protein S30, putative	N/A	3747.6	3566.3	3868.4	1.08	0.1	0.6	0.2	0.844291	0.999427	0.905	4368	3566.35	3868.4	99.35	98.9			-0.00654945	1	1	YES
PY17X_0919800	60S ribosomal protein L38, putative	RPL38	332.6	140.4	460.7	3.27	1.7	0.62	2.76	0.00573302	0.999427	0.02012	29	140.45	460.7	47.3	98.7333			1.0617	1	1	YES
PY17X_1206600	conserved Plasmodium protein, unknown function	N/A	496.6	402.4	559.4	1.39	0.5	0.68	0.7	0.48517	0.999427	0.6323	2487	402.4	559.4	54.25	98.6667			0.86294	1	1	YES
PY17X_1355500	conserved protein, unknown function	N/A	412.2	248	521.7	2.11	1.1	0.78	1.38	0.166672	0.999427	0.3025	849	247.95	521.733	88.2	98.6			0.160809	1	1	YES
PY17X_1452200	conserved protein, unknown function	N/A	7675.2	7026.5	8107.8	1.15	0.2	0.57	0.36	0.7177	0.999427	0.8203	3709	7026.45	8107.8	98.85	98.5			-0.00511724	1	1	YES
PY17X_0622100	V-type ATPase V0 subunit e, putative	N/A	1538.7	1457.7	1592.8	1.09	0.1	0.55	0.23	0.81633	0.999427	0.8867	4221	1457.65	1592.8	90.3	98.4333			0.124421	1	1	YES
PY17X_1327800	60S ribosomal protein L29, putative	RPL29	818.7	755	861.2	1.14	0.2	0.7	0.27	0.785423	0.999427	0.8644	4060	754.95	861.233	89.45	98.4333			0.138065	1	1	YES
PY17X_0937600	conserved protein, unknown function	N/A	1281.4	1462.8	1160.5	0.794	-0.3	0.66	-0.51	0.610834	0.999427	0.7387	3145	1462.75	1160.47	97.8	98.3			0.00735695	1	1	YES
PY17X_1207600	DNA/RNA-binding protein Alba 3, putative	ALBA3	2477.9	2203.4	2660.9	1.21	0.3	0.68	0.4	0.686896	0.999427	0.7971	3549	2203.35	2660.93	93.15	98.3			0.0776356	1	1	YES
PY17X_1118200	histone H3 variant, putative	H3.3	1594.5	1351.8	1756.2	1.3	0.4	0.47	0.8	0.422171	0.999427	0.5731	2156	1351.8	1756.2	91.6	98.2333			0.100865	1	1	YES
PY17X_1333500	conserved protein, unknown function	N/A	2513.9	1139.6	3430.1	3.01	1.6	0.59	2.69	0.00717266	0.999427	0.02426	37	1139.55	3430.07	98.75	98.2			-0.00805772	1	1	YES
PY17X_0802900	conserved Plasmodium protein, unknown function	N/A	1386.1	1939	1017.4	0.525	-0.9	0.49	-1.9	0.057712	0.999427	0.1343	294	1939	1017.43	97.8	98			0.00294728	1	1	YES
PY17X_0903100	COX2 transmembrane domain-containing protein, putative	N/A	1113.1	669.5	1408.9	2.1	1.1	0.66	1.62	0.106159	0.999427	0.2155	540	669.45	1408.87	87.35	98			0.165974	1	1	YES
PY17X_1316700	conserved Plasmodium protein, unknown function	N/A	384.2	404.4	370.7	0.917	-0.1	0.86	-0.14	0.884727	0.999427	0.9306	4576	404.45	370.7	72.95	97.9667			0.425383	1	1	YES
PY17X_0612800	polyubiquitin, putative	N/A	3135.6	4228.6	2406.9	0.569	-0.8	0.57	-1.42	0.155602	0.999427	0.2875	792	4228.65	2406.87	95.7	97.9333			0.0332811	1	1	YES
PY17X_1247900	conserved Plasmodium protein, unknown function	N/A	2186.1	661.4	3202.6	4.84	2.3	0.74	3.06	0.0021811	0.999427	0.008949	11	661.35	3202.57	97.75	97.9333			0.00270329	1	1	YES
PY17X_0906400	40S ribosomal protein S21, putative	RPS21	2661.8	1466.8	3458.4	2.36	1.2	0.55	2.24	0.0254014	0.999427	0.06924	129	1466.75	3458.43	96.2	97.8667			0.0247807	1	1	YES
PY17X_1103700	Tim10/DDP family zinc finger protein, putative	N/A	634.3	478	738.6	1.55	0.6	0.74	0.85	0.397274	0.999427	0.5488	2026	477.95	738.567	94.65	97.8			0.047232	1	1	YES
PY17X_0514000	conserved protein, unknown function	N/A	1436.5	663.7	1951.7	2.94	1.6	0.57	2.75	0.00592926	0.999427	0.02068	30	663.7	1951.73	82.5	97.7333			0.244457	1	1	YES
PY17X_0930000	conserved Plasmodium protein, unknown function	N/A	613.7	508.2	684	1.35	0.4	0.79	0.54	0.586367	0.999427	0.7175	3014	508.2	684.033	54.5	97.7333			0.842594	1	1	YES
PY17X_0713200	respiratory chain complex 3 associated protein 3, putative	N/A	167.4	213.3	136.8	0.639	-0.6	1.3	-0.5	0.619066	0.999427	0.7447	3188	213.3	136.767	51.65	97.6667			0.919098	1	1	YES
PY17X_0622900	respiratory chain complex 3 associated protein 1, putative	N/A	249.5	250.9	248.6	0.993	0	0.62	-0.02	0.986469	0.999427	0.9917	5116	250.9	248.6	74.9	97.5667			0.381423	1	1	YES
PY17X_0809400	E3 ubiquitin-protein ligase RBX1, putative	RBX1	1487.8	2375.7	895.9	0.377	-1.4	0.54	-2.58	0.00987394	0.999427	0.03176	50	2375.7	895.933	95.8	97.3			0.0224141	1	1	YES
PY17X_1019200	cytochrome b-c1 complex subunit 6, putative	QCR6	1380.1	525.2	1949.9	3.71	1.9	0.67	2.83	0.00458857	0.999427	0.01674	23	525.25	1949.93	95.25	97.2			0.0292372	1	1	YES
PY17X_1358600	mitotic-spindle organizing protein 1, putative	MZT1	278.3	352.2	229	0.649	-0.6	0.82	-0.76	0.446356	0.999427	0.5961	2287	352.2	229	73.7	97.2			0.399292	1	1	YES
PY17X_0806700	60S ribosomal protein L37, putative	RPL37	1490.4	1799.2	1284.5	0.714	-0.5	0.49	-0.99	0.32227	0.999427	0.4791	1642	1799.15	1284.5	94.1	97.1667			0.0462668	1	1	YES
PY17X_0104600	ribosomal protein L41, mitochondrial, putative	N/A	621.8	840.5	476.1	0.566	-0.8	0.63	-1.3	0.194507	0.999427	0.3388	990	840.45	476.067	81.95	97.1333			0.245223	1	1	YES
PY17X_0925400	60S ribosomal protein L35, putative	RPL35	2092.7	1555.7	2450.6	1.58	0.7	0.62	1.06	0.287757	0.999427	0.444	1466	1555.7	2450.6	94.85	97.1			0.0338235	1	1	YES
PY17X_1459400	translation initiation factor SUI1, putative	N/A	4119.1	6357.9	2626.6	0.413	-1.3	0.7	-1.83	0.0674423	0.999427	0.1515	343	6357.85	2626.63	94.35	97.0667			0.0409534	1	1	YES
PY17X_0709600	conserved Plasmodium protein, unknown function	N/A	1023.2	907.5	1100.4	1.21	0.3	0.64	0.44	0.663267	0.999427	0.7793	3426	907.45	1100.43	82.85	97.0667			0.228474	1	1	YES
PY17X_0924700	respiratory chain complex 4 associated protein 1, putative	N/A	437.5	430.1	442.4	1.03	0	0.58	0.07	0.943606	0.999427	0.9646	4891	430.1	442.433	81.45	97.0333			0.252566	1	1	YES
PY17X_1220800	histone H2A.Z, putative	H2A.Z	3999.9	3735.3	4176.2	1.12	0.2	0.61	0.26	0.792678	0.999427	0.8695	4097	3735.3	4176.23	90.55	97.0333			0.0997658	1	1	YES
PY17X_1422300	histone H2B variant, putative	H2B.Z	2750	3035.2	2559.9	0.844	-0.2	0.56	-0.44	0.658519	0.999427	0.7757	3396	3035.25	2559.9	90.95	96.9667			0.0924153	1	1	YES
PY17X_0914400	conserved Plasmodium protein, unknown function	N/A	98.4	50.5	130.3	2.57	1.4	1.85	0.74	0.460441	0.999427	0.6093	2359	50.55	130.267	42.2	96.9333			1.19975	1	1	YES
PY17X_0829000	telomeric repeat binding factor 1, putative	TRF1	757.8	445	966.3	2.17	1.1	0.65	1.73	0.0843498	0.999427	0.1804	430	445.05	966.333	98.05	96.8667			-0.0175173	1	1	YES
PY17X_1204600	respiratory chain complex 4 associated protein 3, putative	N/A	453.9	155.9	652.5	4.18	2.1	1.82	1.13	0.25774	0.999427	0.4112	1312	155.95	652.533	44.15	96.8333			1.13309	1	1	YES
PY17X_0806500	conserved protein, unknown function	N/A	189.9	174.2	200.4	1.15	0.2	0.87	0.23	0.815075	0.999427	0.8857	4215	174.2	200.367	68.8	96.8			0.492598	1	1	YES
PY17X_0909200	ATP synthase-associated protein, putative	N/A	960.9	750	1101.6	1.47	0.6	0.9	0.61	0.539634	0.999427	0.6808	2774	750	1101.57	74.5	96.7667			0.37727	1	1	YES
PY17X_1351600	60S ribosomal protein L23, putative	N/A	12282.1	6744	15974.1	2.37	1.2	0.54	2.31	0.0209273	0.999427	0.05917	107	6743.95	15974.1	92.15	96.7			0.0695317	1	1	YES
PY17X_1205000	40S ribosomal protein S20e, putative	N/A	2434	1686.6	2932.3	1.74	0.8	0.57	1.39	0.163654	0.999427	0.2991	833	1686.6	2932.27	84.85	96.7			0.188601	1	1	YES
PY17X_0112900	conserved Plasmodium protein, unknown function	N/A	583.4	267.6	793.9	2.96	1.6	0.64	2.44	0.0145081	0.999427	0.04356	74	267.65	793.9	49.5	96.5667			0.964097	1	1	YES
PY17X_1343300	60S ribosomal protein L23, putative	RPL23	1757.4	1679.4	1809.4	1.08	0.1	0.49	0.22	0.826182	0.999427	0.8926	4273	1679.4	1809.43	92.7	96.5			0.0579596	1	1	YES
PY17X_0315000	40S ribosomal protein S26, putative	RPS26	3718.5	3433.7	3908.3	1.14	0.2	0.45	0.41	0.68026	0.999427	0.7922	3514	3433.7	3908.3	95.95	96.4667			0.00774771	1	1	YES
PY17X_1309800	replication factor A protein 3, putative	RPA3	2230	4211.8	908.8	0.216	-2.2	0.57	-3.85	0.000117091	0.506771	0.0006941	1	4211.8	908.8	91.25	96.4333			0.0797074	1	1	YES
PY17X_1335700	COX domain-containing protein, putative	N/A	333.7	225.4	405.9	1.8	0.8	0.62	1.36	0.172675	0.999427	0.3107	879	225.4	405.9	58.35	96.4333			0.724799	1	1	YES
PY17X_1032700	nuclear transport factor 2, putative	NTF2	2129.9	1478.7	2564.1	1.73	0.8	0.64	1.24	0.214212	0.999427	0.363	1091	1478.7	2564.07	97	96.3333			-0.00994966	1	1	YES
PY17X_0522000	antigen UB05, putative	N/A	1150.1	879.9	1330.3	1.51	0.6	0.69	0.86	0.387911	0.999427	0.5413	1977	879.9	1330.27	87.1	96.3333			0.145362	1	1	YES
PY17X_1328800	40S ribosomal protein S28e, putative	N/A	3046.3	2667.5	3299	1.24	0.3	0.64	0.48	0.630775	0.999427	0.7522	3252	2667.5	3298.97	96.15	96.2333			0.00124984	1	1	YES
PY17X_1037100	multifunctional methyltransferase subunit TRM112, putative	TRM112	1125	1747.2	710.1	0.406	-1.3	0.45	-2.88	0.00393023	0.999427	0.01465	20	1747.25	710.133	97.7	96.1			-0.0238221	1	1	YES
PY17X_1434500	male development gene 1, putative	MDV1	6337.7	8036.8	5205	0.648	-0.6	0.55	-1.13	0.258015	0.999427	0.4115	1314	8036.75	5205	92.55	95.8667			0.0507963	1	1	YES
PY17X_0946500	early transcribed membrane protein	ETRAMP	614	663.5	581	0.876	-0.2	0.81	-0.24	0.813145	0.999427	0.8844	4204	663.55	581.033	62.6	95.8333			0.614365	1	1	YES
PY17X_1413200	ubiquitin-like protein Nedd8, putative	NEDD8	628.1	845.7	483.1	0.572	-0.8	0.81	-0.99	0.32054	0.999427	0.478	1633	845.7	483.067	96	95.7667			-0.00351082	1	1	YES
PY17X_0944300	histone H2B, putative	H2B	35673.8	12197.4	51324.6	4.21	2.1	1.3	1.59	0.111582	0.999427	0.224	568	12197.4	51324.6	95.4	95.7667			0.00553432	1	1	YES
PY17X_0709300	60S ribosomal protein L22, putative	N/A	727	856.6	640.6	0.748	-0.4	0.84	-0.5	0.616723	0.999427	0.7429	3176	856.6	640.6	81	95.7			0.240597	1	1	YES
PY17X_0406400	ubiquitin-conjugating enzyme MMS2, putative	N/A	719.8	769.2	686.8	0.893	-0.2	0.66	-0.25	0.806085	0.999427	0.8782	4167	769.25	686.833	91.25	95.5667			0.0666829	1	1	YES
PY17X_0505400	flagellar outer arm dynein-associated protein, putative	N/A	2075.9	4804.8	256.6	0.0534	-4.2	0.55	-7.72	1.19749e-14	6.08565e-11	5.807e-13	0	4804.8	256.567	98.15	95.5667			-0.0384808	1	1	YES
PY17X_1408500	40S ribosomal protein S27, putative	RPS27	1411.8	1436.9	1395	0.971	0	0.49	-0.09	0.931338	0.999427	0.959	4827	1436.9	1395	95.55	95.5667			0.000251626	1	1	YES
PY17X_1134300	conserved Plasmodium protein, unknown function	N/A	739.4	534.5	876.1	1.64	0.7	1.9	0.37	0.707924	0.999427	0.8126	3658	534.5	876.067	44.95	95.4333			1.08617	1	1	YES
PY17X_1012200	calmodulin, putative	CAM	4592.1	7738.5	2494.4	0.322	-1.6	0.59	-2.75	0.00597402	0.999427	0.02081	30	7738.5	2494.43	93.55	95.3333			0.0272431	1	1	YES
PY17X_1104500	60S ribosomal protein L31, putative	RPL31	2772.9	3095.4	2557.8	0.826	-0.3	0.76	-0.36	0.717677	0.999427	0.8203	3708	3095.45	2557.83	96.9	95.2667			-0.0245252	1	1	YES
PY17X_1118100	histone H2A, putative	H2A	14198.8	29716	3853.9	0.13	-2.9	0.64	-4.6	4.13736e-06	0.018854	3.344e-05	0	29716	3853.93	97.3	95.2333			-0.0309732	1	1	YES
PY17X_0405200	60S ribosomal protein L44, putative	N/A	1795.6	2231.2	1505.2	0.675	-0.6	0.56	-1.01	0.311037	0.999427	0.4679	1585	2231.25	1505.2	90.35	95.1333			0.0744263	1	1	YES
PY17X_0110400	histone H3, putative	H3	18895.2	38731.8	5670.8	0.146	-2.8	0.6	-4.64	3.44168e-06	0.015725	2.836e-05	0	38731.8	5670.8	92.6	95.1			0.0384331	1	1	YES
PY17X_0817300	conserved protein, unknown function	N/A	794.8	386	1067.3	2.77	1.5	0.49	3.01	0.00263714	0.999427	0.01058	13	386.05	1067.33	62.65	95.1			0.602131	1	1	YES
PY17X_0508200	cytochrome c oxidase subunit ApiCOX13, putative	N/A	1732.3	1010	2214	2.19	1.1	0.62	1.82	0.0693092	0.999427	0.1548	353	1009.95	2213.97	85.95	95.1			0.145948	1	1	YES
PY17X_1205500	60S ribosomal protein L13, putative	N/A	2653	1902.6	3153.3	1.66	0.7	0.64	1.14	0.25451	0.999427	0.4069	1296	1902.55	3153.3	73.25	95.0667			0.376111	1	1	YES
PY17X_0619900	40S ribosomal protein S10, putative	RPS10	2494.3	2673.1	2375.2	0.889	-0.2	0.59	-0.29	0.77381	0.999427	0.8564	4000	2673.1	2375.17	97	94.9			-0.0315767	1	1	YES
PY17X_0814300	small nuclear ribonucleoprotein Sm D3, putative	SNRPD3	485.8	280.5	622.6	2.22	1.2	0.74	1.56	0.117627	0.999427	0.2326	599	280.5	622.6	51.35	94.9			0.886044	1	1	YES
PY17X_0410200	60S acidic ribosomal protein P2, putative	N/A	5375.2	7043.8	4262.8	0.605	-0.7	0.52	-1.39	0.165828	0.999427	0.3015	844	7043.8	4262.83	91.25	94.8333			0.0555697	1	1	YES
PY17X_1358200	cytochrome c oxidase subunit ApiCOX14, putative	N/A	1542.3	1340.7	1676.7	1.25	0.3	0.6	0.54	0.588114	0.999427	0.7185	3023	1340.65	1676.73	76.85	94.8333			0.303349	1	1	YES
PY17X_1360500	conserved Plasmodium protein, unknown function	N/A	1035.7	1897.8	461	0.243	-2	0.61	-3.37	0.000749273	0.999427	0.003487	4	1897.8	461	96.8	94.7667			-0.0306274	1	1	YES
PY17X_1127700	protein DJ-1, putative	DJ1	1666.5	1367.1	1866.1	1.37	0.4	0.54	0.83	0.405214	0.999427	0.5563	2069	1367.1	1866.13	85.8	94.7667			0.143402	1	1	YES
PY17X_1360000	60S ribosomal protein L18, putative	N/A	11875.8	7274.4	14943.5	2.05	1	0.54	1.93	0.0537722	0.999427	0.1271	274	7274.4	14943.5	94.8	94.7			-0.00152263	1	1	YES
PY17X_1131900	proteasome subunit alpha type-7, putative	N/A	1286.7	933.6	1522.1	1.63	0.7	0.71	0.99	0.321626	0.999427	0.4784	1639	933.6	1522.13	61.85	94.7			0.614591	1	1	YES
PY17X_1415700	conserved protein, unknown function	N/A	554.4	461	616.7	1.34	0.4	0.79	0.54	0.592311	0.999427	0.7222	3045	460.95	616.667	53.55	94.6333			0.821462	1	1	YES
PY17X_0407300	ER membrane protein complex subunit 5, putative	EMC5	463.4	145.1	675.6	4.67	2.2	0.7	3.17	0.00153225	0.999427	0.006506	8	145.05	675.633	56.75	94.5667			0.736711	1	1	YES
PY17X_1442300	splicing factor 3B subunit 6, putative	SF3B6	380.4	544.5	271.1	0.498	-1	0.65	-1.54	0.123721	0.999427	0.2407	630	544.45	271.133	73.1	94.5333			0.370952	1	1	YES
PY17X_0307500	Sec61-gamma subunit of protein translocation complex, putative	N/A	1006.2	458.1	1371.6	2.99	1.6	0.53	2.98	0.00284812	0.999427	0.01124	14	458.1	1371.57	41.75	94.5333			1.17905	1	1	YES
PY17X_0504700	60S ribosomal protein L30e, putative	N/A	2094.3	1586.8	2432.6	1.53	0.6	0.56	1.11	0.267394	0.999427	0.4222	1362	1586.85	2432.6	88.8	94.5			0.0897547	1	1	YES
PY17X_1425600	40S ribosomal protein S16, putative	N/A	1957.5	1212	2454.5	2.03	1	0.5	2.05	0.0403863	0.999427	0.1014	206	1211.95	2454.53	87.75	94.4667			0.106406	1	1	YES
PY17X_0209600	conserved Plasmodium protein, unknown function	N/A	3723.9	1231.2	5385.6	4.37	2.1	0.52	4.09	4.33344e-05	0.190931	0.0002825	0	1231.25	5385.63	87.25	94.4333			0.114141	1	1	YES
PY17X_0314600	conserved protein, unknown function	N/A	1209.6	571	1635.3	2.87	1.5	0.54	2.8	0.00505782	0.999427	0.01816	26	571.05	1635.33	73.7	94.3333			0.356103	1	1	YES
PY17X_0525000	BSD-domain protein, putative	N/A	733.7	301	1022.1	3.39	1.8	0.9	1.95	0.0508468	0.999427	0.1218	259	301.05	1022.1	70.6	94.3333			0.418099	1	1	YES
PY17X_1133600	splicing factor 3B subunit 5, putative	SF3B5	338.9	390.6	304.4	0.78	-0.4	0.99	-0.36	0.716668	0.999427	0.8197	3703	390.6	304.433	79.2	94.3			0.251757	1	1	YES
PY17X_0913100	U2 spliceosomal RNA	N/A	99.8	74	117	1.58	0.7	2.42	0.27	0.783834	0.999427	0.8639	4053	74.05	116.967	49.95	94.2			0.915242	1	1	YES
PY17X_1204400	conserved Plasmodium protein, unknown function	N/A	1045.7	474.1	1426.8	3.01	1.6	0.87	1.83	0.0677331	0.999427	0.1519	345	474.1	1426.8	76.75	94.1333			0.294539	1	1	YES
PY17X_1345500	conserved Plasmodium protein, unknown function	N/A	279.2	98	400	4.07	2	1.52	1.33	0.183017	0.999427	0.324	932	98.05	400.033	49.15	94.0333			0.935981	1	1	YES
PY17X_0106500	ubiquitin-conjugating enzyme E2 PEX4, putative	PEX4	1769.2	1588.8	1889.4	1.19	0.3	0.6	0.42	0.677274	0.999427	0.7899	3498	1588.85	1889.4	79.5	94			0.241706	1	1	YES
PY17X_0923500	small nuclear ribonucleoprotein F, putative	SNRPF	339.2	183.8	442.8	2.41	1.3	1.02	1.25	0.212854	0.999427	0.3613	1084	183.8	442.8	58.35	94			0.687928	1	1	YES
PY17X_0310700	conserved protein, unknown function	N/A	90.3	42.5	122.1	2.87	1.5	1.87	0.82	0.41492	0.999427	0.5661	2119	42.5	122.1	42.5	93.9333			1.14417	1	1	YES
PY17X_1322600	protein tyrosine phosphatase, putative	PTP1	685	388.8	882.4	2.27	1.2	1.87	0.63	0.528023	0.999427	0.6715	2714	388.8	882.433	47.05	93.8			0.995393	1	1	YES
PY17X_1343100	V-type proton ATPase subunit G, putative	N/A	2740	4998.2	1234.5	0.247	-2	0.7	-2.9	0.00377329	0.999427	0.01421	19	4998.25	1234.47	92	93.7333			0.0269283	1	1	YES
PY17X_1433300	10 kDa chaperonin, putative	CPN10	1521.1	2402.2	933.7	0.389	-1.4	0.69	-1.98	0.0481748	0.999427	0.1168	245	2402.15	933.667	92	93.7			0.0264152	1	1	YES
PY17X_0819400	SUMO-conjugating enzyme UBC9, putative	UBC9	1444	2619.9	660	0.252	-2	0.55	-3.63	0.000280603	0.999427	0.001462	1	2619.9	660.033	82.65	93.7			0.181034	1	1	YES
PY17X_1222300	inner membrane complex protein 1d, putative	IMC1d	2065.6	1164.7	2666.2	2.29	1.2	0.7	1.71	0.086524	0.999427	0.1843	441	1164.65	2666.23	74.05	93.7			0.339549	1	1	YES
PY17X_1342700	respiratory chain complex 2 associated protein 2, putative	N/A	234.1	91.3	329.2	3.61	1.9	0.96	1.93	0.054208	0.999427	0.1278	276	91.35	329.2	53.15	93.6667			0.817466	1	1	YES
PY17X_0709200	protein transport protein SEC61 subunit beta, putative	SEC61B	3221.9	2305.1	3833.1	1.66	0.7	0.74	0.99	0.322807	0.999427	0.4792	1645	2305.1	3833.1	94.9	93.5			-0.0214417	1	1	YES
PY17X_1363900	cytochrome c oxidase subunit ApiCOX16, putative	N/A	730.6	628.6	798.5	1.27	0.3	0.75	0.46	0.64316	0.999427	0.7623	3317	628.65	798.533	93	93.3667			0.00567686	1	1	YES
PY17X_0944400	histone H4, putative	H4	16710.7	20244.6	14354.8	0.709	-0.5	0.57	-0.86	0.388185	0.999427	0.5415	1979	20244.6	14354.8	91.65	93.3667			0.0267727	1	1	YES
PY17X_1234400	40S ribosomal protein S11, putative	RPS11	2668.7	3279.6	2261.4	0.69	-0.5	0.67	-0.8	0.422361	0.999427	0.5731	2158	3279.6	2261.4	92.55	93.3			0.0116441	1	1	YES
PY17X_1223200	nucleic acid-binding protein, putative	N/A	1376.3	1410.2	1353.7	0.96	-0.1	0.71	-0.08	0.93402	0.999427	0.9598	4841	1410.2	1353.73	91	93.3			0.0360105	1	1	YES
PY17X_0929500	conserved Plasmodium protein, unknown function	N/A	127.9	134	123.7	0.921	-0.1	1.7	-0.07	0.944655	0.999427	0.9647	4897	134.05	123.733	73.5	93.2667			0.343617	1	1	YES
PY17X_0606200	conserved Plasmodium protein, unknown function	N/A	613.6	481.4	701.6	1.46	0.5	1.68	0.32	0.746459	0.999427	0.8404	3858	481.45	701.633	70.8	93.2333			0.397096	1	1	YES
PY17X_1324700	thioredoxin 1, putative	TRX1	3799.9	7406.8	1395.2	0.188	-2.4	0.56	-4.32	1.56234e-05	0.0699926	0.0001125	0	7406.8	1395.2	95.5	93.2333			-0.0346549	1	1	YES
PY17X_1027200	ATP synthase-associated protein, putative	N/A	1562.5	724.5	2121.2	2.93	1.6	0.63	2.46	0.0137845	0.999427	0.0419	70	724.45	2121.23	81.35	93.1333			0.195155	1	1	YES
PY17X_1040400	cytochrome c, putative	N/A	767.3	982.2	624.1	0.636	-0.7	0.48	-1.37	0.169807	0.999427	0.3067	865	982.15	624.1	87.1	93.0333			0.095075	1	1	YES
PY17X_0215300	dynein light chain, putative	N/A	976	2234.8	136.8	0.0611	-4	0.66	-6.11	1.01344e-09	4.9679e-06	1.811e-08	0	2234.75	136.833	96.6	92.9667			-0.0553097	1	1	YES
PY17X_1458600	40S ribosomal protein S17, putative	N/A	1224.2	1745.8	876.4	0.502	-1	0.64	-1.56	0.119737	0.999427	0.2356	610	1745.8	876.367	95.6	92.9667			-0.0402971	1	1	YES
PY17X_1237400	V-type proton ATPase 16 kDa proteolipid subunit, putative	N/A	11337.1	11406.8	11290.7	0.99	0	0.43	-0.03	0.972836	0.999427	0.9829	5045	11406.8	11290.7	90.35	92.9			0.040154	1	1	YES
PY17X_0813800	apoptosis-related protein, putative	ARP	1408.1	660.1	1906.8	2.89	1.5	0.77	1.98	0.0472612	0.999427	0.1149	241	660.1	1906.83	72.95	92.8333			0.347735	1	1	YES
PY17X_1104800	AN1-type zinc finger protein, putative	N/A	291.2	258.6	312.9	1.21	0.3	0.59	0.47	0.641328	0.999427	0.7608	3307	258.55	312.933	61.1	92.8333			0.603471	1	1	YES
PY17X_1355600	parasitophorous vacuolar protein 3, putative	PV3	1639.4	3143.9	636.4	0.203	-2.3	0.48	-4.77	1.88594e-06	0.00868286	1.647e-05	0	3143.9	636.433	92.4	92.8			0.00623195	1	1	YES
PY17X_1418000	40S ribosomal protein S19, putative	RPS19	4347.5	3700.9	4778.6	1.29	0.4	0.6	0.61	0.541075	0.999427	0.682	2781	3700.9	4778.6	93.7	92.7667			-0.0144425	1	1	YES
PY17X_0412500	HTH domain-containing protein, putative	N/A	1335.5	590	1832.4	3.11	1.6	0.62	2.64	0.00823382	0.999427	0.02723	42	590.05	1832.4	71.35	92.5333			0.37506	1	1	YES
PY17X_0605300	ubiquitin-conjugating enzyme E2, putative	N/A	6039.8	8802.2	4198.1	0.477	-1.1	0.67	-1.6	0.109133	0.999427	0.2203	556	8802.2	4198.13	87.4	92.5			0.0818201	1	1	YES
PY17X_1237000	secreted ookinete protein, putative	PSOP13	2208.3	2684.6	1890.8	0.705	-0.5	0.78	-0.65	0.517389	0.999427	0.6623	2657	2684.6	1890.8	83.55	92.5			0.146814	1	1	YES
PY17X_0820200	conserved Plasmodium protein, unknown function	N/A	517.1	339.9	635.3	1.87	0.9	0.74	1.23	0.220393	0.999427	0.3697	1122	339.9	635.3	40.75	92.5			1.18265	1	1	YES
PY17X_1114100	purine nucleoside phosphorylase, putative	PNP	11134.4	7163	13782.1	1.92	0.9	0.42	2.27	0.0231702	0.999427	0.06416	118	7162.95	13782.1	87.6	92.3333			0.0759207	1	1	YES
PY17X_1334000	40S ribosomal protein S3, putative	N/A	4378.2	2603.6	5561.3	2.14	1.1	0.56	1.96	0.0494437	0.999427	0.119	252	2603.55	5561.27	84.8	92.2333			0.121224	1	1	YES
PY17X_0205600	tubulin-specific chaperone a, putative	N/A	1435.2	2131.3	971.1	0.455	-1.1	0.51	-2.22	0.0260827	0.999427	0.0708	133	2131.35	971.067	87.6	92.1667			0.0733142	1	1	YES
PY17X_1329200	conserved Plasmodium protein, unknown function	N/A	250.2	188.6	291.2	1.54	0.6	0.61	1.03	0.303371	0.999427	0.46	1546	188.65	291.167	68.5	92.1333			0.427619	1	1	YES
PY17X_0939700	60S ribosomal protein L36, putative	RPL36	1084.1	1096	1076.1	0.982	0	0.5	-0.05	0.959387	0.999427	0.9738	4976	1096	1076.07	75.75	92.1			0.281955	1	1	YES
PY17X_1235200	60S ribosomal protein L12, putative	N/A	2596.4	2143.6	2898.4	1.35	0.4	0.69	0.63	0.528391	0.999427	0.6716	2715	2143.55	2898.37	93.05	92.0333			-0.0158497	1	1	YES
PY17X_1430150	respiratory chain complex 4 associated protein 5, putative	N/A	171.2	219.3	139.2	0.634	-0.7	0.69	-0.95	0.339944	0.999427	0.4951	1732	219.3	139.2	48.9	91.9667			0.911277	1	1	YES
PY17X_1122100	nascent polypeptide-associated complex subunit alpha, putative	N/A	1815.2	1530.8	2004.7	1.31	0.4	0.5	0.78	0.435345	0.999427	0.5863	2226	1530.85	2004.67	81.95	91.9667			0.166367	1	1	YES
PY17X_0718900	small GTP-binding protein sar1, putative	N/A	1796.3	3347.5	762.3	0.228	-2.1	0.59	-3.65	0.000264593	0.999427	0.001399	1	3347.5	762.267	81.95	91.9667			0.166367	1	1	YES
PY17X_1143700	nucleoside diphosphate kinase b, putative	N/A	3537.5	4158.8	3123.3	0.751	-0.4	0.46	-0.89	0.371872	0.999427	0.5248	1896	4158.8	3123.27	90.3	91.9333			0.0258621	1	1	YES
PY17X_1452000	CHCH domain-containing protein, putative	N/A	3210.9	2854.4	3448.7	1.21	0.3	0.54	0.5	0.615359	0.999427	0.7422	3169	2854.35	3448.67	78.75	91.9333			0.223308	1	1	YES
PY17X_1245100	ubiquitin-conjugating enzyme E2 13, putative	UBC13	1686.3	1737.7	1652.1	0.951	-0.1	0.49	-0.15	0.881657	0.999427	0.9281	4560	1737.7	1652.13	86.8	91.8333			0.0813229	1	1	YES
PY17X_0619800	60S ribosomal protein L11a, putative	N/A	1860.6	1818.8	1888.5	1.04	0.1	0.61	0.09	0.928223	0.999427	0.9578	4806	1818.8	1888.53	86.4	91.7667			0.0869389	1	1	YES
PY17X_0512900	centrin-3, putative	CEN3	2617.9	3580.2	1976.4	0.552	-0.9	0.49	-1.74	0.0827324	0.999427	0.1776	421	3580.2	1976.43	91.85	91.7333			-0.00183366	1	1	YES
PY17X_1019700	MORN repeat protein, putative	N/A	1096.3	1132	1072.5	0.947	-0.1	0.57	-0.14	0.890678	0.999427	0.9336	4605	1131.95	1072.53	55.25	91.6333			0.729898	1	1	YES
PY17X_1107100	conserved Plasmodium protein, unknown function	N/A	1146.5	750.8	1410.3	1.88	0.9	0.62	1.47	0.141173	0.999427	0.2663	719	750.8	1410.3	69.35	91.6			0.401452	1	1	YES
PY17X_1407700	conserved Plasmodium protein, unknown function	N/A	323.1	478.7	219.5	0.459	-1.1	0.55	-2.03	0.0426623	0.999427	0.106	217	478.7	219.467	71.2	91.5			0.361894	1	1	YES
PY17X_0203300	mitochondrial distribution and morphology protein, putative	N/A	88.5	87.7	89.1	1.01	0	1.54	0.01	0.989659	0.999427	0.9938	5133	87.65	89.0667	46.95	91.4667			0.962121	1	1	YES
PY17X_0608300	LIMP protein, putative	LIMP	683.2	913	530.1	0.581	-0.8	0.75	-1.04	0.297174	0.999427	0.4539	1514	913	530.067	87.05	91.4			0.0703499	1	1	YES
PY17X_0413300	60S ribosomal protein L26, putative	N/A	1947.9	1781.2	2059	1.16	0.2	0.55	0.38	0.702572	0.999427	0.8087	3630	1781.2	2059.03	94.4	91.3667			-0.0471189	1	1	YES
PY17X_0824700	ADP-ribosylation factor, putative	N/A	1025.3	683.1	1253.4	1.84	0.9	0.7	1.25	0.209671	0.999427	0.358	1068	683.1	1253.43	77.2	91.3			0.242014	1	1	YES
PY17X_0621600	rhoptry protein, putative	N/A	994.3	431.8	1369.3	3.17	1.7	0.6	2.79	0.00522619	0.999427	0.01867	27	431.75	1369.33	47	91.2333			0.9569	1	1	YES
PY17X_1113400	ras-related protein Rab-1B, putative	RAB1b	671.2	276.8	934.1	3.38	1.8	0.87	2.03	0.0425403	0.999427	0.1058	217	276.8	934.1	47.45	91.1			0.941043	1	1	YES
PY17X_1360800	40S ribosomal protein S6, putative	N/A	2027.1	1736.5	2220.9	1.28	0.4	0.59	0.61	0.545022	0.999427	0.6847	2801	1736.5	2220.9	79.45	91.0333			0.196348	1	1	YES
PY17X_0929400	heat shock factor-binding protein 1, putative	HSBP	573.8	945.4	326.1	0.345	-1.5	0.61	-2.5	0.0123979	0.999427	0.03826	63	945.35	326.133	80.55	91			0.175982	1	1	YES
PY17X_0112400	conserved Plasmodium protein, unknown function	N/A	315.5	256.6	354.8	1.38	0.5	0.63	0.74	0.457165	0.999427	0.6067	2343	256.65	354.767	56.1	91			0.697866	1	1	YES
PY17X_1212600	inner membrane complex sub-compartment protein 1	ISP1	1310	2005.4	846.5	0.422	-1.2	0.71	-1.77	0.0773768	0.999427	0.1684	394	2005.4	846.467	90.95	90.9667			0.000264351	1	1	YES
PY17X_1429600	acyl-CoA binding protein, putative	N/A	242.9	120.9	324.4	2.69	1.4	0.82	1.74	0.0815265	0.999427	0.1758	415	120.9	324.367	47.7	90.9333			0.93082	1	1	YES
PY17X_1134100	ubiquitin-conjugating enzyme E2, putative	N/A	4148.3	3354.8	4677.3	1.39	0.5	0.93	0.51	0.607631	0.999427	0.7358	3129	3354.8	4677.33	82.15	90.8333			0.144961	1	1	YES
PY17X_0936400	conserved Plasmodium protein, unknown function	N/A	190.7	209.4	178.2	0.853	-0.2	0.8	-0.29	0.774798	0.999427	0.8571	4006	209.4	178.233	65.2	90.7667			0.477291	1	1	YES
PY17X_1441900	histone chaperone ASF1, putative	ASF1	2910	5256.6	1345.6	0.256	-2	0.45	-4.33	1.49792e-05	0.0671218	0.000108	0	5256.65	1345.57	88.4	90.6333			0.0359954	1	1	YES
PY17X_0407500	40S ribosomal protein S23, putative	N/A	5113.5	4597.8	5457.4	1.19	0.2	0.48	0.52	0.60568	0.999427	0.7343	3119	4597.75	5457.37	91.05	90.5667			-0.00767886	1	1	YES
PY17X_0939000	ribosomal protein L11, mitochondrial, putative	N/A	470.6	261	610.2	2.34	1.2	0.61	2.02	0.0435032	0.999427	0.1075	222	261.05	610.233	41	90.5667			1.14336	1	1	YES
PY17X_1026300	signal recognition particle RNA	N/A	413.1	637.7	263.4	0.414	-1.3	0.67	-1.89	0.0589896	0.999427	0.1367	300	637.7	263.367	87.05	90.5333			0.0566048	1	1	YES
PY17X_0412000	conserved protein, unknown function	N/A	159.2	193.2	136.5	0.708	-0.5	0.8	-0.62	0.532267	0.999427	0.6757	2735	193.2	136.5	81.95	90.4667			0.142642	1	1	YES
PY17X_0704200	receptor for activated c kinase, putative	RACK1	4269.2	3451.2	4814.6	1.4	0.5	0.56	0.86	0.391921	0.999427	0.5447	1998	3451.25	4814.57	80.1	90.4667			0.175584	1	1	YES
PY17X_1124600	CPW-WPC family protein	N/A	2008.3	2040.4	1986.9	0.974	0	0.53	-0.07	0.942465	0.999427	0.9644	4886	2040.4	1986.87	91.85	90.3333			-0.0240213	1	1	YES
PY17X_1213900	cytochrome b-c1 complex subunit 7, putative	QCR7	2399.4	1837.6	2774	1.51	0.6	0.57	1.04	0.296123	0.999427	0.4528	1509	1837.55	2774	82.4	90.3			0.132082	1	1	YES
PY17X_1124800	anaphase-promoting complex subunit 11, putative	APC11	1326.7	953.9	1575.2	1.65	0.7	0.58	1.25	0.210128	0.999427	0.3586	1070	953.85	1575.17	81.5	90.3			0.147926	1	1	YES
PY17X_MIT01800	ribosomal RNA fragment	N/A	74.7	44.1	95.1	2.16	1.1	2.34	0.48	0.634732	0.999427	0.7557	3273	44.1	95.1333	41.45	90.3			1.12335	1	1	YES
PY17X_0406600	cytochrome b-c1 complex subunit 8, putative	QCR8	4465.8	1501.7	6441.9	4.29	2.1	0.49	4.27	1.9416e-05	0.0866149	0.0001361	0	1501.65	6441.87	81.5	90.2			0.146327	1	1	YES
PY17X_1221700	protein phosphatase inhibitor 2, putative	N/A	8656.8	10186.6	7636.8	0.75	-0.4	0.52	-0.8	0.424432	0.999427	0.5756	2169	10186.6	7636.83	88.05	90.1333			0.0337377	1	1	YES
PY17X_1246000	proteasome maturation factor UMP1, putative	UMP1	875.9	396.4	1195.6	3.02	1.6	0.94	1.69	0.0910102	0.999427	0.1908	463	396.35	1195.63	76.9	90.1333			0.229077	1	1	YES
PY17X_0214000	EF hand domain-containing protein, putative	N/A	419.9	525.2	349.7	0.665	-0.6	0.6	-0.98	0.327643	0.999427	0.4844	1670	525.25	349.7	61.95	90.1			0.540423	1	1	YES
PY17X_0307600	60S ribosomal protein L37ae, putative	N/A	5672.4	4655.8	6350.1	1.36	0.4	0.55	0.81	0.417307	0.999427	0.5685	2132	4655.75	6350.1	92.55	90.0333			-0.0397738	1	1	YES
PY17X_1357100	60S ribosomal protein L6, putative	RPL6	1470.6	751.1	1950.3	2.6	1.4	0.55	2.52	0.0117386	0.999427	0.03663	60	751.1	1950.27	59.2	90.0333			0.604862	1	1	YES
PY17X_0707700	RNA-binding protein, putative	N/A	3438.7	3676.3	3280.4	0.892	-0.2	0.76	-0.22	0.829035	0.999427	0.8942	4288	3676.3	3280.37	85.6	89.9667			0.0717798	1	1	YES
PY17X_1364900	DNA/RNA-binding protein Alba 2, putative	ALBA2	1154.8	898.6	1325.7	1.48	0.6	0.63	0.89	0.37099	0.999427	0.5239	1891	898.55	1325.7	66.1	89.9667			0.44474	1	1	YES
PY17X_1314900	ribosomal protein S14, mitochondrial, putative	N/A	157.4	75.8	211.8	2.79	1.5	1.26	1.17	0.241773	0.999427	0.3927	1231	75.8	211.767	52.6	89.9333			0.773793	1	1	YES
PY17X_1208500	roadblock/LC7 domain-containing protein, putative	N/A	2966.6	6439.4	651.5	0.101	-3.3	0.77	-4.29	1.79319e-05	0.0801016	0.0001268	0	6439.4	651.467	98.15	89.9			-0.126667	1	1	YES
PY17X_1136600	40S ribosomal protein S15, putative	RPS15	2758	4507.7	1591.5	0.353	-1.5	0.56	-2.69	0.00719081	0.999427	0.02426	37	4507.7	1591.5	86	89.7667			0.0618432	1	1	YES
PY17X_1369900	60S ribosomal protein L17, putative	N/A	5484.7	4719.8	5994.8	1.27	0.3	0.57	0.6	0.546475	0.999427	0.685	2809	4719.75	5994.77	87.75	89.7333			0.0322449	1	1	YES
PY17X_0625600	conserved Plasmodium protein, unknown function	N/A	91.7	62.9	110.9	1.77	0.8	1.04	0.79	0.427473	0.999427	0.5783	2185	62.85	110.867	57.9	89.7333			0.632081	1	1	YES
PY17X_1416500	conserved Plasmodium protein, unknown function	N/A	1888	821.4	2599.2	3.17	1.7	0.75	2.21	0.0271814	0.999427	0.07327	138	821.35	2599.17	82.45	89.6667			0.121052	1	1	YES
PY17X_1316500	gamete egress and sporozoite traversal protein, putative	GEST	11371.4	6223.4	14803.4	2.38	1.3	0.48	2.59	0.00946847	0.999427	0.03066	48	6223.4	14803.4	84.2	89.6333			0.0902151	1	1	YES
PY17X_1023900	40S ribosomal protein S25, putative	N/A	2386	1710.4	2836.4	1.66	0.7	0.43	1.68	0.0926586	0.999427	0.1934	472	1710.45	2836.43	83.05	89.6			0.109519	1	1	YES
PY17X_1143100	ubiquitin-60S ribosomal protein L40, putative	N/A	3375.7	2666.5	3848.4	1.44	0.5	0.49	1.07	0.283253	0.999427	0.4394	1443	2666.5	3848.43	77.8	89.6			0.203729	1	1	YES
PY17X_1314200	centrin-2, putative	CEN2	537	1097	163.6	0.149	-2.7	0.75	-3.65	0.000261747	0.999427	0.001385	1	1097.05	163.633	85.45	89.5667			0.0678814	1	1	YES
PY17X_1355300	RanBPM and CLTH-like protein, putative	N/A	1120.4	846.2	1303.3	1.54	0.6	0.58	1.08	0.281515	0.999427	0.4374	1434	846.2	1303.27	44.75	89.5667			1.00107	1	1	YES
PY17X_1335800	conserved Plasmodium protein, unknown function	N/A	1548.9	637	2156.7	3.39	1.8	0.53	3.35	0.000814346	0.999427	0.003753	4	637	2156.73	90.35	89.5			-0.0136369	1	1	YES
PY17X_1238700	bis(5'-nucleosyl)-tetraphosphatase [asymmetrical], putative	N/A	747.5	271.8	1064.6	3.92	2	0.57	3.49	0.000490971	0.999427	0.00239	3	271.75	1064.57	71	89.5			0.334069	1	1	YES
PY17X_0404100	DNA-directed RNA polymerases I, II, and III subunit RPABC2, putative	RPB6	1244.9	1933.2	786	0.407	-1.3	0.6	-2.16	0.0309409	0.999427	0.08137	158	1933.25	786.033	60.45	89.3667			0.563994	1	1	YES
PY17X_0409100	activator of Hsp90 ATPase, putative	N/A	238.5	129.9	310.9	2.4	1.3	0.71	1.77	0.0761427	0.999427	0.1666	388	129.95	310.9	43.7	89.2667			1.03049	1	1	YES
PY17X_1014600	60S ribosomal protein L14, putative	N/A	1375	942.8	1663.2	1.76	0.8	0.56	1.45	0.146496	0.999427	0.2746	746	942.85	1663.2	89.2	89.2333			0.000539023	1	1	YES
PY17X_0605700	eukaryotic translation initiation factor 5A, putative	EIF5A	1448	2865.2	503.2	0.176	-2.5	0.67	-3.73	0.000195036	0.832217	0.001079	1	2865.25	503.2	90.35	89.2333			-0.0179419	1	1	YES
PY17X_0518100	early transcribed membrane protein	ETRAMP	5812.9	7732.8	4532.9	0.586	-0.8	0.63	-1.22	0.223265	0.999427	0.3724	1137	7732.85	4532.87	89.95	89.1667			-0.0126188	1	1	YES
[truncated: 649 more rows]

## Sheet: Pass TIN for TR
Gene Name	Product Description	Gene Name or Symbol	baseMean	baseMeanA	baseMeanB	foldChange	log2FoldChange	lfcSE	stat	PValue	PAdj	FDR	falsePos	Fe_count_avg	Zy_count_avg	Fe_TIN_avg	Zy_TIN_avg	Flag	Outcome	TIN-log2FC	F-TIN>40	Z-TIN>40	Both TIN>40
[truncated: 1,417 more rows]

[truncated: 16 more sheets: Compiled DIA Experimentals, Proteins Only in Zygotes, >2.3 log 2 (Z to FG), Combined DE+Only Zyg Proteins, RNA and Protein Lists, TR198 List, TR198 GO Terms, TR198 IMC List, RNA Values for Fig 3, Prot Values for Fig 3, Lasonder Pf TR Set, Guerreiro PbDOZI Set, Pf,Pb,Py Agreement, Sebastian TR Set, Min PfDOZI RIP, Overlaps]
