# Supplementary material for: Widespread release of translational repression across Plasmodium’s host-to-vector transmission event
Source: PLoS Pathog. 2025 Jan 8;21(1):e1012823. doi: 10.1371/journal.ppat.1012823 (PMC11750109; doi:10.1371/journal.ppat.1012823)
Supplement: S6 Table — (XLSX) [file ppat.1012823.s012.xlsx]

## Sheet: Sheet1
Table S6. Co-localization correlation coefficients of ultrastructure expansion microscopy images in Figure 5
ImageJ JACoP Analysis on Representative Cell Z-stacks
	Pearson's Coefficient	Overlap Coefficient	Mander's Coefficients 488/568	Mander's Coefficients 568/488
Female Gametocytes
CITH	0.839	0.868	0.997	0.993
PABP1	0.491	0.581	0.931	0.986
ALBA4	0.67	0.747	0.998	0.992
Zygotes
CITH	0.781	0.837	0.992	0.995
PABP1	0.495	0.562	0.983	0.961
ALBA4	0.791	0.854	0.999	0.99
