# Supplementary material for: Widespread release of translational repression across Plasmodium’s host-to-vector transmission event
Source: PLoS Pathog. 2025 Jan 8;21(1):e1012823. doi: 10.1371/journal.ppat.1012823 (PMC11750109; doi:10.1371/journal.ppat.1012823)
Supplement: S1 File — (ZIP) [file ppat.1012823.s015.zip]

Archive with 6 entries (5 files):
- scripts/
- scripts/heatmap.r
- scripts/Makefile
- scripts/deseq2.r
- scripts/README.txt
- scripts/summary_plots.r
