# Supplementary material for: Widespread release of translational repression across Plasmodium’s host-to-vector transmission event
Source: PLoS Pathog. 2025 Jan 8;21(1):e1012823. doi: 10.1371/journal.ppat.1012823 (PMC11750109; doi:10.1371/journal.ppat.1012823)
Supplement: S1 File — (ZIP) [file ppat.1012823.s015.zip › scripts/README.txt]

Scripts used in the RNAseq analysis of female gametocytes and zygotes

1. Makefile - Makefile with all commands used in the bioinformatics analysis.
2. deseq2.r - Custom R script used for DESeq2 differential expression analysis.
3. heatmap.r - Custom R script used to generate DEG heatmaps.
4. summary_plots.r - Custom R script used in the generation of pca plot.

Note:

Transcript Integrity Number (TIN) was calculated using the code from the github repository  https://github.com/aswathyseb/tincheck
